# Supplementary material for: Preliminary Analysis of the Salt-Tolerance Mechanisms of Different Varieties of Dandelion (Taraxacum mongolicum Hand.-Mazz.) Under Salt Stress
Source: Curr Issues Mol Biol. 2025 Jun 11;47(6):449. doi: 10.3390/cimb47060449 (PMC12191469; doi:10.3390/cimb47060449)
Supplement: Supplementary file 1 [file cimb-47-00449-s001.zip]

Archive with 17 entries (17 files):
- Figure S1.png
- Figure S2A.png
- Figure S2B.png
- Figure S3A.png
- Figure S3B.png
- Figure S4A.png
- Figure S4B.png
- Table S1.xlsx
- Table S2.xlsx
- Table S3.xlsx
- Table S4.xlsx
- Table S5A.xlsx
- Table S5B.xlsx
- Table S6A.xlsx
- Table S6B.xlsx
- Table S7A.xlsx
- Table S7B.xlsx
