# Supplementary material for: Preliminary Analysis of the Salt-Tolerance Mechanisms of Different Varieties of Dandelion (Taraxacum mongolicum Hand.-Mazz.) Under Salt Stress
Source: Curr Issues Mol Biol. 2025 Jun 11;47(6):449. doi: 10.3390/cimb47060449 (PMC12191469; doi:10.3390/cimb47060449)
Supplement: Supplementary file 1 [file cimb-47-00449-s001.zip › Table S1.xlsx]

## Sheet: Sheet1
Index	Q1 (Da)	Q3 (Da)	Molecular weight (Da)	Formula	Ionization model	Compounds	物质	Class I	物质一级分类	Class II	物质二级分类	CAS	Level	ACK1	ACK2	ACK3	AS1	AS2	AS3	BCK1	BCK2	BCK3	BS1	BS2	BS3	QC01	QC02	QC03	cpd_ID	kegg_map
mws2108	353.09	191.06	354.095	C16H18O9	[M-H]-	Cryptochlorogenic acid (4-O-Caffeoylquinic acid)	隐绿原酸 (4-O-咖啡酰奎宁酸)	Phenolic acids	酚酸类	Phenolic acids	酚酸类	905-99-7	2	1.16153e+07	1.23828e+07	1.24826e+07	1.2769e+07	1.43417e+07	1.31476e+07	1.99979e+07	2.00259e+07	2.01879e+07	2.23358e+07	2.31631e+07	2.30321e+07	1.7308e+07	1.7314e+07	1.73519e+07	-	-
Lmbn005369	295.23	195.14	296.235	C18H32O3	[M-H]-	13(S)-HODE;13(S)-Hydroxyoctadeca-9Z,11E-dienoic acid*	13-羟基十八烷基-9,11-二烯酸*	Lipids	脂质	Free fatty acids	游离脂肪酸	10219-69-9	1	571311	537221	470612	661243	655095	774641	336540	342142	332668	490862	551404	470079	448922	450284	448189	C14762	ko00591
Lmhp008589	476.28	335.26	475.27	C23H42NO7P	[M+H]+	LysoPE 18:3(2n isomer)*	溶血磷脂酰乙醇胺 18:3(2n异构)*	Lipids	脂质	LPE	溶血磷脂酰乙醇胺	-	1	5.46639e+06	5.72149e+06	5.3228e+06	8.45513e+06	1.11227e+07	9.77256e+06	8.76729e+06	8.96708e+06	8.94945e+06	4.51268e+06	4.31524e+06	3.85518e+06	7.33358e+06	7.28221e+06	7.29569e+06	-	-
mws1195	179.07	147.04	178.063	C10H10O3	[M+H]+	p-Coumaric acid methyl ester	对香豆酸甲酯	Phenolic acids	酚酸类	Phenolic acids	酚酸类	3943-97-3	3	90134.6	77362	72316.6	83337.3	74503.1	61775.2	106447	108989	120148	116023	97000.1	97523.5	98863.5	99680.5	99292.3	-	-
mws0906	341.12	179.07	342.132	C16H22O8	[M-H]-	Coniferin	松柏苷	Phenolic acids	酚酸类	Phenolic acids	酚酸类	531-29-3	2	1.22748e+07	1.21565e+07	1.32838e+07	8.81475e+06	9.56666e+06	1.02169e+07	1.85446e+07	1.89599e+07	1.84636e+07	1.50717e+07	1.17996e+07	1.13149e+07	1.45078e+07	1.46166e+07	1.46222e+07	C00761	ko00940,ko01110
Zmyn000155	173.11	131.08	174.1	C7H14N2O3	[M-H]-	N-α-Acetyl-L-ornithine	N-α-乙酰基-L-鸟氨酸	Amino acids and derivatives	氨基酸及其衍生物	Amino acids and derivatives	氨基酸及其衍生物	6205-08-9	3	218926	85374.7	97416.7	616196	501844	568546	63091	32343.2	31767	173411	214343	169640	152764	151515	152639	C00437	ko00220,ko01100,ko01110,ko01210,ko01230
pmb2826	147.03	87.01	148.037	C5H8O5	[M-H]-	L-Citramalic acid	2-甲基苹果酸	Organic acids	有机酸	Organic acids	有机酸	6236-09-5	3	2.64676e+06	2.50697e+06	2.5937e+06	1.04476e+06	1.34755e+06	1.21095e+06	4.806e+06	4.02889e+06	4.13344e+06	2.60104e+06	2.51102e+06	2.35115e+06	2.79995e+06	2.82472e+06	2.81735e+06	C02614	ko00660,ko01100
pme1178	284.1	152.06	283.092	C10H13N5O5	[M+H]+	Guanosine	鸟苷	Nucleotides and derivatives	核苷酸及其衍生物	Nucleotides and derivatives	核苷酸及其衍生物	118-00-3	1	3.99756e+06	3.39045e+06	3.77481e+06	4.37374e+06	4.94736e+06	4.6086e+06	3.59472e+06	4.06382e+06	3.6972e+06	4.83165e+06	4.47545e+06	4.31672e+06	3.4667e+06	3.43716e+06	3.46766e+06	C00387	ko00230,ko01100,ko01232,ko02010
mws0823	115.04	71.01	116.047	C5H8O3	[M-H]-	3-Methyl-2-Oxobutanoic acid	3-甲基-2-氧代-丁酸	Organic acids	有机酸	Organic acids	有机酸	759-05-7	3	122726	137480	125361	145911	176072	163887	141746	161534	163845	152702	150673	151116	151256	149714	150726	C00141	ko00280,ko00290,ko00770,ko00966,ko01100,ko01110,ko01210,ko01230,ko01240
MWS20182	195.07	136.05	196.074	C10H12O4	[M-H]-	Dihydroferulic Acid	二氢阿魏酸	Phenolic acids	酚酸类	Phenolic acids	酚酸类	1135-23-5	2	3.38437e+06	3.84109e+06	3.51884e+06	1.0544e+06	1.18319e+06	981977	502907	542761	536997	651151	725210	619200	1.50131e+06	1.51452e+06	1.5002e+06	-	-
Wafn015217	327.29	59.01	328.298	C20H40O3	[M-H]-	Hydroxyicosanoic Acid	羟基二十烷酸	Lipids	脂质	Free fatty acids	游离脂肪酸	-	2	49649.1	42376.9	37897.1	97199.8	76267.9	86130.3	80513.6	79148.2	72747.3	135405	134653	143068	88843.1	88095.6	88968.9	-	-
Cmrn002988	345.16	101.02	346.163	C16H26O8	[M-H]-	Kankanoside A	甘蓝苷 A	Terpenoids	萜类	Monoterpenoids	倍萜	-	2	83727.3	88333.4	82078	114100	139053	113263	125922	127191	195949	182127	166773	136827	97581.1	98663.3	98266.3	-	-
Zmpn003044	161.03	133.03	162.032	C9H6O3	[M-H]-	7-Hydroxycoumarin;Umbelliferone	7-羟基香豆素;伞形酮	Lignans and Coumarins	木脂素和香豆素	Coumarins	香豆素	93-35-6	1	4.75498e+07	7.60732e+07	7.60508e+07	8.05948e+07	8.3035e+07	8.85371e+07	9.66481e+07	9.90536e+07	1.00634e+08	9.76671e+07	3.55888e+07	8.87681e+07	8.72298e+07	8.63622e+07	8.63485e+07	C09315	ko00999,ko01110
zjgp122014	449.11	287.06	448.101	C21H20O11	[M+H]+	(Z)-6-O-β-D-glucopranosyl-6,7,3',4'-tetrahydroxyaurone	6-O-β-D-葡萄糖基海生菊苷	Flavonoids	黄酮	Aurones	橙酮类	-	2	1.33386e+07	1.34174e+07	2.12181e+07	4.88557e+07	4.37325e+07	4.32449e+07	4.66409e+07	4.64756e+07	3.94635e+07	3.38754e+07	3.78056e+07	3.76753e+07	2.5849e+07	2.55643e+07	2.58501e+07	-	-
Lmlp003531	449.11	287.06	448.101	C21H20O11	[M+H]+	Luteolin-3'-O-glucoside	木犀草素-3'-O-葡萄糖苷	Flavonoids	黄酮	Flavones	黄酮	-	3	1.33386e+07	1.34174e+07	2.12181e+07	4.88557e+07	4.37325e+07	4.32449e+07	4.66409e+07	4.64756e+07	3.94635e+07	3.38754e+07	3.78056e+07	3.76753e+07	2.5849e+07	2.55643e+07	2.58501e+07	-	-
Zmyn004548	291.2	235.17	292.204	C18H28O3	[M-H]-	12-Oxo-phytodienoic acid	12-氧-植物二烯酸	Lipids	脂质	Free fatty acids	游离脂肪酸	85551-10-6	2	57468.4	47131.2	54612.3	32332.4	33266.6	47670.9	20154.7	23941.7	22625.2	24483.6	26079.4	24227.8	32648.5	32762.1	33055.3	C01226	ko00592,ko01100,ko01110
pme2074	322.2	130.05	323.21	C18H29NO4	[M-H]-	Jasmonoyl-L-Isoleucine	茉莉酰-L-异亮氨酸	Amino acids and derivatives	氨基酸及其衍生物	Amino acids and derivatives	氨基酸及其衍生物	120330-93-0	3	1.01713e+06	965087	1.02054e+06	354847	359926	360302	214256	217726	223309	239153	243557	210020	413496	410455	415879	C18699	ko04075
pme1002	138.09	103.05	137.084	C8H11NO	[M+H]+	L-Tyramine	L-酪胺	Alkaloids	生物碱	Alkaloids	生物碱	51-67-2	1	2.35104e+07	2.31423e+07	2.31616e+07	1.87223e+07	1.87823e+07	1.91025e+07	6.64009e+06	7.02927e+06	6.87072e+06	1.45381e+07	1.36238e+07	1.28827e+07	1.36004e+07	1.37028e+07	1.35111e+07	C00483	ko00350,ko00950,ko01100,ko01110,ko01240
Hajp012062	279.16	149.02	278.152	C16H22O4	[M+H]+	Dibutyl phthalate	邻苯二甲酸二丁酯	Organic acids	有机酸	Organic acids	有机酸	84-74-2	3	4.86185e+07	4.61099e+07	4.70652e+07	4.69724e+07	5.2225e+07	5.00481e+07	5.10579e+07	4.91007e+07	5.19304e+07	5.77872e+07	58825838	5.41701e+07	4.76566e+07	4.70258e+07	4.7536e+07	C14214	-
pmf0139	179.06	59.01	180.063	C6H12O6	[M-H]-	D-Galactose	D-半乳糖	Others	其它类	Saccharides	糖类	59-23-4	3	2.24771e+06	2.26658e+06	2.30498e+06	718537	611519	683523	2.46887e+06	1.48919e+06	2.5132e+06	301103	444422	283619	1.31849e+06	1.32907e+06	1.33789e+06	C00124	ko00052,ko01100
HJAP018	523.1	319.05	522.101	C23H22O14	[M+H]+	Myricetin-3-O-(6''-acetyl)glucoside	杨梅素-3-O-(6''-乙酰)葡萄糖苷	Flavonoids	黄酮	Flavonols	黄酮醇	-	3	23960.5	34816.9	30046.8	39815.4	54230.7	63899.4	13143.5	23439.6	22369.5	26748.1	28527.6	20329.7	26590.6	26226	26277.4	-	-
Lmzn001582	387.17	207.1	388.173	C18H28O9	[M-H]-	5'-Glucosyloxyjasmanic acid	5'-葡萄糖基氧代茉莉酸	Phenolic acids	酚酸类	Phenolic acids	酚酸类	-	1	2.18415e+06	2.74564e+06	2.24087e+06	1.64836e+06	1.59788e+06	1.64696e+06	347455	472933	434395	596732	509325	517251	1.03263e+06	1.01753e+06	1.02104e+06	-	-
pmb0786	180.09	163.06	179.079	C6H13NO5	[M+H]+	D-Glucosamine	D-氨基葡萄糖	Others	其它类	Saccharides	糖类	3416-24-8	3	478884	349006	340273	627744	509462	376437	501981	540352	529393	368093	243313	392689	1.12028e+06	1.12552e+06	1.10863e+06	C00329	ko00520,ko01100,ko01250
pmn001498	575.35	279.2	516.335	C33H44N2O3	[M+CH3COOH-H]-	Isodendrocrepine*	异玫瑰石斛碱*	Alkaloids	生物碱	Alkaloids	生物碱	50906-94-0	1	8.96128e+06	8.81447e+06	9.29204e+06	7.37229e+06	7.65376e+06	7.49917e+06	4.15613e+06	4.10693e+06	4.65801e+06	1.5119e+06	1.43739e+06	1.38844e+06	5.1779e+06	5.15113e+06	5.23186e+06	-	-
pmp001264	274.27	256.27	273.267	C16H35NO2	[M+H]+	Hexadecylsphingosine	十六烷基鞘胺醇	Lipids	脂质	Sphingolipids	鞘脂	-	2	1.10636e+07	1.0602e+07	1.10034e+07	1.06976e+07	1.18584e+07	1.0226e+07	1.01341e+07	7.26001e+06	1.01167e+07	1.17696e+07	1.19133e+07	1.14981e+07	1.0013e+07	9.94916e+06	1.01072e+07	-	-
pmn001497	575.35	279.2	516.335	C33H44N2O3	[M+CH3COOH-H]-	Dendrocrepine*	玫瑰石斛碱*	Alkaloids	生物碱	Alkaloids	生物碱	51020-39-4	1	9.33315e+06	8.2655e+06	8.87445e+06	7.27428e+06	7.63814e+06	7.2778e+06	4.17246e+06	3.94408e+06	4.30117e+06	1.36373e+06	1.36634e+06	1.30938e+06	5.03567e+06	5.04415e+06	4.96989e+06	-	-
Wbmn003185	221.16	221.15	222.162	C14H22O2	[M-H]-	Kobusone	香附可布酮	Terpenoids	萜类	Sesquiterpenoids	倍半萜	24173-71-5	2	696958	674198	667974	653724	581576	616861	686485	689083	659318	687780	652798	663574	674869	670415	663935	-	-
pmp001312	789.21	303.1	788.201	C33H40O22	[M+H]+	6-Hydroxykaempferol-3,7,6-O-triglycoside	6-羟基山柰酚-3,7,6-O-三葡萄糖苷	Flavonoids	黄酮	Flavonols	黄酮醇	-	3	241764	238757	255014	419804	514179	570442	140823	154273	136699	243842	221132	212751	297430	295003	300062	-	-
mws0470	117.02	73.03	118.027	C4H6O4	[M-H]-	Methylmalonic acid	甲基丙二酸	Organic acids	有机酸	Organic acids	有机酸	516-05-2	3	1.29184e+08	1.2689e+08	1.21479e+08	5.56515e+07	5.77479e+07	5.89011e+07	3.94394e+07	4.76533e+07	4.61912e+07	8.18326e+07	9.18827e+07	8.63293e+07	8.7164e+07	8.76618e+07	8.61756e+07	C02170	ko00240,ko00280,ko00640,ko01100
pmb1650	279.23	149.13	278.225	C18H30O2	[M+H]+	Octadeca-11E,13E,15Z-trienoic acid	十八碳-9E,13E,15Z-三烯酸	Lipids	脂质	Free fatty acids	游离脂肪酸	25575-00-2	3	1.8578e+06	1.80874e+06	1.76897e+06	1.83211e+06	2.11369e+06	1.87604e+06	1.89112e+06	1.84328e+06	1.96734e+06	2.29112e+06	2.34465e+06	2.08895e+06	1.71492e+06	1.6911e+06	1.71939e+06	-	-
Wafn002319	515.14	323.08	516.148	C22H28O14	[M-H]-	4-O-(3'-O-alpha-D-Glucopyranosyl)caffeoylquinic acid	4-O-(3'-O-α-D-吡喃葡萄糖基)咖啡酰奎尼酸	Phenolic acids	酚酸类	Phenolic acids	酚酸类	1401352-63-3	1	216950	230711	221413	117413	60745.4	170351	27300.8	52935.2	45709.7	1.74215e+06	1.70618e+06	1.40356e+06	1.32664e+06	1.32418e+06	1.34599e+06	-	-
MWSmce025	369.09	207.03	370.09	C16H18O10	[M-H]-	Fraxetin-8-O-glucoside (Fraxin)	秦皮苷	Lignans and Coumarins	木脂素和香豆素	Coumarins	香豆素	524-30-1	2	898582	923681	890851	1.57458e+06	1.63277e+06	1.6322e+06	445880	1.05639e+06	1.19227e+06	1.69745e+06	1.58282e+06	1.41371e+06	1.31536e+06	1.30211e+06	1.32642e+06	C09266	-
mws0749	137.02	93.03	138.032	C7H6O3	[M-H]-	4-Hydroxybenzoic acid	4-羟基苯甲酸	Phenolic acids	酚酸类	Phenolic acids	酚酸类	99-96-7	1	1.03251e+06	974746	885995	823475	736184	774690	729563	661660	639535	575718	568840	511429	892058	895170	907871	C00156	ko00130,ko00790,ko01100,ko01110,ko01240
pmb0782	86.1	69.07	85.0891	C5H11N	[M+H]+	Piperidine	哌啶	Alkaloids	生物碱	Piperidine alkaloids	哌啶类生物碱	110-89-4	3	1.27778e+07	1.06266e+07	1.21401e+07	1.02914e+07	9.55707e+06	9.99698e+06	6.36758e+06	7.16593e+06	6.30459e+06	6.69582e+06	6.52259e+06	6.26894e+06	7.45279e+06	7.47654e+06	7.34423e+06	C01746	ko00960
Zmpn000095	261.04	78.96	262.045	C6H15O9P	[M-H]-	Sorbitol-6-phosphate	山梨糖醇-6-磷酸	Others	其它类	Saccharides	糖类	20479-58-7	3	29246.3	26238.2	24594	40803.2	21637.3	28913.8	21120.2	19672.5	16764.2	8163.17	12587	9756.49	16553.7	16790.3	16483.2	C01096	ko00051,ko01100
Lmgp000659	136.08	91.05	135.068	C8H9NO	[M+H]+	2-Phenylacetamide	2-苯乙酰胺	Alkaloids	生物碱	Alkaloids	生物碱	103-81-1	3	2.62697e+06	2.18358e+06	2.37256e+06	1.1196e+06	1.1624e+06	1.22931e+06	2.06421e+06	2.17084e+06	2.13513e+06	1.83997e+06	1.63335e+06	1.50752e+06	1.5427e+06	1.53356e+06	1.51346e+06	C02505	ko00360,ko01100
mws0576	103.04	59.01	104.047	C4H8O3	[M-H]-	3-Hydroxybutyric acid	3-羟基丁酸	Organic acids	有机酸	Organic acids	有机酸	300-85-6	3	1.53679e+06	1.62112e+06	1.50386e+06	1.1941e+06	1.0979e+06	1.10543e+06	2.15681e+06	1.09884e+06	2.21049e+06	1.32228e+06	1.35111e+06	1.37047e+06	1.49717e+06	1.4688e+06	1.47537e+06	C01089	ko00650,ko01100
pme3096	118.01	74.02	119.022	C3H5NO4	[M-H]-	Aminomalonic acid	氨基丙二酸	Organic acids	有机酸	Organic acids	有机酸	1068-84-4	3	5.29834e+06	5.03765e+06	4.93983e+06	2.14467e+06	2.19413e+06	2.22567e+06	1.52638e+06	1.6134e+06	1.71981e+06	3.13385e+06	3.45869e+06	3.19156e+06	3.26386e+06	3.32823e+06	3.28289e+06	C00872	-
Lmhp007598	534.36	184.07	533.348	C27H52NO7P	[M+H]+	LysoPC 19:2(2n isomer)	溶血磷脂酰胆碱 19:2(2n异构)	Lipids	脂质	LPC	溶血磷脂酰胆碱	-	3	44788.7	37891.5	36517	53970.7	73661.5	68621	80905	83361.7	75960.9	69073.5	61672.4	56823.5	64097.9	63921.8	65138.5	-	-
pmp000531	519.19	357.13	518.179	C26H30O11	[M+H]+	Phellamurin	黄柏苷	Flavonoids	黄酮	Flavanonols	二氢黄酮醇	52589-11-4	2	200961	138701	180961	151588	133945	116425	361010	344074	262895	406113	522344	494858	244101	248938	244672	C09808	-
pmn001694	329.23	229.15	330.241	C18H34O5	[M-H]-	9,10,13-Trihydroxy-11-Octadecenoic Acid	9,10,13-三羟基-11-十八碳烯酸	Lipids	脂质	Free fatty acids	游离脂肪酸	29907-57-1	2	317463	310203	365671	771290	655604	1.06237e+06	366087	373309	416927	638250	672021	592553	509995	499466	507083	C14835	ko00591
pme1383	170.08	134.06	169.074	C8H11NO3	[M+H]+	Pyridoxine	吡哆醇	Others	其它类	Vitamin	维生素	65-23-6	2	823865	893715	811799	857134	810559	814316	1.00354e+06	1.00321e+06	955066	872570	863627	849671	770675	754193	763534	C00314	ko00750,ko01100,ko01240
Wbmn009702	487.34	487.34	488.35	C30H48O5	[M-H]-	2,3,23-Trihydroxyurs-12-en-28-oic acid	2,3,23-三羟基熊果烷-12-烯-28-酸	Terpenoids	萜类	Triterpene	三萜	-	1	463917	467931	485127	780898	877859	863561	1.047e+06	1.09432e+06	1.02689e+06	1.39242e+06	1.37251e+06	1.27479e+06	896335	904819	884781	-	-
MA10002917	183	109.02	184.012	C6H4N2O5	[M-H]-	2,4-Dinitrophenol	2,4-二硝基苯酚	Phenolic acids	酚酸类	Phenolic acids	酚酸类	51-28-5	1	716249	657068	671663	904801	886239	921159	1.12636e+06	1.12137e+06	1.18088e+06	1.07053e+06	1.15323e+06	1.03887e+06	863449	871438	852005	C02496	-
HX1365	147.04	91.05	146.037	C9H6O2	[M+H]+	Coumarin	香豆素	Lignans and Coumarins	木脂素和香豆素	Coumarins	香豆素	91-64-5	1	1.04669e+07	1.02188e+07	1.04874e+07	8.93211e+06	9.08143e+06	8.80264e+06	1.13449e+07	1.1517e+07	1.20627e+07	1.3102e+07	1.23633e+07	1.14751e+07	9.77669e+06	9.55102e+06	9.702e+06	C05851	ko00999,ko01110
pmp001309	465.1	303.1	464.096	C21H20O12	[M+H]+	6-Hydroxykaempferol-7-O-glucoside	6-羟基山柰酚-7-O-葡萄糖苷	Flavonoids	黄酮	Flavonols	黄酮醇	-	1	7.05436e+06	6.47039e+06	7.0624e+06	1.01498e+07	1.06363e+07	1.06747e+07	1.10205e+07	1.27092e+07	1.36143e+07	2.36003e+07	2.0566e+07	1.74387e+07	1.44441e+07	1.47022e+07	1.47771e+07	-	-
Cmpn007831	265.14	221.15	266.152	C15H22O4	[M-H]-	Arsanin	Arsanin	Terpenoids	萜类	Sesquiterpenoids	倍半萜	41135-04-0	3	13170.6	20644.6	18887.3	37036.1	51185.4	36924.7	126828	167207	129299	99020.1	109888	87632.7	69548.7	68110	69550.7	-	-
pmf0297	297.32	183.21	298.324	C20H42O	[M-H]-	1-Eicosanol	正二十醇	Lipids	脂质	Free fatty acids	游离脂肪酸	629-96-9	3	23538.4	21743.7	20029.1	25665.2	29334.8	32806.9	48453.4	51666.8	51287.6	30933.4	36861.9	30110.7	29999.9	29342.8	29947.8	-	-
MWSmce342	311.04	135.05	312.048	C13H12O9	[M-H]-	2-Caffeoyl-L-tartaric acid (Caftaric acid)	咖啡酰酒石酸	Phenolic acids	酚酸类	Phenolic acids	酚酸类	67879-58-7	1	2.98375e+06	3.15466e+06	3.39127e+06	2.70802e+06	3.52037e+06	3.66547e+06	3.14402e+06	1.97893e+06	2.14337e+06	2.60725e+06	2.53683e+06	2.53847e+06	2.8945e+06	2.86732e+06	2.93856e+06	-	-
pmb2319	482.32	184.07	481.317	C23H48NO7P	[M+H]+	LysoPC 15:0*	溶血磷脂酰胆碱 15:0*	Lipids	脂质	LPC	溶血磷脂酰胆碱	108273-89-8	1	192189	193651	206277	234487	216715	222274	189739	202058	201433	153259	160277	142598	206141	210225	210956	-	-
pmp001251	520.34	184.07	519.332	C26H50NO7P	[M+H]+	LysoPC 18:2(2n isomer)	溶血磷脂酰胆碱 18:2(2n异构)	Lipids	脂质	LPC	溶血磷脂酰胆碱	-	1	8.13804e+06	8.08487e+06	8.57593e+06	1.94682e+07	2.1063e+07	2.13606e+07	1.52495e+07	1.60647e+07	1.57887e+07	1.20544e+07	1.18119e+07	1.10709e+07	1.58041e+07	1.55685e+07	1.5962e+07	-	-
Zmcp102201	205.09	149.02	204.079	C12H12O3	[M+H]+	Senkyunolide B	洋川芎内酯 B	Others	其它类	Lactones	内酯类化合物	93236-67-0	1	1.76083e+06	1.76949e+06	1.54826e+06	1.80785e+06	1.91941e+06	1.87233e+06	1.84458e+06	1.86344e+06	2.00451e+06	2.30416e+06	2.40007e+06	1.97801e+06	1.79623e+06	1.80583e+06	1.76235e+06	C09921	-
mws0972	131.07	85.07	132.079	C6H12O3	[M-H]-	6-Hydroxyhexanoic acid	6-羟基己酸	Organic acids	有机酸	Organic acids	有机酸	1191-25-9	3	126387	126141	118747	27721.3	30697.2	27430.8	126265	294466	94478.1	328340	300175	304857	174019	170334	170093	C06103	-
Rfmb091	295.23	195.14	296.235	C18H32O3	[M-H]-	9S-Hydroxy-10E,12Z-octadecadienoic acid*	9S-羟基-10E,12Z-十八碳二烯酸*	Lipids	脂质	Free fatty acids	游离脂肪酸	15514-85-9	1	520418	504812	453342	662644	605809	789002	357900	356380	334025	476924	529262	481093	435894	444467	446708	C14767	ko00591
Lmjp004941	301.07	286.05	300.063	C16H12O6	[M+H]+	3,5,4'-Trihydroxy-7-methoxyflavone (Rhamnocitrin)*	鼠李柠檬素*	Flavonoids	黄酮	Flavonols	黄酮醇	569-92-6	1	26804.5	30039.7	31467.4	86176.1	77211.6	94647.9	140240	158978	137612	113991	114603	115085	82740.8	81005.5	82940.5	C17059	-
mws0154	173.05	93.03	174.053	C7H10O5	[M-H]-	Shikimic acid	莽草酸	Organic acids	有机酸	Organic acids	有机酸	138-59-0	3	189012	214635	239998	197061	183607	196191	285858	200184	257286	180115	190677	201333	210133	211421	206121	C00493	ko00400,ko00999,ko01100,ko01110,ko01230,ko01240
pme0534	195.05	75.01	196.058	C6H12O7	[M-H]-	Gluconic acid	葡萄糖酸	Others	其它类	Saccharides	糖类	526-95-4	3	940444	1.04602e+06	914828	1.40646e+06	946667	1.50507e+06	418446	365925	309219	287352	508662	299375	715537	697123	709504	C00257	ko00030,ko01100,ko01110,ko01200
Zjxp110311	235.2	161.13	234.162	C15H22O2	[M+H]+	Costic acid	木香酸	Terpenoids	萜类	Sesquiterpenoids	倍半萜	3650-43-9	3	23730.2	14870.6	6773.24	153166	157067	177507	31952.6	44643.1	41401.4	28143.2	19440.2	19068.2	57891	59425.8	58350.6	-	-
pmb2636	335.22	253.18	336.23	C20H32O4	[M-H]-	8,15-Dihydroxy-5,9,11,13-eicosatetraenoic acid	8,15-二羟基-5,9,11,13-二十碳四烯酸	Lipids	脂质	Free fatty acids	游离脂肪酸	77667-08-4	3	19537.5	21783.6	16682.2	37292	33702.5	30776.2	39096.1	53479.9	37243.2	92578	70297.9	61477.8	40640.9	39620.3	40580.6	-	-
pmb0855	496.34	184.07	495.332	C24H50NO7P	[M+H]+	LysoPC 16:0	溶血磷脂酰胆碱 16:0	Lipids	脂质	LPC	溶血磷脂酰胆碱	17364-16-8	1	1.74042e+07	1.77616e+07	1.61065e+07	1.86902e+07	1.59567e+07	1.82468e+07	1.68316e+07	1.71064e+07	1.70293e+07	1.67265e+07	1.6213e+07	1.41775e+07	22506157	2.2326e+07	2.18896e+07	-	-
MWSHY0046	465.1	303.05	464.096	C21H20O12	[M+H]+	Quercetin-3-O-glucoside (Isoquercitrin)*	槲皮素-3-O-葡萄糖苷(异槲皮苷)*	Flavonoids	黄酮	Flavonols	黄酮醇	482-35-9	1	9.78493e+06	8.85115e+06	9.98461e+06	1.55612e+07	1.55498e+07	1.62968e+07	1.72371e+07	1.98134e+07	2.04903e+07	3.68208e+07	3.00928e+07	2.90242e+07	1.93617e+07	1.96555e+07	1.99228e+07	C05623	ko00944,ko01100,ko01110
Cmmn012461	299.2	299.2	300.209	C20H28O2	[M-H]-	Dehydroabietic acid	脱氢松香酸	Terpenoids	萜类	Ditepenoids	二萜	1740-19-8	2	404683	450023	487193	454741	424546	388802	423736	454859	494290	434248	425047	379376	435572	442322	448577	C12078	-
mws0473	131.03	87.05	132.042	C5H8O4	[M-H]-	2-Methylsuccinic acid	2-甲基丁二酸	Organic acids	有机酸	Organic acids	有机酸	498-21-5	3	223706	230503	210231	298816	296894	296389	253259	230416	234743	224646	238232	240066	245107	249841	242687	-	-
Lmhn003799	501.1	307.05	502.111	C24H22O12	[M-H]-	Feruloylferuloyltartaric acid	阿魏酰阿魏酰酒石酸	Phenolic acids	酚酸类	Phenolic acids	酚酸类	-	2	1.5773e+07	1.41393e+07	1.48589e+07	1.72551e+07	1.92071e+07	1.76999e+07	3.5659e+07	3.80979e+07	3.71906e+07	3.89543e+07	4.00748e+07	3.74902e+07	2.3238e+07	2.34068e+07	2.27466e+07	-	-
Hmgn001653	137.02	93.04	138.032	C7H6O3	[M-H]-	Protocatechualdehyde	原儿茶醛	Phenolic acids	酚酸类	Phenolic acids	酚酸类	139-85-5	2	929671	1.04215e+06	886568	708120	674498	773971	653630	598398	664785	581037	568067	514722	810157	827040	803531	C16700	ko00950
Lmdp004892	535.11	287.05	534.101	C24H22O14	[M+H]+	Kaempferol-3-O-(6''-malonyl)galactoside*	山柰酚-3-O-(6''-丙二酰)半乳糖苷*	Flavonoids	黄酮	Flavonols	黄酮醇	-	1	6.19607e+06	6.37692e+06	6.76254e+06	1.17254e+07	1.42548e+07	1.56432e+07	6.46069e+06	4.58854e+06	5.48216e+06	2.10059e+06	3.60249e+06	4.29072e+06	1.14543e+07	1.11235e+07	1.12381e+07	-	-
Qmyp101336	293.21	149.1	292.204	C18H28O3	[M+H]+	JiangxiBaiyingsu I(ISO2)	江西白英素I(ISO2)	Terpenoids	萜类	Sesquiterpenoids	倍半萜	-	1	457781	451622	406097	595830	454645	970494	496586	595673	534260	396761	456663	399631	422475	429184	435261	-	-
Lmjp003295	479.12	317.07	478.111	C22H22O12	[M+H]+	6-Methoxykaempferol-3-O-glucoside	6-甲氧基山柰酚-3-O-葡萄糖苷	Flavonoids	黄酮	Flavonols	黄酮醇	63422-27-5	3	164064	133203	147976	397377	383425	345550	252672	294245	284424	189859	189144	162328	256765	251117	258428	-	-
Qmqp102515	247.13	187.11	246.126	C15H18O3	[M+H]+	Leucodin	去乙酰氧母菊素	Terpenoids	萜类	Sesquiterpenoids	倍半萜	17946-87-1	2	353384	351977	398734	84586.4	102025	74679.9	146929	191219	193725	91175	94161.1	86784.9	164697	161788	166709	-	-
Zmpn000638	130.05	88.04	131.07	C4H9N3O2	[M-H]-	3-Guanidinopropionic acid	3-胍基丙酸	Organic acids	有机酸	Organic acids	有机酸	353-09-3	3	293422	289216	293140	390724	361502	359103	139186	98827.8	113471	200399	236651	197846	204234	206484	200417	C03065	-
pmb0484	104.11	60.08	104.107	C5H14NO+	[M]+	Choline	胆碱	Alkaloids	生物碱	Alkaloids	生物碱	62-49-7	3	4.7397e+07	5.07009e+07	5.17038e+07	4.26921e+07	4.49569e+07	4.6686e+07	4.79898e+07	4.72978e+07	4.96675e+07	4.62082e+07	4.60918e+07	4.4212e+07	4.5668e+07	4.61536e+07	4.4794e+07	C00114	ko00260,ko00564,ko01100,ko02010
Zahn007990	197.12	153.13	198.126	C11H18O3	[M-H]-	5-hydroxy-3,4-dimeth-yl-5-pentylfuran-2(5H)-one	5-羟基-3,4-二甲基-5-戊基呋喃-2(5H)-酮	Others	其它类	Others	其它	-	1	192942	166651	184201	158375	157814	161783	170125	157073	163810	178819	206521	180268	173646	176310	179071	-	-
pmd0132	496.34	184.07	495.332	C24H50NO7P	[M+H]+	LysoPC 16:0(2n isomer)	溶血磷脂酰胆碱 16:0(2n异构)	Lipids	脂质	LPC	溶血磷脂酰胆碱	-	1	1.67642e+07	1.68072e+07	1.52879e+07	1.95763e+07	1.75201e+07	1.94691e+07	1.81108e+07	1.83367e+07	1.78559e+07	1.64711e+07	1.71841e+07	1.4734e+07	2.09069e+07	2.02731e+07	2.05748e+07	-	-
mws0913	447.09	285.04	448.101	C21H20O11	[M-H]-	Kaempferol-3-O-galactoside (Trifolin)*	山柰酚-3-O-半乳糖苷(三叶豆苷)*	Flavonoids	黄酮	Flavonols	黄酮醇	23627-87-4	2	2.14242e+07	1.86161e+07	2.24351e+07	4.87953e+07	4.01594e+07	4.43516e+07	3.14044e+07	3.72054e+07	3.72853e+07	2.96802e+07	32165438	2.7233e+07	3.62625e+07	3.53976e+07	3.52353e+07	C12626	ko00944,ko01110
Lmqn000432	333.06	333.06	334.067	C9H19O11P	[M-H]-	1-(sn-Glycero-3-phospho)-1D-myo-inositol	1-(sn-甘油-3-磷酸)-1D-肌醇	Others	其它类	Saccharides	糖类	-	1	6.8654e+06	7.30242e+06	6.04095e+06	6.49633e+06	7.05423e+06	6.7119e+06	5.52528e+06	5.51154e+06	4.83775e+06	2.8913e+06	2.80643e+06	3.02689e+06	4.87774e+06	5.0237e+06	4.99448e+06	-	-
Hmln002806	335.08	179.03	336.084	C16H16O8	[M-H]-	5-O-Caffeoylshikimic acid	5-O-咖啡酰莽草酸	Phenolic acids	酚酸类	Phenolic acids	酚酸类	180981-12-8	3	63290.4	60725.9	52702	180933	156767	178994	207608	202642	195740	204152	201919	209076	167250	172165	167982	C10434	ko00940,ko00941,ko00945,ko01100,ko01110
Sakn004315	609.19	447.15	610.19	C28H34O15	[M-H]-	Calceolarioside C*	木通苯乙醇苷 C*	Phenolic acids	酚酸类	Phenolic acids	酚酸类	-	2	333637	246082	267705	669172	747699	629399	463279	460415	455315	499247	638970	421531	547396	564701	558543	-	-
Lmyn007883	287.22	287.22	288.23	C16H32O4	[M-H]-	9,16-Dihydroxypalmitic acid	9,16-二羟基棕榈酸	Lipids	脂质	Free fatty acids	游离脂肪酸	38076-49-2	2	171155	169440	169841	275904	255762	269112	121691	123866	114262	135049	134200	123263	157847	162401	158236	-	-
Wagp009729	405.12	375.07	404.111	C20H20O9	[M+H]+	5,7-Dihydroxy-3,6,8,3',4'-Pentamethoxyflavone*	5,7-二羟基-3,6,8,3',4'-五甲氧基黄酮*	Flavonoids	黄酮	Flavones	黄酮	-	2	1701.68	16543.5	2613.71	27811	24651.3	26617.5	25304.3	29309	27425.5	27885.1	26174.7	23398.1	25103	25742.2	25862.5	-	-
Hmqn003054	329.23	311.22	330.241	C18H34O5	[M-H]-	9,10,11-Trihydroxy-12-octadecenoic acid	9,10,11-三羟基-12-十八碳烯酸	Lipids	脂质	Free fatty acids	游离脂肪酸	61911-67-9	1	27274.2	27276.6	27538.9	59045.3	53498	79701.5	34261.4	31740.2	31095.5	53689.3	58527.9	48717.9	39420.2	40692.4	39946.1	-	-
pmp001273	520.34	184.07	519.332	C26H50NO7P	[M+H]+	LysoPC 18:2	溶血磷脂酰胆碱 18:2	Lipids	脂质	LPC	溶血磷脂酰胆碱	-	2	1.08187e+07	1.14353e+07	1.17733e+07	2.80542e+07	2.9487e+07	3.07874e+07	2.14433e+07	2.28525e+07	2.21669e+07	21002710	2.07267e+07	1.92758e+07	2.21998e+07	2.24916e+07	2.29176e+07	-	-
pme2617	166.05	102.06	165.046	C5H11NO3S	[M+H]+	L-Methionine Sulfoxide	蛋氨酸亚砜	Amino acids and derivatives	氨基酸及其衍生物	Amino acids and derivatives	氨基酸及其衍生物	3226-65-1	3	1.03581e+07	9.28172e+06	1.04679e+07	7.93989e+06	8.16636e+06	7.29307e+06	9.90618e+06	8.86649e+06	8.70148e+06	6.98935e+06	6.847e+06	6.85658e+06	7.66626e+06	7.89881e+06	7.69999e+06	C02989	ko00270,ko01100
MWSslk133	257.18	195.18	258.183	C14H26O4	[M-H]-	1,14-Tetradecanedioic Acid	1,14-十四烷二酸	Lipids	脂质	Free fatty acids	游离脂肪酸	821-38-5	1	38805.4	33777.6	36978.1	55479	59999.7	55826.9	54498.7	52039.1	48986	54390.9	62487.8	52789.6	49491.5	48609.3	50213.2	-	-
Zmzp005934	284.3	102.09	283.288	C18H37NO	[M+H]+	Stearamide	硬脂酰胺	Alkaloids	生物碱	Alkaloids	生物碱	124-26-5	3	8.62871e+06	9.38738e+06	1.01554e+07	1.18075e+07	1.08396e+07	1.11781e+07	1.13459e+07	1.11685e+07	1.04707e+07	1.19945e+07	1.22103e+07	1.58467e+07	1.58173e+07	1.56108e+07	1.53017e+07	C13846	-
MWS1882	132.03	88.04	133.037	C4H7NO4	[M-H]-	Iminodiacetic acid	亚氨基二乙酸	Organic acids	有机酸	Organic acids	有机酸	142-73-4	3	448106	490597	480164	238808	255355	260996	275399	274952	267157	250351	273108	263613	291744	293785	301116	C19911	-
Qmxp101606	491.23	299.2	490.22	C26H34O9	[M+H]+	Adenanthin	腺花素	Terpenoids	萜类	Ditepenoids	二萜	111917-59-0	2	49719.7	52875.6	48262.8	211052	212572	219193	45496.5	49602.7	39606	151554	179559	172685	97534.5	100182	97182.8	-	-
pmb0876	454.29	313.27	453.286	C21H44NO7P	[M+H]+	LysoPE 16:0*	溶血磷脂酰乙醇胺 16:0*	Lipids	脂质	LPE	溶血磷脂酰乙醇胺	53862-35-4	1	2.82207e+06	2.75484e+06	2.75663e+06	3.64834e+06	3.544e+06	3.90928e+06	2.29852e+06	2.19699e+06	2.30312e+06	1.65877e+06	1.73927e+06	1.71535e+06	3.15142e+06	3.07166e+06	3.17228e+06	-	-
MWSCX015	165.05	91.05	164.047	C9H8O3	[M+H]+	Caffeic aldehyde	咖啡醛	Phenolic acids	酚酸类	Phenolic acids	酚酸类	141632-15-7	2	950733	907748	506968	669013	738576	1.10542e+06	576913	1.05697e+06	749936	698995	691414	540574	824740	839142	810997	C10945	ko00940,ko01110
mws0254	156.08	110.07	155.07	C6H9N3O2	[M+H]+	L-Histidine	L-组氨酸	Amino acids and derivatives	氨基酸及其衍生物	Amino acids and derivatives	氨基酸及其衍生物	71-00-1	3	8.839e+06	8.41702e+06	8.89664e+06	9.70612e+06	1.03093e+07	1.09341e+07	3.56098e+06	3.34699e+06	3.54068e+06	3.46353e+06	3.47878e+06	3.49024e+06	6.25858e+06	6.13172e+06	6.04951e+06	C00135	ko00340,ko00410,ko00470,ko00970,ko01100,ko01110,ko01230,ko02010
Latp009986	279.16	149.02	278.151	C16H22O4	[M+H]+	6β-Hydroxy-8α-methoxyeremophila-1(10),7(11)-dien-12,8β-olide	6β-羟基-8α-甲氧基雅槛蓝烷-1(10),7(11)-二烯-12,8β-交酯	Terpenoids	萜类	Sesquiterpenoids	倍半萜	-	1	4.56108e+06	4.27106e+06	4.08971e+06	4.38446e+06	4.85959e+06	4.77609e+06	4.77303e+06	4.74837e+06	4.93785e+06	6.11446e+06	5.3997e+06	5.30173e+06	4.46306e+06	4.61705e+06	4.56598e+06	-	-
MWSHY0179	431.13	269.09	430.126	C22H22O9	[M+H]+	Formononetin-7-O-glucoside (Ononin)	芒柄花素-7-O-葡萄糖苷(芒柄花苷)	Flavonoids	黄酮	Isoflavones	异黄酮	486-62-4	3	602704	762155	523020	817584	780529	738171	1.11859e+06	780713	692891	1.03017e+06	1.15103e+06	893379	817217	833957	845856	C10509	-
MWSmce690	175.02	59.01	176.032	C6H8O6	[M-H]-	Erythorbic Acid; Isoascorbic Acid	异抗坏血酸	Others	其它类	Vitamin	维生素	89-65-6	3	393345	417699	468962	377133	304972	274778	159159	183508	187701	260267	296934	286439	352366	345581	357786	-	-
Lmbn004240	329.23	199.13	330.241	C18H34O5	[M-H]-	9,10-Dihydroxy-12,13-epoxyoctadecanoic acid	9,10-二羟基-12,13-环氧十八酸	Lipids	脂质	Free fatty acids	游离脂肪酸	-	3	6082.27	6663.31	5506.23	10598.1	11623.3	22747.5	9489.45	9832.25	7947.71	11163.7	13239.6	11524.2	8694.38	8997.02	8798.54	C14837	ko00591
Zbzn008660	487.34	487.34	488.35	C30H48O5	[M-H]-	Cordianol B	Cordianol B	Terpenoids	萜类	Triterpene	三萜	-	1	471223	463975	487743	818731	898478	845601	114341	1.0792e+06	1.04539e+06	1.40877e+06	1.40496e+06	1.28933e+06	913244	922878	891779	-	-
Lmjp003044	479.12	317.06	478.111	C22H22O12	[M+H]+	Isorhamnetin-3-O-Glucoside	异鼠李素-3-O-葡萄糖苷	Flavonoids	黄酮	Flavonols	黄酮醇	5041-82-7	3	171975	192508	219972	321188	290373	367730	903705	807769	945606	738879	847825	752534	503807	486551	493773	-	-
Lhnp110101	473.36	427.36	472.355	C30H48O4	[M+H]+	3,20-Dihydroxyurs-21-en-28-oic acid (Oleanderic acid)	3,20-二羟基熊果-21-烯-28-酸 (Oleanderic acid)	Terpenoids	萜类	Triterpene	三萜	-	2	518913	529244	589216	647035	678671	681074	1.91975e+06	2.13865e+06	1.96996e+06	1.53454e+06	1.61714e+06	1.43847e+06	1.01761e+06	982289	1.00077e+06	-	-
Hmfn000531	175.02	87.01	176.032	C6H8O6	[M-H]-	L-Ascorbic acid (Vitamin C)	抗坏血酸 (维生素 C)	Others	其它类	Vitamin	维生素	50-81-7	3	123796	123192	156398	107040	83058.1	101049	47759.8	69955.5	81178.6	117472	74640.9	93913	120379	116577	120094	C00072	ko00053,ko00480,ko01100,ko01110,ko01240
Lmhp008801	476.28	335.26	475.27	C23H42NO7P	[M+H]+	LysoPE 18:3*	溶血磷脂酰乙醇胺 18:3*	Lipids	脂质	LPE	溶血磷脂酰乙醇胺	-	1	5.25855e+06	5.39833e+06	5.0577e+06	9.0571e+06	1.05175e+07	9.66158e+06	8.60314e+06	8.06777e+06	8.7214e+06	3.89601e+06	4.26327e+06	3.75436e+06	6.52095e+06	6.74214e+06	6.70504e+06	-	-
Lafp007563	219.17	121.1	218.167	C15H22O	[M+H]+	Costal	木香醛	Terpenoids	萜类	Sesquiterpenoids	倍半萜	-	1	1.12356e+06	785793	867737	323978	431476	299808	616923	523234	482512	1.15587e+06	1.05545e+06	942386	640036	626376	649468	-	-
Lmbn001467	158.08	116.07	159.089	C7H13NO3	[M-H]-	5-Acetamidopentanoic Acid	5-乙酰氨基戊酸	Organic acids	有机酸	Organic acids	有机酸	1072-10-2	3	855177	812047	798716	1.35159e+06	1.38813e+06	1.36825e+06	328819	327852	325841	702801	690877	617895	714425	728017	701731	C03087	ko00310,ko01100
pmn001518	331.07	169.01	332.074	C13H16O10	[M-H]-	1-O-Galloyl-β-D-glucose	1-O-没食子酰-β-D-葡萄糖	Phenolic acids	酚酸类	Phenolic acids	酚酸类	58511-73-2	2	3.10492e+06	2.99043e+06	3.196e+06	2.91337e+06	3.08178e+06	3.09564e+06	5.72999e+06	5.77772e+06	6.04558e+06	5.71217e+06	6.21743e+06	5.39691e+06	4.16363e+06	4.25783e+06	4.10507e+06	C01158	ko00999
Lmgn004359	721.18	353.09	722.206	C33H38O18	[M-H]-	SinapoylcaffeoylQuinic acid O-glucose	芥子酰咖啡酰奎宁酸葡萄糖	Phenolic acids	酚酸类	Phenolic acids	酚酸类	-	3	254771	273146	308275	221670	223803	258363	9	9	9	9	9	9	147817	143272	148117	-	-
Lmqn008369	595.26	152.99	596.296	C27H49O12P	[M-H]-	PI(18:2/0:0)	磷脂酰肌醇(18:2/0:0)	Lipids	脂质	Glycerol ester	甘油酯	-	2	135963	98121.5	88773.1	284891	454267	496639	150383	189333	214446	118740	156282	149724	301582	295798	290600	-	-
Lmsn004322	503.12	179.03	504.127	C24H24O12	[M-H]-	1,6-Di-O-caffeoyl-β-D-glucose	1,6-二-O-咖啡酰-β-D-葡萄糖	Phenolic acids	酚酸类	Phenolic acids	酚酸类	-	3	3.70661e+06	4.36114e+06	3.75177e+06	501963	663108	515597	1.10422e+06	941006	1.03597e+06	784715	727770	877633	560341	576251	556274	-	-
Lmcp004369	331.08	287.05	330.074	C17H14O7	[M+H]+	Quercetin-3',4'-dimethyl ether	槲皮素-3',4'-二甲醚	Flavonoids	黄酮	Flavonols	黄酮醇	3306-29-4	3	80697	95258.7	136782	68024.7	40872.8	38180.1	12650.3	19417.2	13653.3	26837.3	33104.5	35835.5	42886.6	43892	44523.8	-	-
MWSslk132	285.21	223.21	286.214	C16H30O4	[M-H]-	Hexadecanedioic acid	十六烷基二酸	Lipids	脂质	Free fatty acids	游离脂肪酸	505-54-4	1	55484.2	50443	59219.6	76242.8	79285.9	78768.6	76162.1	79892.3	73734.7	70174.3	74274.9	63084.7	67134.5	67818.1	65361.9	C19615	ko00073,ko01100
Zmjp000624	168.06	150.05	167.058	C8H9NO3	[M+H]+	Pyridoxal	吡哆醛	Others	其它类	Vitamin	维生素	66-72-8	2	346588	338208	331434	376272	348520	390074	338866	371725	350027	366921	367664	355003	293013	294781	303573	C00250	ko00750,ko01100,ko01240
pme0516	179.06	87.01	180.063	C6H12O6	[M-H]-	Inositol	肌醇	Others	其它类	Saccharides	糖类	87-89-8	2	2.84243e+06	2.95346e+06	3.18208e+06	1.92252e+06	1.84995e+06	1.95665e+06	3.37517e+06	2.02929e+06	3.29664e+06	1.32617e+06	1.30696e+06	1.21495e+06	2.08413e+06	2.14736e+06	2.16035e+06	C00137	ko00052,ko00053,ko00562,ko01100,ko01110,ko01250,ko02010,ko04070
pme0021	166.09	120.08	165.079	C9H11NO2	[M+H]+	L-Phenylalanine	L-苯丙氨酸	Amino acids and derivatives	氨基酸及其衍生物	Amino acids and derivatives	氨基酸及其衍生物	63-91-2	1	4.74581e+07	4.88222e+07	4.7179e+07	2.51978e+07	2.4036e+07	2.40141e+07	1.79175e+07	1.81276e+07	1.96893e+07	1.35366e+07	1.45317e+07	1.25131e+07	2.35993e+07	2.44736e+07	2.42948e+07	C00079	ko00360,ko00400,ko00460,ko00470,ko00940,ko00960,ko00966,ko00970,ko00999,ko01100,ko01110,ko01210,ko01230,ko02010
pmc0281	400.15	136.06	399.139	C15H21N5O8	[M+H]+	Ribosyladenosine	核糖腺苷	Nucleotides and derivatives	核苷酸及其衍生物	Nucleotides and derivatives	核苷酸及其衍生物	-	3	2.27119e+06	2.44244e+06	2.4464e+06	2.04473e+06	1.92836e+06	2.25287e+06	2.71054e+06	2.70577e+06	3.11332e+06	1.87314e+06	1.91539e+06	1.81557e+06	2.08021e+06	2.16202e+06	2.12147e+06	-	-
Lmhp009129	482.32	184.07	481.317	C23H48NO7P	[M+H]+	LysoPC 15:0(2n isomer)*	溶血磷脂酰胆碱 15:0(2n异构)*	Lipids	脂质	LPC	溶血磷脂酰胆碱	-	1	181239	205679	181030	219730	207427	216584	177352	195587	211154	160771	156669	145579	218652	225097	226862	-	-
MWS4295	299.26	253.25	300.266	C18H36O3	[M-H]-	DL-2-hydroxystearic acid*	DL-2-羟基硬脂酸*	Lipids	脂质	Free fatty acids	游离脂肪酸	629-22-1	3	75980.7	73212.2	67192.6	88489.6	89177	95965.8	61224.2	57870.3	52266.4	85921.2	86284	92148.5	81110.8	79203.3	78060.1	-	-
Qmgp102504	332.13	152.07	331.132	C20H17N3O2	[M+H]+	Angustoline	牛眼马钱灵/安枯斯特林碱	Alkaloids	生物碱	Plumerane	吲哚类生物碱	40041-95-0	1	1.95378e+07	1.82393e+07	2.01582e+07	1.19589e+07	1.16257e+07	1.21125e+07	1.77427e+07	1.82288e+07	1.84651e+07	8.27961e+06	8.31312e+06	7.22917e+06	1.21289e+07	1.17444e+07	1.17171e+07	-	-
Zmgn000503	133.05	71.01	134.058	C5H10O4	[M-H]-	2,3-Dihydroxy-3-Methylbutanoic Acid	2,3-二羟基-3-甲基丁酸	Organic acids	有机酸	Organic acids	有机酸	1756-18-9	3	1.41175e+07	1.32731e+07	1.07219e+07	8.25975e+06	8.03337e+06	4.78651e+06	1.78782e+07	1.96403e+07	1.94379e+07	6.94019e+06	3.10194e+06	6.78435e+06	1.14971e+07	1.121e+07	1.10665e+07	C04039	-
Zmhn001793	341.09	179.03	342.095	C15H18O9	[M-H]-	6-O-Caffeoyl-D-glucose*	6-O-咖啡酰-D-葡萄糖*	Phenolic acids	酚酸类	Phenolic acids	酚酸类	-	1	1.13455e+07	1.00905e+07	1.10898e+07	8.03004e+06	6.82307e+06	8.13612e+06	1.23189e+07	1.29796e+07	1.12875e+07	8.47482e+06	8.21676e+06	1.03272e+07	9.00776e+06	9.22735e+06	8.87598e+06	-	-
pmp000587	535.11	287.05	534.101	C24H22O14	[M+H]+	Luteolin-7-O-(6''-malonyl)glucoside	木犀草素-7-O-(6''-丙二酰)葡萄糖苷	Flavonoids	黄酮	Flavones	黄酮	-	1	2.05772e+06	2.17456e+06	864565	5.59644e+06	4.6385e+06	5.49145e+06	6.85774e+06	7.75339e+06	8.71886e+06	1.30235e+07	1.35327e+07	1.09879e+07	5.0366e+06	5.23227e+06	5.19566e+06	C10103	-
pmp000194	519.11	271.06	518.106	C24H22O13	[M+H]+	6''-O-Malonylgenistin	6''-O-丙二酰染料木苷	Flavonoids	黄酮	Isoflavones	异黄酮	51011-05-3	3	195613	180164	137001	353342	338813	365758	2.17695e+06	2.75018e+06	2.60634e+06	1.60501e+06	1.78866e+06	1.29032e+06	1.63843e+06	1.61063e+06	1.67728e+06	C16192	-
Hmtn001302	299.08	137.02	300.084	C13H16O8	[M-H]-	Glucosyloxybenzoic acid	葡萄糖氧基苯甲酸	Phenolic acids	酚酸类	Phenolic acids	酚酸类	-	1	9.36575e+06	8.26442e+06	7.4738e+06	9.751e+06	9.41037e+06	8.60027e+06	2.10337e+07	1.79717e+07	2.20322e+07	1.20841e+07	1.17552e+07	1.21312e+07	1.08716e+07	1.11133e+07	1.13246e+07	-	-
MWSHY0063	433.11	271.06	432.106	C21H20O10	[M+H]+	Sophoricoside	槐角苷	Flavonoids	黄酮	Isoflavones	异黄酮	152-95-4	3	1.83944e+06	2.37137e+06	2.3934e+06	4.51659e+06	4.82382e+06	5.53061e+06	4.21357e+06	3.54413e+06	3.54792e+06	3.33289e+06	3.00828e+06	2.81628e+06	4.32749e+06	4.15618e+06	4.26804e+06	-	-
Hmcp004865	233.15	131.08	232.146	C15H20O2	[M+H]+	Costunolide	木香烃内酯	Terpenoids	萜类	Sesquiterpenoids	倍半萜	553-21-9	2	9269.64	15017	4715.66	273789	211885	189212	12605	16401.3	22387.8	92189.2	67761.4	80710.2	75660.2	72785.2	73400.5	C09382	ko00909,ko01110
MWS1926	132.1	86.1	131.095	C6H13NO2	[M+H]+	DL-Leucine*	DL-亮氨酸*	Amino acids and derivatives	氨基酸及其衍生物	Amino acids and derivatives	氨基酸及其衍生物	328-39-2	1	6.36022e+07	6.11019e+07	6.60993e+07	5.46586e+07	5.46445e+07	5.78566e+07	3.52901e+07	3.75492e+07	3.58567e+07	3.73352e+07	3.71942e+07	3.24997e+07	4.18521e+07	4.09578e+07	4.26703e+07	-	-
Zmgn000173	149.05	75.01	150.053	C5H10O5	[M-H]-	D-Ribose	D-核糖	Others	其它类	Saccharides	糖类	50-69-1	3	252474	247484	272898	96326.3	101598	105688	509735	443698	453786	240171	216086	218233	319772	332966	328500	C00121	ko00030,ko01100,ko02010
zjgp122007	287.05	153.02	286.048	C15H10O6	[M+H]+	Maritimetin	海生菊苷	Flavonoids	黄酮	Aurones	橙酮类	576-02-3	3	29848	26669.3	25747.8	99210.3	94850	106048	53661.2	49232.9	53998.1	126267	129411	111376	64514.1	62219	64480.9	C08720	-
Jmcp007378	223.21	149.13	222.198	C15H26O	[M+H]+	Enantio-7(11)eudesmen-4-ol	刺柏脑	Terpenoids	萜类	Sesquiterpenoids	倍半萜	186374-63-0	3	719985	702020	710365	658304	663541	714992	689867	748957	747421	795219	868124	747813	475190	460574	479085	-	-
Wmzn002116	515.12	353.09	516.127	C25H24O12	[M-H]-	3,5-Dicaffeoylquinic acid	3,5-二咖啡酰奎尼酸	Phenolic acids	酚酸类	Phenolic acids	酚酸类	-	2	107492	89678.1	111529	131639	131426	95768.2	252742	306593	291282	355313	362440	240883	178355	173672	180956	-	-
pme2527	133.1	116.07	132.09	C5H12N2O2	[M+H]+	L-Ornithine	L-鸟氨酸	Amino acids and derivatives	氨基酸及其衍生物	Amino acids and derivatives	氨基酸及其衍生物	70-26-8	3	346366	395311	411866	310403	322358	335786	60400	48035.1	47407.8	68756.7	62535.1	80791.4	210969	211269	203494	C00077	ko00220,ko00330,ko00470,ko00480,ko01100,ko01110,ko01210,ko01230,ko02010
mws0856	463.09	301.04	464.096	C21H20O12	[M-H]-	Quercetin-4'-O-glucoside (Spiraeoside)*	槲皮素-4'-O-葡萄糖苷 (绣线菊苷)*	Flavonoids	黄酮	Flavonols	黄酮醇	20229-56-5	1	1.40389e+06	1.35719e+06	1.42425e+06	2.30718e+06	2.01985e+06	2.11571e+06	2.57935e+06	2.7003e+06	2.57989e+06	4.56687e+06	4.68666e+06	4.65254e+06	3.01183e+06	2.89173e+06	2.92152e+06	-	-
MWS20151	271.06	153.02	270.053	C15H10O5	[M+H]+	Apigenin; 4',5,7-Trihydroxyflavone	芹菜素	Flavonoids	黄酮	Flavones	黄酮	520-36-5	1	7743.04	6694.14	11644.4	20856.3	18344.4	19680.2	256156	249818	232800	163508	135549	142505	77875.8	79879.9	81256.9	C01477	ko00941,ko00944,ko01100,ko01110
Qmyp122107	233.15	105.07	232.146	C15H20O2	[M+H]+	3,5,11(13)-Trieneudesma-13-oic acid(ISO3)	3,5,11(13)-Trieneudesma-13-oic acid(ISO3)	Terpenoids	萜类	Sesquiterpenoids	倍半萜	-	3	44840.4	46752.7	188786	57193.7	39070.9	62575.7	71803.1	179412	57035.8	47530.2	206236	49268	63778.5	63889	66234.2	-	-
pmp000593	595.17	287.06	594.159	C27H30O15	[M+H]+	Luteolin-7-O-rutinoside*	木犀草素-7-O-芸香糖苷*	Flavonoids	黄酮	Flavones	黄酮	3563-98-2	1	6.48171e+06	5.94546e+06	5.15244e+06	7.93614e+06	9.52196e+06	9.81032e+06	1.4384e+07	1.23869e+07	1.54005e+07	1.20647e+07	9.14012e+06	9.1338e+06	9.18598e+06	9.51496e+06	9.154e+06	-	-
mws0126	524.37	184.07	523.364	C26H54NO7P	[M+H]+	LysoPC 18:0	溶血磷脂酰胆碱 18:0	Lipids	脂质	LPC	溶血磷脂酰胆碱	19420-57-6	2	438816	412458	399985	605369	581375	633980	367231	376459	299344	386911	463531	351524	589141	581784	564842	-	-
pma2987	142.1	124.09	141.09	C6H11N3O	[M+H]+	Histidinol	组氨醇	Alkaloids	生物碱	Alkaloids	生物碱	501-28-0	3	4.65107e+07	4.77875e+07	4.53475e+07	3.3313e+07	3.7341e+07	3.34882e+07	3.82396e+07	4.1157e+07	4.22859e+07	2.82374e+07	3.187e+07	2.88733e+07	4.0515e+07	3.94272e+07	4.11463e+07	C00860	ko00340,ko01100,ko01110,ko01230
mws0014	193.05	134.04	194.058	C10H10O4	[M-H]-	Ferulic acid	阿魏酸	Phenolic acids	酚酸类	Phenolic acids	酚酸类	537-98-4	3	1.8604e+06	1.95192e+06	2.01453e+06	3.18458e+06	3.30643e+06	3.30265e+06	3.42063e+06	3.5196e+06	3.40167e+06	4.84471e+06	4.76722e+06	4.6657e+06	3.18622e+06	3.07379e+06	3.06662e+06	C01494	ko00940,ko01100,ko01110
pme0274	132.1	69.07	131.095	C6H13NO2	[M+H]+	6-Aminocaproic acid	6-氨基己酸	Organic acids	有机酸	Organic acids	有机酸	60-32-2	2	9.82532e+06	9.43007e+06	1.0214e+07	8.24252e+06	8.46339e+06	8.70525e+06	5.3575e+06	5.60027e+06	5.49661e+06	5.01993e+06	5.55313e+06	4.79102e+06	6.30147e+06	6.03886e+06	6.22441e+06	C02378	ko01100
HJKP000649	136.07	91.05	135.068	C8H9NO	[M+H]+	N-benzylformamide	正苄基甲酰胺	Alkaloids	生物碱	Alkaloids	生物碱	6343-54-0	1	2.59954e+06	2.50778e+06	2.5836e+06	1.20467e+06	1.1837e+06	1.24874e+06	2.07239e+06	2.10659e+06	2.18912e+06	1.87452e+06	1.71202e+06	1.55034e+06	1.61856e+06	1.55165e+06	1.57e+06	C15561	-
pma1751	286.09	124.04	285.085	C12H15NO7	[M+H]+	N-(beta-D-Glucosyl)nicotinate	N-葡萄糖基烟酸	Others	其它类	Vitamin	维生素	-	3	562818	502178	588805	229366	241470	274191	1.45587e+06	1.39887e+06	1.3359e+06	962108	916423	818826	595508	579917	605719	-	-
Lmmp002995	713.15	303.06	712.149	C30H32O20	[M+H]+	Quercetin-7-O-(2''-malonyl)glucosyl-5-O-glucoside	槲皮素-7-O-(2''-丙二酰)葡萄糖苷-5-O-葡萄糖苷	Flavonoids	黄酮	Flavonols	黄酮醇	-	2	274729	145253	232732	214874	203570	247139	265442	259722	309814	372031	439276	414421	250939	250474	260353	-	-
Lmtn004049	263.13	204.12	264.136	C15H20O4	[M-H]-	Abscisic acid	脱落酸	Organic acids	有机酸	Organic acids	有机酸	21293-29-8	3	213249	209437	217998	46829.1	43439.3	38834.9	138609	128564	123384	61799.1	54811.7	57253.3	109434	107323	112148	C06082	ko00906,ko01100,ko01110,ko04075
pmb0865	518.32	184.07	517.317	C26H48NO7P	[M+H]+	LysoPC 18:3(2n isomer)*	溶血磷脂酰胆碱 18:3(2n异构)*	Lipids	脂质	LPC	溶血磷脂酰胆碱	-	1	1.04312e+07	1.08953e+07	1.18896e+07	2.15775e+07	2.34315e+07	2.28657e+07	1.90181e+07	2.00779e+07	1.78849e+07	1.08475e+07	1.02043e+07	1.03552e+07	1.91668e+07	1.96729e+07	1.88266e+07	-	-
pme1598	463.12	301.07	464.132	C22H24O11	[M-H]-	Hesperetin-5-O-glucoside	橙皮素-5-O-葡萄糖苷	Flavonoids	黄酮	Flavanones	二氢黄酮	69651-80-5	2	1.26103e+06	1.11684e+06	1.19946e+06	1.78578e+06	2.03075e+06	1.94505e+06	2.0433e+06	4.15473e+06	3.76379e+06	6.80019e+06	6.56332e+06	5.9177e+06	3.00374e+06	3.10312e+06	2.97536e+06	-	-
pmp000695	375.13	177.05	374.121	C16H22O10	[M+H]+	Swertiamarin	獐牙菜苦苷	Terpenoids	萜类	Monoterpenoids	倍萜	17388-39-5	2	177378	167791	186743	271702	244512	170762	439382	472527	353527	728750	675163	770594	465016	452832	444960	C09800	-
Zmsn002115	411.2	279.15	412.21	C21H32O8	[M-H]-	Sonchuside A	苦苣菜苷 A	Terpenoids	萜类	Sesquiterpenoids	倍半萜	111618-82-7	2	164561	178813	150893	319079	238861	250202	112968	122931	116921	157578	135116	110231	193133	188878	184720	-	-
Lmbn005287	311.22	249.22	312.23	C18H32O4	[M-H]-	7S,8S-DiHODE; (9Z,12Z)-(7S,8S)-Dihydroxyoctadeca-9,12-dienoic acid	7,8-二羟基-9,12-十八碳二烯酸	Lipids	脂质	Free fatty acids	游离脂肪酸	143288-65-7	3	43483.5	46739.7	47962.1	49599.6	46056.2	53754.1	24784.7	33822.2	24386.8	24866.9	24014.3	19802.3	29979.8	31344.2	30570.7	C07354	ko00591
MWS80007	311.22	249.22	312.23	C18H32O4	[M-H]-	13-Hydroperoxy-9Z,11E-octadecadienoic acid	13-过氧化羟基-9Z,11E-十八碳二烯酸	Lipids	脂质	Free fatty acids	游离脂肪酸	23017-93-8	3	43483.5	46739.7	47962.1	49599.6	46056.2	53754.1	24784.7	33822.2	24386.8	24866.9	24014.3	19802.3	29979.8	31344.2	30570.7	-	-
Lmhp010190	522.36	184.07	521.348	C26H52NO7P	[M+H]+	LysoPC 18:1(2n isomer)	溶血磷脂酰胆碱 18:1(2n异构)	Lipids	脂质	LPC	溶血磷脂酰胆碱	-	1	1.0156e+06	1.06233e+06	1.0673e+06	1.97001e+06	2.12809e+06	2.01324e+06	3.19265e+06	3.42807e+06	3.0759e+06	2.36472e+06	2266903	2.09172e+06	2.27648e+06	2.2096e+06	2.31022e+06	-	-
Zbzp007301	293.21	55.05	292.204	C18H28O3	[M+H]+	2-Methoxy-6-undecyl-1,4-benzoquinone	2-甲氧基-6-十一烷基-1,4-苯醌	Quinones	醌类	Quinones	醌类	-	1	347347	316703	305139	417485	363353	676507	333110	365564	353960	245925	291153	264741	309554	304497	318389	-	-
pme2117	426.02	158.93	427.029	C10H15N5O10P2	[M-H]-	Adenosine 5'-diphosphate	腺苷-5'-二磷酸	Nucleotides and derivatives	核苷酸及其衍生物	Nucleotides and derivatives	核苷酸及其衍生物	58-64-0	3	83745.3	81541.5	71773.4	79091.6	73946.2	78897.3	50561.3	46625.5	47043.4	30392.8	36073.3	35456.9	51496.2	49414.8	49655.5	C00008	ko00190,ko00195,ko00230,ko00908,ko01100,ko01110,ko01232,ko01240
pmp000589	551.1	303.05	550.096	C24H22O15	[M+H]+	Quercetin-7-O-(6''-malonyl)glucoside	槲皮素-7-O-(6''-丙二酰)葡萄糖苷	Flavonoids	黄酮	Flavonols	黄酮醇	-	1	1.97833e+07	1.67138e+07	1.35903e+07	2.98508e+07	3.10804e+07	3.59262e+07	2.69532e+07	2.97572e+07	2.56422e+07	4.60662e+07	4.56212e+07	4.27354e+07	2.90116e+07	2.77309e+07	2.85001e+07	-	-
Lmjp003655	463.12	301.08	462.116	C22H22O11	[M+H]+	6-C-MethylKaempferol-3-glucoside	6-甲基山柰酚-3-O-葡萄糖苷	Flavonoids	黄酮	Flavones	黄酮	-	3	152422	125731	153819	243001	269967	269305	644715	649714	600238	574656	604103	587562	362334	360670	376089	-	-
Hmgn002833	371.11	297.11	372.121	C20H20O7	[M-H]-	4-Ketopinoresinol	4-酮基松脂酚	Lignans and Coumarins	木脂素和香豆素	Lignans	木脂素	-	3	18186.2	18539	16745.5	29919.9	24787.1	31054.8	32226.2	32123.8	43922.7	40682.5	42958.5	48698	29595.5	28424.7	28457.2	-	-
Hmcp009963	180.14	123.07	180.138	C11H18NO+	[M]+	Candicine	N-甲基大麦芽碱	Alkaloids	生物碱	Phenolamine	酚胺	6656-13-9	1	990385	574885	718529	302012	414856	281584	605592	500273	468440	1.45958e+06	1.20421e+06	1.07651e+06	622036	631604	650886	C10575	-
mws0639	153.02	109.03	154.027	C7H6O4	[M-H]-	2,3-Dihydroxybenzoic Acid*	2,3-二羟基苯甲酸*	Phenolic acids	酚酸类	Phenolic acids	酚酸类	303-38-8	3	1.24965e+06	1.21e+06	1.24901e+06	1.71561e+06	1.60729e+06	1.72465e+06	2.44494e+06	2.30794e+06	2.45845e+06	3.57357e+06	3.56572e+06	3.27813e+06	2.11455e+06	2.06105e+06	2.01836e+06	C00196	ko01110
Lmyp004084	153.13	107.09	152.12	C10H16O	[M+H]+	Perillyl alcohol	紫苏子醇	Terpenoids	萜类	Monoterpenoids	倍萜	57717-97-2	1	2.03295e+06	2.12192e+06	1.7087e+06	1.27338e+06	1.37723e+06	1.43213e+06	330779	208677	269382	242868	287056	260288	786094	817006	783486	C22272	-
Wacn005438	477.27	161.04	418.257	C21H38O8	[M+CH3COOH-H]-	Hydroxypentadecenoic acid glucoside	羟基十五碳烯酸葡萄糖苷	Lipids	脂质	Free fatty acids	游离脂肪酸	-	2	1.47604e+06	1.50095e+06	1.35625e+06	1.67436e+06	1.47688e+06	1.39754e+06	902526	850095	771006	351839	390643	333030	980995	936303	953654	-	-
pmn001367	315.07	153.02	316.079	C13H16O9	[M-H]-	Protocatechuic acid-4-O-glucoside	原儿茶酸-4-O-葡萄糖苷	Phenolic acids	酚酸类	Phenolic acids	酚酸类	-	1	8.34369e+07	8.90895e+07	9.21682e+07	6.08908e+07	5.84538e+07	7.32103e+07	9.67156e+07	1.11301e+08	1.07071e+08	8.47443e+07	4.66135e+07	7.26386e+07	7.20438e+07	7.39536e+07	7.05193e+07	-	-
Zmjn004133	311.22	293.21	312.23	C18H32O4	[M-H]-	9S-Hydroperoxy-10E,12Z-octadecadienoic acid	9S-氢过氧-10E,12Z-十八碳二烯酸	Lipids	脂质	Free fatty acids	游离脂肪酸	5502-91-0	3	43120.1	40630.3	39160.6	56702.5	52587	70593.4	40845.2	42005.8	45246.4	56788.2	56335.2	51581.5	46075.4	44169.6	44273.7	C14827	ko00591,ko01100
pme2651	742.07	620.02	743.076	C21H28N7O17P3	[M-H]-	NADP (Nicotinamide adenine dinucleotide phosphate)	烟酰胺腺嘌呤二核苷酸磷酸	Nucleotides and derivatives	核苷酸及其衍生物	Nucleotides and derivatives	核苷酸及其衍生物	53-59-8	3	119817	121682	120702	173243	126895	140490	52766.2	49593.4	31367.7	48670.8	63577.9	43947.5	91287.2	95742.5	94056.3	C00006	ko00195,ko00480,ko00760,ko01100,ko01240
pme1474	298.1	136.06	297.09	C11H15N5O3S	[M+H]+	5'-Deoxy-5'-(methylthio)adenosine	5-脱氧-5-甲硫腺苷	Nucleotides and derivatives	核苷酸及其衍生物	Nucleotides and derivatives	核苷酸及其衍生物	2457-80-9	1	4.7227e+07	4.86318e+07	4.94221e+07	5.06281e+07	4.71928e+07	4.03154e+07	4.12597e+07	3.73625e+07	3.90684e+07	3.9268e+07	3.63038e+07	3.66016e+07	4.89721e+07	4.67297e+07	4.83227e+07	C00170	ko00270,ko00908,ko01100
pmd0160	454.29	313.27	453.286	C21H44NO7P	[M+H]+	LysoPE 16:0(2n isomer)*	溶血磷脂酰乙醇胺 16:0(2n异构)*	Lipids	脂质	LPE	溶血磷脂酰乙醇胺	-	1	2.8268e+06	2.73596e+06	2.89345e+06	3.37778e+06	3.33562e+06	3.81515e+06	2.46107e+06	2.12508e+06	2.31118e+06	1.69143e+06	1.80545e+06	1.68085e+06	2.92095e+06	2.96403e+06	3.06115e+06	-	-
pme3017	104.07	58.07	103.063	C4H9NO2	[M+H]+	2-Aminoisobutyric acid	2-氨基异丁酸	Organic acids	有机酸	Organic acids	有机酸	62-57-7	2	4.91472e+06	4.62428e+06	4.96155e+06	4.53272e+06	4.39516e+06	4.89936e+06	4.8968e+06	4.82274e+06	5.34234e+06	4.77592e+06	4.72537e+06	4.52002e+06	4.6269e+06	4.78276e+06	4.56398e+06	C03665	-
Zmyn005384	299.26	253.26	300.266	C18H36O3	[M-H]-	2R-Hydroxyoctadecanoic Acid*	2R-羟基十八烷酸*	Lipids	脂质	Free fatty acids	游离脂肪酸	26633-48-7	3	84983.2	72214.1	69002.7	65211.1	93455.2	98106.6	64700.1	56748.9	44596.2	65333.3	80998.3	77561.1	82659.4	85230.9	81241.1	C03042	-
pmb2620	207.07	133.07	208.074	C11H12O4	[M-H]-	3,4-Dimethoxycinnamic acid	3,4-二甲氧基肉桂酸	Phenolic acids	酚酸类	Phenolic acids	酚酸类	2316-26-9	3	10115	11173	9605.01	17720.1	16661.8	18898	23642.9	24851.1	25194.5	64604	71204.5	72721.1	29526.2	28124	28993.3	-	-
Wafn011571	295.23	195.14	296.235	C18H32O3	[M-H]-	alpha-Hydroxylinoleic acid*	α-羟基亚油酸*	Lipids	脂质	Free fatty acids	游离脂肪酸	57818-44-7	1	534341	459797	462245	678568	671641	771663	339302	345863	331312	399917	525464	466890	432937	454206	439559	-	-
Lafp004533	457.21	209.15	456.199	C22H32O10	[M+H]+	(6R,9R)-3-Oxo-α-ionol-β-D-malonyl-glucoside	(6R,9R)-3-氧代-α-紫罗兰醇-β-D-丙二酰-葡萄糖苷	Terpenoids	萜类	Sesquiterpenoids	倍半萜	-	1	526349	504379	342744	1.54739e+06	386237	1.53556e+06	1.85898e+06	1.47006e+06	1.4071e+06	1.69144e+06	1.74585e+06	1.96329e+06	1.201e+06	1.24028e+06	1.26146e+06	-	-
Zmyn000230	147.03	57.03	148.037	C5H8O5	[M-H]-	2-Dehydro-3-deoxy-L-arabinonate	2-脱氢-3-脱氧-L-阿拉伯糖	Others	其它类	Saccharides	糖类	-	3	1.30306e+06	1.31358e+06	1.24502e+06	665499	626601	629122	2.23821e+06	1.87203e+06	1.94442e+06	1.18343e+06	1.02673e+06	1.13991e+06	1.2855e+06	1.28e+06	1.33863e+06	C00684	ko00053,ko01100
pmb2640	199.17	199.17	200.178	C12H24O2	[M-H]-	Dodecanoic acid (Lauric acid)	十二烷酸(月桂酸)	Lipids	脂质	Free fatty acids	游离脂肪酸	143-07-7	1	173580	137601	145932	291679	367856	299914	139419	125362	115798	303537	300101	307205	201693	202126	193293	C02679	ko00061,ko01100,ko01110
Lmjp002461	611.16	303.05	610.153	C27H30O16	[M+H]+	Quercetin-3-O-neohesperidoside*	槲皮素-3-O-新橘皮糖苷*	Flavonoids	黄酮	Flavonols	黄酮醇	117611-67-3	3	109054	125901	106796	186931	134893	137530	394958	473479	413701	712007	912175	1.0363e+06	378812	360392	367872	-	-
Lhnp111721	249.15	157.1	248.141	C15H20O3	[M+H]+	Dihydrozaluzanin C	Dihydrozaluzanin C	Terpenoids	萜类	Sesquiterpenoids	倍半萜	-	2	37261.4	38023.5	50117.2	55770.5	39743.9	61902.3	572956	450968	626926	551843	578310	795920	239365	241563	230315	-	-
Zmhn001883	329.09	209.04	330.095	C14H18O9	[M-H]-	Vanillic acid-4-O-glucoside	香草酸-4-O-葡萄糖苷	Phenolic acids	酚酸类	Phenolic acids	酚酸类	32142-31-7	3	24441.8	26343	25300.2	18804.1	17207.3	20070.8	24121.6	20802.9	27342.4	21321.6	26335.8	21821.1	26555.6	27351.3	27934.2	-	-
Lmhn002140	325.06	193.05	326.064	C14H14O9	[M-H]-	Feruloyltartaric acid (Fertaric acid)	阿魏酰酒石酸	Phenolic acids	酚酸类	Phenolic acids	酚酸类	-	1	4.10456e+07	4.85964e+07	4.53616e+07	5.45228e+07	6.22502e+07	5.51561e+07	2.49037e+07	4.35548e+07	3.89371e+07	3.84955e+07	5.1614e+07	4.58631e+07	3.99392e+07	4.13707e+07	4.1976e+07	-	-
Zamn00402	179.06	59.01	180.063	C6H12O6	[M-H]-	sorbose	山梨糖	Others	其它类	Saccharides	糖类	-	3	2.41294e+06	2.74439e+06	2.31731e+06	740891	588954	718533	2.39634e+06	2.30289e+06	2.36492e+06	533640	447802	555599	1.24221e+06	1.29739e+06	1.30037e+06	-	-
mws0987	161.06	115.05	160.052	C10H8O2	[M+H]+	6-MethylCoumarin	6-甲基香豆素	Lignans and Coumarins	木脂素和香豆素	Coumarins	香豆素	92-48-8	3	189463	187014	192359	199321	200017	211609	86222.3	84510	77998	77598.6	88630.9	76834.5	118402	124559	122336	-	-
MWS201465	295.13	120.08	294.122	C14H18N2O5	[M+H]+	Glu-Phe	L-谷氨酸-L-苯丙氨酸	Amino acids and derivatives	氨基酸及其衍生物	Amino acids and derivatives	氨基酸及其衍生物	20556-22-3	2	133028	141456	146705	153654	149122	146368	95339	91068.6	97759.3	81612	87098.4	71619.1	109851	115443	111482	-	-
Lhnp102931	593.22	163.04	592.216	C29H36O13	[M+H]+	Osmanthuside B	桂花糖苷B	Phenolic acids	酚酸类	Phenolic acids	酚酸类	94492-23-6	2	41215.3	46488.4	55104.3	9	9	9	248280	208521	223119	213190	212760	258684	51481.8	54140	53310.2	-	-
mws2212	179.03	135.05	180.042	C9H8O4	[M-H]-	Caffeic acid	咖啡酸	Phenolic acids	酚酸类	Phenolic acids	酚酸类	331-39-5	1	8.9582e+07	8.34627e+07	9.2551e+07	8.90228e+07	9.49335e+07	9.09422e+07	100601947	9.0258e+07	9.74753e+07	9.96952e+07	9.95156e+07	9.19507e+07	1.02858e+08	9.83506e+07	9.84832e+07	C01197	ko00940,ko01100,ko01110
Zmpn003368	293.21	195.14	294.219	C18H30O3	[M-H]-	13S-Hydroxy-9Z,11E,15Z-octadecatrienoic acid	13S-羟基-9Z,11E,15Z-十八碳三烯酸	Lipids	脂质	Free fatty acids	游离脂肪酸	87984-82-5	1	718096	605898	596384	710642	729408	772133	296576	315580	307685	193305	212518	182383	428339	417904	440188	C16316	ko00592
pmp000682	538.23	359.15	520.194	C26H32O11	[M+NH4]+	Matairesinol-4'-O-glucoside (Matairesinoside)	罗汉松脂酚-4'-O-葡萄糖苷 (罗汉松树脂酚苷)	Lignans and Coumarins	木脂素和香豆素	Lignans	木脂素	23202-85-9	3	52117	45222.4	45952.2	45090.9	58077.1	54013.5	89880.7	61431.5	64622.8	99610.2	113918	109614	65854.3	67840.9	69369	-	-
mws1526	359.13	197.08	358.126	C16H22O9	[M+H]+	Sweroside	獐牙菜苷	Terpenoids	萜类	Monoterpenoids	倍萜	14215-86-2	2	1.30243e+06	1.21647e+06	1.48913e+06	2.00302e+06	1.81281e+06	1.94383e+06	2.29037e+06	2.41493e+06	2.19195e+06	1.45081e+06	1.89061e+06	1.50337e+06	1.51122e+06	1.58858e+06	1.57127e+06	C17071	-
Zmyn004676	293.21	113.1	294.219	C18H30O3	[M-H]-	17-Hydroxylinolenic acid	17-羟基亚麻酸	Lipids	脂质	Free fatty acids	游离脂肪酸	-	1	275813	264905	280910	379949	384162	482267	240085	252535	231831	272575	308778	305547	285289	275899	290509	C16346	ko00592
mad2085	457.08	295.04	458.085	C22H18O11	[M-H]-	Caffeoyl-p-coumaroyltartaric acid	咖啡酰对香豆酰酒石酸	Phenolic acids	酚酸类	Phenolic acids	酚酸类	-	1	4.09964e+07	4.14997e+07	4.13143e+07	3.51635e+07	3.6986e+07	3.65298e+07	3.11891e+07	3.19979e+07	3.45741e+07	2.48789e+07	2.80464e+07	2.67685e+07	3.31366e+07	3.23614e+07	3.40995e+07	-	-
Qmyp101201	389.22	191.14	388.21	C19H32O8	[M+H]+	(6R,9S)-3-Oxo-α-ionol-β-D-glucopyranoside	(6R,9S)-3-Oxo-α-紫罗兰酮-β-D-葡萄糖苷	Terpenoids	萜类	Sesquiterpenoids	倍半萜	-	1	4.72453e+06	4.30978e+06	4.10485e+06	3.99298e+06	3.44006e+06	5.23121e+06	2.70266e+06	2.82912e+06	2.80452e+06	1.50209e+06	1.53115e+06	1.50192e+06	2.86086e+06	2.90708e+06	3.01075e+06	-	-
Latp011219	149.1	121.06	148.088	C10H12O	[M+H]+	3,5-Dimethyl-2,3-dihydrobenzofuran	3,5-二甲基-5-甲基-2,3-二氢苯并呋喃	Others	其它类	Others	其它	-	3	2.70931e+06	2.81252e+06	2.72392e+06	2.88178e+06	3.08974e+06	2.7782e+06	2.99508e+06	3.08632e+06	3.27593e+06	3.74389e+06	3.71767e+06	3.31983e+06	2.8007e+06	2.71847e+06	2.8649e+06	-	-
zjgp122321	355.1	163.05	354.095	C16H18O9	[M+H]+	4-O-acetyl-3-O-caffeoyl-2-C-methyl-D-erythronate	4-O-乙酰基-3-咖啡酰基-2-甲基-D-赤藓糖酸	Others	其它类	Others	其它	-	1	1.30203e+07	1.42362e+07	1.2719e+07	1.31133e+07	1.50133e+07	1.38384e+07	2.45665e+07	2.42277e+07	2.51413e+07	2.83338e+07	2.80156e+07	2.75752e+07	2.0832e+07	2.0916e+07	2.18386e+07	-	-
pmb2221	318.3	60.04	317.293	C18H39NO3	[M+H]+	4-Hydroxysphinganine	4-羟基鞘氨醇	Lipids	脂质	Sphingolipids	鞘脂	554-62-1	3	2.00191e+06	1.79332e+06	1.76975e+06	1.2313e+06	1.20719e+06	1.18232e+06	2.66341e+06	2.51948e+06	2.64265e+06	4.17302e+06	4.12653e+06	3.99999e+06	2.78923e+06	2.86639e+06	2.94044e+06	C12144	ko00600,ko01100
Zmjp000966	268.11	136.06	267.097	C10H13N5O4	[M+H]+	Vidarabine	阿糖腺苷	Nucleotides and derivatives	核苷酸及其衍生物	Nucleotides and derivatives	核苷酸及其衍生物	5536-17-4	1	1.01084e+06	1.02044e+06	1.11009e+06	946892	891507	907120	864898	885577	853436	613803	586314	537284	774377	751079	734817	-	-
Lmbn007891	313.24	183.14	314.246	C18H34O4	[M-H]-	Hydroxy ricinoleic acid	羟基蓖麻油酸	Lipids	脂质	Free fatty acids	游离脂肪酸	-	3	17058.1	21228.2	14981	27612.7	26515.2	33104.6	21291.6	19118.7	22504.7	26273.3	29636.1	30507	22205.3	23182.8	22109	-	-
Hamp011640	256.26	102.09	255.256	C16H33NO	[M+H]+	palmitic amide	十六碳酰胺	Others	其它类	Others	其它	-	2	3.01451e+07	2.77796e+07	3.17839e+07	3.01403e+07	3.48999e+07	3.119e+07	3.02034e+07	3.21009e+07	3.34565e+07	3.48779e+07	3.69718e+07	4.13301e+07	4.2361e+07	4.23675e+07	4.43347e+07	-	-
Zmyn000110	258.04	78.96	259.046	C6H14NO8P	[M-H]-	D-Glucosamine 1-phosphate	D-氨基葡萄糖-1-磷酸	Others	其它类	Saccharides	糖类	2152-75-2	3	141723	167911	185244	138523	136518	127153	158519	148556	134745	99637.2	114719	106053	139199	137324	144497	C06156	ko00520,ko01100,ko01250
Hmtp000776	168.07	105.03	167.058	C8H9NO3	[M+H]+	4,5,6-Trihydroxy-2-cyclohexen-1-ylideneacetonitrile	4,5,6-三羟基-2-环己烯-1-亚乙乙腈	Alkaloids	生物碱	Alkaloids	生物碱	-	2	1.33878e+06	1.51847e+06	1.49788e+06	701670	669027	756497	535417	533214	517276	316497	371521	312234	670320	705115	678206	-	-
pmb3101	175.06	115.04	176.069	C7H12O5	[M-H]-	2-Isopropylmalic Acid	2-异丙基苹果酸	Organic acids	有机酸	Organic acids	有机酸	49601-06-1	1	750533	837551	773908	388162	375164	358807	868584	791588	992512	574608	520279	544269	642167	608447	624898	C02504	ko00290,ko00620,ko01100,ko01110,ko01210,ko01230
Zbzn008048	293.18	221.15	294.183	C17H26O4	[M-H]-	Embelin	酸藤子酚	Quinones	醌类	Quinones	醌类	550-24-3	1	849509	690644	796788	797615	765379	688602	849634	788485	769139	728864	834282	840219	771744	759557	731977	-	-
MWSmce689	293.25	95.09	292.24	C19H32O2	[M+H]+	Methyl linolenate	亚麻酸甲酯	Lipids	脂质	Free fatty acids	游离脂肪酸	301-00-8	3	103339	96923.6	105844	127307	144358	138521	95871.6	119928	114243	182424	179077	173439	139928	134000	133210	-	-
Jmcn005752	411.2	163.07	412.21	C21H32O8	[M-H]-	pterodontoside B*	臭灵丹苷 B*	Terpenoids	萜类	Sesquiterpenoids	倍半萜	-	3	110525	122827	132712	98145.7	87180.7	97323.2	182063	177956	192784	170163	177446	142496	126937	126593	120919	-	-
pmb0374	136.06	119.04	135.054	C5H5N5	[M+H]+	2-Aminopurine	2-氨基嘌呤	Nucleotides and derivatives	核苷酸及其衍生物	Nucleotides and derivatives	核苷酸及其衍生物	452-06-2	2	234914	203065	223281	199412	223867	193790	178284	200707	213230	177044	195552	156467	181511	185597	191629	-	-
pme3459	317.21	299.2	316.204	C20H28O3	[M+H]+	Cafestol	咖啡醇	Terpenoids	萜类	Ditepenoids	二萜	469-83-0	3	120808	244250	272057	239864	249452	225204	115465	283722	121203	165143	329023	288920	277060	281598	292236	C09066	-
MWS04559g	182.08	136.08	181.074	C9H11NO3	[M+H]+	3-Hydroxy-L-phenylalanine	3-羟基-L-苯丙氨酸	Amino acids and derivatives	氨基酸及其衍生物	Amino acids and derivatives	氨基酸及其衍生物	587-33-7	1	5.59248e+07	4.61982e+07	5.23317e+07	3.00463e+07	2.65409e+07	3.11009e+07	4.7583e+07	5.16308e+07	4.55781e+07	4.30558e+07	4.19741e+07	3.745e+07	3.7564e+07	3.56991e+07	3.60036e+07	-	-
MWS3036	147.03	85.03	148.037	C5H8O5	[M-H]-	3-Hydroxyglutaric acid	3-羟基戊二酸	Organic acids	有机酸	Organic acids	有机酸	638-18-6	3	1.1962e+06	1.47108e+06	1.68948e+06	618323	510382	550256	1.54219e+06	1.27628e+06	1.14947e+06	952280	1.32757e+06	922985	989543	952267	1.00537e+06	-	-
Zmyp000878	284.1	152.06	283.092	C10H13N5O5	[M+H]+	Crotonoside; 2-Hydroxyadenosine	巴豆苷; 2-羟基腺苷	Nucleotides and derivatives	核苷酸及其衍生物	Nucleotides and derivatives	核苷酸及其衍生物	1818-71-9	1	5.96279e+06	5.13076e+06	5.69108e+06	6.48131e+06	6.9473e+06	6.68823e+06	5.4074e+06	6.21546e+06	5.19713e+06	7.31471e+06	6.73003e+06	6.22024e+06	4.64745e+06	4.88181e+06	4.87825e+06	C08432	-
MWSmce583	165.02	91.02	166.027	C8H6O4	[M-H]-	Piperonylic acid	胡椒酸	Organic acids	有机酸	Organic acids	有机酸	94-53-1	3	1.97258e+06	1.73173e+06	1.70102e+06	1.53453e+06	1.79633e+06	1.60885e+06	2.05012e+06	2.15177e+06	2.01179e+06	2.02439e+06	2.16011e+06	1.66574e+06	990185	1.03764e+06	987464	-	-
pmb2799	295.23	195.14	296.235	C18H32O3	[M-H]-	12,13-Epoxy-9-Octadecenoic Acid	12,13-环氧-9-十八碳烯酸	Lipids	脂质	Free fatty acids	游离脂肪酸	6799-85-5	3	30203.1	37564	31214.6	30995.2	31362.1	34884.6	24002	21672.7	24603	34771.4	37228.4	36781.4	28785.8	28629.7	27331.5	C14826	ko00591,ko01100
mws4170	179.06	59.01	180.063	C6H12O6	[M-H]-	D-Glucose	D-葡萄糖	Others	其它类	Saccharides	糖类	50-99-7	2	2.08826e+06	2.44274e+06	2.59544e+06	596938	616275	684062	2.37741e+06	2.25466e+06	2.27723e+06	419036	475995	433297	1.14474e+06	1.20815e+06	1.19922e+06	C00031	ko00010,ko00030,ko00052,ko00500,ko00520,ko00901,ko01100,ko01110,ko02010
Zmzn000113	146.05	102.06	147.053	C5H9NO4	[M-H]-	L-threo-3-Methylaspartate	L-苏式-3-甲基天冬氨酸	Amino acids and derivatives	氨基酸及其衍生物	Amino acids and derivatives	氨基酸及其衍生物	6061-13-8	3	1.66051e+06	1.77925e+06	1.71908e+06	937640	980412	1.07687e+06	1.00568e+06	943435	926408	805728	865715	873905	905023	855030	889955	C03618	ko00630,ko00660,ko01100,ko01200
Lmjp003231	495.11	333.07	494.106	C22H22O13	[M+H]+	Patuletin-3-O-glucoside	万寿菊素-3-O-葡萄糖苷	Flavonoids	黄酮	Flavonols	黄酮醇	-	2	3.37301e+06	3.05597e+06	3.2578e+06	7.09843e+06	6.86354e+06	7.06241e+06	2.30051e+06	1.38401e+06	1.54737e+06	3.46708e+06	2.34049e+06	3.03215e+06	3.44294e+06	3.29542e+06	3.48504e+06	-	-
mws2104	193.07	59.01	194.079	C7H14O6	[M-H]-	D-Pinitol	D-松醇	Others	其它类	Saccharides	糖类	10284-63-6	3	485436	482569	502071	524174	520822	517481	533285	463177	542216	235355	188327	690338	531070	502259	509142	C03844	-
mws0289	480.31	339.29	479.301	C23H46NO7P	[M+H]+	LysoPE 18:1*	溶血磷脂酰乙醇胺 18:1*	Lipids	脂质	LPE	溶血磷脂酰乙醇胺	89576-29-4	3	39316.3	41168.5	39185.4	118541	96252.6	93040.9	97905.3	97225.5	104084	97960.1	103498	105033	83491.7	84912.4	80185.6	-	-
mws1715	252.11	136.06	251.102	C10H13N5O3	[M+H]+	Cordycepin (3'-Deoxyadenosine)*	虫草素(3'-脱氧腺苷)*	Nucleotides and derivatives	核苷酸及其衍生物	Nucleotides and derivatives	核苷酸及其衍生物	73-03-0	3	89391.5	67108.5	63896.9	293440	329048	245263	144334	223703	128560	262517	243640	252008	151101	158429	150220	C08431	-
Zmap010726	353.23	149.1	352.225	C20H32O5	[M+H]+	Balsamiferine E	Balsamiferine E	Terpenoids	萜类	Sesquiterpenoids	倍半萜	-	2	1.03716e+07	9.60635e+06	1.159e+07	7.28325e+06	8.84285e+06	8.24411e+06	3.7879e+06	4.65226e+06	5.44305e+06	1.31064e+06	1.5809e+06	1.26117e+06	5.94429e+06	5.87442e+06	6.21536e+06	-	-
Zbdn002066	301.09	123.01	302.1	C13H18O8	[M-H]-	Tachioside*	它乔糖苷*	Phenolic acids	酚酸类	Phenolic acids	酚酸类	109194-60-7	2	316565	293693	354777	277323	144903	250914	320860	419948	388327	402468	517577	420328	306894	296545	289088	-	-
mws0237	187.1	125.1	188.105	C9H16O4	[M-H]-	Azelaic acid	壬二酸	Organic acids	有机酸	Organic acids	有机酸	123-99-9	3	1.18458e+06	1.09648e+06	1.14379e+06	2.075e+06	2.15363e+06	2.24538e+06	2.48806e+06	2.50479e+06	2.25007e+06	2.49279e+06	2.40596e+06	2.41234e+06	2.07607e+06	1.9586e+06	1.98579e+06	C08261	-
Lssp210123	357.13	137.06	356.126	C20H20O6	[M+H]+	α-Conidendrin	α-松柏素	Others	其它类	Others	其它	-	3	675276	1.01565e+06	966832	661158	804005	764881	806894	887281	1.31744e+06	906597	942827	733498	857288	806439	828440	-	-
mws0281	191.02	111.01	192.027	C6H8O7	[M-H]-	Citric Acid	柠檬酸	Organic acids	有机酸	Organic acids	有机酸	77-92-9	2	4.37353e+07	4.91447e+07	4.65739e+07	1.1171e+08	1.07763e+08	6.60339e+07	5.72547e+07	5.40729e+07	2.60001e+07	2.5286e+07	2.22509e+07	2.22933e+07	4.76485e+07	4.69937e+07	4.98201e+07	C00158	ko00020,ko00250,ko00630,ko01100,ko01110,ko01200,ko01210,ko01230,ko01240
pmb2922	565.05	323.03	566.055	C15H24N2O17P2	[M-H]-	Uridine 5'-diphospho-D-glucose	尿苷 5'-二磷酸-D-葡萄糖	Nucleotides and derivatives	核苷酸及其衍生物	Nucleotides and derivatives	核苷酸及其衍生物	133-89-1	1	1.14164e+06	1.06813e+06	1.21302e+06	638822	490548	527046	667714	569481	530243	501477	580494	576640	765387	726950	724710	C00029	ko00040,ko00052,ko00053,ko00500,ko00520,ko00561,ko00908,ko01100,ko01110,ko01240,ko01250
pmb0881	478.29	337.27	477.286	C23H44NO7P	[M+H]+	LysoPE 18:2*	溶血磷脂酰乙醇胺 18:2*	Lipids	脂质	LPE	溶血磷脂酰乙醇胺	-	2	6.39892e+06	6.64347e+06	6.8946e+06	1.44773e+07	1.40885e+07	1.46476e+07	9.78827e+06	1.06704e+07	8.82335e+06	7.65323e+06	7.26285e+06	6.6491e+06	1.00883e+07	1.06986e+07	1.02138e+07	-	-
mws0147	117.06	59.01	118.063	C5H10O3	[M-H]-	β-Hydroxyisovaleric acid	β-羟基异戊酸	Organic acids	有机酸	Organic acids	有机酸	625-08-1	3	954360	873513	925531	783492	839435	847249	699005	732325	604840	471118	472938	386270	855866	831918	804068	C20827	ko00280,ko01100
Zmhp003514	301.07	286.05	300.063	C16H12O6	[M+H]+	6,7,8-Tetrahydroxy-5-methoxyflavone*	6,7,8-三羟基-5-甲氧基黄酮*	Flavonoids	黄酮	Flavones	黄酮	-	1	93410.2	91541.4	73759.1	40289.6	33342.9	29737.5	69115.8	74324.7	65130.4	82053.9	64590.9	58907.8	57322.8	54879.2	58340.4	-	-
Wbmn003411	369.08	207.05	370.105	C20H18O7	[M-H]-	9-hydroxysesamin(ISO-2)	9-羟基芝麻素(ISO-2)	Lignans and Coumarins	木脂素和香豆素	Lignans	木脂素	-	2	1.23163e+06	1.19358e+06	1.1676e+06	1.49292e+06	1.55264e+06	1.46604e+06	3.14204e+06	3.05936e+06	3.36343e+06	4.12574e+06	4.08346e+06	4.23247e+06	2.6469e+06	2.48671e+06	2.58215e+06	-	-
pme3382	160.06	98.02	161.069	C6H11NO4	[M-H]-	N-Acetyl-L-threonine	N-乙酰-L-苏氨酸	Amino acids and derivatives	氨基酸及其衍生物	Amino acids and derivatives	氨基酸及其衍生物	17093-74-2	3	469115	527315	515298	371969	291375	289273	1.10686e+06	920851	866826	843270	1.0176e+06	838496	641822	655140	682408	-	-
Lmgp003335	433.11	271.06	432.106	C21H20O10	[M+H]+	4',5-Dihydroxyisoflavone-7-O-galactoside	5,4'-二羟基异黄酮-7-O-半乳糖苷	Flavonoids	黄酮	Isoflavones	异黄酮	-	3	1.84225e+06	1.77702e+06	2.38483e+06	4.91776e+06	5.38434e+06	5.3613e+06	3.67031e+06	3.66847e+06	3.6857e+06	3.12179e+06	3.11284e+06	2.76088e+06	4.08999e+06	4.09962e+06	4.32171e+06	-	-
pme2380	145.01	101.02	146.022	C5H6O5	[M-H]-	α-Ketoglutaric acid	α-酮戊二酸	Organic acids	有机酸	Organic acids	有机酸	328-50-7	3	1.89311e+06	1.92895e+06	1.78724e+06	632509	510234	519413	1.12372e+06	961165	936815	573981	617323	596023	957224	910857	967011	C00026	ko00020,ko00040,ko00053,ko00220,ko00250,ko00300,ko00310,ko00340,ko00430,ko00470,ko00630,ko00650,ko00660,ko01100,ko01110,ko01200,ko01210,ko01230,ko01240
pmp000509	127.04	109.03	126.032	C6H6O3	[M+H]+	Maltol	麦芽酚	Others	其它类	Ketone compounds	酮类化合物	118-71-8	3	1.0695e+06	1.06563e+06	1.02465e+06	1.30525e+06	1.28072e+06	1.17559e+06	963537	971726	1.09825e+06	975023	1.1074e+06	1.04625e+06	1.1609e+06	1.10049e+06	1.1656e+06	C11918	ko01110
HX1364	355.1	163.04	354.095	C16H18O9	[M+H]+	isoscopoletin-glucoside	异东莨菪碱-葡萄糖苷	Lignans and Coumarins	木脂素和香豆素	Coumarins	香豆素	-	1	1.40136e+07	1.29659e+07	1.23429e+07	1.3165e+07	1.35082e+07	1.44361e+07	2.34284e+07	2.5265e+07	2.38511e+07	3.00561e+07	2.69027e+07	2.68494e+07	2.22252e+07	2.12383e+07	2.25928e+07	-	-
Lhzp102808	355.1	163.04	354.11	C20H18O6	[M+H]+	Sesamin	芝麻素	Lignans and Coumarins	木脂素和香豆素	Lignans	木脂素	607-80-7	2	1.40136e+07	1.29659e+07	1.23429e+07	1.3165e+07	1.35082e+07	1.44361e+07	2.34284e+07	2.5265e+07	2.38511e+07	3.00561e+07	2.69027e+07	2.68494e+07	2.22252e+07	2.12383e+07	2.25928e+07	C10882	-
MWS5235	299.26	253.25	300.266	C18H36O3	[M-H]-	12-Hydroxyoctadecanoic acid	12-羟基硬脂酸	Lipids	脂质	Free fatty acids	游离脂肪酸	106-14-9	3	16189.5	14480.4	16575.1	13192.3	13736.1	19472.6	11872.2	19394	12463.8	12511.8	10835.6	20975.7	17578	18723.6	18303.1	-	-
Cmbn007148	429.12	429.12	430.126	C22H22O9	[M-H]-	1-O-Feruloyl-3-O-caffeoylglycerol	1-O-阿魏酰基-3-O-咖啡酰甘油	Phenolic acids	酚酸类	Phenolic acids	酚酸类	-	3	217600	294612	311403	260227	226109	233711	988452	978092	910455	833088	822441	766274	533379	500455	519360	-	-
Lmmn003323	271.23	225.22	272.235	C16H32O3	[M-H]-	2-Hydroxyhexadecanoic acid	2-羟基十六烷酸	Organic acids	有机酸	Organic acids	有机酸	764-67-0	1	2.12801e+06	2.23921e+06	2.25585e+06	1.99721e+06	2.22729e+06	2.27524e+06	1.53785e+06	1.53172e+06	1.5812e+06	2.35419e+06	2.35567e+06	2.19679e+06	2.23248e+06	2.37912e+06	2.2969e+06	-	-
pmn001421	337.09	191.06	338.1	C16H18O8	[M-H]-	3-O-p-Coumaroylquinic acid*	3-O-对香豆酰奎宁酸*	Phenolic acids	酚酸类	Phenolic acids	酚酸类	87099-71-6	2	8.8116e+06	8.34397e+06	7.66454e+06	6.07154e+06	5.85827e+06	5.99186e+06	7.02326e+06	6.32043e+06	7.0822e+06	8.02963e+06	8.66824e+06	7.67252e+06	7.61894e+06	7.53003e+06	7.16976e+06	-	-
Lmdp003146	167.11	93.07	166.099	C10H14O2	[M+H]+	Rhododendrol	杜鹃花醇	Phenolic acids	酚酸类	Phenolic acids	酚酸类	501-96-2	2	591421	592447	661875	460737	525849	482051	561413	481063	428178	435963	462463	413091	494415	464225	475116	-	-
Lmbn001981	137.02	93.03	138.032	C7H6O3	[M-H]-	2,5-Dihydroxybenzaldehyde	2,5-二羟基苯甲醛	Phenolic acids	酚酸类	Phenolic acids	酚酸类	1194-98-5	2	885076	975209	984608	713022	685296	692090	647082	566084	667256	660472	577118	516580	812023	766460	771090	C05585	ko00350,ko01100
Lmjp002782	333.13	167.07	332.126	C18H20O6	[M+H]+	6-O-p-Coumaroyl-7-deoxyrehmaglutin A	6-O-对香豆酰-7-脱氧地黄素 A	Terpenoids	萜类	Monoterpenoids	倍萜	-	2	99927.6	120349	129848	158833	135487	143851	97411.1	121155	124764	164733	170020	121647	104574	102581	109173	-	-
Hmcn000192	209.07	59.01	210.074	C7H14O7	[M-H]-	Sedoheptulose	景天庚酮糖	Others	其它类	Saccharides	糖类	3019-74-7	2	1.73632e+06	1.88852e+06	1.59604e+06	1.54064e+06	1.74773e+06	1.71168e+06	998092	1.07788e+06	1.0431e+06	829884	647060	768305	1.26246e+06	1.30358e+06	1.34671e+06	C02076	ko00710,ko01100
Zmgn005057	297.24	183.01	298.251	C18H34O3	[M-H]-	9,10-Epoxyoctadecanoic Acid	9,10-环氧十八烷酸	Lipids	脂质	Free fatty acids	游离脂肪酸	2443-39-2	3	1.23687e+06	998657	1.0442e+06	619911	708348	741095	1.78981e+06	1.8883e+06	1.67797e+06	935475	964928	772754	992153	932476	978622	C19418	ko00073
Lmbn000612	128.04	82.03	129.043	C5H7NO3	[M-H]-	1-Pyrroline-4-hydroxy-2-carboxylic acid	1-吡咯啉-4-羟基-2-羧酸	Organic acids	有机酸	Organic acids	有机酸	9054-77-7	3	28748.1	33962.2	35084.3	42074.7	36180.1	39326.8	19187.7	12129.2	9584.98	21271	24504.1	25158.2	24385.5	23685	25262.8	C04282	ko00470,ko01100
MWS3020	145.13	86.1	144.126	C7H16N2O	[M+H]+	N-Acetylcadaverine	N-乙酰尸胺	Alkaloids	生物碱	Alkaloids	生物碱	32343-73-0	3	1.05516e+06	1.01465e+06	856604	759644	777805	758980	774864	890953	830067	673788	628039	669386	900256	959980	923450	-	-
Zbsp006043	315.09	300.06	314.079	C17H14O6	[M+H]+	5,4'-Dihydroxy-3,7-dimethoxyflavone(Kumatakenin)	5,4'-二羟基-3,7-二甲氧基黄酮(华良姜素,熊竹素)	Flavonoids	黄酮	Flavonols	黄酮醇	3301-49-3	2	120029	124386	133839	384999	382148	367267	415716	445503	484779	454139	339232	319963	309990	296918	290941	-	-
pmd0130	468.31	184.07	467.301	C22H46NO7P	[M+H]+	LysoPC 14:0	溶血磷脂酰胆碱 14:0	Lipids	脂质	LPC	溶血磷脂酰胆碱	20559-16-4	1	158932	154373	172058	225863	170536	213913	89707.3	115210	104262	102382	111274	101665	156916	165380	155936	-	-
pmn001691	327.22	291.2	328.225	C18H32O5	[M-H]-	9,12,13-Trihydroxy-10,15-octadecadienoic acid	9,12,13-三羟基-10,15-十八碳二烯酸	Lipids	脂质	Free fatty acids	游离脂肪酸	-	1	195239	197302	214915	375810	335851	426366	175578	191947	160684	164780	164720	147690	224894	211072	221140	-	-
Lmsp013456	455.35	203.18	454.345	C30H46O3	[M+H]+	3-Hydroxytaraxastan-28,20-olide	3-羟基蒲公英甾烷-28,20-内酯	Terpenoids	萜类	Triterpene	三萜	-	3	11901.9	15217.8	10363.6	16067.6	17122.1	16521.7	61799.2	58575.2	60799.9	46264.8	42898.3	40819.9	29279.6	30464.6	31259.6	-	-
Yynp000008	237.18	161.13	236.178	C15H24O2	[M+H]+	10α-hydroxycadin-4-en-15-al	10α-羟基杜松-4-烯-15-醛	Terpenoids	萜类	Sesquiterpenoids	倍半萜	-	3	43997.7	47750.9	52597.6	60110.7	43122.6	69499.2	52947.6	67471.2	50556.8	84934.6	70638.7	74896.5	62965.1	61930	59073.9	-	-
Lmrn002746	131.07	85.07	132.079	C6H12O3	[M-H]-	2-Hydroxy-4-methylpentanoic acid	2-羟基-4-甲基戊酸	Organic acids	有机酸	Organic acids	有机酸	498-36-2	3	159976	120685	158284	119589	162133	154718	140851	130089	177449	170446	193162	145042	108458	101955	107397	-	-
Lmbp000728	121.06	77.04	120.058	C8H8O	[M+H]+	(S)-2-Phenyloxirane	(S)-2-苯基环氧乙烷	Phenolic acids	酚酸类	Phenolic acids	酚酸类	20780-54-5	1	2.77414e+07	2.73009e+07	2.83876e+07	2.21594e+07	2.10099e+07	2.2874e+07	8.11313e+06	8.51974e+06	8.3048e+06	1.72175e+07	1.51878e+07	1.50589e+07	1.7061e+07	1.6683e+07	1.7796e+07	C20782	ko01100
mws4167	463.09	287.06	462.08	C21H18O12	[M+H]+	Luteolin-7-O-glucuronide	木犀草素-7-O-葡萄糖醛酸苷	Flavonoids	黄酮	Flavones	黄酮	29741-10-4	3	18333.2	24934.6	19991.9	19386.1	13751.1	22933	20829.3	25884.9	9	10266.6	24576.9	31668.4	323663	312569	333923	C03515	ko00944
pmp001311	627.16	303.1	626.148	C27H30O17	[M+H]+	6-Hydroxykaempferol-7,6-O-Diglucoside*	6-羟基山柰酚-7,6-O-二葡萄糖苷*	Flavonoids	黄酮	Flavonols	黄酮醇	-	1	1.30147e+07	1.24882e+07	1.24408e+07	2.06055e+07	2.4163e+07	24953289	1.4649e+07	1.41786e+07	1.3251e+07	1.7961e+07	2.01607e+07	1.91973e+07	1.55932e+07	1.46275e+07	1.53472e+07	-	-
Lmbn005487	313.24	251.24	314.246	C18H34O4	[M-H]-	12,13-DHOME; (9Z)-12,13-Dihydroxyoctadec-9-enoic acid	12,13-二羟基十八烷基-9-烯酸	Lipids	脂质	Free fatty acids	游离脂肪酸	263399-35-5	3	46675.5	48218.3	47832.2	79803.7	86700.7	81690.1	51491.8	57216.8	58953.7	52818.4	59425.7	54332.4	55133.8	58617.7	55677.5	C14829	ko00591
pmb0874	478.29	337.27	477.286	C23H44NO7P	[M+H]+	LysoPE 18:2(2n isomer)*	溶血磷脂酰乙醇胺 18:2(2n异构)*	Lipids	脂质	LPE	溶血磷脂酰乙醇胺	-	2	6.59453e+06	6.71984e+06	6.8492e+06	1.4175e+07	1.44543e+07	1.54524e+07	9.96124e+06	1.15531e+07	9.58412e+06	7.64759e+06	7.64166e+06	6.40416e+06	9.62327e+06	1.02152e+07	1.0183e+07	-	-
Lmhn204620	425.09	277.03	426.095	C22H18O9	[M-H]-	Bis(p-Coumaroyl)malic acid	二对香豆酰苹果酸	Phenolic acids	酚酸类	Phenolic acids	酚酸类	-	3	957454	972154	1.33733e+06	729191	582303	669359	9	9	9	727.409	1372.91	1398.35	344926	323011	330868	-	-
Wmyn000217	331.1	169.01	332.111	C14H20O9	[M-H]-	2,6-dimethoxy-hydroquinone-4-O-β-D-glucopyranoside	2,6-二甲氧基对苯二酚 4-O-β-D-吡喃葡萄糖苷	Phenolic acids	酚酸类	Phenolic acids	酚酸类	-	2	3.01647e+06	3.01225e+06	3.02471e+06	2.5164e+06	2.93581e+06	2.91572e+06	5.77069e+06	4.87839e+06	5.86481e+06	5.65946e+06	5.91159e+06	5.23696e+06	4.17421e+06	4.06799e+06	3.90508e+06	-	-
pmn001700	455.35	455.35	456.36	C30H48O3	[M-H]-	24,30-Dihydroxy-12(13)-ene-lupeol	24,30-二羟基-12(13)烯-羽扇豆醇	Terpenoids	萜类	Triterpene	三萜	-	1	3.8149e+06	3.24772e+06	3.68483e+06	3.82501e+06	4.17731e+06	4.60575e+06	1.14429e+07	1.22146e+07	1.41317e+07	9.867e+06	8.95571e+06	9.7952e+06	4.67116e+06	4.77288e+06	4.46675e+06	-	-
Lsjp211240	123.05	80.05	122.048	C6H6N2O	[M+H]+	Nicotinamide	烟酰胺	Others	其它类	Vitamin	维生素	98-92-0	1	2.36342e+06	2.29918e+06	1.85085e+06	2.07571e+06	1.82953e+06	2.02571e+06	2.07567e+06	2.15012e+06	2.17091e+06	1.93758e+06	1.9055e+06	1.93334e+06	2.14838e+06	2.19437e+06	2.29401e+06	C00153	ko00760,ko01100,ko01240
Wafn002874	515.14	323.08	516.148	C22H28O14	[M-H]-	4-O-(4'-O-alpha-D-Glucopyranosyl)caffeoylquinic acid	4-O-(4'-O-α-D-吡喃葡萄糖基)咖啡酰奎尼酸	Phenolic acids	酚酸类	Phenolic acids	酚酸类	1401352-62-2	1	1.11521e+06	1.18934e+06	1.16041e+06	1.21163e+06	1.1289e+06	1.2138e+06	1.47936e+06	1.58949e+06	1.78456e+06	1.73925e+06	1.83785e+06	2.12798e+06	1.44555e+06	1.40635e+06	1.50382e+06	-	-
pmb2791	309.21	209.05	310.214	C18H30O4	[M-H]-	9-Hydroperoxy-10E,12,15Z-octadecatrienoic acid	9-羟基过氧-10E,12,15Z-十八碳三烯酸	Lipids	脂质	Free fatty acids	游离脂肪酸	111004-08-1	3	129903	133613	131163	119640	126247	140522	77874.7	85092	84883.9	90556.6	95767.8	88524	104920	99822.3	106544	C16321	ko00592,ko01110
Zmjp011129	473.36	455.35	472.355	C30H48O4	[M+H]+	1,3-Dihydroxyurs-12-en-28-oic acid (Kaneric acid)	1,3-二羟基熊果-12-烯-28-酸 (Kaneric acid)	Terpenoids	萜类	Triterpene	三萜	107693-87-8	2	99015.6	95051.5	96477.1	117779	144251	124727	45537.1	45496	49686.5	56206.3	65225	67832.8	64702	65035.8	61141.6	-	-
Zbzn011671	471.35	471.35	472.355	C30H48O4	[M-H]-	Cordianal C	Cordianal C	Terpenoids	萜类	Triterpene	三萜	-	1	3.03456e+06	2.77637e+06	3.02724e+06	2.87768e+06	3.00303e+06	2.93579e+06	1.36304e+07	1.42374e+07	1.31858e+07	1.18042e+07	1.20648e+07	1.11731e+07	6.5734e+06	6.76542e+06	6.32006e+06	-	-
pmb0168	700.49	184.07	699.484	C38H70NO8P	[M+H]+	PC(16:1/14:1)	磷脂酰胆碱(16:1/14:1)	Lipids	脂质	PC	磷脂酰胆碱	-	3	277573	280779	224295	198974	148093	187527	297529	323399	325138	302766	334552	831725	301816	285419	283845	-	-
Hmgp002189	463.13	301.07	462.116	C22H22O11	[M+H]+	Hispidulin-7-O-glucoside(Homoplantaginin)	高车前素-7-O-葡萄糖苷; 高车前苷	Flavonoids	黄酮	Flavones	黄酮	17680-84-1	2	110443	146996	166902	267962	291365	283279	659067	674675	635411	569704	645755	553842	376549	374931	398478	C17762	-
Jmcn006879	249.15	203.14	250.157	C15H22O3	[M-H]-	5β-Hydroxycostic acid	5β-羟基木香酸	Terpenoids	萜类	Sesquiterpenoids	倍半萜	-	3	176154	175889	188212	214974	248615	246872	122047	137191	147271	34375.2	25346	29456.2	149365	148986	140444	-	-
MWSmce165	165.08	59.02	166.084	C6H14O5	[M-H]-	L-Fucitol	L-岩藻糖醇	Others	其它类	Saccharides	糖类	13074-06-1	3	502559	513231	543088	510696	476437	480774	394478	383616	365424	296179	258686	282051	404033	377727	386187	-	-
mws0628	121.03	92.03	122.037	C7H6O2	[M-H]-	4-Hydroxybenzaldehyde	4-羟基苯甲醛	Phenolic acids	酚酸类	Phenolic acids	酚酸类	123-08-0	3	972047	991510	986548	786907	844180	893693	399442	433796	426337	329240	306297	303199	586754	622309	586012	C00633	ko01100
Zmgn000447	184.98	78.96	185.993	C3H7O7P	[M-H]-	3-Phospho-D-glyceric acid	3-磷酸-D-甘油酸	Others	其它类	Saccharides	糖类	820-11-1	3	2.54292e+06	2.16631e+06	2.40243e+06	1.8928e+06	1.55338e+06	1.61557e+06	2.36159e+06	2.25024e+06	1.82671e+06	1.73266e+06	1.82095e+06	2.06693e+06	2.2044e+06	2.36088e+06	2.30813e+06	C00197	ko00010,ko00030,ko00260,ko00270,ko00561,ko00630,ko00710,ko01100,ko01110,ko01200,ko01230,ko01240
Lmjn005765	249.15	205.16	250.157	C15H22O3	[M-H]-	Dihydro-epi-arteannuin B	二氢-表-青蒿素 B	Terpenoids	萜类	Sesquiterpenoids	倍半萜	-	3	6389.02	9233.63	7324.23	16181.1	20936.2	52685.1	34962.5	44278.5	37018	45113.8	42567.4	43723.1	27786.3	29782.7	29035.6	-	-
mws0146	138.06	78.03	137.048	C7H7NO2	[M+H]+	Nicotinic Acid Methyl Ester(Methyl Nicotinate)	烟酸甲酯	Alkaloids	生物碱	Pyridine alkaloids	吡啶类生物碱	93-60-7	2	325525	316925	335017	772562	688286	780446	1.15015e+06	1.14336e+06	1.15112e+06	1.40272e+06	1.37288e+06	1.16051e+06	817325	762616	798416	-	-
pmn001706	471.35	471.35	472.355	C30H48O4	[M-H]-	2,3-Dihydroxyolean-12-en-28-oic acid (2-Hydroxyoleanolic acid)*	2,3-二羟基齐墩果-12-烯-28-酸 (2-羟基齐墩果酸)*	Terpenoids	萜类	Triterpene	三萜	26707-60-8	1	3.39058e+06	3.61259e+06	4.10075e+06	3.77723e+06	3.74968e+06	3.51423e+06	1.45095e+07	1.54909e+07	1.46311e+07	1.23533e+07	1.27134e+07	1.22185e+07	7.62517e+06	7.1638e+06	7.60892e+06	-	-
Zmdn001863	325.07	193.05	326.079	C18H14O6	[M-H]-	2-(7-Dihydroxyl)-benzofuranyl-ferulic acid	2-(7-二羟基)-苯并呋喃基-阿魏酸	Phenolic acids	酚酸类	Phenolic acids	酚酸类	-	2	3.96217e+07	4.07507e+07	4.76773e+07	5.31494e+07	5.42437e+07	6.26197e+07	3.90035e+07	4.17241e+07	4.05766e+07	4.57335e+07	5.02815e+07	4.53801e+07	4.16166e+07	4.37031e+07	4.08423e+07	-	-
mws0275	133.01	71.01	134.022	C4H6O5	[M-H]-	L-Malic acid	L-苹果酸	Organic acids	有机酸	Organic acids	有机酸	97-67-6	3	5.7957e+06	5.39904e+06	5.85625e+06	1.4601e+06	1.20186e+06	1.20904e+06	5.96722e+06	5.09483e+06	5.49801e+06	1.8155e+06	1.27002e+06	1.6478e+06	4.24357e+06	4.02696e+06	4.30981e+06	C00149	ko00020,ko00620,ko00630,ko00710,ko01100,ko01110,ko01200
Lmbp000668	124.04	78.03	123.032	C6H5NO2	[M+H]+	Isonicotinic acid	异烟酸	Others	其它类	Vitamin	维生素	55-22-1	2	153901	137198	127091	116328	111697	129857	131466	164372	144246	132715	133645	151946	151979	143261	142785	C07446	-
mws0277	191.06	85.03	192.063	C7H12O6	[M-H]-	Quinic Acid	奎宁酸	Organic acids	有机酸	Organic acids	有机酸	77-95-2	2	5.81045e+06	5.424e+06	6.12881e+06	9.31874e+06	6.52822e+06	8.14751e+06	4.89313e+06	6.11096e+06	4.06202e+06	4.26755e+06	4.01312e+06	3.91148e+06	6.09752e+06	5.73746e+06	6.11322e+06	C00296	ko00400,ko01100
pmp000019	287.09	203.04	286.084	C16H14O5	[M+H]+	Pabulenol	栓翅芹烯醇	Lignans and Coumarins	木脂素和香豆素	Coumarins	香豆素	33889-70-2	2	30713.2	115517	33095.5	15956.7	10008.7	17380.5	9	9	9	2889.13	4110.7	3374.28	16261.2	16522.7	15429.2	-	-
mws0047	579.17	271.06	578.164	C27H30O14	[M+H]+	Apigenin-7-O-neohesperidoside (Rhoifolin)	芹菜素-7-O-新橙皮糖苷 (野漆树苷)	Flavonoids	黄酮	Flavones	黄酮	17306-46-6	2	1.51279e+06	1.76413e+06	1.53531e+06	3.73112e+06	3.58039e+06	3.19411e+06	2.30658e+06	2.49551e+06	2.70988e+06	1.84956e+06	2.33867e+06	1.85755e+06	2.83894e+06	2.81948e+06	2.65934e+06	C12627	ko00944
pme1662	287.09	167.03	286.084	C16H14O5	[M+H]+	5,4'-Dihydroxy-7-methoxyflavanone (Sakuranetin)	5,4'-二羟基-7-甲氧基黄酮 (樱花素)	Flavonoids	黄酮	Flavanones	二氢黄酮	2957-21-3	3	21856.7	25603	30074.1	39433.8	69210	40051.6	69140.2	61541.8	80821.5	36931.1	34598.9	27979.5	40793.8	37993.9	39369	C09833	ko00941,ko01110
Lskp211455	473.36	409.35	472.355	C30H48O4	[M+H]+	2,3-Dihydroxyurs-12-en-29-oic acid (Maslinic acid)	2,3-二羟基熊果-12-烯-29-酸 (山楂酸)	Terpenoids	萜类	Triterpene	三萜	4373-41-5	2	236696	226687	231089	254572	307214	263661	141791	125208	125240	146873	157336	118974	169922	181879	172842	C16939	-
pmp000579	463.12	301.07	462.116	C22H22O11	[M+H]+	Diosmetin-7-O-galactoside	香叶木素-7-O-半乳糖苷	Flavonoids	黄酮	Flavones	黄酮	-	2	143735	122592	139866	281968	282778	256191	660659	777688	706766	600929	652732	630203	358477	336818	358931	-	-
Lmdn006811	455.35	455.35	456.36	C30H48O3	[M-H]-	3,24-Dihydroxyolean-12-en-22-one (Soyasapogenol E)	3,24-二羟基齐墩果-12-烯-22-酮 (大豆皂醇 E)	Terpenoids	萜类	Triterpene	三萜	6750-59-0	3	3.46751e+06	3.54496e+06	3.9635e+06	3.95985e+06	4.60774e+06	4.80114e+06	1.20187e+07	1.23056e+07	1.44811e+07	1.01759e+07	9.98608e+06	1.04375e+07	4.64682e+06	4.51104e+06	4.84496e+06	C17420	-
mws1505	283.1	135.04	284.105	C17H16O4	[M-H]-	Phenethyl caffeate	咖啡酸苯乙酯	Phenolic acids	酚酸类	Phenolic acids	酚酸类	104594-70-9	1	106406	80389	81802.8	54618	56339.7	53450.2	124898	178468	106744	177623	161342	91543.4	94241.5	88786.9	94834.7	C10484	-
pmn001687	295.05	163.04	296.053	C13H12O8	[M-H]-	Cis-Coutaric acid	顺式-对香豆酰酒石酸	Phenolic acids	酚酸类	Phenolic acids	酚酸类	67920-37-0	2	3.25344e+07	3.05612e+07	3.1321e+07	2.55699e+07	2.36002e+07	2.64126e+07	9.30505e+06	6.05603e+06	7.12376e+06	2.97673e+07	3.02765e+07	2.30462e+07	6.49704e+07	6.39193e+07	6.05952e+07	-	-
pme3083	164.04	120.05	165.043	C8H7NO3	[M-H]-	2-(Formylamino)benzoic acid	2-(甲酰氨基)苯甲酸	Phenolic acids	酚酸类	Phenolic acids	酚酸类	3342-77-6	3	183978	180660	161395	191664	204472	195427	170743	191620	195415	138631	148211	110284	148806	158468	149047	C05653	ko00380,ko01100
pmb0885	291.2	191.11	290.188	C18H26O3	[M+H]+	4-Oxo-9Z,11Z,13E,15E-Octadecatetraenoic Acid	4-氧化-9Z,11Z,13E,15E-十八碳四烯酸	Lipids	脂质	Free fatty acids	游离脂肪酸	-	3	836822	798685	822330	712272	681880	640103	839556	910332	820374	833352	888123	839049	896373	886941	837428	-	-
Lmtn002233	327.11	165.05	328.116	C15H20O8	[M-H]-	Androsin	草夹竹桃苷	Phenolic acids	酚酸类	Phenolic acids	酚酸类	531-28-2	2	5.06251e+06	5.498e+06	5.17315e+06	8.37101e+06	8.25781e+06	7.39568e+06	6.28665e+06	6.39888e+06	6.56757e+06	5.99677e+06	4.92568e+06	4.29212e+06	5.51066e+06	5.54012e+06	5.18582e+06	-	-
mws0724	298.08	208.05	299.087	C10H13N5O6	[M-H]-	8-Hydroxyguanosine	8-羟基鸟苷	Nucleotides and derivatives	核苷酸及其衍生物	Nucleotides and derivatives	核苷酸及其衍生物	3868-31-3	3	59665.7	60568.4	56606.2	81668.6	68648	66317.7	50712.4	29411.4	26290.1	54376.5	60787.5	45983.8	57924.4	61087.4	57022.1	-	-
mws0367	277.22	277.22	278.225	C18H30O2	[M-H]-	α-Linolenic Acid*	α-亚麻酸*	Lipids	脂质	Free fatty acids	游离脂肪酸	463-40-1	1	2.98024e+07	3.0676e+07	3.28823e+07	3.54206e+07	3.50568e+07	3.6016e+07	1.67238e+07	1.63946e+07	1.62467e+07	1.48747e+07	1.59942e+07	1.47558e+07	2.48556e+07	2.5728e+07	2.67341e+07	C06427	ko00592,ko01040,ko01100,ko01110
pma3724	369.12	177.05	368.111	C17H20O9	[M+H]+	1-O-Feruloylquinic acid	1-O-阿魏酰奎宁酸	Phenolic acids	酚酸类	Phenolic acids	酚酸类	-	3	1.0878e+07	1.05977e+07	1.22739e+07	2.25798e+07	2.11168e+07	2.38989e+07	1.96144e+07	1.98864e+07	1.89418e+07	7.38487e+07	7.02152e+07	7.67895e+07	3.43166e+07	3.30622e+07	3.18916e+07	-	-
Wafn002827	357.12	195.07	358.126	C16H22O9	[M-H]-	Dihydroferulic acid glucoside	二氢阿魏酸 葡萄糖苷	Phenolic acids	酚酸类	Phenolic acids	酚酸类	-	2	281471	353974	687365	331446	422438	400888	465535	575505	572304	710697	709749	634748	560619	522442	532714	-	-
pmb0580	417.12	255.07	416.111	C21H20O9	[M+H]+	Chrysin-5-O-glucoside (Toringin)*	白杨素-5-O-葡萄糖苷*	Flavonoids	黄酮	Flavones	黄酮	1329-10-8	3	17086.8	14828.1	24117.5	37521.1	45629.5	40365.8	85517.5	134225	103676	86235.4	85910	73028.4	57448.4	61360.1	57792	-	-
Lmgn001670	137.03	108.02	138.032	C7H6O3	[M-H]-	Salicylic acid	水杨酸	Phenolic acids	酚酸类	Phenolic acids	酚酸类	69-72-7	2	7.90402e+06	8.47838e+06	8.2991e+06	5.89595e+06	6.27258e+06	6.08687e+06	5.74868e+06	6.00312e+06	6.40151e+06	4.97633e+06	4.65513e+06	4.2765e+06	6.66009e+06	6.70692e+06	6.26832e+06	C00805	ko01100,ko01110,ko04075
mws0789	255.07	151	256.074	C15H12O4	[M-H]-	Pinocembrin (Dihydrochrysin)	乔松素 (二氢白杨素)	Flavonoids	黄酮	Flavanones	二氢黄酮	480-39-7	1	68553.2	81186.7	69914.1	105266	83878.6	73537.1	135622	187455	125482	198388	180374	133665	115111	108144	107987	C09827	ko00941
Lmln010063	205.16	189.13	206.167	C14H22O	[M-H]-	2,6-Di-tert-butylphenol	2,6-二叔丁基苯酚	Phenolic acids	酚酸类	Phenolic acids	酚酸类	128-39-2	1	375780	322193	308288	249788	316517	310658	324697	295114	293730	305348	348818	289387	276766	268970	257140	-	-
MWS80006	311.22	293.21	312.23	C18H32O4	[M-H]-	9-Hydroperoxy-9Z,11E-Octadecadienoic Acid	9-过氧化羟基-9Z,11E-十八碳二烯酸	Lipids	脂质	Free fatty acids	游离脂肪酸	-	3	25189	24900.4	26657.3	37037.3	31458.7	28904.9	21383.9	17633.4	17218.8	20325.8	19784.9	21437.8	23305.7	21746.3	23081.2	-	-
Lmlp005572	433.11	271.06	432.106	C21H20O10	[M+H]+	Galangin-7-O-glucoside	高良姜素-7-O-葡萄糖苷	Flavonoids	黄酮	Flavones	黄酮	-	1	1.96444e+06	2.04965e+06	2.19612e+06	4.94842e+06	5.28625e+06	5.58477e+06	4.01098e+06	4.05119e+06	3.82158e+06	3.24143e+06	3.13866e+06	3.55817e+06	3.74003e+06	3.47993e+06	3.55817e+06	-	-
MWSmce549	303.25	57.07	302.246	C17H34O4	[M+H]+	1-Monomyristin	1-肉豆蔻酸单甘油酯	Lipids	脂质	Free fatty acids	游离脂肪酸	589-68-4	2	933820	845646	1.04826e+06	1.01034e+06	1.28112e+06	896373	929540	950964	893651	731707	822946	1.16665e+06	694009	747916	723003	-	-
pma0461	277.22	93.07	276.209	C18H28O2	[M+H]+	14,15-Dehydrocrepenynic acid	14,15-脱氢还阳参油酸	Lipids	脂质	Free fatty acids	游离脂肪酸	4154-44-3	3	4.02523e+06	3.6591e+06	3.37063e+06	3.5049e+06	4.32707e+06	4.15904e+06	1.58144e+06	1.73538e+06	1.91026e+06	1.17468e+06	1.3116e+06	1.07023e+06	2.51732e+06	2.35736e+06	2.3642e+06	-	-
Wmmp000180	473.36	409.34	472.355	C30H48O4	[M+H]+	3,23-Dihydroxylup-20(29)-en-28-oic acid (Oplopanaxogenin C)	3,23-二羟基羽扇豆-20(29)-烯-28-酸 (Oplopanaxogenin C)	Terpenoids	萜类	Triterpene	三萜	161984-22-1	2	28799.3	25665.5	27356.6	33524.4	37074.7	34865.1	98736.6	94174.6	102384	71125.3	80162.4	73791.1	50493.4	52107.7	48343.9	-	-
pme2292	89.11	72.08	88.1	C4H12N2	[M+H]+	Putrescine	腐胺	Alkaloids	生物碱	Alkaloids	生物碱	110-60-1	3	1.31404e+06	1.50268e+06	1.42133e+06	137182	145194	207785	877058	970693	905300	214977	226614	229973	716614	664669	694604	C00134	ko00330,ko00470,ko00480,ko00960,ko01100,ko01110,ko02010
MWS04412	175.12	70.07	174.137	C8H18N2O2	[M+H]+	N(6),N(6)-Dimethyl-L-lysine	N(6),N(6)-二甲基-L-赖氨酸	Amino acids and derivatives	氨基酸及其衍生物	Amino acids and derivatives	氨基酸及其衍生物	2259-86-1	2	2.13018e+07	2.23782e+07	2.13434e+07	6.74499e+07	7.03271e+07	6.86945e+07	4.93128e+06	4.97679e+06	5.22592e+06	2.5309e+07	2.56984e+07	2.47265e+07	3.13052e+07	2.93933e+07	3.14851e+07	-	-
Wbmp003697	209.15	55.05	208.146	C13H20O2	[M+H]+	(R)-3-(3'-Hydroxybutyl)-2,4,4-trimethylcyclohexa-2,5-dienone	3-(3'-羟基丁基)-2,4,4-三甲基环己烷-2,5-二烯酮	Terpenoids	萜类	Sesquiterpenoids	倍半萜	-	2	1.83133e+06	2.15252e+06	1.94795e+06	2.23949e+06	2.54747e+06	2.78151e+06	4.73382e+06	4.54133e+06	4.75047e+06	3.67653e+06	3.93576e+06	3.69139e+06	3.1954e+06	2.96336e+06	3.06495e+06	-	-
pme2827	239.24	223.24	240.245	C16H32O	[M-H]-	Palmitaldehyde	棕榈醛	Lipids	脂质	Free fatty acids	游离脂肪酸	629-80-1	3	1.6369e+07	1.75435e+07	1.66099e+07	1.27035e+07	1.51691e+07	1.49582e+07	1.64728e+07	1.72168e+07	1.67008e+07	1.73983e+07	1.69766e+07	1.44152e+07	1.0512e+07	1.11872e+07	1.04588e+07	C00517	ko00071
Yshs000050	455.35	437.35	454.345	C30H46O3	[M+H]+	Lupane-20(29)-en-3-on-28-oic acid	羽扇豆烷-20(29)-烯-3-酮-28-酸	Terpenoids	萜类	Triterpene	三萜	-	3	88531.8	116947	111047	142504	140780	137497	68944.3	65786.1	68938.2	66427.5	85501.9	80553.7	87809.3	90316.1	83748.4	-	-
pme3443	207.07	192.04	208.074	C11H12O4	[M-H]-	Sinapinaldehyde	芥子醛	Phenolic acids	酚酸类	Phenolic acids	酚酸类	4206-58-0	3	300002	273710	305074	370605	330239	395954	235438	205139	215382	394214	410109	374994	314664	293265	311979	C05610	ko00940,ko01100,ko01110
mws2368	137.06	119.05	138.068	C8H10O2	[M-H]-	Tyrosol; 4-Hydroxyphenylethanol	酪醇; 对羟基苯乙醇	Phenolic acids	酚酸类	Phenolic acids	酚酸类	501-94-0	2	987713	1.1146e+06	1.00976e+06	761625	717102	691494	15101	704828	725118	613903	584204	472697	795245	738790	780905	C06044	ko00350,ko01100
Lacp005602	459.22	211.17	458.215	C22H34O10	[M+H]+	Blumenol C malonyl Glucoside	布卢门醇 C 丙二酰葡萄糖苷	Terpenoids	萜类	Sesquiterpenoids	倍半萜	-	1	2.11454e+06	1.99292e+06	2.35191e+06	1.55435e+06	1.3845e+06	1.55263e+06	1.55338e+06	1.41008e+06	1.69492e+06	1.09087e+06	1.34193e+06	1.14983e+06	1.42196e+06	1.41059e+06	1.51115e+06	-	-
mws1350	181.05	151	182.058	C9H10O4	[M-H]-	Syringaldehyde; 4-Hydroxy-3,5-Dimethoxybenzaldehyde	丁香醛; 4-羟基-3,5-二甲氧基苯甲醛	Phenolic acids	酚酸类	Phenolic acids	酚酸类	134-96-3	3	110100	136155	111437	104560	108917	117789	72959.4	94749.5	92568.7	105762	93420.6	95080.5	118797	118516	110978	-	-
zjgp122326	286.09	124.04	285.085	C12H15NO7	[M+H]+	Pyridine-4-formyl-O-β-D-glucopyranoside	吡啶-4-甲酰-O-β-D-吡喃葡萄糖酯苷	Others	其它类	Others	其它	-	3	240557	233685	227971	70092.5	80302.1	79289.9	471397	436523	482804	288850	307613	280575	217537	209336	225983	-	-
Zmcp102206	381.2	299.2	382.214	C24H30O4	[M-H]-	(Z)-3,8-Dihydro 6,6·;7,3'a-diligustilide	(Z')-3,8-二氢-6,6;7,3'α-二藁本内酯	Others	其它类	Others	其它	-	3	24123.6	28564.5	24652.8	27103.5	30484.5	31114.9	28395.9	24360	26967.8	26105.2	24010.6	26647.7	26555.1	25766.2	24598.8	-	-
Qmqp102526	279.12	173.1	278.115	C15H18O5	[M+H]+	Tanaphillin(ISO2)	Tanaphillin(ISO2)	Terpenoids	萜类	Sesquiterpenoids	倍半萜	-	2	1.53149e+06	1.38012e+06	837948	668560	821009	677618	366889	435691	471082	549203	633006	488343	762204	750668	708218	-	-
Lmhp003013	279.17	177.05	278.163	C15H22N2O3	[M+H]+	N-Feruloyl-Cadaverine	阿魏酰尸胺	Alkaloids	生物碱	Phenolamine	酚胺	-	3	18698	29647.3	20961.5	28959.4	38290.6	26149.6	7235.09	18074	5564.44	2433.37	10267.3	11772.9	26739.7	24912.7	26538.4	-	-
pme0170	217.13	158.08	216.122	C8H16N4O3	[M+H]+	N-Acetyl-L-Arginine	N-乙酰-L-精氨酸	Amino acids and derivatives	氨基酸及其衍生物	Amino acids and derivatives	氨基酸及其衍生物	155-84-0	3	72648.2	122432	94907.6	79146.3	92771.8	84875.5	294883	392325	300212	103973	85620.3	115346	164508	171207	177775	-	-
MWSmce328	517.13	163.04	516.127	C25H24O12	[M+H]+	Isochlorogenic acid C*	异绿原酸 C*	Phenolic acids	酚酸类	Phenolic acids	酚酸类	57378-72-0	1	1.15612e+07	1.09708e+07	1.14322e+07	2.12865e+07	1.9281e+07	1.90166e+07	3.22424e+07	3.93132e+07	4.13181e+07	5.103e+07	5.6572e+07	5.70757e+07	2.87699e+07	2.99234e+07	2.76822e+07	-	-
Zmzp000145	189.16	84.08	188.153	C9H20N2O2	[M+H]+	Trimethyllysine	三甲基赖氨酸	Amino acids and derivatives	氨基酸及其衍生物	Amino acids and derivatives	氨基酸及其衍生物	23284-33-5	3	1.24399e+06	1.34898e+06	1.2917e+06	1.5471e+06	1.91594e+06	1.95487e+06	634403	1.22808e+06	660607	749624	795617	851092	884688	941164	952754	C03793	ko00310,ko01100
mws1077	355.1	193.05	354.095	C16H18O9	[M+H]+	Scopoletin-7-O-glucoside (Scopolin)	东莨菪内酯-7-O-葡萄糖苷 (东莨菪苷)	Lignans and Coumarins	木脂素和香豆素	Coumarins	香豆素	531-44-2	3	1.34859e+06	1.59906e+06	1.59964e+06	5.80311e+06	5.67149e+06	6.00849e+06	6.30669e+06	5.21661e+06	5.3004e+06	3.61911e+06	3.86611e+06	4.43509e+06	3.38767e+06	3.22046e+06	3.48379e+06	C01527	ko00999,ko01110
pmn001689	311.22	223.17	312.23	C18H32O4	[M-H]-	9-Hydroxy-12-oxo-15(Z)-octadecenoic acid	9-羟基-12-氧代-15(Z)-十八碳烯酸	Lipids	脂质	Free fatty acids	游离脂肪酸	-	3	25922.4	30700.4	28870.6	66701.6	54210	71575.4	34808.2	42181.6	37669.8	49342.7	48673	42068.9	40524.5	42180.4	38963.5	C21924	ko00592,ko01110
pmb2804	311.22	171.14	312.23	C18H32O4	[M-H]-	13S-Hydroperoxy-9Z,11E-octadecadienoic acid	13-氢过氧化-9,11-十八碳二烯酸	Lipids	脂质	Free fatty acids	游离脂肪酸	33964-75-9	3	74474.5	83271.5	95012.9	99923.1	103306	172531	132470	110579	109992	118821	174191	164339	94056.9	92110.4	99410.6	C04717	ko00591,ko01100
pmd0143	552.4	184.07	551.395	C28H58NO7P	[M+H]+	LysoPC 20:0	溶血磷脂酰胆碱 20:0	Lipids	脂质	LPC	溶血磷脂酰胆碱	108341-80-6	3	26335.2	24169.9	23781.6	28665	28590.4	30926.9	238052	259560	254061	94153.7	91759.1	85724.6	99781.1	108069	104199	-	-
MWSmce116	252.1	136.06	251.102	C10H13N5O3	[M+H]+	5'-Deoxyadenosine*	5-脱氧腺嘌呤核苷*	Nucleotides and derivatives	核苷酸及其衍生物	Nucleotides and derivatives	核苷酸及其衍生物	4754-39-6	3	91093.8	76781.1	88480.9	285911	407526	303135	165447	232629	202362	335747	279312	340378	192809	194344	207199	C05198	-
pmb2406	510.36	184.07	509.348	C25H52NO7P	[M+H]+	LysoPC 17:0	溶血磷脂酰胆碱 17:0	Lipids	脂质	LPC	溶血磷脂酰胆碱	50930-23-9	2	206236	187983	169144	287334	259122	280389	207131	195414	200707	166202	177105	174261	285893	299924	309637	-	-
pme3033	104.07	58.07	103.063	C4H9NO2	[M+H]+	N,N-Dimethylglycine	N,N-二甲基甘氨酸	Amino acids and derivatives	氨基酸及其衍生物	Amino acids and derivatives	氨基酸及其衍生物	1118-68-9	2	5.0135e+06	4.9917e+06	5.05839e+06	4.28572e+06	4.43599e+06	4.4725e+06	4.64764e+06	5.03968e+06	4.56896e+06	4.46231e+06	4.44956e+06	4.30772e+06	4.12244e+06	4.2727e+06	4.46521e+06	C01026	ko00260,ko01100
Rfmb26201	621.22	417.16	622.226	C30H38O14	[M-H]-	Syringaresinol-4'-O-(6''-acetyl)glucoside	丁香树脂酚-4'-O-(6''-乙酰)葡萄糖苷	Lignans and Coumarins	木脂素和香豆素	Lignans	木脂素	-	1	5.05149e+06	6.13828e+06	6.48641e+06	9.11529e+06	8.12942e+06	9.72555e+06	6.74436e+06	7.50641e+06	5.65003e+06	1.35939e+07	1.54923e+07	1.41333e+07	8.45164e+06	9.15065e+06	8.90509e+06	-	-
Zmhn001446	579.21	417.16	580.216	C28H36O13	[M-H]-	Syringaresinol-4'-O-glucoside	丁香树脂酚-4'-O-葡萄糖苷	Lignans and Coumarins	木脂素和香豆素	Lignans	木脂素	7374-79-0	2	2.99032e+06	2.93415e+06	2.73509e+06	5.73984e+06	5.84769e+06	4.88777e+06	1.97656e+06	2.44659e+06	2.13503e+06	3.41397e+06	3.57906e+06	3.76399e+06	4.05871e+06	3.76995e+06	4.02866e+06	C10890	-
Lsmp010418	227.16	131.08	226.157	C13H22O3	[M+H]+	Corchoionol A	Corchoionol A	Terpenoids	萜类	Monoterpenoids	倍萜	189351-22-2	3	2.17088e+06	2.2139e+06	2.04965e+06	1.81141e+06	2.13577e+06	2.33294e+06	1.00843e+06	908700	1.01105e+06	992617	980120	1.16364e+06	1.63867e+06	1.61775e+06	1.74316e+06	-	-
Lmyp005841	417.12	255.06	416.111	C21H20O9	[M+H]+	Chrysin-7-O-glucoside*	白杨素-7-O-葡萄糖苷*	Flavonoids	黄酮	Flavones	黄酮	31025-53-3	3	18054	22208.9	24310.7	42435.4	31106.5	34587.4	123007	138920	99989.9	103088	83272.2	87133.8	76591.4	74006.3	70639.2	-	-
Lmtn003096	523.22	361.14	524.226	C26H36O11	[M-H]-	Secoisolariciresinol 4-O-glucoside	开环异落叶松脂酚-4-O-葡萄糖苷	Lignans and Coumarins	木脂素和香豆素	Lignans	木脂素	-	3	461602	452148	409823	314732	358991	320174	510640	459524	523616	630574	633227	687060	528179	546711	504092	-	-
Wbmn010451	487.34	487.34	488.35	C30H48O5	[M-H]-	2,3,23-Trihydroxyolean-12-en-28-oic acid methyl ester	2,3,23-三羟基齐墩果烷-12-烯-28-酸 甲酯	Terpenoids	萜类	Triterpene	三萜	-	2	204887	160576	171706	409368	419889	406147	739269	878659	266245	225557	844620	198932	822223	791252	757828	-	-
pmp001230	279.16	121.03	278.152	C16H22O4	[M+H]+	Senkyunolide M	洋川芎内酯 M	Others	其它类	Lactones	内酯类化合物	146986-60-9	1	5.5216e+06	5.27907e+06	5.31656e+06	5.64121e+06	6.23678e+06	5.81652e+06	5.95296e+06	5.63501e+06	5.87808e+06	7.24448e+06	7.28409e+06	6.69217e+06	5.37111e+06	5.51442e+06	5.81619e+06	-	-
Lmyp003951	227.09	181.09	226.084	C11H14O5	[M+H]+	3-Hydroxy-1-(4-hydroxy-3,5-dimethoxyphenyl)propan-1-one	3-羟基-1-(4-羟基-3,5-二甲氧基苯基)丙-1-酮	Phenolic acids	酚酸类	Phenolic acids	酚酸类	-	2	257152	439537	411818	396603	553561	464387	203854	488762	563530	726948	587361	560972	344187	317084	331928	-	-
Lmqp003432	227.16	121.1	226.157	C13H22O3	[M+H]+	6,9-Dihydroxy-7-megastigmen-3-one	6,9-二羟基-7-巨豆烯-3-酮	Terpenoids	萜类	Sesquiterpenoids	倍半萜	-	2	2.73003e+06	2.83203e+06	2.93838e+06	2.359e+06	2.38539e+06	3.02179e+06	1.14579e+06	1.07047e+06	1.28239e+06	1.22665e+06	1.31407e+06	1.66326e+06	2.26747e+06	2.11249e+06	2.115e+06	-	-
mws0983	326.31	62.06	325.298	C20H39NO2	[M+H]+	N-Oleoylethanolamine	油酰单乙醇胺	Alkaloids	生物碱	Alkaloids	生物碱	111-58-0	2	274155	311734	289817	112159	126176	114074	87161.5	79901.6	86859.1	109461	113531	117821	120333	123948	130485	C20792	-
Ymjm000148	299.11	137.02	300.121	C14H20O7	[M-H]-	Salidroside	红景天苷	Phenolic acids	酚酸类	Phenolic acids	酚酸类	10338-51-9	1	9.04533e+06	8.62827e+06	7.82597e+06	8.95268e+06	9.19114e+06	8.76745e+06	2.21103e+07	17989686	2.33486e+07	1.24631e+07	1.15028e+07	1.24572e+07	1.23106e+07	1.1728e+07	1.13409e+07	C06046	ko00350,ko01100
Lmsn002815	593.15	285.04	594.159	C27H30O15	[M-H]-	Kaempferol-3-O-rutinoside(Nicotiflorin)	山柰酚-3-O-芸香糖苷(烟花苷)	Flavonoids	黄酮	Flavonols	黄酮醇	17650-84-9	1	2.54505e+06	2.38486e+06	2.17003e+06	4.03085e+06	5.00768e+06	4.66139e+06	5.38095e+06	4.85702e+06	5.62109e+06	4.36792e+06	4.45294e+06	4.09725e+06	4.62359e+06	4.25583e+06	4.45559e+06	C21833	ko00944,ko01110
pme1975	103	59.01	104.011	C3H4O4	[M-H]-	Malonic acid	丙二酸	Organic acids	有机酸	Organic acids	有机酸	141-82-2	3	821211	834698	857438	706536	606499	558164	951503	944770	904455	578555	775784	712436	800905	740783	793005	C00383	ko00061,ko00240,ko00410,ko01100,ko01212
mws1488	255.23	237.22	256.24	C16H32O2	[M-H]-	Palmitic acid	棕榈酸	Lipids	脂质	Free fatty acids	游离脂肪酸	57-10-3	2	49066.1	52184.4	39528.3	57285.2	59591.3	45142.6	52058.4	46947.2	49021.2	58250.8	52319.4	58126.5	61052.8	63403.9	58287.9	C00249	ko00061,ko00062,ko00071,ko00073,ko01040,ko01100,ko01212
Hmtn001288	181.05	135.04	182.058	C9H10O4	[M-H]-	Methyl 2,4-dihydroxyphenylacetate	2,4-二羟基苯乙酸甲酯	Phenolic acids	酚酸类	Phenolic acids	酚酸类	67828-42-6	3	87352.3	85804.4	93893	66505.6	72707.6	68855.8	140288	170293	180737	217904	243163	230475	171054	160369	158193	-	-
pmp000296	301.11	218.02	300.1	C17H16O5	[M+H]+	Phellopterin	珊瑚菜素	Lignans and Coumarins	木脂素和香豆素	Coumarins	香豆素	2543-94-4	1	211171	1.22578e+06	256189	13902.6	10563.9	30941.4	9	9	9	2437.53	2262.77	2319.47	91782.8	89059.5	84387.5	C17047	-
Lmbn005443	293.21	235.17	294.219	C18H30O3	[M-H]-	13-KODE; (9Z,11E)-13-Oxooctadeca-9,11-dienoic acid	13-氧代十八碳-9,11-二烯酸	Lipids	脂质	Free fatty acids	游离脂肪酸	54739-30-9	2	47285.7	38443.4	46773.1	50889.9	50571.8	70788	22176.7	25447.3	19500.6	25420.8	26450.3	22560.1	34308.6	37346.1	36045.2	C14765	ko00591
Zmfn000481	535.04	323.03	536.044	C14H22N2O16P2	[M-H]-	Uridine-5'-Diphosphate-D-Xylose	尿苷-5'-二磷酸-D-木糖	Nucleotides and derivatives	核苷酸及其衍生物	Nucleotides and derivatives	核苷酸及其衍生物	3616-06-6	1	314974	307090	317426	153149	124223	137043	83399	80448.5	57716.6	61919.1	89767.4	83407.5	138806	138766	128819	C00190	ko00520,ko00908,ko01100,ko01250
pme0193	147.08	84.04	146.069	C5H10N2O3	[M+H]+	L-Glutamine	L-谷氨酰胺	Amino acids and derivatives	氨基酸及其衍生物	Amino acids and derivatives	氨基酸及其衍生物	56-85-9	3	2.06136e+07	2.14819e+07	2.15988e+07	1.92096e+07	1.95955e+07	2.15592e+07	7.08197e+06	6.83885e+06	6.62475e+06	4.76548e+06	4.50895e+06	5.74374e+06	14534558	1.34019e+07	1.36761e+07	C00064	ko00220,ko00230,ko00240,ko00250,ko00470,ko00630,ko00750,ko00910,ko00970,ko01100,ko01230,ko01232,ko01240,ko02010
Zjxp110322	251.16	145.1	250.157	C15H22O3	[M+H]+	Viscic acid	Viscic acid	Terpenoids	萜类	Sesquiterpenoids	倍半萜	-	3	8837.83	5453.1	17958.2	48087.3	57644.9	51098	66820.1	113504	80072.1	47517.7	53894.7	39076.4	46803	49623.1	50895.2	-	-
Lmhp009034	452.28	311.26	451.27	C21H42NO7P	[M+H]+	LysoPE 16:1*	溶血磷脂酰乙醇胺 16:1*	Lipids	脂质	LPE	溶血磷脂酰乙醇胺	-	3	47481.4	40506.6	34860.3	129700	19492.3	141173	7320.45	19823.9	21915	38736	30041.5	28831.5	12479.3	13592.4	13081.9	-	-
MWSmce119	175.11	70.06	174.112	C6H14N4O2	[M+H]+	L-Arginine	L-精氨酸	Amino acids and derivatives	氨基酸及其衍生物	Amino acids and derivatives	氨基酸及其衍生物	74-79-3	1	2.30937e+07	2.31189e+07	2.26795e+07	6.48768e+07	7.26745e+07	6.95905e+07	5.00635e+06	5.26695e+06	5.45084e+06	2.37627e+07	2.65607e+07	2.62886e+07	3.1457e+07	2.95838e+07	3.21549e+07	C00062	ko00220,ko00261,ko00330,ko00470,ko00970,ko01100,ko01110,ko01230,ko02010
mws0267	105.02	105.02	106.027	C3H6O4	[M-H]-	DL-Glyceric Acid	DL-甘油酸	Organic acids	有机酸	Organic acids	有机酸	473-81-4	3	8.05404e+06	7.20122e+06	7.66325e+06	628780	424561	778501	4.59194e+07	4.6789e+07	4.83774e+07	5.6452e+06	4.21435e+06	4.87342e+06	1.68598e+07	1.67399e+07	1.80729e+07	C00258	ko00030,ko00260,ko00561,ko00630,ko01100,ko01110,ko01200
MWStz083	197.13	70.07	196.121	C10H16N2O2	[M+H]+	Cyclo(D-Val-L-Pro)	环(D-缬氨酸-L-脯氨酸)	Amino acids and derivatives	氨基酸及其衍生物	Amino acids and derivatives	氨基酸及其衍生物	27483-18-7	3	27189.4	44851.5	26963.8	25807.5	24827	31247.8	3180.99	16708.5	2926.85	9	9	9	22206.9	24201.8	23177.6	-	-
Lmhp001732	263.14	70.06	262.132	C14H18N2O3	[M+H]+	L-Prolyl-L-Phenylalanine	L-脯氨酰-L-苯丙氨酸	Amino acids and derivatives	氨基酸及其衍生物	Amino acids and derivatives	氨基酸及其衍生物	13589-02-1	2	10182.3	21515.4	15463.7	12258.8	9445.7	12731.7	13494.7	9	5740.56	11570.9	10948.5	12795.1	595915	574345	625736	-	-
Wbmp007965	315.19	315.19	314.188	C20H26O3	[M+H]+	7-Oxodehydroabietic acid(ISO-1)	7-氧代脱氢松香酸(ISO-1)	Terpenoids	萜类	Ditepenoids	二萜	-	2	121365	162408	74209.5	136417	136082	120263	126890	119682	84190	114557	114141	109452	228689	214826	210708	-	-
Wafn003070	371.1	209.05	372.106	C16H20O10	[M-H]-	Hydroxyferulic acid glucoside	羟基阿魏酸 葡萄糖苷	Phenolic acids	酚酸类	Phenolic acids	酚酸类	-	2	189248	200557	245421	228567	231744	243578	280545	479792	233584	591113	590642	568337	435989	442415	407600	-	-
MWS0811	130.09	84.08	129.079	C6H11NO2	[M+H]+	L-Pipecolic Acid	L-哌啶酸	Organic acids	有机酸	Organic acids	有机酸	3105-95-1	2	3.65325e+06	3.33925e+06	3.44408e+06	4.88516e+06	4.53598e+06	5.20715e+06	2.43373e+06	2.64117e+06	2.66823e+06	4.63935e+06	4.07039e+06	3.70716e+06	3.34927e+06	3.27649e+06	3.56021e+06	C00408	ko00310,ko00960,ko01100,ko01110
HJN087	433.12	271.06	434.121	C21H22O10	[M-H]-	Naringenin-4'-O-glucoside*	柚皮素-4'-O-葡萄糖苷*	Flavonoids	黄酮	Flavanones	二氢黄酮	-	3	93138.6	70466.7	51959.8	93028.3	81887.7	74105.2	187162	196273	199403	336615	344409	357808	165498	166217	153695	-	-
mws5041	189.12	86.1	188.116	C8H16N2O3	[M+H]+	L-Glycyl-L-isoleucine	L-甘氨酰-L-异亮氨酸	Amino acids and derivatives	氨基酸及其衍生物	Amino acids and derivatives	氨基酸及其衍生物	19461-38-2	3	266169	288178	313578	311405	335454	306471	275738	285768	277202	284849	327894	309603	241801	262744	258494	-	-
MWS5238	165.09	91.05	164.084	C10H12O2	[M+H]+	4-Phenylbutyric acid	4-苯基丁酸	Organic acids	有机酸	Organic acids	有机酸	1821-12-1	2	230541	230139	248337	282908	297679	288583	141567	166127	180437	72161.5	48023.4	35220.8	180355	195857	193071	-	-
pmb2787	293.21	275.2	294.219	C18H30O3	[M-H]-	9-Oxo-10E,12Z-octadecadienoic acid	9-过氧-10E,12Z-十八碳二烯酸	Lipids	脂质	Free fatty acids	游离脂肪酸	54232-59-6	3	69663.4	67067.2	71527.5	79472.6	60874.5	94418.7	36213.9	30306.3	32041.4	36480.1	44638.6	28926.6	54823.6	50950.8	55166.9	C14766	ko00591
pmb0128	213.18	81.07	212.178	C13H24O2	[M+H]+	δ-Tridecalactone	δ-十三烷内脂	Lipids	脂质	Free fatty acids	游离脂肪酸	7370-92-5	3	415512	428353	439639	533353	538172	570617	372072	392647	436949	260640	326808	218040	377335	409144	382680	-	-
Zmhn001420	165.02	121.03	166.027	C8H6O4	[M-H]-	5,7-Dihydroxy-1(3H)-isobenzofuranone	5,7-二羟基-1(3H)-异苯并呋喃酮	Phenolic acids	酚酸类	Phenolic acids	酚酸类	27979-58-4	2	427973	2.08536e+06	374126	294742	274856	345617	241502	195241	249688	223489	262492	253502	447598	469055	429811	-	-
pmb0686	537.12	289	536.117	C24H24O14	[M+H]+	Eriodictyol-7-O-(6''-malonyl)glucoside	圣草酚-7-O-(6''-丙二酰)葡萄糖苷	Flavonoids	黄酮	Flavanones	二氢黄酮	-	3	218975	246985	247571	400080	427737	435540	528441	572616	302430	268984	603561	611905	369062	401499	394180	-	-
Jmcn005986	411.2	163.07	412.21	C21H32O8	[M-H]-	pterodontoside A*	臭灵丹苷 A*	Terpenoids	萜类	Sesquiterpenoids	倍半萜	-	3	107478	95370.6	120612	83140.3	68150.6	73202.6	188940	191322	208946	151313	168260	152535	117517	128299	123199	-	-
MWS5231	243.16	181.16	244.167	C13H24O4	[M-H]-	Tridecanedioic acid	十三碳二酸	Lipids	脂质	Free fatty acids	游离脂肪酸	505-52-2	1	92711.5	100769	95461	98232.4	115993	113519	87295.3	87152.7	84234.2	86621.3	90513.6	86702.2	102396	100940	94232.1	-	-
pme1286	385.13	250	384.122	C14H20N6O5S	[M+H]+	S-(5'-Adenosy)-L-homocysteine	S-(5-腺苷)-L-高半胱氨酸	Amino acids and derivatives	氨基酸及其衍生物	Amino acids and derivatives	氨基酸及其衍生物	979-92-0	1	136552	131092	122691	91934.6	98568.1	102225	109636	1703.78	112848	108275	98903.9	98180.6	91147.9	86962.2	94975.7	C00021	ko00270,ko01100,ko01230,ko01240
pmp001127	301.07	286.08	300.063	C16H12O6	[M+H]+	Chrysoeriol; 5,7,4'-Trihydroxy-3'-Methoxyflavone*	金圣草黄素*	Flavonoids	黄酮	Flavones	黄酮	491-71-4	1	102485	97116.7	75206.2	54674.1	49339.1	45069.4	76898.2	105975	72224.2	93400.8	79716	74556	61422.5	64178.6	67094.9	C04293	ko00944
pmb2507	213.02	96.97	214.024	C5H11O7P	[M-H]-	2-Deoxyribose-1-phosphate	2-脱氧核糖-1-磷酸	Nucleotides and derivatives	核苷酸及其衍生物	Nucleotides and derivatives	核苷酸及其衍生物	17210-42-3	3	9	9	9	925933	849042	868499	11587.7	13296.7	28983	632806	588328	666065	236346	255556	237624	C00672	ko00030,ko00240,ko01100
Lafp005308	245.12	199.11	244.109	C15H16O3	[M+H]+	Encelin	Encelin	Terpenoids	萜类	Sesquiterpenoids	倍半萜	15569-50-3	2	203843	224720	231732	14837.8	117333	129036	881439	839257	1.15935e+06	66276.2	71978.4	51129.7	295832	291561	316516	C09404	-
MWS1900	215.13	153.13	216.136	C11H20O4	[M-H]-	Undecanedioic acid	十一烷二酸	Lipids	脂质	Free fatty acids	游离脂肪酸	1852-04-6	3	45676.4	44902.4	42288.7	81903.7	81119.6	86715.8	68804	72141.1	68240.6	71439.8	71822.3	65921	65315.9	60538.8	60536.8	-	-
Hmsn001911	301.09	139.04	302.1	C13H18O8	[M-H]-	Idesin	Idesin	Phenolic acids	酚酸类	Phenolic acids	酚酸类	20331-85-5	1	327135	358287	360137	1.23873e+06	1.88045e+06	1.81161e+06	1.35815e+06	2.29018e+06	2.09356e+06	1.20682e+06	1.17951e+06	704039	1.48986e+06	1.56384e+06	1.62853e+06	-	-
Zmgn001448	175.06	115.04	176.069	C7H12O5	[M-H]-	2-Propylmalic Acid	2-丙基苹果酸	Organic acids	有机酸	Organic acids	有机酸	-	2	558454	688998	679349	317892	346132	266815	782341	644186	710985	520425	444086	432216	572772	553838	524221	C05994	ko00620
Lskp211249	387.18	137.06	386.173	C22H26O6	[M+H]+	epieudesmin	表桉叶明	Lignans and Coumarins	木脂素和香豆素	Lignans	木脂素	-	2	930747	1.13304e+06	869023	762614	909535	873989	608940	596570	595157	604863	643945	612549	672288	658969	717146	-	-
Zazp002547	205.1	146.06	204.09	C11H12N2O2	[M+H]+	cyclo-(Gly-Phe)	环(丙氨酰-苯丙氨酸)	Amino acids and derivatives	氨基酸及其衍生物	Amino acids and derivatives	氨基酸及其衍生物	10125-07-2	1	9	9	9	9	9	9	9	9	9	60633.3	18906.9	9	2.59944e+06	2.3824e+06	2.45136e+06	-	-
Rfmb087	311.22	293.21	312.23	C18H32O4	[M-H]-	9-Hydroxy-13-oxo-10-octadecenoic Acid	9-羟基-13-氧代-10-十八碳烯酸	Lipids	脂质	Free fatty acids	游离脂肪酸	-	3	92551.1	90195.7	87150	117625	114375	134530	88338	89040.4	83772.7	100735	112443	91339.8	84649	82740.3	90145.8	-	-
mws0214	181.07	71.01	182.079	C6H14O6	[M-H]-	D-Sorbitol	D-山梨糖醇	Others	其它类	Saccharides	糖类	50-70-4	3	52792	51386.3	30300	68804.9	44468.9	59171	29905.1	40464	26826.1	21144.6	17011.2	31553.4	37559.4	35357.4	38623.8	C00794	ko00051,ko00052,ko01100,ko02010
pme2559	174.04	88.04	175.048	C6H9NO5	[M-H]-	N-Acetyl-L-Aspartic Acid	N-乙酰-L-天冬氨酸	Amino acids and derivatives	氨基酸及其衍生物	Amino acids and derivatives	氨基酸及其衍生物	997-55-7	3	474133	409125	412568	665609	602893	697074	164333	100749	105552	276304	229985	270239	343131	358989	328209	C01042	ko00250,ko01100
pmp000581	475.12	271.06	474.116	C23H22O11	[M+H]+	Apigenin-7-O-(6''-acetyl)glucoside	芹菜素-7-O-(6''-乙酰)葡萄糖苷	Flavonoids	黄酮	Flavones	黄酮	72741-92-5	3	53007.4	46002	65870.3	64058.9	63347.5	52243.1	76692.2	70036	97350	100730	84782.2	103992	107842	117413	115758	-	-
pme2746	784.15	437.09	785.157	C27H33N9O15P2	[M-H]-	Riboflavin 5'-Adenosine Diphosphate	核黄素-5'-腺嘌呤二磷酸	Nucleotides and derivatives	核苷酸及其衍生物	Nucleotides and derivatives	核苷酸及其衍生物	146-14-5	3	1.25671e+06	1.23434e+06	1.27132e+06	1.49574e+06	1.50902e+06	1.65683e+06	751348	808065	736224	1.05732e+06	1.0801e+06	822935	1.37685e+06	1.36568e+06	1.48081e+06	C00016	ko00740,ko01100,ko01110,ko01240
pme0137	187.07	125.07	188.08	C7H12N2O4	[M-H]-	N-Acetyl-L-Glutamine	N-乙酰-L-谷氨酰胺	Amino acids and derivatives	氨基酸及其衍生物	Amino acids and derivatives	氨基酸及其衍生物	2490-97-3	3	530831	539920	502710	470836	379232	419516	234824	225488	184686	214689	163300	252196	267835	291816	273332	-	-
Zmhn002422	355.1	193.05	356.111	C16H20O9	[M-H]-	1-O-Feruloyl-β-D-glucose	1-O-阿魏酰-β-D-葡萄糖	Phenolic acids	酚酸类	Phenolic acids	酚酸类	7196-71-6	2	1.37751e+07	1.39361e+07	1.5196e+07	1.48267e+07	1.5215e+07	1.51296e+07	3.13104e+07	2.87247e+07	2.95268e+07	4.14772e+07	3.196e+07	3.05848e+07	2.10263e+07	2.24643e+07	2.06201e+07	C17759	-
Lmgn000160	131.05	70.03	132.054	C4H8N2O3	[M-H]-	3-Ureidopropionic Acid	3-脲基丙酸	Organic acids	有机酸	Organic acids	有机酸	462-88-4	3	349093	285738	303456	397478	449678	456175	55456.4	24406.2	31736.2	56477.5	80841.2	70492.2	160849	153957	168612	C02642	ko00240,ko00410,ko00770,ko01100
Wbmn012283	553.35	471.35	554.361	C34H50O6	[M-H]-	2,3-Diacetoxy-18-hydroxyoleana-5,12-dien-28-oic acid(ISO-1)	2,3-二乙酰氧基-18-羟基齐墩果烷-5,12-二烯-28-酸(ISO-1)	Terpenoids	萜类	Triterpene	三萜	-	1	42351.2	35726.5	36416.3	38160.3	43127.6	38286.4	203440	184947	160823	150635	163804	136615	85459.6	85521.9	92411.7	-	-
Cmyp007180	181.12	107.09	180.115	C11H16O2	[M+H]+	Dihydroactinidiolide	二氢猕猴桃内酯	Others	其它类	Lactones	内酯类化合物	17092-92-1	1	1.41395e+06	1.40827e+06	1.4347e+06	847610	947884	932991	971883	981234	1.05874e+06	1.02222e+06	1.1163e+06	943414	1.01161e+06	936633	1.01724e+06	-	-
MWS0205	157.04	97	158.044	C4H6N4O3	[M-H]-	Allantoin	尿囊素	Organic acids	有机酸	Organic acids	有机酸	97-59-6	3	35427.4	67376.2	44126.4	449797	413634	424534	17805	28603.8	33419.3	96591.3	99360.9	72818	137661	134265	146593	C01551	-
Lmzn006284	471.35	471.35	472.355	C30H48O4	[M-H]-	2-Hydroxyursolic acid*	2-羟基熊果酸*	Terpenoids	萜类	Triterpene	三萜	-	1	354653	434259	451644	881313	895002	841077	5.64966e+06	5.8474e+06	5.73755e+06	7.02758e+06	6.4204e+06	6.16669e+06	2.93495e+06	2.73688e+06	2.98654e+06	-	-
Lmmn001643	163.04	119.05	164.047	C9H8O3	[M-H]-	2-Hydroxycinnamic acid*	2-羟基肉桂酸*	Phenolic acids	酚酸类	Phenolic acids	酚酸类	583-17-5	3	2.20336e+06	2.1147e+06	2.58695e+06	2.05418e+06	2.34368e+06	2.29961e+06	1.83742e+06	1.6602e+06	1.7873e+06	1.26936e+06	1.40035e+06	1.2254e+06	1.92142e+06	1.76354e+06	1.79521e+06	C01772	ko00360,ko00999,ko01100,ko01110
Lmqp000873	101.02	55.02	100.016	C4H4O3	[M+H]+	Succinic anhydride	琥珀酸酐	Organic acids	有机酸	Organic acids	有机酸	108-30-5	3	2.40045e+06	2.28587e+06	2.37548e+06	1.38863e+06	1.34491e+06	1.37567e+06	1.78232e+06	1.98201e+06	1.755e+06	1.90943e+06	1.78052e+06	1.70342e+06	1.54695e+06	1.47552e+06	1.61709e+06	C19524	-
pme1439	165.05	119.05	164.047	C9H8O3	[M+H]+	p-Coumaric acid	对香豆酸	Phenolic acids	酚酸类	Phenolic acids	酚酸类	501-98-4	3	1.02723e+06	747792	568160	946367	802160	659023	424953	695771	727071	688490	597556	385031	676616	630784	621540	C00811	ko00130,ko00350,ko00940,ko00950,ko01100,ko01110
pmn001420	341.09	179.04	342.095	C15H18O9	[M-H]-	1-O-Caffeoyl-β-D-glucose*	1-O-咖啡酰-β-D-葡萄糖*	Phenolic acids	酚酸类	Phenolic acids	酚酸类	14364-08-0	1	2.48305e+07	2.61228e+07	2.624e+07	2.49003e+07	2.62312e+07	2.65078e+07	1.67153e+07	1.58409e+07	1.46341e+07	1.2308e+07	1.1968e+07	1.50637e+07	1.79572e+07	1.72312e+07	1.88911e+07	C10433	-
Lmqp000329	296.07	104.11	295.057	C8H14N3O7P	[M+H]+	5-Aminoimidazole ribonucleotide	5-氨基咪唑核糖核苷酸	Nucleotides and derivatives	核苷酸及其衍生物	Nucleotides and derivatives	核苷酸及其衍生物	25635-88-5	1	2.41728e+06	2.46391e+06	2.67808e+06	4.05524e+06	3.85912e+06	3.75894e+06	2.46811e+06	2.5496e+06	2.7599e+06	706191	777668	881664	1.71302e+06	1.80983e+06	1.87845e+06	-	-
mws5038	341.11	89.02	342.116	C12H22O11	[M-H]-	Isomaltulose	异麦芽酮糖	Others	其它类	Saccharides	糖类	13718-94-0	3	1.47251e+06	1.90281e+06	1.42408e+06	756652	887924	460829	4.7253e+06	3.24776e+06	2.84591e+06	2.15045e+06	1.64784e+06	1.21024e+06	1.34974e+06	1.45245e+06	1.47354e+06	C01742	-
Lhjp110329	473.36	191.18	472.355	C30H48O4	[M+H]+	6-Hydroxy-3-epi-oleanolic acid	6-羟基-3-表-齐墩果酸	Terpenoids	萜类	Triterpene	三萜	-	2	68613.3	66746.3	63000.1	86982.7	99612.3	90357.1	44839.1	43487.9	46426.3	53709.3	44322.5	42406.2	57772.6	53936.6	52940.8	-	-
pme0026	147.11	84.08	146.106	C6H14N2O2	[M+H]+	L-Lysine	L-赖氨酸	Amino acids and derivatives	氨基酸及其衍生物	Amino acids and derivatives	氨基酸及其衍生物	56-87-1	3	1.93264e+07	2.06149e+07	2.02181e+07	1.81074e+07	1.84496e+07	2.1406e+07	6.24974e+06	6.86551e+06	6.89397e+06	4.47653e+06	4.44328e+06	4.66279e+06	1.34571e+07	1.24883e+07	1.23721e+07	C00047	ko00300,ko00310,ko00470,ko00780,ko00960,ko00970,ko01100,ko01110,ko01210,ko01230,ko02010
MWSmce621	473.07	149.01	474.08	C22H18O12	[M-H]-	Chicoric Acid	菊苣酸	Phenolic acids	酚酸类	Phenolic acids	酚酸类	70831-56-0	1	6.195e+06	6.0934e+06	8.2137e+06	1.04611e+07	1.13376e+07	1.27015e+07	1.21726e+07	1.00735e+07	1.31392e+07	9.48937e+06	1.06978e+07	1.2909e+07	1.02441e+07	1.1008e+07	1.01005e+07	C10437	-
pmb0883	482.32	341.31	481.317	C23H48NO7P	[M+H]+	LysoPE 18:0	溶血磷脂酰乙醇胺 18:0	Lipids	脂质	LPE	溶血磷脂酰乙醇胺	69747-55-3	3	36102	27609.5	28938.6	46546.9	39860.3	40076.1	34763.4	31770.9	42427.4	28655.6	38520.5	38538.1	46626.7	51200	49176.1	-	-
Lkmp122410	251.17	159.12	250.157	C15H22O3	[M+H]+	Gallicadiol	Gallicadiol	Terpenoids	萜类	Sesquiterpenoids	倍半萜	7715-89-1	2	25540	27760.1	14459	101948	132136	307893	210757	423224	304472	158465	159994	138437	125382	137412	129476	-	-
Sakn004343	609.18	447.15	610.19	C28H34O15	[M-H]-	Calceolarioside E*	木通苯乙醇苷 E*	Phenolic acids	酚酸类	Phenolic acids	酚酸类	-	2	282719	243018	318654	733503	730260	803686	492734	432493	328930	416855	581780	454147	565446	542504	595546	-	-
mws0425	129.02	85.03	130.027	C5H6O4	[M-H]-	Citraconic acid	柠康酸	Organic acids	有机酸	Organic acids	有机酸	498-23-7	3	184412	182020	185168	200195	162691	166433	164588	148222	128113	122493	132429	108853	140232	153596	150311	C02226	ko00290,ko00660,ko01100,ko01210
Latp007251	291.19	151.07	290.188	C18H26O3	[M+H]+	Normelanothyrsin A	Normelanothyrsin A	Terpenoids	萜类	Sesquiterpenoids	倍半萜	-	1	1.97806e+06	2.27598e+06	2.2411e+06	2.23141e+06	2.15475e+06	1.94203e+06	2.35951e+06	2.49169e+06	2.21771e+06	2.37888e+06	2.49807e+06	2.1225e+06	2.32023e+06	2.18045e+06	2.39321e+06	-	-
Zblp001009	272.11	110.06	271.106	C12H17NO6	[M+H]+	3-pyridine-methanol-O-β-D-glucopyranosyl	3-吡啶-甲醇-O-β-D-吡喃葡萄糖基	Alkaloids	生物碱	Pyridine alkaloids	吡啶类生物碱	-	1	689281	611134	574078	562659	595944	230082	1.44813e+06	1.73716e+06	1.41411e+06	834412	809671	722366	728279	719411	784141	-	-
Lthp012104	251.16	159.12	250.157	C15H22O3	[M+H]+	4β,14,11α,13-tetrahydroglucozaluzanin C	4β,14,11α,13-tetrahydroglucozaluzanin C	Terpenoids	萜类	Sesquiterpenoids	倍半萜	-	2	17461.4	27120.3	9512	91823.6	86966.2	200683	167562	310254	209647	134883	136663	122029	94941.1	103419	95776.3	-	-
Lmmn004625	449.11	287.06	450.116	C21H22O11	[M-H]-	Dihydrokaempferol-7-O-glucoside	二氢山柰酚-7-O-葡萄糖苷	Flavonoids	黄酮	Flavanonols	二氢黄酮醇	-	3	372354	135590	102982	128735	126074	136518	434645	201246	205846	352251	358617	349407	393208	382431	357968	-	-
mws1164	179.06	59.01	180.063	C6H12O6	[M-H]-	D-Fructose	D-果糖	Others	其它类	Saccharides	糖类	57-48-7	3	2.15445e+06	3.07372e+06	2.0514e+06	648465	626777	607002	2.17812e+06	2.34523e+06	2.27396e+06	427385	477260	532936	1.16754e+06	1.18504e+06	1.27578e+06	C05003	-
Qmjp112204	557.2	261.11	556.194	C29H32O11	[M+H]+	Lanceocrepidiaside D	Lanceocrepidiaside D	Terpenoids	萜类	Sesquiterpenoids	倍半萜	-	2	620700	666963	745252	430003	428565	455182	36604.6	38540.2	41873	94233.7	98739.7	107559	381282	374396	347719	-	-
Lmhn003074	309.06	193.05	310.069	C14H14O8	[M-H]-	Feruloylmalic acid	阿魏酰苹果酸	Phenolic acids	酚酸类	Phenolic acids	酚酸类	-	3	634661	572595	568503	877413	965680	891967	1.25888e+06	1.3835e+06	1.3504e+06	1.43605e+06	1.70608e+06	1.45849e+06	1.08958e+06	1.12995e+06	1.02646e+06	-	-
Smgp004575	465.1	303.05	464.096	C21H20O12	[M+H]+	Quercetin-5-O-β-D-glucoside*	槲皮素-5-O-β-D-葡萄糖苷*	Flavonoids	黄酮	Flavonols	黄酮醇	-	1	8.94764e+06	9.02953e+06	1.05042e+07	1.46292e+07	1.49439e+07	1.3484e+07	2.03387e+07	2.00628e+07	1.83806e+07	3.05444e+07	2.86078e+07	2.73134e+07	1.87803e+07	2.04872e+07	2.03919e+07	-	-
Wbmn011269	377.23	295.23	378.241	C22H34O5	[M-H]-	Vitexilactone	牡荆内酯	Terpenoids	萜类	Ditepenoids	二萜	61263-49-8	1	206829	209534	182793	227047	221412	323834	143882	146462	146596	179169	242661	195147	164015	176842	179757	-	-
mws0677	219.11	160.08	218.106	C12H14N2O2	[M+H]+	N-Acetyl-5-hydroxytryptamine	N-乙酰-5-羟基色胺	Alkaloids	生物碱	Plumerane	吲哚类生物碱	1210-83-9	3	207850	197503	221855	129899	161577	165931	235622	193366	197950	249775	290767	259298	186800	183908	201138	C00978	ko00380,ko01100,ko01110
Zmrp110403	457.37	439.36	456.36	C30H48O3	[M+H]+	3-Hydroxyolean-12-en-24-oic acid (α-Boswellic acid)	3-羟基齐墩果-12-烯-24-酸 (α-乳香酸)	Terpenoids	萜类	Triterpene	三萜	471-66-9	2	24519.9	24384.5	26182.3	47904.2	49166.4	44810.2	87675	89354.2	92339.2	74740.8	78067.5	66282.2	51378	53167.4	48289.5	-	-
pme3961	252.11	136.06	251.102	C10H13N5O3	[M+H]+	2'-Deoxyadenosine*	2'-脱氧腺苷*	Nucleotides and derivatives	核苷酸及其衍生物	Nucleotides and derivatives	核苷酸及其衍生物	958-09-8	3	143055	112957	137872	434283	438487	357080	266975	344921	248761	418945	486877	426366	277089	254573	277511	C00559	ko00230,ko01100,ko01232,ko02010
pmp000191	475.12	271.06	474.116	C23H22O11	[M+H]+	6''-O-Acetylgenistin	6''-O-乙酰染料木苷	Flavonoids	黄酮	Isoflavones	异黄酮	73566-30-0	3	69853.8	64245.9	58833	53374.7	60889.6	65737.8	77800.5	84084.4	71926.5	88491.7	79156.2	96816.2	96740.5	106574	103017	-	-
MWSHY0113	465.1	303.06	464.096	C21H20O12	[M+H]+	Quercetin-3-O-galactoside (Hyperin)*	槲皮素-3-O-半乳糖苷 (金丝桃苷)*	Flavonoids	黄酮	Flavonols	黄酮醇	482-36-0	1	8.80347e+06	8.64387e+06	8.97199e+06	1.46815e+07	1.61039e+07	1.56109e+07	1.80207e+07	1.91434e+07	1.88188e+07	3.06105e+07	2.78726e+07	3.03171e+07	1.96912e+07	1.81383e+07	1.98332e+07	C10073	-
pmb3068	337.09	163.04	338.1	C16H18O8	[M-H]-	1-O-p-Coumaroylquinic acid	1-O-对香豆酰奎宁酸	Phenolic acids	酚酸类	Phenolic acids	酚酸类	-	2	165922	176933	196040	115328	113851	118311	206080	212556	194458	146671	36427.5	44403.3	163197	148345	153134	-	-
Lmsn003111	325.09	145.03	326.1	C15H18O8	[M-H]-	1-O-p-Coumaroyl-β-D-glucose	1-O-对香豆酰-β-D-葡萄糖	Phenolic acids	酚酸类	Phenolic acids	酚酸类	7139-64-2	2	8.42723e+06	8.46438e+06	7.89995e+06	9.13199e+06	1.01319e+07	9.33529e+06	6.87662e+06	6.73122e+06	7.06503e+06	5.90963e+06	7.15408e+06	6.51128e+06	7.20489e+06	7.24314e+06	7.85442e+06	C16827	-
Lmhp009590	508.34	184.07	507.332	C25H50NO7P	[M+H]+	LysoPC 17:1	溶血磷脂酰胆碱 17:1	Lipids	脂质	LPC	溶血磷脂酰胆碱	-	3	32542.3	54821.1	44095.3	90686.7	93823.4	84506.4	73249.2	76517.2	51912.8	42675.4	46963.9	31448.1	62585.8	63743.6	68603.2	-	-
pmp000253	207.1	119.08	224.105	C12H16O4	[M-H2O+H]+	Senkyunolide H	洋川芎内酯 H	Others	其它类	Lactones	内酯类化合物	94596-27-7	2	100020	90389.9	94209.3	132024	141190	121087	198333	212796	236789	141780	168689	183475	155516	168066	153659	-	-
Lsjp211205	193.16	133.1	192.151	C13H20O	[M+H]+	β-Ionone	β-紫罗兰酮	Others	其它类	Ketone compounds	酮类化合物	79-77-6	1	498622	437988	428649	509737	559627	505050	789361	902382	847166	695592	688795	740227	642013	595492	654652	C12287	-
Cmsp003083	521.2	131.05	520.194	C26H32O11	[M+H]+	Dehydrodiconiferyl alcohol-4-O-glucoside	脱氢二十二烷醇-4-O-葡萄糖苷	Lignans and Coumarins	木脂素和香豆素	Lignans	木脂素	107870-88-2	2	130534	111551	163961	75633.7	81650.9	93437	95399.3	81833.6	69723.9	157902	199993	191107	120389	112137	123550	-	-
pmf0348	187.13	97.06	188.141	C10H20O3	[M-H]-	2,6-Dimethyl-7-octene-2,3,6-triol	2,6-二甲基-7-辛烯-2,3,6-三醇	Others	其它类	Saccharides	糖类	73815-21-1	3	105041	109937	112665	196099	230023	253146	256992	259150	252903	264060	224051	242358	184271	190224	202984	-	-
MWS1816	183.14	183.14	184.146	C11H20O2	[M-H]-	10-Undecenoic acid	10-十一烯酸	Lipids	脂质	Free fatty acids	游离脂肪酸	112-38-9	3	14367.6	23999.4	19635.3	27595.9	24641.3	24830.2	25842.8	19796.7	21805.6	21777.4	27109.9	28703.1	29764.2	28107.8	26970.7	C13910	-
pmb0751	321.1	147.04	320.09	C16H16O7	[M+H]+	Trans-5-O-(p-Coumaroyl)shikimate	反式-5-O-对香豆酰莽草酸	Phenolic acids	酚酸类	Phenolic acids	酚酸类	-	3	112313	89605.6	86076.4	157936	196739	210555	138107	94907.4	134831	168174	149233	171005	119104	108434	117363	C02947	ko00940,ko00941,ko00945,ko01100,ko01110
mws0344	165.04	75.01	166.048	C5H10O6	[M-H]-	D-Xylonic acid	D-木糖酸	Others	其它类	Saccharides	糖类	526-91-0	3	2.08912e+06	2.01755e+06	2.20548e+06	1.45539e+06	1.3429e+06	1.43741e+06	1.94066e+06	1.62928e+06	1.66705e+06	1.06578e+06	1.18434e+06	1.22508e+06	1.46197e+06	1.38504e+06	1.53041e+06	C00502	ko00040,ko01100
pmp001227	193.12	105.04	192.115	C12H16O2	[M+H]+	Senkyunolide A	洋川芎内酯 A	Others	其它类	Lactones	内酯类化合物	63038-10-8	3	80516.3	72910.7	59740.2	33969.5	48367.7	42631.2	63699.6	61358.1	47734.8	73954.9	87322.2	62141.1	61557.8	61124	66786.4	C17853	-
mws0474	229.14	211.13	230.152	C12H22O4	[M-H]-	Dodecanedioic aicd	十二烷二酸	Lipids	脂质	Free fatty acids	游离脂肪酸	693-23-2	1	3311.86	2392.68	2872.34	4836.2	4987.66	4613.75	4120.22	4129.05	3821.95	2920.06	2741.94	2812.41	3017.81	3330.46	3228.07	C02678	-
pme1841	103.12	86.1	102.116	C5H14N2	[M+H]+	Cadaverine	尸胺	Alkaloids	生物碱	Alkaloids	生物碱	462-94-2	3	46294.1	51116.2	47224.7	40239.7	36389.7	43526.9	37541.7	41754.4	46909.6	57955.2	61653.2	62243.6	41341.5	42763.3	45598.5	C01672	ko00310,ko00470,ko00480,ko00960,ko01100,ko01110
Zmdp000972	136.04	91.05	135.035	C4H9NO2S	[M+H]+	S-Methyl-L-cysteine	S-甲基-L-半胱氨酸	Amino acids and derivatives	氨基酸及其衍生物	Amino acids and derivatives	氨基酸及其衍生物	1187-84-4	2	2.76291e+06	2.38124e+06	2.44412e+06	1.11891e+06	1.11362e+06	1.22868e+06	1.85819e+06	2.34806e+06	2.17971e+06	2.01572e+06	1.67093e+06	1.56212e+06	1.58145e+06	1.52885e+06	1.68633e+06	C22040	ko02010
ML10195036	300.3	60.05	299.282	C18H37NO2	[M+H]+	3-Dehydrosphinganine	3-脱氢二氢鞘氨醇	Lipids	脂质	Sphingolipids	鞘脂	16105-69-4	2	71683.8	62406.5	78949.3	35247.8	36825.2	30523.4	38601.5	36600.3	37446.4	53756.2	51768.5	46034	47328.4	46463.1	51022	C02934	ko00600,ko01100
ML10197929	130.09	88.04	131.07	C4H9N3O2	[M-H]-	Creatine	肌酸	Organic acids	有机酸	Organic acids	有机酸	57-00-1	3	294285	267338	303341	529462	391777	436652	117659	70494.5	144015	228574	169788	217497	272803	277111	299291	C00300	ko00260,ko00330,ko01100
MWSHY0071	255.06	153.02	254.058	C15H10O4	[M+H]+	Chrysin	白杨素	Flavonoids	黄酮	Flavones	黄酮	480-40-0	2	42285.4	55168.7	40351.3	97414.3	77030.9	81937.1	114322	158795	102673	248662	187988	150533	102086	92386	98501.8	C10028	ko00941
Lmlp005236	451.12	289.08	450.116	C21H22O11	[M+H]+	Dihydrokaempferol-3-O-glucoside	二氢山柰酚-3-O-葡萄糖苷	Flavonoids	黄酮	Flavanonols	二氢黄酮醇	1049-08-8	3	4.49144e+06	4.49193e+06	3.42778e+06	7.92148e+06	9.61949e+06	9.00755e+06	8.34262e+06	6.79237e+06	6.46694e+06	5.90841e+06	4.96066e+06	5.70663e+06	5.86475e+06	6.39324e+06	6.41973e+06	-	-
pme0010	106.05	70.03	105.043	C3H7NO3	[M+H]+	L-Serine	L-丝氨酸	Amino acids and derivatives	氨基酸及其衍生物	Amino acids and derivatives	氨基酸及其衍生物	56-45-1	3	38927.7	17391.9	37042.5	14595.7	11952	40832.8	61653.3	52424.8	64366.2	49598	65064.2	56796.3	45182.6	48156.3	49942.9	C00065	ko00260,ko00261,ko00270,ko00460,ko00470,ko00564,ko00600,ko00630,ko00920,ko00970,ko01100,ko01110,ko01200,ko01230,ko01240,ko02010
mws0458	151.04	136.02	152.047	C8H8O3	[M-H]-	Vanillin; 4-Hydroxy-3-Methoxybenzaldehyde	香草醛; 4-羟基-3-甲氧基苯甲醛	Phenolic acids	酚酸类	Phenolic acids	酚酸类	121-33-5	3	460257	438557	487825	443119	475842	504311	412450	430796	429091	419164	420646	482463	463110	470582	427792	C00755	ko01100,ko01110
mws0242	173.08	111.08	174.089	C8H14O4	[M-H]-	Suberic Acid	辛二酸	Organic acids	有机酸	Organic acids	有机酸	505-48-6	3	63783	68700.4	66394	74596.6	77065.6	92240.2	119154	123939	95869.9	119631	104435	128790	92316.3	99187.1	101879	C08278	-
pmn001606	309.28	309.28	310.287	C20H38O2	[M-H]-	Eicosenoic acid	二十碳烯酸	Lipids	脂质	Free fatty acids	游离脂肪酸	26764-41-0	3	1.53646e+07	9.20264e+06	9.66309e+06	6.2512e+06	6.76742e+06	9.53081e+06	8.49038e+06	8.23345e+06	7.78488e+06	1.01015e+07	1.17208e+07	6.12183e+06	7.25732e+06	6.62036e+06	6.7013e+06	C16526	ko01040
HJAP023	773.22	611.17	772.206	C33H40O21	[M+H]+	Kaempferol-6,8-di-C-glucoside-7-O-glucoside	山柰酚-6,8-二-C-葡萄糖苷-7-O-葡萄糖苷	Flavonoids	黄酮	Flavonols	黄酮醇	-	2	775222	832078	900607	2.45783e+06	2.36396e+06	2.40541e+06	420820	426434	377707	309659	322455	369448	1.16602e+06	1.09994e+06	1.21728e+06	-	-
mws0582	322.11	130.05	321.099	C11H19N3O6S	[M+H]+	S-(Methyl)glutathione	S-甲基谷胱甘肽	Amino acids and derivatives	氨基酸及其衍生物	Amino acids and derivatives	氨基酸及其衍生物	2922-56-7	3	143937	131558	135941	137554	112825	110790	91298.8	86673.1	88130.1	101887	88824.8	96267.9	93455.2	89094.7	84378.3	C11347	-
pme3827	198.08	152.07	197.069	C9H11NO4	[M+H]+	3,4-Dihydroxy-L-phenylalanine (L-Dopa)	3,4-二羟基-L-苯丙氨酸 (左旋多巴)	Amino acids and derivatives	氨基酸及其衍生物	Amino acids and derivatives	氨基酸及其衍生物	59-92-7	3	1.10768e+06	1.09562e+06	1.1599e+06	307117	285229	312174	1.32213e+06	1.17782e+06	1.22465e+06	392204	361252	373799	731731	683695	756579	C00355	ko00350,ko00950,ko00965,ko01100,ko01110
mws1174	313.07	253.05	314.079	C17H14O6	[M-H]-	3-O-Acetylpinobanksin	3-O-乙酰短叶松黄烷酮	Flavonoids	黄酮	Flavanonols	二氢黄酮醇	52117-69-8	2	726152	1.13988e+06	681880	1.00463e+06	1.06724e+06	826534	1.96849e+06	2.49342e+06	1.65393e+06	3.03488e+06	2.91199e+06	1.87014e+06	1.51857e+06	1.41883e+06	1.57032e+06	C16418	ko00941
pmb3142	299.08	137.02	300.084	C13H16O8	[M-H]-	Salicylic acid-2-O-glucoside	水杨酸-2-O-葡萄糖苷	Phenolic acids	酚酸类	Phenolic acids	酚酸类	10366-91-3	3	5.43787e+06	5.75525e+06	7.24634e+06	6.46565e+06	6.93629e+06	6.28933e+06	3.93688e+06	5.04785e+06	4.75993e+06	4.65642e+06	4.87462e+06	4.54542e+06	5.15166e+06	5.0664e+06	4.67237e+06	-	-
Lssp210309	457.36	421.35	456.36	C30H48O3	[M+H]+	3-Hydroxyurs-12-en-28-oic acid (Ursolic acid)	3-羟基熊果-12-烯-28-酸 (熊果酸)	Terpenoids	萜类	Triterpene	三萜	77-52-1	1	22160	23436.3	24256.3	45122	46089.3	46330.3	99322.9	106263	106288	92801.9	102033	82877.5	62967.9	60636.7	56824.7	C08988	-
Hmjn008136	469.33	469.33	470.34	C30H46O4	[M-H]-	2,3-Dihydroxyoleana-11,13(18)-dien-28-oic acid (Camaldulenic acid)	2,3-二羟基齐墩果-11,13(18)-二烯-28-酸 (脱氢山楂酸)	Terpenoids	萜类	Triterpene	三萜	71850-15-2	1	257600	234391	261867	344303	238905	257162	950863	1.00299e+06	917246	810937	865895	757497	534817	492267	542867	-	-
Lmzn006795	453.34	453.34	454.345	C30H46O3	[M-H]-	3-Oxours-12-en-28-oic acid (Ursonic acid)	3-氧代熊果-12-烯-28-酸 (熊果酮酸)	Terpenoids	萜类	Triterpene	三萜	6246-46-4	2	518898	308812	314370	372504	382653	409502	152342	154557	177185	272147	329325	218010	229023	254052	238846	-	-
Ymjm000154	285.1	123.05	286.105	C13H18O7	[M-H]-	Salicin	水杨苷	Phenolic acids	酚酸类	Phenolic acids	酚酸类	138-52-3	2	47134.7	74659.1	37988.7	51491.6	51332.9	51390	325688	242969	432468	75430.5	39566.3	39432.5	66263.8	61680	59903.1	C01451	ko00010
MWS1852	137.06	94.04	136.052	C8H8O2	[M+H]+	4-Methoxybenzaldehyde	4-甲氧基苯甲醛	Phenolic acids	酚酸类	Phenolic acids	酚酸类	123-11-5	3	56925.1	67544.1	55578.3	57702.6	63792.3	61298.8	66496.9	53723.1	53458.1	52692.8	52758.9	53658.3	33020.9	34989.2	36685.1	C10761	-
MWSmce257	218.11	88.04	219.111	C9H17NO5	[M-H]-	D-Pantothenic Acid	D-泛酸(维生素B5)	Others	其它类	Vitamin	维生素	79-83-4	1	1.42186e+06	1.44985e+06	1.25162e+06	1.01348e+06	1.07916e+06	1.00928e+06	358074	382900	370450	389740	411965	465949	758087	775700	700799	C00864	ko00410,ko00770,ko01100,ko01110,ko01240
MWS5083	455.1	96.97	456.105	C17H21N4O9P	[M-H]-	Flavin Single Nucleotide(FMN)	黄素单核苷酸(FMN)	Nucleotides and derivatives	核苷酸及其衍生物	Nucleotides and derivatives	核苷酸及其衍生物	6184-17-4	3	203112	245773	983099	1.26903e+06	242492	1.0943e+06	116226	127334	116375	203987	221105	202208	613606	568919	630672	C00061	ko00190,ko00740,ko01100,ko01110,ko01240
pmb0296	357.3	265.25	356.293	C21H40O4	[M+H]+	1-Oleoyl-Sn-Glycerol	单酰甘油酯(18:1)	Lipids	脂质	Glycerol ester	甘油酯	129784-87-8	3	312973	272629	316278	237179	187450	243645	431422	399950	481673	273701	311274	360678	262734	280007	291948	-	-
Lhmp122205	301.14	245.09	300.136	C18H20O4	[M+H]+	5-O-Methyllatifolin	5-甲氧基阔叶黄檀酚	Others	其它类	Others	其它	-	1	6913.65	9783.42	9080.7	8933.38	9202.26	10146.7	10488.1	10590.2	11122.1	13407.3	14445.3	11273.6	9369.43	9120.49	10090.8	-	-
Lmnp003080	565.16	433.11	564.148	C26H28O14	[M+H]+	Hispidulin-8-C-(2''-O-xylosyl)xyloside	高车前素-8-C-(2''-O-木糖基)木糖苷	Flavonoids	黄酮	Flavones	黄酮	-	2	831368	611361	774648	1.72337e+06	1.80879e+06	1.90264e+06	920273	1.33402e+06	1.5301e+06	845599	980644	846569	1.20489e+06	1.2387e+06	1.11672e+06	-	-
Zmsn004957	557.26	168.01	558.268	C27H42O12	[M-H]-	Ixerisoside N	Ixerisoside N	Terpenoids	萜类	Sesquiterpenoids	倍半萜	-	3	9164.57	8425.03	10405.8	8801.63	8011.55	6008.71	29272.1	31864	28113.5	20172.2	26928.2	19506.5	17354.4	15743.1	17205.7	-	-
Lhhp120809	263.13	145.1	262.12	C15H18O4	[M+H]+	Illicinone C	芥子酮C	Lignans and Coumarins	木脂素和香豆素	Coumarins	香豆素	-	2	443429	404026	431400	255999	299919	306998	11467.7	25445.9	8691.95	21136.9	31313.7	11358.1	226596	222309	204689	-	-
mws0366	277.22	277.22	278.225	C18H30O2	[M-H]-	γ-Linolenic Acid*	γ-亚麻酸*	Lipids	脂质	Free fatty acids	游离脂肪酸	506-26-3	1	3.21446e+07	3.0336e+07	3.26166e+07	3.64361e+07	3.53095e+07	3.50556e+07	1.69458e+07	1.59788e+07	1.58606e+07	1.48196e+07	16645984	1.4568e+07	2.65083e+07	2.53544e+07	2.81841e+07	C06426	ko00591,ko01040,ko01100
Lacp005577	457.2	133.1	456.199	C22H32O10	[M+H]+	3-(3'-Hydroxybutyl)-2,4,4-trimethylcyclohexa-2,5-dienone malonyl glucoside	3-(3'-羟基丁基)-2,4,4-三甲基环己烷-2,5-二烯酮丙二酰葡萄糖苷	Terpenoids	萜类	Sesquiterpenoids	倍半萜	-	1	3.98848e+06	3.97187e+06	4.10271e+06	3.06638e+06	2.42952e+06	3.35143e+06	1.04052e+06	1.42966e+06	1.42898e+06	1.28551e+06	1.39882e+06	1.46141e+06	1.89393e+06	2.09804e+06	2.05865e+06	-	-
Lmqp010784	315.23	109.07	314.225	C21H30O2	[M+H]+	Progesterone	黄体酮	Terpenoids	萜类	Ditepenoids	二萜	57-83-0	1	524109	575592	580050	1.04537e+06	962106	915811	39066.3	38524.8	45835.1	16132.1	15312.3	18674.3	352484	386428	388353	C00410	ko01100
Lhnp111718	247.13	131.08	246.126	C15H18O3	[M+H]+	Zaluzanin C(iso-01)	Zaluzanin C(iso-01)	Terpenoids	萜类	Sesquiterpenoids	倍半萜	-	2	145615	153612	149749	93430.8	99768.6	106307	4.09633e+06	3.42277e+06	3.63913e+06	3.98281e+06	5.24504e+06	3.94438e+06	1.82735e+06	2.02545e+06	1.98445e+06	-	-
Lmbp002592	611.16	287.05	610.153	C27H30O16	[M+H]+	Kaempferol-3,7-O-diglucoside	山柰酚-3,7-O-双葡萄糖苷	Flavonoids	黄酮	Flavonols	黄酮醇	25615-14-9	2	7.84861e+06	1.02321e+07	7.8441e+06	1.91733e+07	2.48729e+07	2.16141e+07	6.97146e+06	8.49736e+06	8.29798e+06	7.27997e+06	5.13132e+06	4.98012e+06	1.34368e+07	1.41818e+07	1.2718e+07	-	-
Lmlp004754	312.11	294.21	311.101	C14H17NO7	[M+H]+	Ehretioside B	2-(葡萄糖基氧基)-4-羟基苯乙腈	Alkaloids	生物碱	Phenolamine	酚胺	156368-84-2	3	64806	88935.6	78915.1	135765	144804	156762	76733.3	72825.6	92214	77092.3	84385	31707.3	103121	104919	94616	-	-
ML10171848	147.03	85.03	148.037	C5H8O5	[M-H]-	D-Arabinono-1,4-lactone	D-阿拉伯-1,4-内酯	Others	其它类	Saccharides	糖类	2782-09-4	3	1.32126e+06	1.7438e+06	1.91128e+06	678899	654084	583523	1.63625e+06	1.29169e+06	1.28682e+06	1.05077e+06	1.40946e+06	980939	993702	990387	1.0888e+06	C00652	ko00053,ko01100
mws2118	435.13	167.04	436.137	C21H24O10	[M-H]-	Phloretin-2'-O-glucoside (Phlorizin)	根皮苷	Flavonoids	黄酮	Chalcones	查耳酮	60-81-1	3	14860.8	17339.8	13879.3	29686.4	20864.3	34263.9	94205.1	97005.1	99088.9	168558	163972	130792	60514.1	66953.5	61534.6	C01604	ko00941,ko01110
Qmyp101437	211.17	135.12	210.162	C13H22O2	[M+H]+	Blumenol C	布卢门醇 C	Terpenoids	萜类	Terpene	萜类	36151-02-7	1	247624	269285	251577	133271	219746	204508	472138	427854	471855	341860	359925	273320	270848	264771	293599	-	-
mws0051	285.08	242.05	284.068	C16H12O5	[M+H]+	Acacetin*	金合欢素*	Flavonoids	黄酮	Flavones	黄酮	480-44-4	2	48059.2	46313.5	60318.5	119655	119439	103265	172508	149991	157196	168682	107328	94163	138748	124256	131399	C01470	ko00944
Lmrn001951	181.05	135.04	182.058	C9H10O4	[M-H]-	(S)-2-Hydroxy-3-(4-Hydroxyphenyl)Propanoic Acid	2-羟基-(4-羟基苯基)丙酸	Phenolic acids	酚酸类	Phenolic acids	酚酸类	23508-35-2	3	91833.6	80319	91088.5	94656	70429.1	80874.8	177359	142142	178720	192876	225090	219144	158830	145855	143387	-	-
NK10251888	203.15	70.07	202.143	C8H18N4O2	[M+H]+	NG,NG-Dimethyl-L-arginine*	NG,NG-二甲基-L-精氨酸*	Amino acids and derivatives	氨基酸及其衍生物	Amino acids and derivatives	氨基酸及其衍生物	30315-93-6	3	342628	411040	350696	371470	397751	383561	286952	257085	269298	272181	292616	242304	300816	289404	323033	C03626	-
MWS5164	203.15	70.07	202.143	C8H18N4O2	[M+H]+	N,N'-Dimethylarginine;SDMA*	N,N'-二甲基精氨酸*	Amino acids and derivatives	氨基酸及其衍生物	Amino acids and derivatives	氨基酸及其衍生物	30344-00-4	3	342628	411040	350696	371470	397751	383561	286952	257085	269298	272181	292616	242304	300816	289404	323033	-	-
Lmbn000198	133.01	71.01	134.022	C4H6O5	[M-H]-	3-Dehydro-L-Threonic Acid	3-脱氢-L-苏糖酸	Others	其它类	Saccharides	糖类	-	3	2.86965e+07	3.08054e+07	3.21361e+07	7.83969e+06	6.47713e+06	6.93264e+06	31214742	2.19844e+07	2.31141e+07	9.50246e+06	8.13791e+06	8.73348e+06	2.16041e+07	2.0948e+07	2.33382e+07	C03064	ko00053,ko01100
Zmyn000108	209.03	85.03	210.038	C6H10O8	[M-H]-	D-Saccharic acid	D-蔗糖酸	Others	其它类	Saccharides	糖类	87-73-0	2	2.59384e+06	2.5844e+06	2.40564e+06	1.74828e+06	1.91627e+06	1.6165e+06	1.61746e+06	1.33666e+06	1.29884e+06	1.2678e+06	1.15829e+06	1.27038e+06	1.67788e+06	1.75574e+06	1.87557e+06	C00818	ko00053,ko01100
Hmyn006303	593.27	315.05	594.28	C27H47O12P	[M-H]-	LysoPI 18:3	溶血磷脂酰肌醇 18:3	Lipids	脂质	Glycerol ester	甘油酯	-	1	13005.9	12446.4	12406.6	62844	27164.9	58905	19440.2	19024.1	31905.5	15957.4	21534.8	15324.9	30145.5	31424.7	33679.6	-	-
pme0040	136.06	119.04	135.054	C5H5N5	[M+H]+	Adenine	腺嘌呤	Nucleotides and derivatives	核苷酸及其衍生物	Nucleotides and derivatives	核苷酸及其衍生物	73-24-5	2	975328	933998	1.01161e+06	1.33026e+06	1.10847e+06	1.51192e+06	1.13052e+06	1.32794e+06	1.18816e+06	1.26259e+06	1.40234e+06	1.29733e+06	1.11742e+06	1.21924e+06	1.09943e+06	C00147	ko00230,ko00908,ko01100,ko01110,ko01232
mws0376	115	71.01	116.011	C4H4O4	[M-H]-	Fumaric acid	延胡索酸(富马酸,反丁烯二酸)	Organic acids	有机酸	Organic acids	有机酸	110-17-8	3	1.22634e+06	1.15018e+06	1.11397e+06	394497	355694	358890	1.30795e+06	1.12955e+06	1.24305e+06	529585	484701	488465	925587	950644	1.03039e+06	C00122	ko00020,ko00190,ko00220,ko00250,ko00350,ko00360,ko00620,ko00650,ko00760,ko01100,ko01110,ko01200
zjgp122004	451.12	289.07	450.116	C21H22O11	[M+H]+	Okanin-3'-O-β-D-glucoside*	奥卡宁-3'-O-β-D-葡萄糖苷*	Flavonoids	黄酮	Chalcones	查耳酮	-	2	3.42604e+06	3.80755e+06	3.55075e+06	8.35948e+06	9.39736e+06	8.69596e+06	7.66213e+06	5.86294e+06	6.88808e+06	5.46026e+06	4.30046e+06	5.22005e+06	6.00048e+06	5.35523e+06	5.65204e+06	-	-
Cmsp008043	229.12	105.07	228.115	C15H16O2	[M+H]+	Dihydropinosylvin methyl ether	二氢赤松素甲酯	Phenolic acids	酚酸类	Phenolic acids	酚酸类	17635-59-5	2	599310	615711	666740	1.46298e+06	1.4535e+06	1.55291e+06	2.22399e+06	2.21002e+06	2.17489e+06	2.50097e+06	2.48476e+06	2.53349e+06	1.45775e+06	1.63334e+06	1.56337e+06	-	-
Li512111	519.11	315.05	520.122	C24H24O13	[M-H]-	Isorhamnetin-3-O-(6''-acetylglucoside)	异鼠李素-3-O-(6''-乙酰)葡萄糖苷	Flavonoids	黄酮	Flavonols	黄酮醇	-	3	39995.8	30598.8	55435.7	48124.8	51810.9	59387.3	97506.1	109311	83254.6	155109	207461	153088	85062.6	94972.8	87953.8	-	-
pmb3317	371.1	179.1	372.106	C16H20O10	[M-H]-	Quinacyl syringic acid	奎宁酰丁香酸	Phenolic acids	酚酸类	Phenolic acids	酚酸类	-	3	64691.7	60716.1	58323.8	248465	238223	199080	56238	35319.2	20046.7	325803	236378	371657	115857	104226	106230	-	-
pmb3079	300.05	96.97	301.056	C8H16NO9P	[M-H]-	N-Acetyl-D-glucosamine-1-phosphate	N-乙酰-D-葡萄糖胺-1-磷酸	Others	其它类	Saccharides	糖类	6866-69-9	3	112669	115222	129576	135465	199342	157110	51755.6	29211.8	45889	49518.7	66575.7	75856.6	100923	112288	103121	C04256	-
pma0791	521.13	273.08	520.122	C24H24O13	[M+H]+	Naringenin-7-O-(6''-malonyl)glucoside	柚皮素-7-O-(6''-丙二酰)葡萄糖苷	Flavonoids	黄酮	Flavanones	二氢黄酮	-	3	63963.3	50488.6	50441.4	74743.9	66627.1	57989.8	342937	316009	336380	258782	321928	295502	189323	178987	168808	-	-
Lmqn000780	606.08	384.98	607.082	C17H27N3O17P2	[M-H]-	Uridine 5'-diphospho-N-acetylglucosamine	尿苷二磷酸乙酰葡萄糖胺	Nucleotides and derivatives	核苷酸及其衍生物	Nucleotides and derivatives	核苷酸及其衍生物	528-04-1	2	77507.7	79486.3	67433	29173.4	22076.4	27975.5	44104.3	35829.2	35882.8	24250.2	19731.8	17895.6	41616.2	38652.1	43322.5	C00043	ko00520,ko01100,ko01250
Lmzn006169	471.35	471.35	472.355	C30H48O4	[M-H]-	3,19-Dihydroxyurs-12-en-28-oic acid (Pomolic acid)	3,19-二羟基熊果-12-烯-28-酸 (坡模酸)	Terpenoids	萜类	Triterpene	三萜	13849-91-7	2	3.39992e+06	3.38847e+06	3.26289e+06	3.37219e+06	4.00325e+06	3.35932e+06	1.48007e+07	1.44705e+07	1.38961e+07	1.25735e+07	1.34344e+07	1.11431e+07	6.96271e+06	7.5841e+06	6.80849e+06	-	-
pme3011	104.07	69.03	103.063	C4H9NO2	[M+H]+	γ-Aminobutyric acid	γ-氨基丁酸	Organic acids	有机酸	Organic acids	有机酸	56-12-2	2	5.59486e+06	6.0389e+06	5.42094e+06	7.63405e+06	7.18077e+06	7.80229e+06	1.0181e+07	1.03815e+07	1.10774e+07	9.14857e+06	8.28283e+06	7.93591e+06	7.78447e+06	8.1094e+06	8.71719e+06	C00334	ko00250,ko00330,ko00410,ko00650,ko00760,ko01100
pmb2786	293.21	235.17	294.219	C18H30O3	[M-H]-	9-Hydroxy-10,12,15-octadecatrienoic acid	9-羟基-10,12,15-十八碳三烯酸	Lipids	脂质	Free fatty acids	游离脂肪酸	89886-42-0	2	47020.6	41800.9	47789.2	50289.9	43090.6	71484	20522.4	23012.2	18290.7	22133.1	29782.2	23878.6	33146.2	33818.5	30291.1	C16326	ko00592
NK10253223	168.06	94.06	167.058	C8H9NO3	[M+H]+	2-Amino-3-methoxybenzoic acid	2-氨基-3-甲氧基苯甲酸	Phenolic acids	酚酸类	Phenolic acids	酚酸类	3177-80-8	2	309615	293704	289163	337021	327856	345906	321115	338818	314148	318075	314434	308832	249736	270266	279952	C05831	ko00380
pmd0136	524.37	184.07	523.364	C26H54NO7P	[M+H]+	LysoPC 18:0(2n isomer)	溶血磷脂酰胆碱 18:0(2n异构)	Lipids	脂质	LPC	溶血磷脂酰胆碱	-	2	45952.1	43952.7	45902.8	117374	104432	122650	74235.4	86304.5	78347.3	82469.1	83310.1	81632.5	110568	123091	112787	-	-
pmb3074	337.09	191.06	338.1	C16H18O8	[M-H]-	5-O-p-Coumaroylquinic acid*	5-O-对香豆酰奎宁酸*	Phenolic acids	酚酸类	Phenolic acids	酚酸类	1899-30-5	2	9.35818e+06	8.63506e+06	8.44977e+06	6.20398e+06	6.09359e+06	6.27018e+06	6.98551e+06	7.07656e+06	7.33784e+06	8.73853e+06	9.94567e+06	8.09605e+06	8.23613e+06	7.46783e+06	7.45654e+06	C12208	ko00940,ko00941,ko00945,ko01110
pme3472	271.08	108.02	272.09	C12H16O7	[M-H]-	Arbutin	熊果苷	Phenolic acids	酚酸类	Phenolic acids	酚酸类	497-76-7	3	1.55128e+06	1.4977e+06	1.48477e+06	1.0016e+06	918287	1.02925e+06	1.34717e+06	1.18457e+06	1.11778e+06	831258	1.03144e+06	855449	1.01737e+06	969862	1.08792e+06	C06186	ko00010
Lmhp009890	546.36	184.07	545.348	C28H52NO7P	[M+H]+	LysoPC 20:3	溶血磷脂酰胆碱 20:3	Lipids	脂质	LPC	溶血磷脂酰胆碱	1199257-41-4	3	12624.2	9365.34	16565.4	28541.9	25606.5	29175.3	26794	26642.8	26774.1	20097.2	22190.5	18151.9	19811.3	22084.1	21787.4	-	-
mws5042	223.11	120.09	222.1	C11H14N2O3	[M+H]+	L-Glycyl-L-phenylalanine*	L-甘氨酰-L-苯丙氨酸*	Amino acids and derivatives	氨基酸及其衍生物	Amino acids and derivatives	氨基酸及其衍生物	721-66-4	3	434475	432635	434340	363907	396468	376929	404983	384569	422992	392248	454720	391301	336992	300325	324837	-	-
pma6460	337.09	163.04	338.1	C16H18O8	[M-H]-	4-O-p-Coumaroylquinic acid	4-O-对香豆酰奎宁酸	Phenolic acids	酚酸类	Phenolic acids	酚酸类	32451-86-8	3	42661.8	57842.5	46472.9	45010.8	55864.1	45170.3	27943	40553.5	45699.8	50123.7	56320.8	37660.2	45064.9	49921.8	45328.1	C10441	-
Lmbn005662	295.23	171.1	296.235	C18H32O3	[M-H]-	9(10)-EpOME;(9R,10S)-(12Z)-9,10-Epoxyoctadecenoic acid	9,10-环氧十八烯酸	Lipids	脂质	Free fatty acids	游离脂肪酸	16833-56-0	1	71650.1	76388.1	68416.1	64272.3	74117.6	105097	41390.2	51355.9	55921.1	67376.1	82219.3	66623	62864.6	57914.8	56232.8	C14825	ko00591,ko01100
Lssp210087	359.15	137.06	358.142	C20H22O6	[M+H]+	Matairesinol	罗汉松树脂醇	Lignans and Coumarins	木脂素和香豆素	Lignans	木脂素	580-72-3	3	711565	963099	713930	584701	395875	388419	251789	130656	216780	145746	85593.6	66332.5	378492	416168	422246	C10682	ko00999,ko01100,ko01110
Jmwn002117	331.1	153.02	332.111	C14H20O9	[M-H]-	2-(3,4-dihydroxyphenyl)ethanediol 1-O-β-D-glucopyranoside	2-(3,4-二羟苯基)乙二醇-1-O-β-D-吡喃葡萄糖苷	Phenolic acids	酚酸类	Phenolic acids	酚酸类	-	2	122818	106731	120396	109914	86849.7	83179.5	567099	144156	630559	351907	287624	297518	240634	218199	217409	-	-
Hmcp003852	223.21	207.03	222.198	C15H26O	[M+H]+	Elemol	榄香醇	Terpenoids	萜类	Sesquiterpenoids	倍半萜	639-99-6	3	48438818	4.12325e+07	5.28708e+07	4.10626e+07	4.28488e+07	5.23948e+07	4.64753e+07	4.81165e+07	4.48884e+07	4.93439e+07	5.30722e+07	3.55729e+07	3.24966e+07	3.16061e+07	2.90011e+07	-	-
Lmqn008288	299.26	299.26	300.266	C18H36O3	[M-H]-	3-Hydroxyoctadecanoic Acid	3-羟基十八烷酸	Lipids	脂质	Free fatty acids	游离脂肪酸	45261-96-9	2	465402	476538	459711	584744	675839	617784	496413	513840	511137	497856	577063	538340	486262	485709	537087	-	-
Zmhn003297	495.08	343.07	496.085	C21H20O14	[M-H]-	3-O-Digalloyl quinic acid	3-O-二没食子酰奎宁酸	Phenolic acids	酚酸类	Phenolic acids	酚酸类	-	3	173754	147116	148107	147518	141085	169085	173836	211277	178230	171665	179535	204051	148090	166703	156688	-	-
mws1189	193.04	72.99	194.043	C6H10O7	[M-H]-	D-Galacturonic acid*	D-半乳糖醛酸*	Others	其它类	Saccharides	糖类	685-73-4	3	177891	232402	226161	208456	278541	193102	177040	173615	155351	141934	130826	103542	177568	164352	184920	C00333	ko00040,ko00053,ko00520,ko01100,ko01240,ko01250,ko02010
Zmpn002908	595.14	133.02	596.138	C26H28O16	[M-H]-	Isoetin-7-O-glucoside-2'-O-arabinoside	Isoetin-7-O-葡萄糖苷-2'-O-阿拉伯糖苷	Flavonoids	黄酮	Flavones	黄酮	-	3	13697.5	13215.3	17918.1	19598.1	16231.6	13737.7	54808.8	31583	77547.2	9925.54	16962	12424.6	27635.2	27511.3	30508.2	-	-
Cmjn004337	401.14	269.1	402.153	C18H26O10	[M-H]-	Benzyl-(2''-O-xylosyl)glucoside	苄基-(2''-O-木糖基)葡萄糖苷	Phenolic acids	酚酸类	Phenolic acids	酚酸类	-	1	337900	629281	665929	319296	225127	227324	43005.7	63528	56290.8	37466.1	23184.1	51100.2	96791.5	108229	99209.4	-	-
mws1329	463.09	301.04	464.096	C21H20O12	[M-H]-	Quercetin-7-O-glucoside*	槲皮素-7-O-葡萄糖苷*	Flavonoids	黄酮	Flavonols	黄酮醇	491-50-9	1	1.29388e+06	1.19149e+06	1.09593e+06	2.01385e+06	1.91254e+06	2.1735e+06	4.13587e+06	3.6646e+06	1.92332e+06	6.13277e+06	6.40548e+06	6.73508e+06	3.36785e+06	2.99332e+06	3.13482e+06	C12639	-
mws1320	160.08	130.07	161.084	C10H11NO	[M-H]-	Tryptophol	色醇	Alkaloids	生物碱	Plumerane	吲哚类生物碱	526-55-6	3	2764.84	2593.91	2329.64	11551.1	10359.5	7064.98	10975.9	11388	9157.66	2522.3	3111.85	3705.37	7044.98	7072.34	6351.82	C00955	ko00380
pmb0964	366.18	204.12	365.17	C16H23N5O5	[M+H]+	Isopentenyladenine-7-N-glucoside	异戊烯基腺苷-7-N-葡萄糖苷	Nucleotides and derivatives	核苷酸及其衍生物	Nucleotides and derivatives	核苷酸及其衍生物	-	3	1.59227e+06	1.47461e+06	1.48357e+06	9.16776e+06	7.90927e+06	8.60253e+06	2.62137e+06	2.5197e+06	2.96055e+06	1.69325e+07	1.87678e+07	1.6155e+07	9.34355e+06	8.29774e+06	9.00494e+06	-	-
MWS0552	239.2	223.03	240.209	C15H28O2	[M-H]-	Cis-10-Pentadecenoic Acid(C15:1)	顺-10-十五碳烯酸	Lipids	脂质	Free fatty acids	游离脂肪酸	84743-29-3	2	1.56341e+06	1.40968e+06	1.50433e+06	1.06032e+06	1.22706e+06	1.14008e+06	1.92432e+06	1.85619e+06	1.73847e+06	1.2673e+06	1.30538e+06	1.35477e+06	1.36849e+06	1.30808e+06	1.47254e+06	-	-
pme2596	184.06	148.04	183.053	C8H9NO4	[M+H]+	4-Pyridoxic acid	4-吡哆酸	Others	其它类	Vitamin	维生素	82-82-6	2	232669	240561	248315	222747	231200	227080	397165	442402	410739	198946	197073	184783	214156	240805	233785	C00847	ko00750,ko01100
Hagn003556	387.16	207.1	388.095	C23H16O6	[M-H]-	7-Benzyloxy-5-hydroxy-3',4'-methylenedioxyflavonoid	7-苄氧基-5-羟基-3',4'-亚甲二氧基黄酮	Flavonoids	黄酮	Flavones	黄酮	-	2	2.22214e+06	2.7499e+06	2.12495e+06	1.90089e+06	1.72814e+06	1.76644e+06	476397	506669	424421	579582	614722	563813	1.10815e+06	1.0204e+06	986742	-	-
Wagp001892	267.14	69.07	266.137	C11H22O7	[M+H]+	(2S,4R)-4-(Beta-D-Glucopyranosyloxy)-2-Pentanol	(2S,4R)-4-(β-D-吡喃葡萄糖基氧基)-2-戊醇	Others	其它类	Others	其它	183744-50-5	2	114806	174222	209260	188478	162456	240026	340191	319354	270211	152775	256197	175794	142810	144641	129259	-	-
pmb3081	289	96.97	290.004	C6H11PO11	[M-H]-	Glucarate O-Phosphoric acid	磷酸葡萄糖酸	Others	其它类	Saccharides	糖类	-	3	1.49743e+06	1.6707e+06	1.30505e+06	937700	789420	763092	820446	693385	1.06624e+06	272176	286513	325674	906874	944535	837632	-	-
mws0129	285.08	242.05	284.068	C16H12O5	[M+H]+	Genkwanin (Apigenin 7-methyl ether)*	芫花素 (5,4'-二羟基-7-甲氧基黄酮)*	Flavonoids	黄酮	Flavones	黄酮	437-64-9	2	43834.4	50382.8	57785.2	126450	117803	114327	182124	147927	168052	158349	109420	97720.9	133676	135259	120917	C10046	-
Zmdn003480	537.2	375.15	538.205	C26H34O12	[M-H]-	Cycloolivil-6-O-glucoside	环橄榄树脂素-6-O-葡萄糖苷	Lignans and Coumarins	木脂素和香豆素	Lignans	木脂素	-	3	185190	207742	229650	181882	149144	165567	249456	277721	70156.7	178050	196159	182673	226274	231158	205821	-	-
mws0250	182.08	136.08	181.074	C9H11NO3	[M+H]+	L-Tyrosine	L-酪氨酸	Amino acids and derivatives	氨基酸及其衍生物	Amino acids and derivatives	氨基酸及其衍生物	60-18-4	1	1.73883e+06	1.58513e+06	1.6745e+06	831311	831482	830886	1.44299e+06	1.63054e+06	1.34519e+06	1.20542e+06	1.25388e+06	1.03496e+06	1.0444e+06	942418	1.05344e+06	C00082	ko00130,ko00261,ko00350,ko00360,ko00400,ko00460,ko00730,ko00940,ko00950,ko00965,ko00966,ko00970,ko00999,ko01100,ko01110,ko01210,ko01230,ko01240
pmd0146	548.37	184.07	547.364	C28H54NO7P	[M+H]+	LysoPC 20:2(2n isomer)*	溶血磷脂酰胆碱 20:2(2n异构)*	Lipids	脂质	LPC	溶血磷脂酰胆碱	-	3	75636.2	72089	78174.5	93335.2	114024	110805	105448	95582	110166	100280	102736	90666.6	113434	103010	101631	-	-
mws5045	215.17	169.16	216.173	C12H24O3	[M-H]-	12-Hydroxydodecanoic acid	12-羟基十二酸	Lipids	脂质	Free fatty acids	游离脂肪酸	505-95-3	2	64531.8	52454.8	62534.7	86202	93499.8	105047	37155.9	28004.1	34290.4	16257.7	17767.6	14603.6	49388	45167.3	50859.6	C08317	-
mws1597	417.12	297.1	416.111	C21H20O9	[M+H]+	Puerarin (7,4'-Dihydroxy-8-C-glucosylisoflavone)	葛根素(大豆苷元-8-C-葡萄糖苷)	Flavonoids	黄酮	Isoflavones	异黄酮	3681-99-0	3	135778	94524.7	110862	75953.2	86741.7	79121.2	527681	581300	606021	912495	884378	864276	470657	423022	471885	C10524	-
Zblp004317	206.08	120.09	205.074	C11H11NO3	[M+H]+	(S)-3-(2-oxopropyl)-3-hydroxyindolin-2-one	(S)-3-(2-氧丙基)-3-羟基吲哚-2-酮	Alkaloids	生物碱	Plumerane	吲哚类生物碱	-	2	2.89269e+06	3.42344e+06	3.61808e+06	3.32656e+06	3.18065e+06	3.77836e+06	3.46957e+06	2.74135e+06	3.75511e+06	7.24188e+06	7.61535e+06	6.48642e+06	3.82257e+06	4.11914e+06	4.32079e+06	-	-
Zbzp007397	181.12	135.12	180.115	C11H16O2	[M+H]+	5,6,7,7a-tetrahydro-4,4,7a-trimethyl-2(4H)-benzofuranone	5,6,7,7a-四氢-4,4,7a-三甲基-2(4H)-苯并呋喃酮	Others	其它类	Others	其它	15356-74-8	1	1.06531e+06	981849	1.0647e+06	670464	731382	759287	819903	788090	754912	837441	864873	777462	794334	702593	755119	-	-
MWS4525	166.07	124.05	165.065	C6H7N5O	[M+H]+	6-O-methylguanine	6-O-甲基鸟嘌呤	Nucleotides and derivatives	核苷酸及其衍生物	Nucleotides and derivatives	核苷酸及其衍生物	20535-83-5	3	59963.7	54466.4	65286.3	35029.8	34242	32646.2	62934.6	58233.1	54667.3	64424.4	48957.6	54106.9	39632.4	44474.4	43783.2	-	-
pmb1574	277.22	93.07	276.209	C18H28O2	[M+H]+	9,12-Octadecadien-6-Ynoic Acid	十八碳二烯-6-炔酸	Lipids	脂质	Free fatty acids	游离脂肪酸	61481-29-6	3	45932.6	46774.6	52490.2	92675.7	164049	104739	75897.2	77358.9	83188.2	41115.5	43361.2	44435.3	60296.6	53602.8	58997.7	-	-
pmp001198	132.1	57.03	131.095	C6H13NO2	[M+H]+	6-Deoxyfagomine	6-脱氧荞麦碱	Alkaloids	生物碱	Piperidine alkaloids	哌啶类生物碱	197449-09-5	1	1.48644e+07	1.33132e+07	1.42954e+07	1.20347e+07	1.14315e+07	1.31758e+07	7.79182e+06	8.50662e+06	8.46533e+06	8.18142e+06	7.88275e+06	7.36042e+06	9.98497e+06	9.09685e+06	8.90844e+06	-	-
pmn001492	187.04	123.04	188.047	C11H8O3	[M-H]-	Ayapin	泽兰内酯	Lignans and Coumarins	木脂素和香豆素	Coumarins	香豆素	494-56-4	3	73505.5	66124.2	65315	120424	127785	122564	120604	121522	123354	144754	131781	133728	123985	113585	110170	C18078	-
MWSmce676	149.05	59.01	150.053	C5H10O5	[M-H]-	D-Arabinose	D-阿拉伯糖	Others	其它类	Saccharides	糖类	10323-20-3	3	252644	301842	350359	531013	662182	651928	162952	187263	113979	87290.5	91532.5	81149.6	205507	198603	181891	C00216	ko00040,ko00053,ko00520,ko01100,ko01250
pmp000021	287.09	203.04	286.084	C16H14O5	[M+H]+	Isooxypeucedanine	异氧化前胡内酯	Lignans and Coumarins	木脂素和香豆素	Coumarins	香豆素	5058-15-1	2	61439.7	208774	70310.5	672079	730073	1.51362e+06	3231.28	2317.88	4478.2	4146.39	7562.8	8283.28	207209	188222	212038	-	-
Zjxp110312	235.17	161.13	234.162	C15H22O2	[M+H]+	12-Carboxyeudesma-3,11(13)-diene(Isocostic acid)	12-Carboxyeudesma-3,11(13)-diene(Isocostic acid)	Terpenoids	萜类	Sesquiterpenoids	倍半萜	69978-82-1	3	60913	65350.5	50567.1	44553	50307.4	59475.6	68891.9	65344.7	66710.7	53228.3	58577.7	62872.7	57449	56896.5	63558.2	-	-
pmp000786	345.1	330.07	344.09	C18H16O7	[M+H]+	Eupatorin; 3',5-Dihydroxy-4',6,7-Trimethoxyflavone*	泽兰黄素; 3',5-二羟基-4',6,7-三甲氧基黄酮*	Flavonoids	黄酮	Flavones	黄酮	855-96-9	3	13260.4	13395.5	9893.91	24397.7	16833.2	20813.6	20826.9	24994	37235.7	15949.2	19046.1	40168.3	28178.6	24855.5	26616	-	-
Lsjp211202	225.15	123.08	224.141	C13H20O3	[M+H]+	Blumenol A	布卢姆醇 A	Others	其它类	Others	其它	23526-45-6	2	1.47823e+06	1.32817e+06	2.18334e+06	1.41498e+06	1.53689e+06	1.35162e+06	2.13715e+06	2.03048e+06	2.14466e+06	1.49081e+06	1.41417e+06	1.40435e+06	1.58518e+06	1.55787e+06	1.74839e+06	-	-
MWSslk097	195.06	163.04	194.058	C10H10O4	[M+H]+	Dimethyl phthalate	邻苯二甲酸二甲酯	Phenolic acids	酚酸类	Phenolic acids	酚酸类	131-11-3	1	607026	674015	727565	510212	503723	534322	472414	472054	483606	539878	624787	426219	391649	442885	429981	C11233	-
mws0282	203.08	116.05	204.09	C11H12N2O2	[M-H]-	L-Tryptophan	L-色氨酸	Amino acids and derivatives	氨基酸及其衍生物	Amino acids and derivatives	氨基酸及其衍生物	73-22-3	1	3.72979e+07	3.72328e+07	3.66351e+07	1.94333e+07	1.8841e+07	1.84799e+07	1.26462e+07	1.15884e+07	1.18259e+07	1.33953e+07	1.43227e+07	1.41298e+07	1.88646e+07	1.68753e+07	1.88746e+07	C00078	ko00260,ko00380,ko00400,ko00901,ko00966,ko00970,ko01100,ko01110,ko01210,ko01230,ko01240
pmf0293	269.29	209.23	270.292	C18H38O	[M-H]-	1-Octadecanol	正十八醇	Lipids	脂质	Free fatty acids	游离脂肪酸	112-92-5	3	370902	378984	389366	385230	379338	388412	406712	404823	432757	426415	400688	419138	379375	429660	397562	-	-
pmp001269	286.31	268.3	285.303	C18H39NO	[M+H]+	Hexadecyl ethanolamine	十六烷基乙醇胺	Alkaloids	生物碱	Alkaloids	生物碱	-	3	43303	29128.4	29348.4	42721.2	38605.7	46935.5	42635.4	58151.1	41284.4	46246.4	42386.3	40676.1	44969	50617.6	49992.8	-	-
pmb3107	359.1	182.02	360.106	C15H20O10	[M-H]-	Glucosyringic Acid	葡萄糖基丁香酸	Phenolic acids	酚酸类	Phenolic acids	酚酸类	-	3	62523.6	66351.6	63875.4	74896.8	88398.4	37006	110658	117014	122192	2.58667e+06	58113.6	2.97221e+06	2.24174e+06	2.14995e+06	2.4357e+06	-	-
Lmhp002001	265.15	72.08	264.147	C14H20N2O3	[M+H]+	L-Valyl-L-Phenylalanine	L-缬氨酰-L-苯丙氨酸	Amino acids and derivatives	氨基酸及其衍生物	Amino acids and derivatives	氨基酸及其衍生物	3918-92-1	2	129169	137418	152680	117899	98126.8	63587.9	42833.8	28557.5	28339.6	10139.1	14000.4	16830.6	80511.9	76780.3	87118.3	-	-
MWS2984	153.05	136.03	152.045	C4H4N6O	[M+H]+	8-Azaguanine	8-氮鸟嘌呤	Nucleotides and derivatives	核苷酸及其衍生物	Nucleotides and derivatives	核苷酸及其衍生物	134-58-7	3	56206.6	55843.1	59300.8	147962	151790	153543	130622	141968	139558	143104	117279	111442	108882	98761.7	111810	-	-
mws0567	146.09	87.04	145.085	C5H11N3O2	[M+H]+	4-Guanidinobutyric acid	4-胍基丁酸	Organic acids	有机酸	Organic acids	有机酸	463-00-3	3	2.82026e+06	2.90993e+06	2.77797e+06	2.77162e+06	2.82683e+06	3.00295e+06	1.52117e+06	1.52104e+06	1.46813e+06	3.26305e+06	2.58762e+06	2.52402e+06	2.20875e+06	2.17598e+06	2.44524e+06	C01035	ko00330,ko01100
Hmxp007521	315.09	300.06	314.079	C17H14O6	[M+H]+	3',4'-Dihydroxy-7,5'-dimethoxyflavone	3',4'-二羟基-7,5'-二甲氧基黄酮	Flavonoids	黄酮	Flavones	黄酮	-	3	10839.3	7606.92	7542.02	19606.9	23664.1	20959.7	23571.1	28913.8	17279.6	14275.6	13268.6	13026	61315.4	53854.8	58136.4	-	-
Cmjp002445	343.09	245.12	342.077	C15H18O7S	[M+H]+	8-Deacetylmatlicarin-8-O-sulfite	8-去乙酰基母菊素-8-O-亚硫酸盐	Terpenoids	萜类	Sesquiterpenoids	倍半萜	-	2	4.62839e+06	6.22663e+06	6.71774e+06	3.69419e+06	4.22008e+06	4.10073e+06	7452.79	3155.17	13230.8	21181.1	6715.37	7161.29	2.95851e+06	2.60007e+06	2.7539e+06	-	-
Hajp007218	301.07	286.05	300.063	C16H12O6	[M+H]+	5,7,3',5'-tetrahydroxy-6-methylfavanone	5,7,3',5'-四羟基-6-甲基黄酮	Flavonoids	黄酮	Flavones	黄酮	-	1	39128.7	35809.7	43158.3	73275.9	83561.9	80978.2	178405	171173	141598	135022	111902	135282	75804.9	81443.9	86363.6	-	-
Wmzn006169	471.35	407.33	472.355	C30H48O4	[M-H]-	3,16-Dihydroxyolean-12-en-28-oic acid (Echinocystic acid)	3,16-二羟基齐墩果-12-烯-28-酸 (刺囊酸)	Terpenoids	萜类	Triterpene	三萜	510-30-5	1	33222.9	29769.1	35788.7	28572.9	34399.8	36000.7	123191	119998	117902	84654.3	89894.8	80578	51255.5	58277.3	56210.3	C08942	-
Qmjp112201	427.2	247.13	426.189	C21H30O9	[M+H]+	Lanceocrepidiaside A	Lanceocrepidiaside A	Terpenoids	萜类	Sesquiterpenoids	倍半萜	-	2	205499	238100	264215	181661	181086	209963	765834	707061	608186	1.03522e+06	804244	892842	579972	528948	511950	-	-
Cmjp002035	427.2	247.13	426.189	C21H30O9	[M+H]+	Sonchuside E	苦苣菜苷 E	Terpenoids	萜类	Sesquiterpenoids	倍半萜	-	1	205499	238100	264215	181661	181086	209963	765834	707061	608186	1.03522e+06	804244	892842	579972	528948	511950	-	-
pmb3066	481.14	319.2	482.142	C22H26O12	[M-H]-	5-O-p-Coumaroylshikimic acid O-glucoside	5-O-对香豆酰莽草酸-O-葡萄糖苷	Phenolic acids	酚酸类	Phenolic acids	酚酸类	-	3	49080.7	40763.1	50646.7	14135.3	22925.8	25164.4	9	10605.2	26318.5	102408	114053	16693.1	128029	112799	117181	-	-
pmd0147	548.37	184.07	547.364	C28H54NO7P	[M+H]+	LysoPC 20:2*	溶血磷脂酰胆碱 20:2*	Lipids	脂质	LPC	溶血磷脂酰胆碱	-	3	68680.8	75857	83566.9	109641	77091.2	115051	82765.3	99375.5	114170	88306.2	104881	89714.9	100291	113875	110847	-	-
mws1587	132.1	86.1	131.095	C6H13NO2	[M+H]+	L-Norleucine*	L-正亮氨酸*	Amino acids and derivatives	氨基酸及其衍生物	Amino acids and derivatives	氨基酸及其衍生物	327-57-1	1	5.34548e+07	2.24537e+07	3.06868e+07	4.43426e+07	2.48197e+07	4.53186e+07	1.33584e+07	1.5839e+07	1.47806e+07	2.94486e+07	1.50718e+07	1.30615e+07	1.57444e+07	1.78638e+07	1.63098e+07	C01933	-
pmp001281	522.36	184.07	521.348	C26H52NO7P	[M+H]+	LysoPC 18:1	溶血磷脂酰胆碱 18:1	Lipids	脂质	LPC	溶血磷脂酰胆碱	-	1	475688	385283	391208	954047	1.15632e+06	1.11253e+06	1.15396e+06	1.21427e+06	1.20688e+06	1.10294e+06	1.13709e+06	959047	843916	953781	941857	-	-
mws0341	131.07	85.07	132.079	C6H12O3	[M-H]-	2-Hydroxyisocaproic acid	2-羟基异己酸	Organic acids	有机酸	Organic acids	有机酸	20312-37-2	3	432025	430191	402856	457762	425144	459559	685768	688148	690835	523074	464084	518782	601138	685853	654435	C03264	-
pme3009	175.02	98.98	174.016	C6H6O6	[M+H]+	Trans-Citridic acid	反式乌头酸	Organic acids	有机酸	Organic acids	有机酸	4023-65-8	3	1.34026e+06	1.04927e+06	881596	1.5465e+06	1.50836e+06	1.27195e+06	3.39245e+06	3.09407e+06	3.54191e+06	4.92544e+06	4.42917e+06	4.86597e+06	2.91005e+06	3.10953e+06	2.72233e+06	C02341	ko00660,ko01100
Lmsn012627	469.33	423.33	470.34	C30H46O4	[M-H]-	2,3-Dihydroxyurs-12,18-dien-28-oic acid*	2,3-二羟基熊果-12,18-二烯-28-酸*	Terpenoids	萜类	Triterpene	三萜	-	1	4088.2	4434.53	4753.17	7729.5	8880.11	7270.44	23960.5	19759.4	19849.4	15102.8	20431	19573.5	12100.9	11820.3	13373.6	-	-
Lmmn000214	487.17	341.11	488.174	C18H32O15	[M-H]-	Solatriose	茄三糖	Others	其它类	Saccharides	糖类	528-40-5	3	89915.2	117182	145469	192708	192565	205004	74037.1	65374.8	57556.2	43937.4	53230.3	58096.8	72772.6	64478.1	65575.9	-	-
Zmhn002227	385.11	223.06	386.121	C17H22O10	[M-H]-	4-O-Glucosyl-sinapate	4-O-葡萄糖基芥子酸	Phenolic acids	酚酸类	Phenolic acids	酚酸类	-	2	302734	304777	286551	309086	298541	329859	145401	114081	127514	170688	191670	153369	264994	236198	236985	C02919	-
Hmcn003273	247.13	203.14	248.141	C15H20O3	[M-H]-	Reynosin	瑞诺木烯内酯	Terpenoids	萜类	Sesquiterpenoids	倍半萜	28254-53-7	3	20481.9	8199.37	6971.71	69676.9	107696	163996	139404	211532	156489	100126	83233.8	85891.8	98209.6	87876.5	87398.4	-	-
Zmyn000453	191.02	111.01	192.027	C6H8O7	[M-H]-	Isocitric Acid	异柠檬酸	Organic acids	有机酸	Organic acids	有机酸	320-77-4	2	1.37259e+07	1.40963e+07	1.33324e+07	2.25013e+07	1.72283e+07	1.61146e+07	1.04309e+07	1.02216e+07	9.313e+06	9.04964e+06	9.56614e+06	9.02316e+06	1.505e+07	1.4684e+07	1.32346e+07	C00311	ko00020,ko00630,ko01100,ko01110,ko01200,ko01210,ko01230,ko01240
Zmyn004449	309.21	171.1	310.214	C18H30O4	[M-H]-	9-Hydroxy-12-oxo-10(E),15(Z)-octadecadienoic acid	9-羟基-12-氧代-10(E),15(Z)-十八碳二烯酸	Lipids	脂质	Free fatty acids	游离脂肪酸	-	2	33607.2	37767.7	34390.9	70073.9	63943	81263	40571.2	37713.4	37620.4	52834.2	59788.7	48127.1	43947.4	47532.8	50277.5	C21923	ko00592,ko01110
mws0467	165.06	119.05	166.063	C9H10O3	[M-H]-	3-(4-Hydroxyphenyl)-propionic acid	3-(4-羟基苯基)丙酸	Phenolic acids	酚酸类	Phenolic acids	酚酸类	501-97-3	3	32827.3	9993.75	27378.3	43192.6	38046.9	45284.8	12927.2	39130.2	17842.4	29742.4	29217.3	19524.3	43328.5	39419.6	38126.9	C01744	-
Lmbn002648	163.04	119.05	164.047	C9H8O3	[M-H]-	α-Hydroxycinnamic Acid*	α-羟基肉桂酸*	Phenolic acids	酚酸类	Phenolic acids	酚酸类	5801-57-0	3	1.01744e+06	1.24062e+06	1.64453e+06	976368	965914	843282	366176	519968	470830	308432	291984	59811.4	779286	685654	708987	C02763	ko00360,ko01100
pmp000703	538.21	197.08	520.179	C22H32O14	[M+NH4]+	6'-O-D-Glucosylsweroside	6'-O-D-葡萄糖酰獐牙菜苷	Terpenoids	萜类	Monoterpenoids	倍萜	-	2	318350	329868	363789	379821	376933	289063	81596.4	99404.5	123318	184089	184483	183069	289872	282431	254684	-	-
pme3188	323.03	211	324.036	C9H13N2O9P	[M-H]-	Uridine 5'-monophosphate	尿苷 5'-单磷酸	Nucleotides and derivatives	核苷酸及其衍生物	Nucleotides and derivatives	核苷酸及其衍生物	58-97-9	3	68498.4	69781.8	57400.2	73549.3	50662.3	70736.2	80222	58056.3	56786.5	40471.8	40249.4	46538.6	79316.8	69297	74550.8	C00105	ko00240,ko01100,ko01232,ko01240
Cmxp003531	613.18	289.07	612.169	C27H32O16	[M+H]+	Okanin-4'-O-gentiobioside*	奥卡宁-4'-O-龙胆双糖苷*	Flavonoids	黄酮	Chalcones	查耳酮	-	3	1.69106e+06	2.10942e+06	1.9265e+06	4.51618e+06	4.23488e+06	4.12111e+06	1.53233e+06	1.89043e+06	1.98047e+06	1.38059e+06	1.37537e+06	1.10702e+06	2.39338e+06	2.58907e+06	2.73994e+06	-	-
Lhwp110126	473.36	409.35	472.355	C30H48O4	[M+H]+	3-Epialphitolic acid	3-表麦珠子酸	Terpenoids	萜类	Triterpene	三萜	-	2	237906	219273	218985	241496	265483	285280	130282	133667	126024	138593	153169	134770	179546	173195	157208	-	-
Lmnn102707	315.11	135.04	316.116	C14H20O8	[M-H]-	Cimidahurinine	北升麻宁	Phenolic acids	酚酸类	Phenolic acids	酚酸类	142542-89-0	3	465976	496269	516761	362501	349099	354158	586362	654168	646856	488386	592380	498396	415039	395505	452228	-	-
Jmwn002172	315.11	135.04	316.116	C14H20O8	[M-H]-	3,4-dihydroxyphenylethanol-β-D-glucopyranoside	3,4-二羟基苯乙醇-β-D-吡喃葡萄糖苷	Phenolic acids	酚酸类	Phenolic acids	酚酸类	-	3	465976	496269	516761	362501	349099	354158	586362	654168	646856	488386	592380	498396	415039	395505	452228	-	-
pme3313	259.02	96.97	260.03	C6H13O9P	[M-H]-	D-Fructose 6-phosphate*	D-果糖-6-磷酸*	Others	其它类	Saccharides	糖类	643-13-0	3	657192	594966	711689	374116	320991	323246	455961	415260	442496	503823	457855	495620	538388	469546	501500	C00085	ko00052,ko00500,ko00710,ko01100,ko01110,ko01200
Qatp004621	375.18	177.09	374.173	C21H26O6	[M+H]+	Machilin H(ISO1)	桢楠素 H(ISO1)	Lignans and Coumarins	木脂素和香豆素	Lignans	木脂素	-	2	448340	468783	353549	515700	497304	515190	695867	519031	622486	886947	853112	908204	517450	587583	530204	-	-
pme3184	332.08	136.06	331.068	C10H14N5O6P	[M+H]+	2'-Deoxyadenosine-5'-monophosphate	2'-脱氧腺苷-5'-单磷酸	Nucleotides and derivatives	核苷酸及其衍生物	Nucleotides and derivatives	核苷酸及其衍生物	653-63-4	2	1.51646e+06	1.40614e+06	1.46929e+06	856483	888768	878203	1.33334e+06	1.31817e+06	1.26875e+06	665158	582898	524310	883786	852521	972182	C00360	ko00230,ko01100,ko01232
pme2828	140.03	98.96	139.027	C6H5NO3	[M+H]+	4-Nitrophenol	4-硝基苯酚	Phenolic acids	酚酸类	Phenolic acids	酚酸类	100-02-7	3	1.17087e+07	1.27215e+07	1.25834e+07	1.57642e+07	1.49326e+07	1.50673e+07	3.22407e+07	3.20432e+07	3.22634e+07	4.84738e+07	4.55763e+07	4.83259e+07	2.63481e+07	27726436	2.41659e+07	C00870	-
mws1090	259.02	96.97	260.03	C6H13O9P	[M-H]-	Glucose-1-phosphate*	葡萄糖-1-磷酸*	Others	其它类	Saccharides	糖类	59-56-3	3	1.12831e+06	1.14991e+06	1.17719e+06	741426	764388	726681	874957	924811	826592	919901	1.12666e+06	942662	916473	872510	798690	C00103	ko00010,ko00040,ko00052,ko00500,ko00520,ko00561,ko01100,ko01110,ko01240,ko01250
Lmzp004885	331.08	315.05	330.074	C17H14O7	[M+H]+	Tricin (5,7,4'-Trihydroxy-3',5'-dimethoxyflavone)	苜蓿素(麦黄酮)	Flavonoids	黄酮	Flavones	黄酮	520-32-1	3	13785.6	18452.6	12959.2	32474.6	35359.1	26352.8	58350.4	47228.3	56413.1	36145	41779.4	33593.7	25379.9	25806.3	22672.9	C10193	-
Lmhp010515	510.36	184.07	509.348	C25H52NO7P	[M+H]+	LysoPC 17:0(2n isomer)	溶血磷脂酰胆碱 17:0(2n异构)	Lipids	脂质	LPC	溶血磷脂酰胆碱	-	2	21278.6	20432.2	12510	48034.4	55486.5	51930.5	47717	39022.3	32340.6	31705.7	34012.7	33273.1	49855.4	45627	43554.4	-	-
Zmyn004714	297.24	183.14	298.251	C18H34O3	[M-H]-	Ricinoleic acid	蓖麻油酸	Lipids	脂质	Free fatty acids	游离脂肪酸	141-22-0	1	28520.2	29727.4	29002	30446.6	34958.3	38468.3	54055.2	58457.9	52806.5	41710	37434.6	32873.8	36410.4	31684.2	34233.9	C08365	-
pmb0981	348.07	136.06	347.063	C10H14N5O7P	[M+H]+	Adenosine 5'-monophosphate	腺苷-5'-单磷酸	Nucleotides and derivatives	核苷酸及其衍生物	Nucleotides and derivatives	核苷酸及其衍生物	61-19-8	3	3.1536e+06	2.44105e+06	2.41014e+06	2.56846e+06	2.24884e+06	2.8522e+06	1.48123e+06	1.45148e+06	1.39975e+06	1.03514e+06	862085	687677	1.60793e+06	1.41183e+06	1.5835e+06	C00020	ko00230,ko00908,ko01100,ko01110,ko01232,ko01240
Wafn008848	593.29	425.17	594.289	C27H46O14	[M-H]-	3-(2-Methylbutanoyl)-2,4-Di(Isovaleryl)Sucrose	3-(2-甲基丁酰基)-2,4-二(异戊酰基)蔗糖	Others	其它类	Saccharides	糖类	-	2	9692.06	11196.2	7796.77	19610.9	40125.2	25345.7	9	9	9	9	9	9	11689.3	12172.9	10609.4	-	-
Lmbn001162	339.07	177.02	340.079	C15H16O9	[M-H]-	Esculetin-7-O-glucoside*	秦皮乙素-7-O-葡萄糖苷*	Lignans and Coumarins	木脂素和香豆素	Coumarins	香豆素	-	1	917211	1.01534e+06	952109	791979	877915	835795	1.27963e+06	1.18635e+06	1.08218e+06	1.1348e+06	1.00153e+06	1.13846e+06	978654	1.09563e+06	1.11738e+06	-	-
Lmmp005125	271.1	167.03	270.089	C16H14O4	[M+H]+	Pinostrobin Chalcone	球松素查耳酮	Flavonoids	黄酮	Chalcones	查耳酮	18956-15-5	3	9550.45	18945.2	12558.1	16602.9	20288.9	20921.1	54896.8	76772.2	54713	64861.5	56779.1	45979	26485.3	29289.9	25639.8	-	-
Lhhp120826	191.11	145.1	190.099	C12H14O2	[M+H]+	4-hydroxy-3(3-methylbut-3-en-2-yl)benzaldehyde	4-羟基-3-(3-甲基丁-3-烯-2-基)苯甲醛	Others	其它类	Others	其它	-	3	66398.9	65122.9	54966.1	38627.4	46220.1	28859	48710	49737.9	52015.1	81857.2	76494.1	71544.2	47701.9	46531.2	41670.5	-	-
MWS4305	119.04	59.01	120.042	C4H8O4	[M-H]-	Erythrose	赤藓糖	Others	其它类	Saccharides	糖类	583-50-6	3	190898	163785	164887	230884	199363	217251	259382	405420	294290	261363	271061	272485	304552	293013	264890	C01796	-
Lmbp003208	385.12	223.06	384.106	C17H20O10	[M+H]+	Fraxidin-8-O-glucoside	秦皮啶-8-O-葡萄糖苷	Lignans and Coumarins	木脂素和香豆素	Coumarins	香豆素	-	2	777442	661111	799982	780680	755171	852391	1.63044e+06	1.85933e+06	1.84121e+06	620820	707237	583200	820405	924049	935486	-	-
pmb0789	332.13	152.07	331.127	C14H21NO8	[M+H]+	Pyridoxine-5'-O-glucoside	吡哆醇-5'-O-葡萄糖苷	Others	其它类	Vitamin	维生素	-	3	3.84705e+06	3.55616e+06	3.88228e+06	2.26064e+06	2.04162e+06	2.22758e+06	3.44663e+06	3.34782e+06	3.57045e+06	1.74746e+06	1.57795e+06	1.44938e+06	2.39312e+06	2.22865e+06	2.56904e+06	C03996	-
Lmhp009802	504.31	363.29	503.301	C25H46NO7P	[M+H]+	LysoPE 20:3(2n isomer)*	溶血磷脂酰乙醇胺 20:3(2n异构)*	Lipids	脂质	LPE	溶血磷脂酰乙醇胺	-	3	8357.01	6534.71	6739.68	10549.3	7562.38	9036.88	4764.66	3810.87	5606.9	2770	3050.92	3220.79	4819.28	5415.97	4781.14	-	-
Zjxp110301	295.23	151.11	294.219	C18H30O3	[M+H]+	3-Hydroxy-3,7,11-trimethyldodeca-1,6E,10-trien-9-yl isobutyrate	3-Hydroxy-3,7,11-trimethyldodeca-1,6E,10-trien-9-yl isobutyrate	Terpenoids	萜类	Sesquiterpenoids	倍半萜	-	1	21535.3	24465.1	22526.4	53002.6	43973.2	84750.8	101990	110870	113594	95938.3	123872	118848	61178	70337	64384.8	-	-
Lmmn000774	343.1	181.05	344.111	C15H20O9	[M-H]-	Dihydrocaffeoylglucose	二氢咖啡酰葡萄糖	Phenolic acids	酚酸类	Phenolic acids	酚酸类	-	3	267362	262146	309379	303588	286913	210600	215491	324261	304192	322945	343077	236078	304964	320147	277843	-	-
Zjyp110109	181.12	121.1	180.115	C11H16O2	[M+H]+	oxyphyllone F	oxyphyllone F	Terpenoids	萜类	Sesquiterpenoids	倍半萜	-	3	779735	710413	785888	537248	489527	500326	548551	531886	550856	614778	610913	520979	483532	554259	540739	-	-
pme0116	227.11	156.08	226.107	C9H14N4O3	[M+H]+	L-Carnosine	左旋肌肽	Amino acids and derivatives	氨基酸及其衍生物	Amino acids and derivatives	氨基酸及其衍生物	305-84-0	3	15618	22780.1	17600.8	4568.11	6250.26	4920.88	40383.3	44091.6	37250.2	19234.2	25864.3	19838.2	20904.5	21028.3	23668.4	C00386	ko00340,ko00410,ko01100
Hmmp002266	887.25	725.21	886.274	C39H50O23	[M+H]+	Apigenin-7-O-rutinoside-4'-O-rutinoside	芹菜素-7-O-芸香糖苷-4'-O-芸香糖苷	Flavonoids	黄酮	Flavones	黄酮	-	3	224686	324083	350458	152005	165559	133200	52713.6	102126	94963.9	182832	169123	190952	245042	215033	243155	-	-
Lkmp122408	457.21	133.1	456.2	C22H32O10	[M+H]+	Malonyl byzantionoside A	Malonyl byzantionoside A	Terpenoids	萜类	Sesquiterpenoids	倍半萜	-	1	1.14693e+06	1.52762e+06	1.42409e+06	1.4193e+06	1.42796e+06	1.38334e+06	380559	726643	569103	597824	529420	661671	766031	717086	827301	-	-
pmp000530	519.19	357.13	518.179	C26H30O11	[M+H]+	Phellodendroside	黄柏环合苷	Flavonoids	黄酮	Flavanonols	二氢黄酮醇	40451-69-2	2	2.19223e+06	2.8022e+06	2.6267e+06	1.37582e+06	1.1296e+06	1.10903e+06	1.67579e+06	1.87448e+06	1.12064e+06	1.33402e+06	1.69642e+06	1.34426e+06	1.93173e+06	1.9349e+06	2.1844e+06	-	-
pme2735	399.14	250.09	398.137	C15H22N6O5S	[M+H]+	S-(5'-Adenosyl)-L-methionine	S-(5'-腺苷基)-L-蛋氨酸	Amino acids and derivatives	氨基酸及其衍生物	Amino acids and derivatives	氨基酸及其衍生物	29908-03-0	3	735454	731564	777741	499986	484545	522147	419350	410949	402767	490416	523450	472908	397594	426573	459059	C00019	ko00261,ko00270,ko00330,ko00908,ko00999,ko01100,ko01110,ko01230,ko01240,ko04122
Wmzn000227	145.06	109.04	146.058	C6H10O4	[M-H]-	2,2-Dimethylsuccinic acid	2,2-二甲基琥珀酸	Organic acids	有机酸	Organic acids	有机酸	597-43-3	3	76363.2	69704.8	52401.4	84947.5	110219	112426	11851.2	25566.7	19783.3	20515.7	33858.6	35363.9	40609.3	43459.7	37605	-	-
Qmyp122003	401.25	203.18	400.246	C21H36O7	[M+H]+	Pterodontoside H(ISO)	臭灵丹苷 H(ISO)	Terpenoids	萜类	Sesquiterpenoids	倍半萜	-	2	52274.4	85000.5	84378.7	105561	88519.4	60487.4	72637.1	79934.4	91156.4	46911.1	45222.8	43348.1	81273.3	76130.6	70312.9	-	-
Zahp012577	280.26	81.07	279.256	C18H33NO	[M+H]+	octadecadienoic acid amide	十八碳二烯酸酰胺	Alkaloids	生物碱	Alkaloids	生物碱	-	1	1.18142e+06	1.21675e+06	1.21157e+06	863420	992925	940953	715559	748237	723859	1.01106e+06	1.04891e+06	993988	869708	805790	752732	-	-
MWSmce674	451.36	89.06	450.35	C31H46O2	[M+H]+	Phylloquinone (Vitamin K1)	叶绿醌 (维生素K1)	Others	其它类	Vitamin	维生素	84-80-0	3	14586	15233.3	13505.5	36216.3	28863.8	39236.5	16620	15924.9	12023.3	21969.4	25780.8	25296.3	15774.4	16659.7	18201	-	-
pmf0138	179.06	59.01	180.063	C6H12O6	[M-H]-	D-Mannose	甘露糖	Others	其它类	Saccharides	糖类	3458-28-4	3	2.09611e+06	2.13504e+06	2.01305e+06	403017	434918	389458	1.7293e+06	1.86655e+06	2.02607e+06	299269	287832	282822	879891	827555	956060	C00159	ko00051,ko00052,ko00520,ko01100,ko01250,ko02010
Lssp210422	271.06	153.02	270.053	C15H10O5	[M+H]+	Genistein	染料木素 (金雀异黄素)	Flavonoids	黄酮	Isoflavones	异黄酮	446-72-0	3	10990.8	8795.44	16939.2	18213.8	19705.5	20799.7	245719	261618	232012	142863	128425	125347	76749.9	79291.8	88078.7	C06563	ko01100,ko01110
pmb2260	480.31	184.07	479.301	C23H46NO7P	[M+H]+	LysoPC 15:1	溶血磷脂酰胆碱 15:1	Lipids	脂质	LPC	溶血磷脂酰胆碱	-	3	68313.3	70989.6	69762.9	46115	47149.1	47155.1	25897.6	33143.6	26033.8	27299.4	28713.4	23133.4	46397.8	40072.4	43362.6	-	-
mws1489	283.26	283.26	284.272	C18H36O2	[M-H]-	Stearic Acid	硬脂酸(十八烷酸)	Lipids	脂质	Free fatty acids	游离脂肪酸	57-11-4	3	1.39166e+06	978443	923144	825420	1.75644e+06	1.55254e+06	1.3349e+06	1.1092e+06	1.00282e+06	1.19239e+06	1.39901e+06	1.3091e+06	1.77249e+06	1.57998e+06	1.55336e+06	C01530	ko00061,ko01040,ko01100
zjgp122304	217.12	128.06	216.115	C14H16O2	[M+H]+	1,3-dihydroxy-6(E)-tetradecene-8,10,12-triyne	1,3-二羟基-6(E)-十四烯-8,10,12-三炔	Others	其它类	Others	其它	-	2	574704	550721	603049	404305	368589	382592	4543.69	7302.93	2076.78	7913.15	6558.45	5391.2	257488	261285	227920	-	-
Lmhp011562	353.27	261.22	352.261	C21H36O4	[M+H]+	1-α-Linolenoyl-glycerol*	1-α-亚麻酸甘油酯*	Lipids	脂质	Glycerol ester	甘油酯	-	1	8.6028e+06	7.01907e+06	6.64736e+06	7.10161e+06	7.04743e+06	5.9557e+06	1.7562e+06	2.38991e+06	2.20197e+06	1.74329e+06	1.57217e+06	1.55645e+06	3.95855e+06	3.41386e+06	3.6979e+06	-	-
pma1303	492.31	184.07	491.301	C24H46NO7P	[M+H]+	LysoPC 16:2*	溶血磷脂酰胆碱 16:2*	Lipids	脂质	LPC	溶血磷脂酰胆碱	-	3	24531.7	9658.66	15202.6	17752.6	17146.3	16558.3	11449.5	15388.3	12371	16529.7	14226.5	12228.8	14573.3	13970.5	12592.6	-	-
Hmpp002612	611.16	287.05	610.153	C27H30O16	[M+H]+	Luteolin-7-O-gentiobioside*	木犀草素-7-O-龙胆双糖苷*	Flavonoids	黄酮	Flavones	黄酮	-	1	8.53892e+06	9.94179e+06	8.97891e+06	1.82949e+07	2.50756e+07	2.42602e+07	6.96339e+06	8.43977e+06	8.21211e+06	7.30461e+06	6.13272e+06	5.25611e+06	1.47957e+07	1.27542e+07	1.37944e+07	-	-
Lmbp000123	164.07	56.05	163.067	C6H13NO2S	[M+H]+	L-Homomethionine	L-高甲硫氨酸	Amino acids and derivatives	氨基酸及其衍生物	Amino acids and derivatives	氨基酸及其衍生物	25148-30-5	3	3.87337e+06	3.75959e+06	3.82614e+06	2.57431e+06	2.69482e+06	2.6655e+06	2.33424e+06	1.51992e+06	2.47554e+06	2.65852e+06	2.74591e+06	2.24172e+06	2.53894e+06	2.4247e+06	2.19178e+06	C17213	ko00966,ko01110,ko01210
pmb2591	245.09	203.08	246.1	C13H14N2O3	[M-H]-	N-Acetyl-L-Tryptophan	N-乙酰-L-色氨酸	Amino acids and derivatives	氨基酸及其衍生物	Amino acids and derivatives	氨基酸及其衍生物	1218-34-4	3	66773.5	76606.1	49525.3	49762.7	79414.8	62283.5	59090.7	65977.5	56635.2	91172.2	93571.4	73505.6	68524.4	61210.4	59754.6	-	-
pme0075	188.06	128.04	189.064	C7H11NO5	[M-H]-	N-Acetyl-L-glutamic acid	N-乙酰-L-谷氨酸	Amino acids and derivatives	氨基酸及其衍生物	Amino acids and derivatives	氨基酸及其衍生物	1188-37-0	3	254730	262789	267671	198952	247776	234793	219914	173598	188736	252021	299523	246069	188452	190533	215003	C00624	ko00220,ko01100,ko01110,ko01210,ko01230
Hmcp001824	213.07	167.06	212.059	C12H8N2O2	[M+H]+	Ailanindole	9-氨基吡啶并(1,2-a)吲哚6,10-二酮	Alkaloids	生物碱	Plumerane	吲哚类生物碱	159903-51-2	2	510385	550672	399467	505700	563592	760636	1.60361e+06	1.57851e+06	1.51581e+06	1.36024e+06	1.35921e+06	1.49661e+06	705752	719527	808083	-	-
Lmgp000796	150.06	61.01	149.048	C8H7NO2	[M+H]+	4-Hydroxymandelonitrile	4-羟基扁桃腈	Alkaloids	生物碱	Phenolamine	酚胺	13093-65-7	3	2.90741e+06	2.85662e+06	2.92989e+06	1.91944e+06	1.93438e+06	1.99909e+06	1.02928e+06	1.30734e+06	1.1375e+06	1.61294e+06	1.46594e+06	1.32214e+06	1.49465e+06	1.49911e+06	1.69962e+06	C00650	-
Hmqp006235	516.3	184.07	515.301	C26H46NO7P	[M+H]+	LysoPC 18:4	溶血磷脂酰胆碱 18:4	Lipids	脂质	LPC	溶血磷脂酰胆碱	-	3	35439.3	38864.7	34889.9	240144	195888	222094	79933.5	100624	81210.9	48090.2	50673.5	58993.1	103364	103803	117714	-	-
Zmgp004436	509.13	347.08	508.122	C23H24O13	[M+H]+	Okanin-4'-(6''-O-acetyl)glucoside	奥卡宁-4'-(6''-O-乙酰基)葡萄糖苷	Flavonoids	黄酮	Chalcones	查耳酮	-	3	138306	170083	154372	215938	242117	290418	182128	186099	209422	165520	134054	170909	177741	199258	205691	-	-
Zmhn002301	325.09	163.04	326.1	C15H18O8	[M-H]-	p-Coumaric acid-4-O-glucoside	对香豆酸-4-O-葡萄糖苷	Phenolic acids	酚酸类	Phenolic acids	酚酸类	117405-48-8	2	1.4607e+07	1.52683e+07	1.50828e+07	1.51836e+07	1.54877e+07	1.84416e+07	1.2219e+07	1.18064e+07	1.14227e+07	1.05309e+07	1.23819e+07	1.10142e+07	1.11832e+07	1.23487e+07	1.29958e+07	C06739	-
mws1060	267.07	135.03	268.081	C10H12N4O5	[M-H]-	9-(Arabinosyl)hypoxanthine	9-(阿拉伯糖基)次黄嘌呤	Nucleotides and derivatives	核苷酸及其衍生物	Nucleotides and derivatives	核苷酸及其衍生物	7013-16-3	3	439466	486767	446428	292109	357777	155473	323831	534678	505589	319869	311137	299236	337519	390836	378362	-	-
Lmhp010514	506.32	365.31	505.317	C25H48NO7P	[M+H]+	LysoPE 20:2(2n isomer)*	溶血磷脂酰乙醇胺 20:2(2n异构)*	Lipids	脂质	LPE	溶血磷脂酰乙醇胺	-	3	4529.77	6629.79	5675.14	7072.17	10609.3	14592.6	6437.03	7424.52	6962.91	2924.3	4427.1	7249.92	8733.75	8243.22	7507.08	-	-
pmn001704	469.33	423.33	470.34	C30H46O4	[M-H]-	2,3-Dihydroxy-5(6),12(13)-diene-ursolic acid*	2,3-二羟基-5(6),12(13)-二烯熊果酸*	Terpenoids	萜类	Triterpene	三萜	-	1	5435.34	5536.73	6551.81	8325	7804.1	7846.42	19028.6	20626.3	21744.3	19510.7	18351.2	17229.9	13839.8	12363.3	12022.8	-	-
MWSslk217	391.21	59.01	392.22	C22H32O6	[M-H]-	Blinin	苦蒿素	Terpenoids	萜类	Sesquiterpenoids	倍半萜	125675-09-4	3	9	9	9	9	9	9	128897	123378	141525	66173.4	99760.4	97864.9	73118.5	75346.3	84242.5	-	-
pmp001314	773.21	627.2	772.206	C33H40O21	[M+H]+	6-Hydroxykaempferol-3-O-rutinoside-6-O-glucoside	6-羟基山柰酚-3-O-芸香糖-6-O-葡萄糖苷	Flavonoids	黄酮	Flavonols	黄酮醇	-	3	148366	112144	130944	240653	312067	240981	341497	317313	259818	233144	270995	249124	219502	188499	202427	-	-
MWSHY0096	375.11	342.07	374.1	C19H18O8	[M+H]+	Chrysosplenetin (Quercetagetin-3,6,7,3'-tetramethyl ether)	猫眼草黄素 (金腰素)	Flavonoids	黄酮	Flavones	黄酮	603-56-5	3	1037.25	3151.49	2174.07	17848.2	31181.4	14005.1	19766.3	26009.2	18192.6	21753.8	20099.1	13620.4	14155.8	13800.1	15887.5	C10030	-
Lmjp005363	251.16	159.12	250.157	C15H22O3	[M+H]+	Arteannuin N	青蒿素 N	Terpenoids	萜类	Sesquiterpenoids	倍半萜	207446-92-2	2	20782.9	31087.6	19940.2	153426	167145	371967	266402	545771	390405	205905	183470	189610	153844	177648	174341	-	-
pmb0752	369.12	177.05	368.111	C17H20O9	[M+H]+	3-O-Feruloylquinic acid	3-O-阿魏酰奎宁酸	Phenolic acids	酚酸类	Phenolic acids	酚酸类	1899-29-2	2	79934.9	78515.5	80113	156206	158078	168968	112946	101675	112497	231531	262183	235930	182929	172124	156944	C02572	-
pmf0175	157.16	157.16	158.167	C10H22O	[M-H]-	2-Decanol*	2-癸醇*	Others	其它类	Saccharides	糖类	1120-06-5	3	6.01138e+06	5.27153e+06	5.70088e+06	4.71055e+06	4.93572e+06	5.00464e+06	5.57265e+06	5.65957e+06	5.46746e+06	6.25546e+06	6.8374e+06	6.32133e+06	5.7298e+06	5.02044e+06	5.76919e+06	-	-
mws4052	102.06	56.05	101.048	C4H7NO2	[M+H]+	1-Aminocyclopropane-1-carboxylic acid	1-氨基环丙烷-1-羧酸	Organic acids	有机酸	Organic acids	有机酸	22059-21-8	3	708027	721068	756364	163232	232944	468661	409969	450926	424883	401762	428496	459686	502310	456822	432274	C01234	ko00270,ko01100,ko01110
Lmjn006711	249.15	205.16	250.157	C15H22O3	[M-H]-	4,5-Epoxyartemisinic Acid	4,5-环氧青蒿酸	Terpenoids	萜类	Sesquiterpenoids	倍半萜	92466-31-4	3	81335.7	79252.9	71523.4	80974.6	83023.8	78190.3	83042.1	75985.2	79961	86668.8	88051.4	87997.8	100480	91948.5	86313.3	-	-
Zalp003512	369.12	177.06	368.111	C17H20O9	[M+H]+	methyl 5-caffeoylquinate	5-咖啡酰奎宁酸甲酯	Phenolic acids	酚酸类	Phenolic acids	酚酸类	-	2	96890.9	82931.3	74409.6	135293	161194	184629	118295	147473	116221	255787	311022	278367	143503	166979	160093	-	-
pmb2586	593.13	285.6	594.137	C30H26O13	[M-H]-	Gallocatechin-(4α→8)-catechin	没食子儿茶素-(4α→8)-儿茶素	Flavonoids	黄酮	Flavanols	黄烷醇类	-	3	142692	150284	143350	262577	276625	278711	327581	318207	351272	256174	328385	297583	335062	331728	290951	-	-
Zmtp004523	207.14	151.07	206.131	C13H18O2	[M+H]+	Ligupleurol	Ligupleurol	Terpenoids	萜类	Sesquiterpenoids	倍半萜	-	2	60706.5	69064	48205.6	38647.7	64128.4	59522.8	172346	168598	197006	147920	186885	167280	94464	107027	109254	-	-
MWStz070	182.08	91.05	181.074	C9H11NO3	[M+H]+	N-(2-Hydroxy-4-methoxyphenyl)acetamide	N-(2-羟基-4-甲氧基苯基)乙酰胺	Alkaloids	生物碱	Phenolamine	酚胺	58469-06-0	1	4.20559e+07	3.55338e+07	3.632e+07	2.01093e+07	1.94515e+07	2.17433e+07	3.27222e+07	3.76744e+07	3.48417e+07	3.09809e+07	2.76646e+07	2.71508e+07	2.4628e+07	2.67092e+07	2.87507e+07	-	-
pme0295	146.08	86.06	145.074	C6H11NO3	[M+H]+	4-Acetamidobutyric acid	4-乙酰氨基丁酸	Organic acids	有机酸	Organic acids	有机酸	3025-96-5	2	352388	345448	345600	277039	244126	263002	635431	670297	686240	696807	699688	652284	360244	414389	411803	C02946	ko00330,ko01100
MWSHY0080	595.17	287.06	594.159	C27H30O15	[M+H]+	Luteolin-7-O-neohesperidoside (Lonicerin)*	木犀草素-7-O-新橘皮糖苷 (忍冬苷)*	Flavonoids	黄酮	Flavones	黄酮	25694-72-8	1	5.06883e+06	4.16976e+06	4.70302e+06	8.71895e+06	8.42006e+06	8.58061e+06	1.66914e+07	1.29966e+07	1.3038e+07	9.24287e+06	9.67948e+06	9.60699e+06	7.96102e+06	8.46423e+06	9.27328e+06	C12630	ko00944
mws0183	153.02	109.03	154.027	C7H6O4	[M-H]-	3,4-Dihydroxybenzoic acid (Protocatechuic acid)*	3,4-二羟基苯甲酸; 原儿茶酸*	Phenolic acids	酚酸类	Phenolic acids	酚酸类	99-50-3	3	1.54789e+06	1.54192e+06	1.59955e+06	1.89841e+06	1.83098e+06	2.05624e+06	2.85368e+06	254730	2.75873e+06	4.3675e+06	4.21668e+06	4.38672e+06	2.34314e+06	2.7103e+06	2.42241e+06	C00230	ko01100,ko01110
Lszp210010	325.14	191.08	324.132	C15H20N2O6	[M+H]+	Tatarine	Tatarine	Alkaloids	生物碱	Alkaloids	生物碱	-	1	6.99799e+06	8.58451e+06	8.4563e+06	5.96884e+06	5.83265e+06	5.92393e+06	5.50868e+06	7.01336e+06	5.36543e+06	6.10728e+06	5.64227e+06	5.26007e+06	7.06933e+06	7.72671e+06	6.62579e+06	-	-
Zmpn000199	209.03	85.03	210.038	C6H10O8	[M-H]-	D-Galactaric acid	D-半乳糖二酸	Others	其它类	Saccharides	糖类	526-99-8	2	1.83635e+06	1.8778e+06	2.30562e+06	1.56213e+06	1.81675e+06	1.5227e+06	1.32749e+06	725798	1.23893e+06	1.18823e+06	1.47979e+06	1.11127e+06	1.52746e+06	1.44975e+06	1.68657e+06	C00879	ko00053,ko01100
MWS4296	223.11	120.08	222.1	C11H14N2O3	[M+H]+	Glycylphenylalanine*	甘氨酰苯基丙氨酸*	Amino acids and derivatives	氨基酸及其衍生物	Amino acids and derivatives	氨基酸及其衍生物	3321-03-7	3	69350	56636	76431.4	79832.8	86509.9	62905.1	81511.6	91412.5	86329.4	50391.5	66121.5	56423.3	383399	349860	409284	-	-
MWStz043	531.15	163.04	530.142	C26H26O12	[M+H]+	3,4-Di-O-caffeoylquinic acid methyl ester	3,4-O-二咖啡酰基奎宁酸甲酯	Phenolic acids	酚酸类	Phenolic acids	酚酸类	114637-83-1	2	55205.3	62492.6	37327.2	166310	179742	151888	230278	251026	180258	499503	458694	400221	189781	184365	213266	-	-
pmf0174	157.16	157.16	158.167	C10H22O	[M-H]-	1-Decanol*	1-癸醇*	Others	其它类	Saccharides	糖类	112-30-1	3	5.91787e+06	5.09974e+06	5.21395e+06	4.07307e+06	4.753e+06	4.40198e+06	5.29103e+06	4.54963e+06	5.3474e+06	6.10028e+06	5.95526e+06	6.22545e+06	5.20164e+06	4.58085e+06	4.52661e+06	C01633	-
Lhhp102922	371.15	167.07	370.142	C21H22O6	[M+H]+	Fargesin	辛夷脂素	Lignans and Coumarins	木脂素和香豆素	Lignans	木脂素	31008-19-2	2	539138	638305	605393	712160	849587	753606	1.21924e+06	1.49464e+06	1.35531e+06	989963	1.05259e+06	891828	651648	676437	756439	C16957	-
Sazp004372	371.15	167.07	370.142	C21H22O6	[M+H]+	Bursehernin	裂榄脂素	Lignans and Coumarins	木脂素和香豆素	Lignans	木脂素	-	2	539138	638305	605393	712160	849587	753606	1.21924e+06	1.49464e+06	1.35531e+06	989963	1.05259e+06	891828	651648	676437	756439	-	-
Lmhn001386	299.04	167.03	300.048	C12H12O9	[M-H]-	Vnilloyltartaric acid	香草酰酒石酸	Phenolic acids	酚酸类	Phenolic acids	酚酸类	-	3	25368.2	30743.7	31590.5	33696.4	24861.9	21185.5	17411.6	9209.23	7488.49	18960.9	25699.5	17266.9	18582.3	15948.8	16756	-	-
Lmfn004093	435.13	315.09	436.137	C21H24O10	[M-H]-	Phloretin-4'-O-glucoside (Trilobatin)	根皮素-4'-O-葡萄糖苷	Flavonoids	黄酮	Chalcones	查耳酮	4192-90-9	2	1.05603e+06	922081	988320	1.29939e+06	1.14598e+06	1.28638e+06	1.90693e+06	1.98287e+06	2.12942e+06	1.30577e+06	1.22762e+06	1.29996e+06	1.37619e+06	1.19371e+06	1.21565e+06	-	-
pmb3099	153.03	125	154.04	C4H11O4P	[M-H]-	Diethyl phosphate	磷酸二乙酯	Organic acids	有机酸	Organic acids	有机酸	598-02-7	3	10376.9	9292.86	9687.63	9062.88	11861.3	12175.9	127767	135664	131239	31967.3	39613.8	32786.2	44954.5	40015.2	38769.7	C06608	-
mws0914	271.06	151	272.068	C15H12O5	[M-H]-	3,5,7-Trihydroxyflavanone (Pinobanksin)	3,5,7-三羟基黄烷酮 (短叶松素)	Flavonoids	黄酮	Flavanonols	二氢黄酮醇	548-82-3	3	4454.22	8225.52	9086.99	11500.5	12965	8957.86	28423.4	27386.6	26868.4	19223.9	17385.2	16887.1	14057.6	12766.7	12025.3	C09826	ko00941
pmn001642	503.08	459.1	504.09	C23H20O13	[M-H]-	Kaempferol-3-O-(2''-O-acetyl)glucuronide	山柰酚-3-O-(2''-O-乙酰)葡萄糖醛酸苷	Flavonoids	黄酮	Flavonols	黄酮醇	-	3	1.69721e+06	1.80368e+06	1.23378e+06	2.03293e+06	2.33192e+06	2.31704e+06	1.43743e+06	1.81287e+06	1.34145e+06	1.17846e+06	974919	1.29731e+06	1.46973e+06	1.60421e+06	1.36926e+06	-	-
Lmjp003822	531.15	177.06	530.142	C26H26O12	[M+H]+	3,5-O-Dicaffeoylquinic Acid Methyl Ester*	3,5-O-双咖啡酰奎宁酸甲酯*	Phenolic acids	酚酸类	Phenolic acids	酚酸类	159934-13-1	1	234033	203302	173006	432296	486973	458384	841797	829167	928960	1.56323e+06	1.59576e+06	1.57308e+06	545112	624576	631029	-	-
mws0179	367.1	190.9	368.111	C17H20O9	[M-H]-	Chlorogenic acid methyl ester	绿原酸甲酯	Phenolic acids	酚酸类	Phenolic acids	酚酸类	29708-87-0	2	3.87352e+06	3.86448e+06	4.44856e+06	9.31723e+06	8.31966e+06	9.12239e+06	5.67257e+06	6.3046e+06	5.68082e+06	3.32105e+07	3.62852e+07	3.35153e+07	1.38539e+07	1.55194e+07	1.33496e+07	-	-
Zmcn005156	529.13	353.08	530.142	C26H26O12	[M-H]-	4,5-O-Dicaffeoylquinic Acid Methyl Ester	4,5-二咖啡酰奎宁酸甲酯	Phenolic acids	酚酸类	Phenolic acids	酚酸类	-	3	23261.8	29026.1	32750	115819	98281.2	132243	120180	152613	129760	405587	391714	377026	126166	123666	142876	-	-
mws4516	130.05	84.05	129.043	C5H7NO3	[M+H]+	Pyroglutamic acid	L-焦谷氨酸	Amino acids and derivatives	氨基酸及其衍生物	Amino acids and derivatives	氨基酸及其衍生物	4042-36-8	2	6.20415e+06	6.26202e+06	6.31771e+06	9.84612e+06	8.12771e+06	9.32663e+06	4.19306e+06	4.31383e+06	4.38677e+06	8.09672e+06	6.87581e+06	6.5556e+06	5.79872e+06	5.35626e+06	6.28552e+06	-	-
Lmhp011388	353.27	261.22	352.261	C21H36O4	[M+H]+	2-α-Linolenoyl-glycerol*	2-α-亚麻酸甘油酯*	Lipids	脂质	Glycerol ester	甘油酯	55268-58-1	1	8.4996e+06	7.72619e+06	7.14081e+06	6.49296e+06	7.1452e+06	6.46963e+06	1.80851e+06	2.05634e+06	2.02334e+06	1.61905e+06	1.54647e+06	1.50675e+06	3.95141e+06	3.49774e+06	3.41269e+06	-	-
Lmnn002886	477.14	179.03	478.147	C23H26O11	[M-H]-	1'-O-(3,4-Dihydroxyphenethyl)-O-caffeoyl-glucoside	1'-O-(3,4-二羟基苯乙基)-O-咖啡酰基-葡萄糖苷	Phenolic acids	酚酸类	Phenolic acids	酚酸类	-	2	45771.6	50877.7	76478.3	92609.4	110299	107889	147761	130623	116362	152770	179951	186096	100285	115362	101179	-	-
mws0018	203.22	84.08	202.216	C10H26N4	[M+H]+	Spermine	精胺	Alkaloids	生物碱	Alkaloids	生物碱	71-44-3	3	1.42722e+07	1.09672e+07	1.28612e+07	9.33317e+06	1.16648e+07	1.23296e+07	1.13296e+07	1.12005e+07	1.05348e+07	7.02488e+06	9.70614e+06	8.00753e+06	1.12687e+07	9.98857e+06	1.16837e+07	C00750	ko00330,ko00410,ko00480,ko00770,ko01100,ko01240
pmn001610	307.26	307.26	308.272	C20H36O2	[M-H]-	Eicosadienoic acid	二十碳二烯酸	Lipids	脂质	Free fatty acids	游离脂肪酸	5598-38-9	3	311068	340973	345768	495882	518653	480277	196325	188759	199538	275841	259340	251992	317482	272450	310640	C16525	ko01040
pmb1754	184.07	125	184.073	C5H15NO4P+	[M]+	O-Phosphocholine	O-磷酸胆碱	Alkaloids	生物碱	Alkaloids	生物碱	107-73-3	3	493908	461771	427238	532025	623730	643519	325784	366603	300144	308346	423407	375577	400407	454754	467564	C00588	ko00564,ko01100
pmn001375	535.18	373.13	536.189	C26H32O12	[M-H]-	1-Hydroxypinoresinol-1-O-Glucoside	1-羟基松脂醇-1-O-葡萄糖苷	Lignans and Coumarins	木脂素和香豆素	Lignans	木脂素	81495-71-8	3	95882.4	108232	96090.9	83413.9	63580.3	74481.6	217853	147538	166169	79376.7	126633	130388	108982	128196	120648	-	-
Zmzn000079	199	78.96	200.009	C4H9O7P	[M-H]-	D-Erythrose-4-phosphate	D-赤藓糖-4-磷酸	Others	其它类	Saccharides	糖类	585-18-2	3	126472	132157	145719	78071.9	76528.9	68443.7	99651.6	83021.3	89917.3	34394.6	38193.4	43993.9	96279.9	86291.4	82357.6	C00279	ko00030,ko00400,ko00710,ko00750,ko01100,ko01110,ko01200,ko01230,ko01240
pmb0854	518.32	184.07	517.317	C26H48NO7P	[M+H]+	LysoPC 18:3*	溶血磷脂酰胆碱 18:3*	Lipids	脂质	LPC	溶血磷脂酰胆碱	-	1	1.00757e+07	1.08772e+07	1.13105e+07	2.24663e+07	2.14901e+07	2.02261e+07	1.83429e+07	1.9412e+07	1.75794e+07	1.02547e+07	9.86984e+06	9.85944e+06	1.47252e+07	1.42576e+07	1.65927e+07	-	-
pmb0889	279.23	95.09	278.225	C18H30O2	[M+H]+	Punicic acid (9Z,11E,13Z-octadecatrienoic acid)	石榴酸 (9Z,11E,13Z-十八碳三烯酸)	Lipids	脂质	Free fatty acids	游离脂肪酸	544-72-9	3	1.51597e+06	1.2935e+06	1.55627e+06	1.611e+06	1.70286e+06	2.04621e+06	1.2035e+06	1.24362e+06	1.20078e+06	1.70823e+06	1.789e+06	1.76656e+06	1.30438e+06	1.50653e+06	1.32156e+06	C08364	-
mws0072	433.11	271.06	432.106	C21H20O10	[M+H]+	Apigenin-5-O-glucoside	芹菜素-5-O-葡萄糖苷	Flavonoids	黄酮	Flavones	黄酮	28757-27-9	3	156167	226399	318343	126813	515865	413148	951187	752467	970117	823056	834516	892387	428307	399746	469806	-	-
HJN104	481.14	319.08	482.106	C21H22O13	[M-H]-	Dihydromyricetin-3-O-glucoside	二氢杨梅素-3-O-葡萄糖苷	Flavonoids	黄酮	Flavanonols	二氢黄酮醇	-	3	72062.1	64788.9	67344.8	68231.9	75632.2	81859.3	94248.9	100346	91965	121879	106685	94920.1	70629.6	82728.8	80096.3	-	-
Qmyp101124	235.17	119.09	234.162	C15H22O2	[M+H]+	Procurcumenol(ISO5)	原莪术醇(ISO5)	Terpenoids	萜类	Sesquiterpenoids	倍半萜	-	2	184573	155634	139078	135720	114530	108879	438377	424880	486678	343946	316829	325966	252905	295768	288254	-	-
Zmhp003186	771.21	147.04	770.206	C37H38O18	[M+H]+	Isovitexin-2''-O-(6'''-feruloyl)glucoside	异牡荆素-2''-O-(6'''-阿魏酰)葡萄糖苷	Flavonoids	黄酮	Flavones	黄酮	-	3	6850.45	18780.8	8573.89	8359.76	5352.89	2884.49	9788.23	15247.2	19428.6	7172.94	9042.44	10019.3	11515.2	9865.09	11293	-	-
Sakn002577	477.16	315.11	478.169	C20H30O13	[M-H]-	Scroside D	藏黄连苷 D	Phenolic acids	酚酸类	Phenolic acids	酚酸类	-	2	32480	17010.4	45068.3	20942.4	23939.9	68121.4	32621.4	32337.6	38932.3	135327	118767	161500	263472	228531	229844	-	-
pme1228	221.09	204.07	220.085	C11H12N2O3	[M+H]+	5-Hydroxy-L-tryptophan	5-羟基-L-色氨酸	Amino acids and derivatives	氨基酸及其衍生物	Amino acids and derivatives	氨基酸及其衍生物	56-69-9	3	67921.6	39956.3	58324.6	106840	73076.8	114590	215693	218660	93230	478198	496898	471701	187109	182620	212367	C00643	ko00380,ko01100
Zmpn002553	339.07	177.02	340.079	C15H16O9	[M-H]-	Cichoriin*	菊苣苷*	Lignans and Coumarins	木脂素和香豆素	Coumarins	香豆素	531-58-8	1	919155	1.08267e+06	879630	756568	981811	786385	1.35938e+06	1.23637e+06	1.17215e+06	1.21446e+06	1.16521e+06	1.05072e+06	1.08441e+06	980961	1.15826e+06	C09206	-
Zmdp001647	247.13	184.1	246.122	C10H18N2O5	[M+H]+	γ-Glutamyl-L-valine	γ-谷氨酰胺缬氨酸	Amino acids and derivatives	氨基酸及其衍生物	Amino acids and derivatives	氨基酸及其衍生物	-	3	289715	186905	290681	284680	273002	364212	92274.1	124526	87645.8	107653	124745	104097	179310	197402	167480	-	-
Cmxp003975	451.12	289.07	450.116	C21H22O11	[M+H]+	Okanin-4'-O-glucoside(Marein)*	奥卡宁-4'-O-葡萄糖苷;马里苷*	Flavonoids	黄酮	Chalcones	查耳酮	535-96-6	2	4.19062e+06	4.32539e+06	3.39062e+06	9.97722e+06	8.35401e+06	9.79887e+06	7.98006e+06	7.14716e+06	5.16794e+06	5.36205e+06	4.76181e+06	6.3056e+06	5.26558e+06	6.12753e+06	6.07782e+06	-	-
MWSmce585	104.07	59.01	103.063	C4H9NO2	[M+H]+	Methyl 3-aminopropanoate	3-氨基丙酸甲酯	Amino acids and derivatives	氨基酸及其衍生物	Amino acids and derivatives	氨基酸及其衍生物	4138-35-6	2	5.92226e+06	5.77568e+06	5.97863e+06	5.32768e+06	5.74519e+06	5.47988e+06	5.52665e+06	5.51433e+06	5.92641e+06	5.63337e+06	5.45818e+06	5.5156e+06	5.00545e+06	5.84488e+06	5.76084e+06	-	-
Wagp009874	405.12	375.07	404.111	C20H20O9	[M+H]+	3',4'-Dihydroxy-5,6,7,8,5'-Pentamethoxyflavone*	3',4'-二羟基-5,6,7,8,5'-五甲氧基黄酮*	Flavonoids	黄酮	Flavones	黄酮	-	2	1063.34	14980.6	1886.31	29625.9	23116.3	26532.2	26190.5	39151.3	31126.9	30319.6	28960	26262.2	26203.9	22657.5	22842.3	-	-
pmb0302	126.03	96.97	125.024	C2H8NO3P	[M+H]+	2-Aminoethylphosphonate	2-氨基乙基磷酸酯	Others	其它类	Others	其它	2041-14-7	3	66278.3	50719.2	50431.4	50067.5	53671.5	36238.7	88645.7	103585	76411.5	31367.7	52626.3	51951.6	52068	52261.5	60096.5	C03557	ko00440,ko01100,ko02010
zjzp121616	265.14	135.08	264.136	C15H20O4	[M+H]+	5-Hydroxy-2-Carbonylcadinane-12,7-lactone (iso-2)	5-羟基 2-羰基杜松烷-12,7-内酯(iso-2)	Terpenoids	萜类	Sesquiterpenoids	倍半萜	-	3	70077.4	84908.5	87833.6	69332	70550.8	73718.8	755322	838707	780785	648908	713102	659128	332268	366936	311182	-	-
Lhjp120728	267.12	147.04	266.115	C14H18O5	[M+H]+	1',2'-epoxy-4-isobutyryl coniferol(iso-01)	1',2'-环氧基-4-异丁酰基松柏醇(iso-01)	Lignans and Coumarins	木脂素和香豆素	Coumarins	香豆素	-	2	13339.5	23445.1	13640.4	36530.8	36410.9	34604.2	47652.9	81289.6	62734.3	37423.7	44173.9	47478.3	38018.9	34344.6	40631.1	-	-
mws1080	341.11	179.06	342.116	C12H22O11	[M-H]-	Galactinol	肌醇半乳糖苷	Others	其它类	Saccharides	糖类	3687-64-7	1	6.27989e+06	4.85072e+06	6.03243e+06	4.56316e+06	4.28757e+06	3.17509e+06	1.55589e+07	7.24469e+06	1.54605e+07	5.62753e+06	5.59792e+06	7.45368e+06	7.64118e+06	7.3567e+06	8.61569e+06	C01235	ko00052,ko01100
pmp000005	343.15	215.07	342.147	C20H22O5	[M+H]+	Moxartenolide	莫沙酮	Terpenoids	萜类	Sesquiterpenoids	倍半萜	182267-25-0	3	22690.2	15783.7	15414	20422.6	24208.7	22506.5	29995.9	30519.2	26744.7	25872.9	20035.6	28335.9	22120.8	26171	24555.4	-	-
HJN003	385.11	223.06	386.121	C17H22O10	[M-H]-	1-O-Sinapoyl-β-D-glucose	1-O-芥子酰-D-葡萄糖	Phenolic acids	酚酸类	Phenolic acids	酚酸类	-	2	242108	266869	259050	262948	271342	290106	124523	117878	98603.1	162940	114520	165127	206361	243293	219381	C01175	ko00940,ko01110
mws0001	133.06	74.02	132.054	C4H8N2O3	[M+H]+	L-Asparagine	L-天冬酰胺	Amino acids and derivatives	氨基酸及其衍生物	Amino acids and derivatives	氨基酸及其衍生物	70-47-3	3	7.0886e+06	6.86603e+06	7.44434e+06	5.79084e+06	5.66863e+06	5.76922e+06	687158	682136	707519	1.09074e+06	952364	1.17372e+06	4.07081e+06	3.62392e+06	3.46851e+06	C00152	ko00250,ko00460,ko00970,ko01100,ko01110,ko01230
pmb0706	713.16	465.1	712.149	C30H32O20	[M+H]+	Quercetin-3-O-(6''-O-malonyl)glucosyl-5-O-glucoside	槲皮素-3-O-(6''-O-丙二酰)葡萄糖苷-5-O-葡萄糖苷	Flavonoids	黄酮	Flavonols	黄酮醇	-	1	896195	1.07465e+06	1.17057e+06	919333	1.19427e+06	1.34566e+06	456355	548019	535470	654411	616693	691981	871907	737940	793001	-	-
Qmyp101234	207.14	95.09	206.131	C13H18O2	[M+H]+	Dehydrovomifoliol	去氢催吐萝芙木醇	Terpenoids	萜类	Monoterpenoids	倍萜	15764-81-5	1	5.20248e+06	5.61553e+06	5.66734e+06	3.91341e+06	3.45827e+06	3.69633e+06	2.53178e+06	2.8895e+06	2.92402e+06	2.3104e+06	2.65796e+06	2.2368e+06	3.10602e+06	2.88955e+06	3.41429e+06	-	-
mws0232	377.15	243.09	376.138	C17H20N4O6	[M+H]+	Riboflavin (Vitamin B2)	核黄素 (维生素 B2)	Others	其它类	Vitamin	维生素	83-88-5	2	1.55511e+06	1.3373e+06	1.26067e+06	1.83652e+06	1.83726e+06	2.21547e+06	1.1596e+06	1.26465e+06	1.12366e+06	2.01883e+06	2.12839e+06	1.46473e+06	1.99276e+06	1.70953e+06	1.75059e+06	C00255	ko00740,ko01100,ko01110,ko01240,ko02010
mws0089	447.09	285.04	448.101	C21H20O11	[M-H]-	Kaempferol-7-O-glucoside*	山柰酚-7-O-葡萄糖苷*	Flavonoids	黄酮	Flavonols	黄酮醇	16290-07-6	2	2.74191e+07	3.04496e+07	2.42625e+07	6.11408e+07	5.88886e+07	5.90731e+07	5.0846e+07	4.92145e+07	4.86673e+07	4.19323e+07	3.97888e+07	3.77993e+07	5.47273e+07	52755922	4.64532e+07	-	-
pmn001716	447.09	285.04	448.101	C21H20O11	[M-H]-	Carthamone	醌式红花苷	Flavonoids	黄酮	Chalcones	查耳酮	86579-00-2	2	2.74191e+07	3.04496e+07	2.42625e+07	6.11408e+07	5.88886e+07	5.90731e+07	5.0846e+07	4.92145e+07	4.86673e+07	4.19323e+07	3.97888e+07	3.77993e+07	5.47273e+07	52755922	4.64532e+07	C08598	-
Lbhp011923	385.11	223.06	384.106	C17H20O10	[M+H]+	Mandshurin	水曲柳苷	Lignans and Coumarins	木脂素和香豆素	Coumarins	香豆素	32451-87-9	2	114699	81673.3	98107.6	130356	210466	150015	354014	336027	229999	165488	221655	245492	151154	177342	157535	-	-
MWSmce295	245.07	113.03	244.07	C9H12N2O6	[M+H]+	1-beta-D-Arabinofuranosyluracil	1-β-D-阿糖呋喃脲嘧啶	Nucleotides and derivatives	核苷酸及其衍生物	Nucleotides and derivatives	核苷酸及其衍生物	3083-77-0	3	648254	662637	605781	319877	348417	380554	417818	458234	410919	455616	466384	450302	660543	698589	778603	C16908	-
Cmxp004324	537.12	289.07	536.117	C24H24O14	[M+H]+	Okanin-4'-O-(6''-O-malonyl)glucoside	奥卡宁-4'-O-(6''-O-丙二酰)葡萄糖苷	Flavonoids	黄酮	Chalcones	查耳酮	-	3	199283	260365	260282	392573	427970	457315	367174	343426	473505	449720	399918	303897	242808	276016	236076	-	-
Lhsp101910	305.25	107.08	304.24	C20H32O2	[M+H]+	Vibsanin F	Vibsanin F	Terpenoids	萜类	Sesquiterpenoids	倍半萜	72526-83-1	1	205688	226489	155072	349589	352763	429670	247421	219277	257236	297306	172471	282006	221457	262720	245094	-	-
Lmwp102712	225.19	67.06	224.178	C14H24O2	[M+H]+	Goshuyic acid	吴茱萸酸	Lipids	脂质	Free fatty acids	游离脂肪酸	39039-37-7	3	1.36936e+06	944912	735022	1.40052e+06	1.20492e+06	1.06704e+06	898209	1.06398e+06	609152	596523	495815	484610	642554	749280	747917	-	-
pme1419	164.07	104.07	163.067	C6H13NO2S	[M+H]+	L-Methionine methyl ester	L-甲硫氨酸甲酯	Amino acids and derivatives	氨基酸及其衍生物	Amino acids and derivatives	氨基酸及其衍生物	10332-17-9	3	67029.9	88010.8	112368	62917.2	66724.2	54033.5	119806	118222	114027	121996	117825	90345.6	79004.6	83257	70185.3	-	-
Lmsp004166	611.16	303.05	610.153	C27H30O16	[M+H]+	Quercetin-3-O-glucoside-7-O-rhamnoside*	槲皮素-3-O-葡萄糖苷-7-O-鼠李糖苷*	Flavonoids	黄酮	Flavonols	黄酮醇	-	3	112482	104903	108173	211860	152249	136544	552434	521895	446900	697896	922354	1.01155e+06	295324	341542	346560	-	-
HJN055	435.13	273.08	436.137	C21H24O10	[M-H]-	Dihydrocharcone-4'-O-glucoside	二氢查耳酮-4'-O-葡萄糖苷	Flavonoids	黄酮	Chalcones	查耳酮	-	3	15043	15899	18924.5	29859.3	38388.8	47811.2	148247	144415	138823	205255	255311	244552	77076.6	91534.4	86361.1	-	-
Lmmn003398	489.11	285.04	490.111	C23H22O12	[M-H]-	Kaempferol-3-O-(6''-O-acetyl)glucoside	山柰酚-3-O-(6''-O-乙酰)葡萄糖苷	Flavonoids	黄酮	Flavonols	黄酮醇	-	2	298570	471913	355391	381862	526619	713975	2.43082e+06	2.54308e+06	1.40877e+06	3.82684e+06	2.94269e+06	3.81645e+06	2.1458e+06	2.23977e+06	1.8911e+06	-	-
ML10172161	103	59.01	104.011	C3H4O4	[M-H]-	Hydroxypyruvic acid	羟基丙酮酸	Organic acids	有机酸	Organic acids	有机酸	1113-60-6	3	92860.4	91140.9	104834	58857.9	43900.8	65155.5	122648	148922	120110	81318.7	70901	66454.3	96985.4	107373	115331	C00168	ko00260,ko00630,ko01100,ko01110,ko01200
mws0889	135.03	75.01	136.037	C4H8O5	[M-H]-	D-Threonic Acid	D-苏糖酸	Others	其它类	Saccharides	糖类	3909-12-4	2	502334	540935	574987	186810	178632	159702	880952	783373	833012	264298	254286	264328	408467	457693	485285	C21649	-
Lasp010382	335.26	67.05	334.25	C21H34O3	[M+H]+	Ent-16beta-Methoxy-19-Kauranoic Acid	对映-16-甲氧基-19-贝壳杉酸	Terpenoids	萜类	Ditepenoids	二萜	38308-35-9	2	333203	291523	291890	369470	264898	310873	160395	159083	189165	48200.8	56841.9	66457	254686	242475	286208	-	-
MWS201442	267.13	120.08	266.127	C13H18N2O4	[M+H]+	Phe-Thr	L-苯丙氨酸-L-苏氨酸	Amino acids and derivatives	氨基酸及其衍生物	Amino acids and derivatives	氨基酸及其衍生物	51352-44-4	3	118019	114118	122534	99746	114018	113482	92083.6	93139.1	90300.9	75014.8	70779.4	72112.9	76672	90116.9	88726.8	-	-
pme3005	74.06	46.03	73.0528	C3H7NO	[M+H]+	N,N-Dimethylformamide	N,N-二甲基甲酰胺	Alkaloids	生物碱	Alkaloids	生物碱	68-12-2	3	443412	494934	461386	288733	356299	342886	411366	446615	443819	456491	455691	383328	698368	677528	795713	C03134	-
pme1266	167.06	124.05	166.049	C6H6N4O2	[M+H]+	3-Methylxanthine	3-甲基黄嘌呤	Nucleotides and derivatives	核苷酸及其衍生物	Nucleotides and derivatives	核苷酸及其衍生物	1076-22-8	3	29845.6	34796.8	31641.9	33299.4	36876.6	33416.5	18133.3	7665.4	6674.17	2286.62	5442.56	2685.93	21865.6	25165.5	21575.8	C16357	ko00232,ko01100,ko01110
HX1369	361.16	189.09	360.157	C20H24O6	[M+H]+	(-)-Lariciresinol	(-)-落叶松醇	Lignans and Coumarins	木脂素和香豆素	Lignans	木脂素	-	3	195084	208195	267613	176704	181093	199395	146610	167473	205881	189625	208461	199134	220526	205811	185013	-	-
pmb0618	627.19	465.1	626.185	C28H34O16	[M+H]+	Hesperetin-8-C-glucoside-3'-O-glucoside	橙皮素-8-C-葡萄糖苷-3'-O-葡萄糖苷	Flavonoids	黄酮	Flavonols	黄酮醇	-	3	7.52031e+06	8.22933e+06	8.97972e+06	1.24523e+07	1.45104e+07	1.5132e+07	8.91157e+06	9.93479e+06	9.88488e+06	1.14914e+07	1.12932e+07	1.066e+07	1.12917e+07	1.04832e+07	1.24718e+07	-	-
pme1184	268.1	152.06	267.097	C10H13N5O4	[M+H]+	2'-Deoxyguanosine	2'-脱氧鸟苷	Nucleotides and derivatives	核苷酸及其衍生物	Nucleotides and derivatives	核苷酸及其衍生物	961-07-9	3	491727	424567	429909	273296	263734	232508	478335	582883	508823	384500	378631	385998	279948	319402	332183	C00330	ko00230,ko01100,ko01232,ko02010
Lmlp002765	229.12	201.13	228.115	C15H16O2	[M+H]+	Stilbostemin B	2-甲基-5-(2-苯基乙基)-1,3-苯二酚	Phenolic acids	酚酸类	Phenolic acids	酚酸类	162411-67-8	3	41213.6	43441.4	40601.3	44095.4	50193.8	48091.2	53593.8	61572.2	51793.5	34777.5	38352.9	26398.8	42919.5	37061.5	43670.9	-	-
Lskp211385	357.13	307.09	356.126	C20H20O6	[M+H]+	(-)-dihydrosesamin	双氢芝麻脂素	Lignans and Coumarins	木脂素和香豆素	Lignans	木脂素	-	3	17839.1	26362.3	23728.2	17659.5	15465.2	17780.9	8112.21	9345.53	8390.45	11221.1	9637.44	14783.7	14131.3	16742.5	14882.8	-	-
MWSHY0189	433.11	271.07	432.106	C21H20O10	[M+H]+	Apigenin-7-O-glucoside(Cosmosiin)	芹菜素-7-O-葡萄糖苷	Flavonoids	黄酮	Flavones	黄酮	578-74-5	1	2.21948e+06	2.42471e+06	2.1853e+06	4.71563e+06	5.13791e+06	4.78653e+06	3.84155e+06	3.84448e+06	3.97202e+06	3.53443e+06	3.38734e+06	3.29251e+06	3.7003e+06	3.64857e+06	4.2642e+06	C04608	ko00944
Lmjp006533	345.1	330.07	344.09	C18H16O7	[M+H]+	4',5-Dihydroxy-3,3',7-Trimethoxyflavone; Pachypodol*	4',5-二羟基-3,3',7-三甲氧基黄酮; 藿香黄酮醇*	Flavonoids	黄酮	Flavones	黄酮	33708-72-4	3	10903.9	13394.6	11056.2	19671.9	14904.3	18895.6	34365.3	34019.2	34466.3	51401.2	26972.5	21263.5	23079.6	20889.8	19363.7	C10117	-
pmb0108	375.11	137.1	374.1	C19H18O8	[M+H]+	Feruloyl syringic acid	阿魏酰丁香酸	Phenolic acids	酚酸类	Phenolic acids	酚酸类	-	3	304646	314071	323104	269370	361884	323052	579205	569116	497447	625863	650510	449609	344474	409576	393489	-	-
mws0124	247.11	130.06	246.1	C13H14N2O3	[M+H]+	N-(3-Indolylacetyl)-L-alanine	N-(3-吲哚乙酰基)-L-丙氨酸	Amino acids and derivatives	氨基酸及其衍生物	Amino acids and derivatives	氨基酸及其衍生物	57105-39-2	3	2413.7	8206.2	5057.45	9	9	9	120030	92656.1	135934	159386	99805.5	98421.3	75382.4	74023.7	86813.9	-	-
Lmcn009122	253.22	235.21	254.225	C16H30O2	[M-H]-	(7Z)-Hexadecenoic acid	(7Z)-十六碳烯酸	Lipids	脂质	Free fatty acids	游离脂肪酸	2416-19-5	3	25733.1	28156.6	23930.2	27120.3	27398.4	23839.1	16288.1	8190.41	17262.4	16732.9	10492.6	14900.3	14552.7	16522.7	17358.1	-	-
pmp001204	299.09	284.07	298.084	C17H14O5	[M+H]+	Apigenin-7,4'-dimethyl ether	芹菜素-7,4'-二甲醚	Flavonoids	黄酮	Flavones	黄酮	5128-44-9	3	18251.2	17091.9	19112.7	67857.1	44298.6	49917.2	78709.8	74236.4	69788.5	134203	84612.4	67360	45294	53050.7	53285.1	C10019	-
mws2623	281.25	281.25	282.256	C18H34O2	[M-H]-	11-Octadecanoic acid(Vaccenic acid)*	11-十八碳烯酸*	Lipids	脂质	Free fatty acids	游离脂肪酸	506-17-2	1	2.73691e+06	3.36089e+06	3.81938e+06	6.64322e+06	6.78017e+06	6.00357e+06	4.71409e+06	5.31056e+06	5.63736e+06	6.37983e+06	6.14021e+06	5.41497e+06	4.71729e+06	5.10108e+06	4.25663e+06	C21944	-
Lhdp102526	473.36	205.16	472.355	C30H48O4	[M+H]+	19-Hydroxyursolic acid	3,19-二羟基熊果-12-烯-28-酸	Terpenoids	萜类	Triterpene	三萜	-	2	33240.3	29987.3	35158.1	28504.7	37021.6	34107.2	18546.7	17057.7	25689	30801.7	26767.9	23883.6	27081	27878.9	23454.6	-	-
mws0256	118.09	72.08	117.079	C5H11NO2	[M+H]+	L-Valine	L-缬氨酸	Amino acids and derivatives	氨基酸及其衍生物	Amino acids and derivatives	氨基酸及其衍生物	72-18-4	1	4.25355e+07	3.335e+07	3.37794e+07	3.00477e+07	5.71139e+07	5.65585e+07	3.66842e+07	3.72568e+07	3.51576e+07	3.80677e+07	3.36359e+07	3.32618e+07	5.34669e+07	4.4932e+07	5.18033e+07	C00183	ko00280,ko00290,ko00460,ko00770,ko00966,ko00970,ko01100,ko01110,ko01210,ko01230,ko01240,ko02010
Lssp210281	423.09	261.04	422.085	C19H18O11	[M+H]+	1,5-dihydroxy ketone-6 murine O-β-D-glucoside(ISO1)	1,5-二羟基 酮-6-O-β-D-葡萄糖苷(ISO1)	Others	其它类	Others	其它	-	2	2.4856e+07	2.34496e+07	2.84745e+07	5.33562e+06	5.54024e+06	6.96956e+06	2.00742e+06	2.01765e+06	1.73294e+06	4.55982e+06	4.56148e+06	4.0224e+06	9.36209e+06	9.67751e+06	8.12611e+06	-	-
Lmhp009526	515.32	261.22	514.314	C27H46O9	[M+H]+	2-α-Linolenoyl-glycerol-1-O-glucoside*	2-α-亚麻酸甘油酯-1-O-葡萄糖苷*	Lipids	脂质	Glycerol ester	甘油酯	-	1	1.5139e+06	811883	925860	1.0166e+06	1.32202e+06	754020	539307	494723	608250	123154	144101	105587	587834	571592	674912	-	-
Zmhp102730	627.16	303.05	626.148	C27H30O17	[M+H]+	6-Hydroxykaempferol-3,6-O-Diglucoside*	6-羟基山柰酚-3,6-O-二葡萄糖苷*	Flavonoids	黄酮	Flavonols	黄酮醇	-	1	7.71368e+06	6.95094e+06	8.42892e+06	1.29056e+07	1.41413e+07	1.32871e+07	7.00496e+06	8.48978e+06	7.63204e+06	1.09389e+07	1.11136e+07	1.07683e+07	1.00535e+07	8.48212e+06	8.80574e+06	-	-
MWSslk154	277.13	115.04	276.121	C12H20O7	[M+H]+	Triethyl citrate	柠檬酸三乙酯	Organic acids	有机酸	Organic acids	有机酸	77-93-0	3	46459.9	41129.8	43802.6	47176.4	44522.7	52583.8	42070.1	45632.6	45167.9	50840.3	51708.1	43490.9	179797	214788	191653	-	-
pmb0197	298.11	166.07	297.107	C11H15N5O5	[M+H]+	N7-Methylguanosine	N7-甲基鸟苷	Nucleotides and derivatives	核苷酸及其衍生物	Nucleotides and derivatives	核苷酸及其衍生物	20244-86-4	3	260552	232160	233706	223983	193811	247375	313454	307266	343692	277932	227647	207507	209255	249305	242162	C20674	-
Lmmp004504	287.06	153.02	286.048	C15H10O6	[M+H]+	2'-Hydroxygenistein	2'-羟基染料木素	Flavonoids	黄酮	Isoflavones	异黄酮	1156-78-1	3	30451.2	40338.2	21182.5	104925	104430	87505.2	52502	58060.7	60393.7	111789	89213.5	111536	66430.5	60185.3	55324.2	C12134	-
Lscp211203	389.22	227.16	388.21	C19H32O8	[M+H]+	Sedumoside H	Sedumoside H	Others	其它类	Others	其它	-	3	350187	294137	291853	365671	373856	365362	562098	618883	505694	367449	358849	302802	353387	321529	293971	-	-
pmb0608	549.12	301.07	548.117	C25H24O14	[M+H]+	Chrysoeriol-7-O-(6''-malonyl)glucoside	金圣草黄素-7-O-(6''-丙二酰)葡萄糖苷	Flavonoids	黄酮	Flavones	黄酮	-	1	95556.4	92785.7	112064	285817	289237	274826	561881	596106	557043	517586	612185	446011	280438	336944	303407	-	-
pmp000550	447.13	285.08	446.121	C22H22O10	[M+H]+	Calycosin-7-O-glucoside	毛蕊异黄酮苷	Flavonoids	黄酮	Isoflavones	异黄酮	20633-67-4	3	409826	459213	370375	762712	828350	833343	704018	788953	755513	554904	621077	615519	597135	690344	584487	-	-
MWSmce346	517.13	163.04	516.127	C25H24O12	[M+H]+	1,3-O-Dicaffeoylquinic Acid (Cynarin)*	1,3-O-双咖啡酰奎宁酸(洋蓟酸)*	Phenolic acids	酚酸类	Phenolic acids	酚酸类	30964-13-7	1	1.06161e+07	1.05763e+07	1.28799e+07	2.16603e+07	2.55009e+07	1.37944e+07	3.51625e+07	3.23689e+07	3.74515e+07	4.84209e+07	5.49333e+07	4.8492e+07	2.44816e+07	2.89937e+07	2.8778e+07	C10445	-
MWS201437	247.13	86.1	246.122	C10H18N2O5	[M+H]+	Leu-Asp	L-亮氨酸-L-天冬氨酸	Amino acids and derivatives	氨基酸及其衍生物	Amino acids and derivatives	氨基酸及其衍生物	32949-40-9	2	493789	479558	490888	540047	464957	573112	342029	366313	343225	385937	320922	289349	347150	329468	393630	-	-
mws0396	281.25	281.25	282.256	C18H34O2	[M-H]-	Elaidic Acid*	反油酸*	Lipids	脂质	Free fatty acids	游离脂肪酸	112-79-8	1	9.53296e+06	1.1503e+07	1.10843e+07	1.91898e+07	1.92023e+07	1.83838e+07	1.62788e+07	1.62878e+07	1.67399e+07	1.92176e+07	1.81862e+07	1.63855e+07	1.6101e+07	1.53018e+07	1.33837e+07	C01712	-
pme3154	147.07	59.01	148.074	C6H12O4	[M-H]-	Mevalonic acid	3,5-二羟基-3-甲基戊酸	Organic acids	有机酸	Organic acids	有机酸	150-97-0	3	565473	760833	803780	409808	305313	308357	667146	524303	575268	440339	648245	434996	394753	415770	472240	C00418	ko00900,ko01100,ko01110
Zmhp003112	611.16	287.06	610.153	C27H30O16	[M+H]+	safflor yellow A	红花黄色素 A	Quinones	醌类	Quinones	醌类	-	2	8.80285e+06	1.11713e+07	9.77843e+06	2.16728e+07	2.29356e+07	2.2218e+07	7.01215e+06	8.11589e+06	8.70278e+06	6.20409e+06	6.79253e+06	4.83377e+06	1.13418e+07	1.30558e+07	1.36238e+07	-	-
mws0752	185.15	185.16	186.162	C11H22O2	[M-H]-	Undecylic Acid	十一烷酸	Lipids	脂质	Free fatty acids	游离脂肪酸	112-37-8	2	764670	718205	746852	671976	695488	652580	749881	632173	730346	819969	778890	773555	731076	798920	661711	C17715	-
Zmgn002106	206.08	58.03	207.089	C11H13NO3	[M-H]-	N-Acetyl-L-phenylalanine	N-乙酰-L-苯丙氨酸	Amino acids and derivatives	氨基酸及其衍生物	Amino acids and derivatives	氨基酸及其衍生物	2018-61-3	1	3.42154e+06	3.32165e+06	3.06817e+06	2.97432e+06	3.57232e+06	3.10345e+06	1.90291e+06	2.16844e+06	2.14358e+06	4.57533e+06	4.22465e+06	4.37985e+06	2.71396e+06	3.21444e+06	2.77192e+06	C03519	ko00360,ko01100
MWS2602	335.22	115.04	336.23	C20H32O4	[M-H]-	5(S),15(S)-DiHETE; 5,15-Dihydroxy-6,8,11,13-Eicosatetraenoic Acid	5,15-二羟基-6,8,11,13-二十碳四烯酸	Lipids	脂质	Free fatty acids	游离脂肪酸	82200-87-1	3	1016.93	2041.57	1994.8	2355.82	2536.47	3033.47	527.657	2364.14	3359.33	3692.52	3681.39	3118.97	2197.6	2611.18	2261.56	-	-
pmb0952	265.11	122.07	265.112	C12H17N4OS+	[M]+	Thiamine (Vitamin B1)	硫胺素 (维生素 B1)	Others	其它类	Vitamin	维生素	70-16-6	3	31386.2	48796.8	58337.8	59864.3	77913.1	85264	42746	24376.2	32821.3	17438.7	38943.8	37891.1	36999.8	34639.3	41668.2	C00378	ko00730,ko01100,ko01240,ko02010,ko04122
Lmhp112042	355.28	263.24	354.277	C21H38O4	[M+H]+	1-Linoleoylglycerol*	1-亚油酰甘油酯*	Lipids	脂质	Glycerol ester	甘油酯	2277-28-3	1	585248	557848	493940	595878	541242	550170	194010	225390	243113	158543	265845	220411	398476	414741	344841	-	-
ML10181668	130.09	84.08	129.079	C6H11NO2	[M+H]+	Cycloleucine	环亮氨酸	Amino acids and derivatives	氨基酸及其衍生物	Amino acids and derivatives	氨基酸及其衍生物	52-52-8	2	4.54078e+06	4.72799e+06	4.54475e+06	4.86518e+06	4.58875e+06	4.71231e+06	1.89626e+06	1.97634e+06	1.77936e+06	2.67752e+06	2.17061e+06	2.29414e+06	3.4908e+06	2.88668e+06	3.25709e+06	C03969	-
pme3351	144.07	126.06	145.074	C6H11NO3	[M-H]-	Allysine(6-Oxo DL-Norleucine)	醛赖氨酸	Amino acids and derivatives	氨基酸及其衍生物	Amino acids and derivatives	氨基酸及其衍生物	1962-83-0	3	41060.4	88602.8	105440	91867.5	73509.8	70997.4	107622	118088	100048	74649.4	101516	86642.4	102469	111380	92032	C04076	ko00300,ko00310,ko00960,ko01100,ko01110,ko01230
Rfmb320	144.1	84.08	143.095	C7H13NO2	[M+H]+	1-Methylpiperidine-2-carboxylic acid	1-甲基哌啶-2-羧酸	Organic acids	有机酸	Organic acids	有机酸	7730-87-2	3	2.14778e+06	2.34418e+06	2.64427e+06	1.79245e+06	1.18307e+06	1.65394e+06	2.50833e+06	2.1422e+06	2.4272e+06	1.69183e+06	1.48777e+06	1.2124e+06	1.85899e+06	1.88512e+06	1.57996e+06	-	-
Lmyn012331	281.25	281.25	282.256	C18H34O2	[M-H]-	Petroselinic acid*	岩芹酸*	Lipids	脂质	Free fatty acids	游离脂肪酸	593-39-5	1	3.57077e+06	4.03847e+06	4.16424e+06	7.27742e+06	7.38451e+06	6.93202e+06	5.95726e+06	6.14927e+06	6.05094e+06	6.99312e+06	7.0062e+06	6.07865e+06	5.85353e+06	5.81551e+06	4.922e+06	C08363	-
Hmln001836	651.16	489.12	652.164	C29H32O17	[M-H]-	Kaempferol-3-O-(6''-Acetyl)glucosyl-(1→3)-Galactoside	山柰酚-3-O-(6''-乙酰)葡萄糖基-(1→3)-半乳糖苷	Flavonoids	黄酮	Flavonols	黄酮醇	-	3	393713	347232	367535	311787	285908	222350	430116	541000	415284	469442	369918	429305	429894	462385	381618	-	-
HJAP005	495.11	333.07	494.106	C22H22O13	[M+H]+	Laricitrin-3-O-glucoside	西伯利亚落叶松黄酮-3-O-葡萄糖苷	Flavonoids	黄酮	Flavonols	黄酮醇	39986-90-8	2	3.52498e+06	3.55479e+06	3.28687e+06	7.14953e+06	7.68919e+06	7.57518e+06	2.23232e+06	1.84062e+06	1.30359e+06	2.99087e+06	2.50255e+06	2.84671e+06	3.56236e+06	3.20937e+06	3.89446e+06	-	-
pme0230	268.1	136.06	267.097	C10H13N5O4	[M+H]+	Adenosine	腺苷	Nucleotides and derivatives	核苷酸及其衍生物	Nucleotides and derivatives	核苷酸及其衍生物	58-61-7	1	1.23963e+06	1.13081e+06	1.28354e+06	1.00944e+06	943960	1.12459e+06	1.05372e+06	992641	996174	759423	768280	675195	918558	1.08911e+06	932849	C00212	ko00230,ko01100,ko01232,ko02010
pme1730	117.02	73.03	118.027	C4H6O4	[M-H]-	D-Erythronolactone	D-赤酮酸内酯	Organic acids	有机酸	Organic acids	有机酸	15667-21-7	3	246217	266686	111402	424150	552065	478065	246972	243933	162236	379014	486505	319455	144850	124711	121587	-	-
pme2125	503.16	179	504.169	C18H32O16	[M-H]-	Raffinose	棉子糖	Others	其它类	Saccharides	糖类	512-69-6	3	92311.7	87029.1	94645.3	26966.7	21056.4	21550.7	184372	269769	280941	90854.8	61976	57076.4	130438	121805	107435	C00492	ko00052,ko01100,ko02010
pme3705	193.04	72.99	194.043	C6H10O7	[M-H]-	D-Glucoronic acid*	D-葡萄糖醛酸*	Others	其它类	Saccharides	糖类	6556-12-3	3	240254	226882	219914	202739	263451	224926	173469	143441	142149	122689	105002	107859	182306	161176	195786	C00191	ko00040,ko00053,ko00520,ko00562,ko01100,ko01240,ko01250
HJN090	433.11	271.06	434.121	C21H22O10	[M-H]-	Butin-7-O-glucoside*	紫铆素-7-O-葡萄糖苷*	Flavonoids	黄酮	Flavanones	二氢黄酮	-	3	72276	80753.5	63050.1	79338	76952.9	81829.1	170986	182504	179368	377448	394527	314717	135732	164879	149514	-	-
Zmsp002551	427.2	265.14	426.189	C21H30O9	[M+H]+	Ixerin D	Ixerin D	Terpenoids	萜类	Sesquiterpenoids	倍半萜	93236-44-3	2	56503.9	109589	41128.7	265155	255160	284248	9	9	9	144591	123565	96148.1	145576	123869	148892	-	-
Qatp004010	249.15	157.1	248.141	C15H20O3	[M+H]+	Micheliolide	土木香内酯	Terpenoids	萜类	Sesquiterpenoids	倍半萜	68370-47-8	2	119016	117285	30799.8	60649.9	86350.6	57091	390343	452537	460086	654281	692217	585915	392664	358924	322755	C09507	-
Qmyp122014	249.15	69.03	248.141	C15H20O3	[M+H]+	Pterodnic acid(ISO1)	Pterodnic acid(ISO1)	Terpenoids	萜类	Sesquiterpenoids	倍半萜	-	3	281543	283689	317537	263484	276028	287556	104240	108348	95061.7	131706	130727	119355	154413	168356	138217	-	-
pmp000585	519.11	433.11	518.106	C24H22O13	[M+H]+	Apigenin-7-O-(6''-malonyl)glucoside	芹菜素-7-O-(6''-丙二酰)葡萄糖苷	Flavonoids	黄酮	Flavones	黄酮	86546-87-4	1	11222.8	13936.3	12347	28538.4	18717.2	20223.8	105468	131537	109042	107053	76473.4	64449.1	82348.1	67576.5	76842	C10020	-
pmn001686	287.22	241.22	288.23	C16H32O4	[M-H]-	10,16-Dihydroxypalmitic acid	10,16-二羟基棕榈酸	Lipids	脂质	Free fatty acids	游离脂肪酸	3233-90-7	3	5956.01	5507.43	4218.76	7943.22	4486.27	8782.67	4193.95	4190.38	4594.78	5278.89	5136.23	4758.84	4579.57	5219.07	5583.83	C08285	ko00073
Zmzn003953	309.2	227.2	310.214	C18H30O4	[M-H]-	13(s)-hydroperoxy-(9z,11e,15z)-octadecatrienoic acid	13-氢过氧化-9z,11e,15z-十八碳三烯酸	Lipids	脂质	Free fatty acids	游离脂肪酸	67597-26-6	1	507321	445072	480262	547064	628658	613695	431353	404633	390571	446553	478201	465766	386261	462383	460445	C04785	ko00592,ko01100,ko01110
MWSHY0061	595.16	287.06	594.159	C27H30O15	[M+H]+	Kaempferol-3-O-neohesperidoside	山柰酚-3-O-新橙皮糖苷	Flavonoids	黄酮	Flavonols	黄酮醇	32602-81-6	1	5.38625e+06	4.38306e+06	4.94534e+06	9.05587e+06	8.57041e+06	9.51017e+06	1.59005e+07	1.41685e+07	1.33055e+07	9.5192e+06	1.01455e+07	1.0001e+07	7.67221e+06	8.77983e+06	9.35894e+06	-	-
Cmjp001616	359.08	215.11	358.072	C15H18O8S	[M+H]+	11β,13-Dihydrolactucin-8-O-sulfite	11β,13-二氢莴苣苦素-8-O-亚硫酸盐	Terpenoids	萜类	Sesquiterpenoids	倍半萜	-	3	466257	487518	394614	336994	351128	350264	7408.67	8916.84	3731.67	1707.97	8345.7	8307.72	201106	175444	213961	-	-
Lmgn002250	677.17	191.06	678.18	C31H34O17	[M-H]-	Dicaffeoylquinic acid-O-glucoside	二咖啡酰基奎宁酸-O-葡萄糖苷	Phenolic acids	酚酸类	Phenolic acids	酚酸类	-	2	1.43794e+06	1.52118e+06	1.36683e+06	1.74149e+06	1.39168e+06	1.42569e+06	3.17742e+06	3.54069e+06	3.34684e+06	2.38397e+06	2.49929e+06	2.37851e+06	2.19537e+06	2.10843e+06	2.53914e+06	-	-
MWSslk208	301.22	301.22	302.225	C20H30O2	[M-H]-	Kaurenoic Acid	贝壳杉烯酸	Terpenoids	萜类	Ditepenoids	二萜	6730-83-2	2	99670.2	121793	101283	130105	103331	76951.3	75475.1	64256.5	68748.6	176039	184958	138919	68078.4	64898.6	55884.9	C11874	ko00904,ko01100,ko01110
Zmap007870	303.09	167.03	302.079	C16H14O6	[M+H]+	Blumeatin	艾纳香素	Flavonoids	黄酮	Flavanones	二氢黄酮	118024-26-3	3	86932.8	48528.8	53539.8	66307.3	66338.5	54934.2	78507.3	52437.4	88632.7	85132.5	50581.5	93862.1	81358.5	86919.6	98875.9	-	-
pme0490	124.04	78.03	123.032	C6H5NO2	[M+H]+	Nicotinic acid (Vitamin B3)	烟酸 (维生素 B3)	Others	其它类	Vitamin	维生素	59-67-6	2	135896	116420	141297	129010	121818	141355	123745	151567	160299	134224	124442	139564	171644	148800	181762	C00253	ko00760,ko00960,ko01100,ko01110,ko01240
pmb3042	491.12	329.1	492.127	C23H24O12	[M-H]-	Tricin-5-O-Glucoside	苜蓿素-5-O-葡萄糖苷	Flavonoids	黄酮	Flavones	黄酮	32769-00-9	3	116142	244020	113179	108114	207465	116898	227164	240928	250595	197729	259265	176918	134247	139997	162089	-	-
pme0220	225.15	151.11	224.141	C13H20O3	[M+H]+	Methyl jasmonate	茉莉酸甲酯	Organic acids	有机酸	Organic acids	有机酸	1211-29-6	3	86459.1	95797.1	75270.6	40715.2	54811.5	54249	64637.6	62957.6	65605.6	42362.8	42959.8	31953.6	51406.5	57113.4	46668.3	C11512	ko00592,ko01110
Zbqn010206	455.35	455.35	456.36	C30H48O3	[M-H]-	Rubione D	Rubione D	Terpenoids	萜类	Triterpene	三萜	-	3	5.0525e+06	5.12117e+06	5.4597e+06	7.02726e+06	6.66576e+06	6.17429e+06	2.12419e+07	2.1911e+07	2.47664e+07	2.18247e+07	2.42248e+07	2.10258e+07	1.551e+07	1.57282e+07	1.304e+07	-	-
mws4108	353.14	189.09	352.131	C21H20O5	[M+H]+	1-Methoxyphaseollin	1-甲氧基香豆素	Lignans and Coumarins	木脂素和香豆素	Coumarins	香豆素	157226-48-7	3	200627	217601	230650	206750	235108	198638	252711	261250	277650	220374	199830	192232	248369	202488	228475	-	-
pmp000004	331.08	316.06	330.074	C17H14O7	[M+H]+	4',5,7-Trihydroxy-3',6-dimethoxyflavone (Jaceosidin)	4',5,7-三羟基-3',6-二甲氧基黄酮 (棕矢车菊素)	Flavonoids	黄酮	Flavones	黄酮	18085-97-7	3	13517.5	14044.5	8568.98	21220.2	19893.7	22621	38082.9	43677.8	31338.9	43396.6	34188.2	26663.4	23326.6	27950.3	23795.7	-	-
pmb0856	480.31	339.29	479.301	C23H46NO7P	[M+H]+	LysoPE 18:1(2n isomer)*	溶血磷脂酰乙醇胺 18:1(2n异构)*	Lipids	脂质	LPE	溶血磷脂酰乙醇胺	-	3	89375.5	84392.8	106030	162332	157410	153885	183321	209789	191892	178902	176856	152788	156091	134057	163677	-	-
pmb0709	713.16	465.2	712.149	C30H32O20	[M+H]+	Quercetin-7-O-(6''-malonyl)glucosyl-5-O-glucoside	槲皮素-7-O-(6''-丙二酰)葡萄糖苷-5-O-葡萄糖苷	Flavonoids	黄酮	Flavonols	黄酮醇	-	2	144960	141422	100890	145519	117378	149285	201890	234112	156207	292106	326923	286721	205439	199132	239786	-	-
Hmcp002187	509.13	347.07	508.122	C23H24O13	[M+H]+	Limocitrin-3-O-galactoside	柠檬素-3-O-半乳糖苷	Flavonoids	黄酮	Flavonols	黄酮醇	-	3	169650	177866	179119	200287	265006	304889	234566	259267	204964	199245	116503	177543	156572	179505	147625	-	-
Hmcp001629	697.16	449.1	696.154	C30H32O19	[M+H]+	Kaempferol-3-O-(6''-Malonyl)glucoside-7-O-Glucoside	山柰酚-3-O-(6''-丙二酰)葡萄糖苷-7-O-葡萄糖苷	Flavonoids	黄酮	Flavonols	黄酮醇	-	3	184219	203688	206190	329853	190395	241873	300774	290580	293983	248716	396477	475458	233120	279684	280002	-	-
pmb2855	307.11	145.06	308.122	C11H20N2O8	[M-H]-	L-Glutamine-O-glycoside	L-谷氨酰胺-O-葡萄糖苷	Amino acids and derivatives	氨基酸及其衍生物	Amino acids and derivatives	氨基酸及其衍生物	-	3	30072.3	26667.7	38367.9	43570.1	29028.3	36644.9	19643.9	13324.6	44408	24306.8	14735.4	18158.8	31954.2	34576.6	39075	-	-
mws0044	303.05	125.02	304.058	C15H12O7	[M-H]-	Taxifolin(Dihydroquercetin)	花旗松素(二氢槲皮素)	Flavonoids	黄酮	Flavanonols	二氢黄酮醇	480-18-2	3	58577.6	39464.8	55612	35338.1	50591.2	61714	40317.9	43753.6	57985	48643.1	55051.3	47162.7	54561.2	45938.2	45851.8	C01617	ko00941,ko01100,ko01110
Cmdn003997	609.2	447.12	610.211	C25H38O17	[M-H]-	6'-O-α-D-galactosylbarlerin*	6'-O-α-D-半乳糖基(8-O-乙酰山栀苷甲酯)*	Terpenoids	萜类	Monoterpenoids	倍萜	927691-89-2	2	2.28125e+06	2.40603e+06	2.13526e+06	1.51401e+06	1.43555e+06	507368	42689.7	102495	100480	121349	110695	110478	256533	211108	250513	-	-
Cmdn000784	167.02	124.01	168.028	C5H4N4O3	[M-H]-	Uric acid	尿酸	Nucleotides and derivatives	核苷酸及其衍生物	Nucleotides and derivatives	核苷酸及其衍生物	69-93-2	3	22136.9	28774.7	34794.4	55711.8	87990.8	81837.4	59700	53077.8	51091.2	53933.6	58864	38371.8	46235.3	55802.4	47735.1	-	-
HJAP012	419.1	383.07	418.09	C20H18O10	[M+H]+	Luteolin-8-C-arabinoside	木犀草素-8-C-阿拉伯糖苷	Flavonoids	黄酮	Flavones	黄酮	-	3	95279.7	86922.6	104838	138693	152088	144843	81241.3	64167.2	94284.4	130262	108965	123083	113067	109541	92759.2	-	-
HJAP056	477.14	315.1	476.132	C23H24O11	[M+H]+	Dihydroxy-dimethoxyflavone-7-O-glucoside	二羟基二甲氧基黄酮-7-O-葡萄糖苷	Flavonoids	黄酮	Flavones	黄酮	-	3	40020.1	37505.6	40516	39821.3	32101.3	40863.1	62264.7	58852.4	53053.7	43146.2	43401.4	40553.8	27562.4	33379.1	32923.6	-	-
Lmjp003731	531.15	177.06	530.142	C26H26O12	[M+H]+	3,4-O-Dicaffeoylquinic Acid Methyl Ester*	3,4-O-双咖啡酰奎宁酸甲酯*	Phenolic acids	酚酸类	Phenolic acids	酚酸类	-	1	227517	229433	196092	405535	457562	554896	917360	888974	812114	1.20252e+06	1.49126e+06	1.50319e+06	529675	633700	640864	-	-
ML10180524	244.09	112.05	243.085	C9H13N3O5	[M+H]+	Cytarabine	胞嘧啶阿拉伯糖苷	Nucleotides and derivatives	核苷酸及其衍生物	Nucleotides and derivatives	核苷酸及其衍生物	147-94-4	2	1.07049e+06	1.06283e+06	1.11402e+06	837204	878220	1.03786e+06	1.03216e+06	963574	1.12646e+06	801244	732989	627936	813850	784015	949553	C02961	-
HJN086	449.11	287.06	450.116	C21H22O11	[M-H]-	Eriodictyol-3'-O-glucoside	圣草酚-3'-O-葡萄糖苷	Flavonoids	黄酮	Flavanones	二氢黄酮	-	3	179177	187961	179917	206398	182532	171301	235378	261352	241121	198934	234502	208841	256909	222480	210814	-	-
Lmmp002463	625.18	317.07	624.169	C28H32O16	[M+H]+	Sexangularetin-3-O-glucoside-7-O-rhamnoside	3,5,7,4'-四羟基-8-甲氧基黄酮-3-O-葡萄糖苷-7-O-鼠李糖苷	Flavonoids	黄酮	Flavonols	黄酮醇	-	3	10286	6709.28	7940.24	9999.63	8301.28	46162.5	112467	91918	101529	38884.3	54123	40865.2	33157.3	39349.5	40435.8	-	-
mws1375	304.15	185.09	303.143	C12H21N3O6	[M+H]+	Nicotianamine	烟胺	Alkaloids	生物碱	Alkaloids	生物碱	34441-14-0	3	1.37131e+06	471590	504194	845682	936957	879355	808886	929958	936818	528279	606094	566604	947797	1.04128e+06	843987	C05324	ko00270,ko00999,ko01100,ko01110
Lhnp111728	393.15	151.04	392.147	C20H24O8	[M+H]+	Massoniresinol; Vladinol A	马尾松树脂醇	Lignans and Coumarins	木脂素和香豆素	Lignans	木脂素	96087-10-4	1	5.305e+06	5.41194e+06	5.45235e+06	3.60791e+06	3.64783e+06	3.88951e+06	3.19653e+06	2.80572e+06	3.02671e+06	2.23826e+06	2.22333e+06	2.74472e+06	3.17384e+06	2.94316e+06	3.61186e+06	-	-
Zmsn003589	427.21	153.1	428.205	C21H32O9	[M-H]-	Lactuside B	莴苣苷 B	Terpenoids	萜类	Sesquiterpenoids	倍半萜	106009-42-1	1	1.01903e+07	1.06079e+07	1.14895e+07	7.46076e+06	6.56621e+06	8.68822e+06	4.08625e+06	4.28594e+06	4.13912e+06	4.32225e+06	4.60822e+06	4.25243e+06	6.35904e+06	6.35694e+06	7.58627e+06	-	-
Lmsn000381	341.11	89.02	342.116	C12H22O11	[M-H]-	D-Maltose	D-麦芽糖	Others	其它类	Saccharides	糖类	69-79-4	1	1.04247e+06	586147	506203	293183	373883	368277	2.29976e+06	1.56562e+06	3.21156e+06	780507	721440	1.2308e+06	1.38879e+06	1.49301e+06	1.70429e+06	C01971	-
Cmbp005523	417.12	163.04	416.111	C21H20O9	[M+H]+	1,3-O-Dicaffeoylglycerol	1,3-O-二咖啡酰甘油酯	Phenolic acids	酚酸类	Phenolic acids	酚酸类	-	3	111368	155723	30559.9	172111	146754	114171	111037	23020.9	119321	176825	127817	129236	113539	92636.5	99086.1	-	-
pme1014	445.31	341.28	444.303	C31H40O2	[M+H]+	Menatetrenone (Vitamin K2)	四烯甲萘醌 (维生素 K2)	Others	其它类	Vitamin	维生素	11032-49-8	3	867161	808772	937139	567751	721493	661385	1.1485e+06	1.14513e+06	1.05976e+06	684510	849314	827162	714077	737125	602261	-	-
mws0216	132.07	86.06	131.058	C5H9NO3	[M+H]+	Trans-4-Hydroxy-L-proline	反-4-羟基-L-脯氨酸	Amino acids and derivatives	氨基酸及其衍生物	Amino acids and derivatives	氨基酸及其衍生物	51-35-4	2	3.19809e+07	3.32492e+07	3.29714e+07	2.3904e+07	2.34849e+07	2.34562e+07	8.55915e+06	9.54251e+06	7.37515e+06	1.35187e+07	1.0513e+07	9.63814e+06	1.71262e+07	1.6335e+07	1.99047e+07	C01157	ko00330,ko00470,ko01100,ko02010
Wagp001741	429.19	267.14	428.18	C19H28N2O9	[M+H]+	N-(gamma-L-glutamyl)tyramine O-glucoside	N-(γ-L-谷氨酰)酪胺 O-葡萄糖苷	Alkaloids	生物碱	Phenolamine	酚胺	-	2	413459	420673	424841	281990	320725	298832	201110	246830	240387	78612.4	79601.5	68051.7	192717	216897	238214	-	-
Lmbn002739	163.04	119.05	164.047	C9H8O3	[M-H]-	3-Hydroxycinnamic Acid*	3-羟基肉桂酸*	Phenolic acids	酚酸类	Phenolic acids	酚酸类	14755-02-3	3	517697	615310	743670	438512	395437	480410	246780	230162	216565	174139	177949	141662	403013	469510	385628	C12621	ko00360,ko01100
Zmdp000292	189.14	70.07	188.127	C7H16N4O2	[M+H]+	Arginine methyl ester	精氨酸甲酯	Amino acids and derivatives	氨基酸及其衍生物	Amino acids and derivatives	氨基酸及其衍生物	-	3	877120	933514	886918	2.32044e+06	2.52554e+06	2.43501e+06	312687	388584	339759	836477	934920	937514	1.14253e+06	964939	1.18359e+06	-	-
pme2816	301.22	209.2	300.209	C20H28O2	[M+H]+	4-Oxoretinol	4-氧视黄醇	Others	其它类	Vitamin	维生素	62702-55-0	3	23517.5	22201.1	23015.1	13880.3	16222.6	20498.1	18510.9	24368.8	20549.8	20827.9	20597.1	20670.5	20575.5	17273.2	21134	C16683	-
HX1403	237.08	207.04	236.069	C12H12O5	[M+H]+	5,7,8-trimethoxycoumarin	5,7,8-甲氧基香豆精	Lignans and Coumarins	木脂素和香豆素	Coumarins	香豆素	-	2	62797.4	60985.6	67781.2	86301.2	80931.7	70944	1.12396e+06	1.12495e+06	1.08109e+06	40655.8	37087.7	41380.9	299401	242164	268369	-	-
pmp000020	287.09	203.04	286.084	C16H14O5	[M+H]+	Oxypeucedanin	氧化前胡素	Lignans and Coumarins	木脂素和香豆素	Coumarins	香豆素	737-52-0	2	30448.3	90222.3	34500.2	60463.6	63612.8	79063.9	4537.97	4474.83	1784.14	14181.6	6165.1	4846.08	34720.9	29175.1	35739.7	C09282	-
Lsjp211201	209.15	137.1	208.146	C13H20O2	[M+H]+	3S-3-hydroxy-β-damascon	3S-3-羟基-β-突厥酮	Others	其它类	Others	其它	-	2	540477	411825	407857	477970	364240	598048	451136	394434	487054	408890	239322	266545	342520	345151	411329	-	-
MWS0442	527.16	365.1	504.169	C18H32O16	[M+Na]+	Maltotriose	麦芽三糖	Others	其它类	Saccharides	糖类	1109-28-0	1	649684	784112	452798	919732	971803	1.0525e+06	1.96307e+06	1.39112e+06	1.77652e+06	3.47465e+06	4.17797e+06	4.29251e+06	2.26686e+06	2.77953e+06	2.69736e+06	C01835	ko02010
mws0056	463.09	316.03	464.096	C21H20O12	[M-H]-	Myricetin-3-O-rhamnoside (Myricitrin)	杨梅素-3-O-鼠李糖苷 (杨梅苷)	Flavonoids	黄酮	Flavonols	黄酮醇	17912-87-7	3	177138	160361	185027	262164	344929	317326	327764	278766	262544	276066	266303	293936	265707	240851	297998	C10108	-
Lmmn001294	331.1	153.02	332.111	C14H20O9	[M-H]-	Koaburaside	3,5-二甲氧基-4-羟基苯酚-1-O-葡萄糖苷	Phenolic acids	酚酸类	Phenolic acids	酚酸类	41653-73-0	2	1.16809e+06	1.09105e+06	1.21571e+06	559735	716612	554898	517754	492688	495200	316602	320729	346601	647833	523896	569526	-	-
Cmdn004285	609.2	447.12	610.211	C25H38O17	[M-H]-	6'-O-β-D-glucosylbarlerin*	6'-O-β-D-葡萄糖基(8-O-乙酰山栀苷甲酯)*	Terpenoids	萜类	Monoterpenoids	倍萜	927691-88-1	2	303325	270088	293277	750220	722492	791561	446162	388876	456746	439362	609566	422190	641148	518502	611802	-	-
pme2266	245.1	227.08	244.088	C10H16N2O3S	[M+H]+	Biotin	D-生物素	Others	其它类	Vitamin	维生素	58-85-5	3	453333	421964	384191	251184	233590	179940	431414	268735	350083	148865	185060	136684	240503	201793	248585	C00120	ko00780,ko01100,ko01240,ko02010
Qmgp102423	547.23	385.18	546.221	C27H34N2O10	[M+H]+	3α-Dihydrocadambine	3α-二氢卡丹宾碱	Alkaloids	生物碱	Plumerane	吲哚类生物碱	54483-84-0	2	489476	595113	562298	472007	326719	347947	9	9	9	9	9	9	259458	209479	246590	-	-
mws2125	166.98	78.96	167.982	C3H5O6P	[M-H]-	Phosphoenolpyruvate	磷酸烯醇式丙酮酸	Organic acids	有机酸	Organic acids	有机酸	138-08-9	3	80783.5	90256.8	92264.9	46991.8	49164.4	47551.7	50588.5	42121.4	40904.3	46890.3	39127.6	54035.2	48350.2	46246	56624	C00074	ko00010,ko00020,ko00400,ko00440,ko00620,ko00710,ko00999,ko01100,ko01110,ko01200,ko01230,ko01240
Lhcp090201	517.39	443.34	516.381	C32H52O5	[M+H]+	3-(Acetyloxy)-13,15-dihydroxyoleanan-12-one (Rubiprasin A)	3-(乙酰基氧基)-13,15-二羟基齐墩果烷-12-酮 (黑果茜草萜 A)	Terpenoids	萜类	Triterpene	三萜	125263-65-2	1	74048.8	16875.7	17551.5	14778.1	11292.5	15964.4	10128	14686.2	19624.9	115594	19235.8	4789.15	17444.8	18610.9	21517.8	-	-
Wmhp000032	505.35	259.21	504.345	C30H48O6	[M+H]+	2,3,6,23-Tetrahydroxyolean-12-en-28-oic acid (Protobassic acid)	2,3,6,23-四羟基齐墩果-12-烯-28-酸 (Protobassic acid)	Terpenoids	萜类	Triterpene	三萜	-	2	151822	170079	181105	102311	107617	98127.6	145976	162926	133500	193576	223879	176248	165583	136955	138593	-	-
HX1352	177.05	89.04	176.047	C10H8O3	[M+H]+	7-methoxycoumarin(ISO1)	7-甲氧基香豆素(ISO1)	Lignans and Coumarins	木脂素和香豆素	Coumarins	香豆素	-	1	2.31902e+06	2.25734e+06	2.03499e+06	4.10781e+06	3.02155e+06	3.71667e+06	2.57144e+06	2.90225e+06	2.82677e+06	1.59366e+07	1.42247e+07	1.33596e+07	4.8334e+06	5.79997e+06	4.8079e+06	-	-
pme0088	285.04	151	286.048	C15H10O6	[M-H]-	Luteolin (5,7,3',4'-Tetrahydroxyflavone)	木犀草素	Flavonoids	黄酮	Flavones	黄酮	491-70-3	1	92444.1	98643.6	80883.7	399811	362405	382360	214839	209723	217669	511472	531782	457736	354642	285689	310660	C01514	ko00941,ko00944,ko01100,ko01110
Cmmp003887	597.22	417.15	596.211	C28H36O14	[M+H]+	Aketrilignoside B	Aketrilignoside B	Lignans and Coumarins	木脂素和香豆素	Lignans	木脂素	1020108-72-8	3	367015	337791	230577	515317	482996	540669	1.22439e+06	1.08388e+06	1.56911e+06	1.35105e+06	1.22811e+06	925474	720380	745722	603152	-	-
MWSmce609	134.04	74.02	133.037	C4H7NO4	[M+H]+	L-Aspartic acid	L-天冬氨酸	Amino acids and derivatives	氨基酸及其衍生物	Amino acids and derivatives	氨基酸及其衍生物	56-84-8	2	2.46722e+06	2.39253e+06	2.53193e+06	1.57506e+06	1.47881e+06	1.50196e+06	1.4566e+06	1.27407e+06	1.38135e+06	1.11973e+06	1.12087e+06	1.14638e+06	1.7565e+06	1.71417e+06	1.42573e+06	C00049	ko00220,ko00250,ko00260,ko00261,ko00270,ko00300,ko00340,ko00410,ko00460,ko00470,ko00710,ko00760,ko00770,ko00970,ko00999,ko01100,ko01110,ko01200,ko01210,ko01230,ko01240,ko02010
mws1212	209.08	177.05	208.074	C11H12O4	[M+H]+	Ferulic acid methyl ester	阿魏酸甲酯	Phenolic acids	酚酸类	Phenolic acids	酚酸类	2309-07-1	3	35377.4	28489.9	45639.7	86293.3	89171.4	87868.6	118160	135987	142517	262795	255209	269957	134018	111038	111540	-	-
HJAP064	565.12	317.08	564.111	C25H24O15	[M+H]+	Isorhamnetin-3-O-(6''-malonyl)glucoside	异鼠李素-3-O-(6''-丙二酰)葡萄糖苷	Flavonoids	黄酮	Flavonols	黄酮醇	-	3	190532	186198	183983	198902	206672	181802	280028	311028	311269	485262	505332	490314	251425	274080	312647	-	-
Lmhp008233	474.26	333.24	473.254	C23H40NO7P	[M+H]+	LysoPE 18:4	溶血磷脂酰乙醇胺 18:4	Lipids	脂质	LPE	溶血磷脂酰乙醇胺	-	3	2202.34	4294.5	4177.16	23050.7	23123.5	30105.1	11216.6	8182.98	11056.2	5429.2	6437.91	7078.7	12351	9978.22	10645.4	-	-
Lmpp003930	579.15	271.06	578.142	C30H26O12	[M+H]+	Apigenin-7-O-(6''-p-Coumaryl)glucoside	芹菜素-7-O-(6''-对香豆酰)葡萄糖苷	Flavonoids	黄酮	Flavones	黄酮	-	2	1.89515e+06	1.95146e+06	1.71873e+06	4.37955e+06	3.59743e+06	3.97045e+06	2.69051e+06	2.78396e+06	3.30519e+06	2.06209e+06	2.36971e+06	2.37065e+06	2.85094e+06	2.95681e+06	3.49949e+06	-	-
pmn001382	515.12	353.09	516.127	C25H24O12	[M-H]-	Isochlorogenic acid A	异绿原酸 A	Phenolic acids	酚酸类	Phenolic acids	酚酸类	2450-53-5	2	756961	778123	855507	1.24689e+06	1.46663e+06	1.41036e+06	2.21989e+06	1.85678e+06	2.27609e+06	2.72282e+06	3.08891e+06	2.50825e+06	1.66035e+06	2.03571e+06	1.71095e+06	-	-
Hmbp002730	287.06	153.01	286.048	C15H10O6	[M+H]+	Isoscutellarein	异野黄芩素	Flavonoids	黄酮	Flavones	黄酮	41440-05-5	1	35677.1	27137.5	28385.6	95131.4	104267	80356.9	41667.5	49242.1	37328.8	106548	121035	90397	61709.6	60431.5	49853.1	C10097	-
Lmhp008718	506.32	184.07	505.317	C25H48NO7P	[M+H]+	LysoPC 17:2	溶血磷脂酰胆碱 17:2	Lipids	脂质	LPC	溶血磷脂酰胆碱	-	3	43236.7	58637.7	63260.9	122467	131582	128380	79180.3	84346.4	83856	51027.7	48105.1	45381	99692.6	120518	99416.9	-	-
Zmyn004732	293.21	185.12	294.219	C18H30O3	[M-H]-	2R-hydroxy-9Z,12Z,15Z-octadecatrienoic acid	2R-羟基-9Z,12Z,15Z-十八碳三烯酸	Lipids	脂质	Free fatty acids	游离脂肪酸	-	1	150544	142836	132527	307106	277925	458023	355044	356788	333161	435276	474408	460436	299079	297215	242894	C16342	ko00592
Jmcn006682	401.25	59.01	402.262	C21H38O7	[M-H]-	pterodontoside C	臭灵丹苷 C	Terpenoids	萜类	Sesquiterpenoids	倍半萜	-	3	434928	522081	500129	322016	314564	354157	102469	102727	91409	113338	132221	118730	224854	219514	181168	-	-
MWS1771	196.1	91.05	195.089	C10H13NO3	[M+H]+	L-Tyrosine methyl ester	L-酪氨酸甲酯	Amino acids and derivatives	氨基酸及其衍生物	Amino acids and derivatives	氨基酸及其衍生物	1080-06-4	3	37750.3	149132	171079	127212	133382	149223	237698	231476	214829	200086	232786	194659	20241.1	21800.3	17332.3	C03404	-
Lmtn000940	345.08	139.04	346.09	C14H18O10	[M-H]-	1-O-(3,4-Dihydroxy-5-methoxy-benzoyl)-glucoside	1-O-(3,4-二羟基-5-甲氧基-苯甲酰)-葡萄糖苷	Phenolic acids	酚酸类	Phenolic acids	酚酸类	-	2	968865	931664	1.01629e+06	1.51661e+06	1.77508e+06	1.43912e+06	682749	651251	646412	1.30367e+06	1.66248e+06	1.28404e+06	801624	913679	1.00956e+06	-	-
mws0224	150.06	61.01	149.051	C5H11NO2S	[M+H]+	DL-Methionine	DL-蛋氨酸	Amino acids and derivatives	氨基酸及其衍生物	Amino acids and derivatives	氨基酸及其衍生物	59-51-8	3	846438	836364	763996	393286	363860	314729	216147	228342	197560	229522	218921	199769	393499	316714	384252	-	-
Lmhn002683	457.08	163.04	458.085	C22H18O11	[M-H]-	p-Coumaroylcaffeoyltartaric acid	对香豆酰咖啡酰酒石酸	Phenolic acids	酚酸类	Phenolic acids	酚酸类	-	2	72949.3	66232.4	104494	66092.5	88114.9	114817	113482	116378	108446	142238	169052	119284	91901.7	90048.6	110339	-	-
pmp000663	331.23	97.06	330.219	C21H30O3	[M+H]+	Tussilagonone	款冬酮	Terpenoids	萜类	Sesquiterpenoids	倍半萜	110042-38-1	3	201858	185864	250329	328105	385453	390208	166422	174583	174045	75211.2	75625.2	85092.6	162922	203366	196796	-	-
Hmbp002333	387.13	147.04	386.121	C17H22O10	[M+H]+	10-Dehydrogeniposide	10-去氢京尼平苷	Terpenoids	萜类	Sesquiterpenoids	倍半萜	-	3	86245.7	100291	118616	87589.8	68179.8	84425.4	12800.8	16934	8697.49	20836.1	22896.2	23093.3	58011.8	65702.1	52167	-	-
pma6640	479.12	317.07	478.111	C22H22O12	[M+H]+	3'-O-Methyltricetin-7-O-glucoside	3'-O-甲基五羟黄酮-7-O-葡萄糖苷	Flavonoids	黄酮	Flavones	黄酮	-	3	139188	102042	187752	208392	233514	251916	255698	280830	194844	192699	192520	229923	180602	157583	199026	-	-
Lmjp002718	207.14	95.08	206.131	C13H18O2	[M+H]+	Arteannuin A	青蒿素 A	Terpenoids	萜类	Sesquiterpenoids	倍半萜	82442-48-6	1	2.95275e+07	2.13154e+07	3.06013e+07	2.49918e+07	2.25357e+07	2.35875e+07	1.62892e+07	1.87557e+07	2.23829e+07	1.18792e+07	1.29502e+07	1.31239e+07	2.06721e+07	1.91327e+07	2.39625e+07	-	-
Hahn002315	579.21	417.16	580.216	C28H36O13	[M-H]-	syringaresinol-4-O-β-D-glucopyranoside	丁香树脂酚-4-O-葡萄糖苷	Others	其它类	Others	其它	-	2	2.8433e+06	2.97453e+06	2.5002e+06	5.58336e+06	5.70505e+06	5.93074e+06	2.04976e+06	2.37864e+06	2.13531e+06	3.68411e+06	3.6785e+06	3.86412e+06	4.50882e+06	3.60684e+06	4.3577e+06	-	-
Zjxp110320	251.16	159.12	250.157	C15H22O3	[M+H]+	2α-Hydroxycostic acid*	2α-Hydroxycostic acid*	Terpenoids	萜类	Sesquiterpenoids	倍半萜	-	2	17230.1	15015.4	17986.7	115265	123620	194000	149915	296668	207765	137727	133986	122415	116164	93492.1	114275	-	-
Zjxp110319	251.16	159.12	250.157	C15H22O3	[M+H]+	3α-Hydroxycostic acid*	3α-Hydroxycostic acid*	Terpenoids	萜类	Sesquiterpenoids	倍半萜	-	2	17230.1	15015.4	17986.7	115265	123620	194000	149915	296668	207765	137727	133986	122415	116164	93492.1	114275	-	-
Wbtn006721	285.04	133.03	286.048	C15H10O6	[M-H]-	6,8-dihydroxy-3-methyl-9-oxoxanthene-1-carboxylic acid	6,8-二羟基-3-甲基-9-氧杂蒽-1-羧酸	Others	其它类	Ketone compounds	酮类化合物	-	1	86564	87688.9	98876.1	396480	372658	410446	186041	217351	183703	473966	525412	464112	370218	298139	312589	-	-
Lmgp004474	579.17	271.06	578.164	C27H30O14	[M+H]+	Genistein-7-O-galactoside-rhamnose	染料木素-7-O-半乳糖苷-鼠李糖	Flavonoids	黄酮	Isoflavones	异黄酮	-	3	1.51226e+06	1.7882e+06	1.76441e+06	3.48263e+06	3.67852e+06	4.71243e+06	3.17953e+06	2.58753e+06	2.7825e+06	2.03209e+06	2.14615e+06	2.52115e+06	2.50594e+06	2.52233e+06	3.05918e+06	-	-
Zmgp003335	613.17	289.07	612.169	C27H32O16	[M+H]+	Okanin-3',4'-di-O-glucoside*	奥卡宁-3',4'-二-O-葡萄糖苷*	Flavonoids	黄酮	Chalcones	查耳酮	-	3	1.5018e+06	1.89829e+06	1.93759e+06	3.6376e+06	4.02562e+06	4.19188e+06	1.31939e+06	1.49821e+06	1.85598e+06	1.04182e+06	1.09521e+06	971145	2.42204e+06	2.52165e+06	3.00309e+06	-	-
Lmln001951	595.13	300.03	596.138	C26H28O16	[M-H]-	Quercetin-3-O-(6''-O-arabinosyl)glucoside	檞皮素-3-O-(6''-O-阿拉伯糖基)葡萄糖苷	Flavonoids	黄酮	Flavonols	黄酮醇	-	3	5894.56	10471.2	6407.36	6641.35	16261.4	14997.3	147168	136917	119618	168961	189223	202075	97332.8	106894	84347.8	-	-
mws4163	665.21	485.15	666.222	C24H42O21	[M-H]-	Nystose	蔗果四糖	Others	其它类	Saccharides	糖类	13133-07-8	2	16062.8	16381.2	25922.1	9	9	9	117978	80925.1	80660.3	21166.8	23610	27493.2	24489.9	29373	23759.9	-	-
mws0371	327.23	283.24	328.24	C22H32O2	[M-H]-	Cis-4,7,10,13,16,19-Docosahexaenoic Acid	顺式-4,7,10,13,16,19-二十二碳六烯酸	Lipids	脂质	Free fatty acids	游离脂肪酸	6217-54-5	3	16596.7	17068.7	17560.2	25717.1	22021.2	20459	7747.11	8424.8	3874.71	10630.6	10670.8	10750.5	13569.8	10745.4	12812.2	C06429	ko01040
mws1167	131	59.01	132.006	C4H4O5	[M-H]-	Oxalacetic acid	草酰乙酸	Organic acids	有机酸	Organic acids	有机酸	328-42-7	3	91463.2	70214.9	22075	42009.9	14089.8	26139.2	173941	307138	215491	96769.2	140933	94304.1	125326	124289	152207	C00036	ko00010,ko00020,ko00250,ko00470,ko00620,ko00630,ko00710,ko00999,ko01100,ko01110,ko01200,ko01210,ko01230,ko01240
mws0045	449.11	303.05	448.101	C21H20O11	[M+H]+	Quercetin-3-O-rhamnoside(Quercitrin)	槲皮素-3-O-鼠李糖苷(槲皮苷)	Flavonoids	黄酮	Flavonols	黄酮醇	522-12-3	3	63389.1	34674.1	39806.1	67160.8	99839.5	57956.3	77371.6	50171.7	28495.1	44779.2	60281.2	64393.3	43985.2	40344.2	34665.4	C01750	ko00944
Zmtn001624	188.04	144.05	189.043	C10H7NO3	[M-H]-	N-Acetylisatin	N-乙酰靛红	Alkaloids	生物碱	Plumerane	吲哚类生物碱	574-17-4	3	652672	581457	710162	910916	888387	955195	868673	713000	752276	757699	698494	671015	894183	719641	747816	C02172	ko00380
Lmnp002584	625.18	463.13	624.169	C28H32O16	[M+H]+	Hispidulin-8-C-(2''-O-glucosyl)glucoside	高车前素-8-C-(2''-O-葡萄糖基)葡萄糖苷	Flavonoids	黄酮	Flavones	黄酮	-	3	48261.4	76167.7	90293.5	113109	121492	119406	167607	301238	203014	162233	154102	175467	176224	142698	146054	-	-
Li512114	485.36	453.34	486.371	C31H50O4	[M-H]-	2,3-Dihydroxyurs-12-en-28-oic acid methyl ester (Corosolic acid methyl ester)	2,3-二羟基熊果-12-烯-28-酸 甲酯 (科罗索酸甲酯)	Terpenoids	萜类	Triterpene	三萜	4518-70-1	2	39139.5	46590.8	47557.7	43046.2	43600.3	43440.5	150805	156581	155444	126621	149365	131602	92279.7	91810.6	74149.6	-	-
pme3163	289.03	96.97	290.04	C7H15O10P	[M-H]-	D-Sedoheptuiose 7-phosphate	D-景天庚酮糖 7-磷酸	Others	其它类	Saccharides	糖类	2646-35-7	3	2.24579e+06	1.85753e+06	1.76464e+06	1.01243e+06	1.12495e+06	818774	1.27354e+06	917535	996947	295806	372705	399964	1.07818e+06	1.24119e+06	979695	-	-
Lkmp122714	387.2	167.1	386.194	C19H30O8	[M+H]+	Sonchuionoside A	Sonchuionoside A	Terpenoids	萜类	Sesquiterpenoids	倍半萜	-	2	100854	86663.7	84770.9	237690	223107	175368	72873.6	84879.6	62327.9	124052	103700	133515	137512	154401	174885	-	-
mws0182	151.04	107.05	152.047	C8H8O3	[M-H]-	4-Hydroxyphenylacetic acid	4-羟基苯乙酸	Phenolic acids	酚酸类	Phenolic acids	酚酸类	156-38-7	3	47659.7	47359.8	50013.4	30559.9	9856.84	32933	92711.9	109053	98775.5	279558	162758	162814	119834	115578	143839	C00642	ko00350,ko00360,ko01100
Lkmp122415	265.14	173.1	264.136	C15H20O4	[M+H]+	Hydroxysantamarin(iso-03)	Hydroxysantamarin(iso-03)	Terpenoids	萜类	Sesquiterpenoids	倍半萜	-	2	9	9	9	9	9	9	4.40721e+06	5.43506e+06	4.79814e+06	4.59388e+06	5.64349e+06	4.50508e+06	2.51167e+06	2.76326e+06	2.1673e+06	-	-
Zmjp003163	211.13	55.05	210.126	C12H18O3	[M+H]+	Jasmonic acid	茉莉酸	Organic acids	有机酸	Organic acids	有机酸	77026-92-7	1	143772	199475	204067	316613	276528	324453	158001	103858	159696	131257	150870	150384	205169	245272	260620	C08491	ko00592,ko01100,ko01110,ko04075
mws0976	243.06	153.03	244.07	C9H12N2O6	[M-H]-	β-Pseudouridine	β-假尿苷	Nucleotides and derivatives	核苷酸及其衍生物	Nucleotides and derivatives	核苷酸及其衍生物	1445-07-4	3	91080.8	72182.2	111302	134866	115892	113353	126584	126178	131167	140458	103845	138887	124413	107471	137147	C02067	ko00240,ko01100
mws0262	149.01	87.01	150.016	C4H6O6	[M-H]-	L-Tartaric acid	L-酒石酸	Organic acids	有机酸	Organic acids	有机酸	87-69-4	2	7.45713e+06	7.41799e+06	6.00183e+06	8.79353e+06	1.07908e+07	7.83516e+06	4.11493e+06	4.3332e+06	3.8557e+06	3.10516e+06	2.46473e+06	3.05526e+06	6.32245e+06	5.00143e+06	6.0776e+06	C00898	ko00630,ko01100
Hmqp006023	326.27	309.27	324.266	C20H36O3	[M+H]+	Ethyl 9-Hydroxy-10,12-octadecadienoic acid	9-羟基-10,12-十八碳二烯酸乙酯	Lipids	脂质	Free fatty acids	游离脂肪酸	-	3	37601.8	41413	41156.5	14742	18756	15096.5	11342.1	10237.7	13218.3	14075.5	12858.7	12432.7	15931.3	20323.6	18065.9	-	-
mws1073	595.17	457.13	594.159	C27H30O15	[M+H]+	Apigenin-6,8-di-C-glucoside (Vicenin-2)	芹菜素-6,8-二-C-葡萄糖苷 (新西兰牡荆苷 II)	Flavonoids	黄酮	Flavones	黄酮	23666-13-9	2	153544	152447	208870	436302	458922	503147	5388.86	512.575	5376.8	10652	16081.6	19313.7	168793	186206	214492	C10195	-
mws1051	399.14	250.09	399.144	C15H23N6O5S+	[M]+	S-Adenosylmethionine	S-腺苷蛋氨酸	Amino acids and derivatives	氨基酸及其衍生物	Amino acids and derivatives	氨基酸及其衍生物	485-80-3	3	699361	635857	622351	353717	397095	440495	342633	320854	313574	127469	287648	402152	365102	331808	421425	-	-
Zadp003164	195.1	163.04	194.094	C11H14O3	[M+H]+	Dehydrololiolide	脱氢地芰普内酯	Terpenoids	萜类	Terpene	萜类	19355-58-9	2	91871.9	139098	45352.1	150459	184787	130684	152466	206671	221827	195630	172452	114727	220055	200570	172265	-	-
Zmkp000654	305.11	143.06	304.102	C10H16O7N4	[M+H]+	Vicine	蚕豆苷	Alkaloids	生物碱	Alkaloids	生物碱	152-93-2	2	443793	485527	453815	442906	428560	511002	603234	523544	613989	197220	221262	151409	346414	328641	412314	C08437	-
Lmhp012042	355.28	263.24	354.277	C21H38O4	[M+H]+	2-Linoleoylglycerol*	2-亚油酰甘油酯*	Lipids	脂质	Glycerol ester	甘油酯	3443-82-1	1	681982	571125	504027	615916	558924	559906	227214	244781	241073	177643	238618	244155	409604	445861	348756	-	-
Qmyp122114	223.21	149.13	222.198	C15H26O	[M+H]+	Ent-7(11)-selinen-4-ol	Ent-7(11)-selinen-4-ol	Terpenoids	萜类	Sesquiterpenoids	倍半萜	-	3	157995	156800	176402	147401	164414	145338	178472	171056	164969	182470	119657	136149	177715	160785	138859	-	-
Zmjp004610	537.16	375.11	536.153	C25H28O13	[M+H]+	5,4'-Dihydroxy-3,6,7,3'-tetramethoxyflavone-4'-O-glucoside	5,4'-二羟基-3,6,7,3'-四甲氧基黄酮-4'-O-葡萄糖苷	Flavonoids	黄酮	Flavones	黄酮	23279-19-8	2	3.27678e+06	3.63259e+06	3.15777e+06	2.03261e+06	2.15382e+06	2.18039e+06	592373	640840	752214	271024	386115	338183	1.83468e+06	1.69067e+06	1.4343e+06	-	-
Qmqp102520	263.13	159.08	262.12	C15H18O4	[M+H]+	Austricin	Austricin	Terpenoids	萜类	Sesquiterpenoids	倍半萜	10180-88-8	3	27443.7	30975.1	36831.2	13955.4	20055.6	14107.4	133813	155898	118309	89141.1	97428.1	90174.7	54401.8	64824.9	69486	-	-
Lmcp000282	162.11	85.03	161.105	C7H15NO3	[M+H]+	L-Carnitine	左旋肉碱	Alkaloids	生物碱	Alkaloids	生物碱	541-15-1	3	1.57611e+07	1.55105e+07	1.28509e+07	9.43215e+06	7.91831e+06	8.69673e+06	9.24626e+06	1.15048e+07	5.16854e+06	2.45068e+06	7.15871e+06	7.32333e+06	1.42888e+07	1.38359e+07	1.1289e+07	C00318	-
mws5035	279.17	120.08	278.163	C15H22N2O3	[M+H]+	L-Leucyl-L-phenylalanine	L-亮氨酰-L-苯丙氨酸	Amino acids and derivatives	氨基酸及其衍生物	Amino acids and derivatives	氨基酸及其衍生物	56217-82-4	3	135777	114591	130354	120889	131422	113107	73422.4	78630.9	90346.1	91944.9	78544.7	81349.7	88938.9	110993	91765	-	-
mws0609	344.04	150.04	345.047	C10H12N5O7P	[M-H]-	Guanosine 3',5'-cyclic monophosphate	鸟苷 3',5'-环单磷酸	Nucleotides and derivatives	核苷酸及其衍生物	Nucleotides and derivatives	核苷酸及其衍生物	7665-99-8	3	193162	231097	237018	151660	129050	171925	78717.7	82710.3	88733.4	17350.3	63174.8	42920.6	132095	126529	103883	C00942	ko00230,ko01100
Lmsn015919	658.85	482.93	659.861	C6H18O24P6	[M-H]-	Phytic acid	植酸	Organic acids	有机酸	Organic acids	有机酸	83-86-3	3	84810	90671.3	88114.3	80379.8	89462.2	86572.2	84917.6	93831.9	96800.8	90107.8	75586.8	87955.5	50736.3	64477.3	55044.4	C01204	ko00562,ko01100,ko04070
mws0847	150.08	133.05	149.07	C6H7N5	[M+H]+	1-Methyladenine	1-甲基腺嘌呤	Nucleotides and derivatives	核苷酸及其衍生物	Nucleotides and derivatives	核苷酸及其衍生物	5142-22-3	3	65769.4	67256	67047	43502.7	55082.9	49045.9	148142	131460	166850	116672	112311	118829	73620	94499.1	85888.9	C02216	-
MWS20145	451.12	289.07	450.116	C21H22O11	[M+H]+	Eriodictyol-7-O-glucoside	圣草酚-7-O-葡萄糖苷	Flavonoids	黄酮	Flavanones	二氢黄酮	38965-51-4	2	3.46432e+06	4.59626e+06	3.42854e+06	7.82312e+06	7.74234e+06	8.85557e+06	7.2778e+06	6.76564e+06	6.38849e+06	5.28169e+06	5.66406e+06	5.27626e+06	5.21574e+06	6.01853e+06	6.70579e+06	-	-
Lmhp008885	440.28	299.26	439.27	C20H42NO7P	[M+H]+	LysoPE 15:0(2n isomer)*	溶血磷脂酰乙醇胺 15:0(2n异构)*	Lipids	脂质	LPE	溶血磷脂酰乙醇胺	-	3	29617.8	29769	29544.4	36832.7	31957.6	33681	25946.2	24268.4	25598.4	17761	17636.8	17785	37455.7	33010.6	29172.5	-	-
Zmhn001358	299.08	137.02	300.084	C13H16O8	[M-H]-	4-O-Glucosyl-4-hydroxybenzoic acid	4-O-葡萄糖基-4-羟基苯甲酸	Phenolic acids	酚酸类	Phenolic acids	酚酸类	-	1	1.16594e+06	938156	1.10345e+06	1.00819e+06	1.08653e+06	739473	1.30247e+06	1.2496e+06	1.19703e+06	5.21523e+06	291354	853618	9.27081e+06	9.14303e+06	7.34503e+06	-	-
pma0702	558.28	207.07	557.274	C29H39N3O8	[M+H]+	N1,N8-Bis(sinapoyl)spermidine	N1,N8-双(芥子酰)亚精胺	Alkaloids	生物碱	Phenolamine	酚胺	-	3	134762	300781	282079	309733	250329	320403	627809	469562	430350	345685	336552	401128	438811	341033	389021	C21170	-
pme2433	106.09	88.08	105.079	C4H11NO2	[M+H]+	Diethanolamine	二乙醇胺	Alkaloids	生物碱	Alkaloids	生物碱	111-42-2	3	207040	178687	201950	249846	256415	243661	230373	230373	220714	205217	237532	251599	263372	266003	210784	C06772	ko00564
pme0256	151.03	108.02	152.033	C5H4N4O2	[M-H]-	Xanthine	黄嘌呤	Nucleotides and derivatives	核苷酸及其衍生物	Nucleotides and derivatives	核苷酸及其衍生物	69-89-6	3	26704.2	20566.8	38031	54454.9	62459.8	51858.5	67234.4	54193.7	48931.2	57936.8	73668.4	64174.7	53083.4	42973.3	54680.4	C00385	ko00230,ko00232,ko01100,ko01110,ko01232
Cmzp002600	407.15	275.11	406.147	C17H26O11	[M+H]+	Dihydromonotropein methyl ester	二氢水晶兰苷甲酯	Terpenoids	萜类	Monoterpenoids	倍萜	-	2	116817	133013	187345	73666.1	65308.1	75960.2	75387.9	78935.9	84167.5	23428.8	15696.2	30202.9	106758	112791	87890.9	-	-
Wmzp005304	550.2	302.08	549.199	C25H32ClN5O7	[M+H]+	Astin H	Astin H	Alkaloids	生物碱	Alkaloids	生物碱	-	3	52931.3	11330.3	20050.1	41374.3	34689.2	45003.4	114426	118950	88922.3	87024.5	82485.4	72838.5	47334.2	61154.9	54799.7	-	-
Lmbn001930	121.03	77.04	122.037	C7H6O2	[M-H]-	2-Hydroxybenzaldehyde (Salicylaldehyde)	2-羟基苯甲醛 (水杨醛)	Phenolic acids	酚酸类	Phenolic acids	酚酸类	90-02-8	3	173354	236417	179112	134253	103714	115748	83365.5	87878.9	97652.3	72580.1	64036.2	66534.1	123947	109552	96006.8	C06202	ko01100
mws0011	371.13	209.08	372.142	C17H24O9	[M-H]-	Syringin	紫丁香苷	Phenolic acids	酚酸类	Phenolic acids	酚酸类	118-34-3	2	640547	622669	697233	551822	632553	609740	1.00909e+06	1.0671e+06	1.16916e+06	117500	673487	950211	110175	98699.3	127047	C01533	ko00940
Lmhp010757	506.32	365.31	505.317	C25H48NO7P	[M+H]+	LysoPE 20:2*	溶血磷脂酰乙醇胺 20:2*	Lipids	脂质	LPE	溶血磷脂酰乙醇胺	-	3	7332.75	8556.7	6748.97	12324.9	14298.2	9426.7	8875.16	6282.48	8563.13	6296.32	7351.77	5836.43	7403.42	7138.42	8987.31	-	-
pmb3000	503.12	341.1	504.127	C24H24O12	[M-H]-	Chrysoeriol-7-O-(6''-acetyl)glucoside	金圣草黄素-7-O-(6''-乙酰)葡萄糖苷	Flavonoids	黄酮	Flavones	黄酮	-	3	148345	133276	123712	198963	173618	163009	237617	228308	227018	360066	237250	307173	252473	198501	211061	-	-
Jmcp004706	419.26	135.11	418.257	C21H38O8	[M+H]+	pterodontoside E	臭灵丹苷 E	Terpenoids	萜类	Sesquiterpenoids	倍半萜	-	1	121420	104893	85993.6	133362	109467	88686.7	177563	125828	151922	28800.7	38762.9	41638.4	100256	77485.8	89014.6	-	-
Lsmp010419	225.15	121.1	224.141	C13H20O3	[M+H]+	Corchoionol C	Corchoionol C	Terpenoids	萜类	Monoterpenoids	倍萜	-	2	384083	413621	315861	407184	419295	874643	475580	495538	467326	310245	336013	303572	361334	408066	466695	-	-
MWSHY0067	611.16	303.05	610.153	C27H30O16	[M+H]+	Quercetin-3-O-rutinoside (Rutin)*	槲皮素-3-O-芸香糖苷 (芦丁)*	Flavonoids	黄酮	Flavonols	黄酮醇	153-18-4	3	144686	141086	95365.3	170638	153609	136146	491525	421099	399720	769910	870447	918745	324711	321486	400646	C05625	ko00944,ko01100,ko01110
MWS1962	153.13	83.05	152.12	C10H16O	[M+H]+	cis-Citral	柠檬醛	Organic acids	有机酸	Organic acids	有机酸	5392-40-5	3	505989	537154	564100	162392	218332	237371	380234	423941	390872	225290	188095	212656	276573	302498	355208	C09847	ko01110
mws0572	126.07	109.04	125.059	C5H7N3O	[M+H]+	5-Methylcytosine	5-甲基胞嘧啶	Nucleotides and derivatives	核苷酸及其衍生物	Nucleotides and derivatives	核苷酸及其衍生物	554-01-8	3	136438	123848	135856	125740	103141	139580	300618	282553	310021	112512	120580	137197	147381	122922	159033	C02376	ko00240,ko01100
pme2693	131.12	114.09	130.111	C6H14N2O	[M+H]+	N-Acetylputrescine	N-乙酰腐胺	Alkaloids	生物碱	Alkaloids	生物碱	18233-70-0	3	70547.8	104312	91800.6	80398.8	86419.8	87323	84373.5	82367.1	73767.2	74471.4	71510.5	67557.1	61008.6	47143.3	53415.4	C02714	ko00330,ko01100
Lmbn001181	531.14	531.13	532.143	C22H28O15	[M-H]-	Fraxetin-7,8-di-O-glucoside	秦皮素-7,8-二-O-葡萄糖苷	Lignans and Coumarins	木脂素和香豆素	Coumarins	香豆素	-	3	184715	125178	204491	354396	253966	195480	80876.7	305954	316719	78359.5	62438.5	51192.1	123324	134082	103473	-	-
mws0866	259.02	96.97	260.03	C6H13O9P	[M-H]-	D-Glucose 6-phosphate*	D-葡萄糖-6-磷酸*	Others	其它类	Saccharides	糖类	56-73-5	3	1.24244e+06	1.28591e+06	1.26649e+06	491733	442512	629363	821492	785216	749718	846692	722832	741870	670138	856333	835650	C00092	ko00500,ko00562,ko01100,ko01110
MWSmce129	233.15	187.14	232.146	C15H20O2	[M+H]+	Atractylenolide Ⅱ	白术内酯 Ⅱ	Terpenoids	萜类	Sesquiterpenoids	倍半萜	73069-14-4	2	8546.47	9173.27	14034.3	219358	167316	189757	14433.6	8042.81	14032.3	79834.4	67115	73984.7	61414.2	63332.3	77431.4	C17886	-
Lmtp004044	597.14	303.04	596.138	C26H28O16	[M+H]+	Quercetin-3-O-apiosyl(1→2)galactoside*	槲皮素-3-O-芹糖基(1→2)半乳糖苷*	Flavonoids	黄酮	Flavonols	黄酮醇	-	2	705700	756767	702664	1.26632e+06	265594	375200	3.04833e+06	3.20216e+06	3.38595e+06	4.13284e+06	2.99006e+06	3.45538e+06	1.86939e+06	2.40407e+06	2.31527e+06	-	-
Lmjp004009	425.18	263.13	424.173	C21H28O9	[M+H]+	Chloranoside A	金粟兰诺苷 A	Terpenoids	萜类	Sesquiterpenoids	倍半萜	-	1	9.01769e+06	1.21285e+07	1.19876e+07	2.87961e+06	3.29126e+06	5.00402e+06	8.13242e+06	6.81413e+06	6.87103e+06	20075720	1.79508e+07	1.96642e+07	8.34189e+06	7.87946e+06	1.00571e+07	-	-
Lssp210094	320.14	201.09	319.138	C12H21N3O7	[M+H]+	2''-hydroxynicotinamide	2''-羟基尼克胺	Others	其它类	Saccharides	糖类	-	3	80747.3	72566.2	87373.5	62452.9	47790.7	61201.8	196411	130484	215947	113700	161843	142822	147767	169534	130441	-	-
pme2459	449.11	287.06	448.101	C21H20O11	[M+H]+	Luteolin-7-O-glucoside (Cynaroside)	木犀草素-7-O-葡萄糖苷 (木犀草苷)	Flavonoids	黄酮	Flavones	黄酮	5373-11-5	1	1.34517e+06	1.28057e+06	1.5467e+06	2.30013e+06	3.21663e+06	2.82174e+06	2.77794e+06	2.51293e+06	2.8098e+06	1.90066e+06	2.18802e+06	1.68387e+06	2.28597e+06	1.87619e+06	2.43326e+06	C03951	ko00944
Lmhn002574	431.06	137.03	432.069	C20H16O11	[M-H]-	Caffeoyl(p-Hydroxybenzoyl)tartaric acid	咖啡酰对羟基苯甲酰酒石酸	Phenolic acids	酚酸类	Phenolic acids	酚酸类	-	3	57758.7	91027.8	60386.2	64566.3	81914.4	78410.4	150951	150932	125582	65070.2	78829.1	80493.8	101017	110075	130252	-	-
Lmhp009773	515.32	261.22	514.314	C27H46O9	[M+H]+	1-α-Linolenoyl-glycerol-3-O-glucoside*	1-α-亚麻酸甘油酯-3-O-葡萄糖苷*	Lipids	脂质	Glycerol ester	甘油酯	-	1	1.11178e+06	1.18398e+06	1.27506e+06	1.1173e+06	1.19753e+06	1.49886e+06	793497	821209	725615	266284	190843	176548	722756	631223	824295	-	-
pmb0801	346.11	184.06	345.106	C14H19NO9	[M+H]+	4-Pyridoxic acid-O-glucoside	4-吡哆酸-O-葡萄糖苷	Others	其它类	Vitamin	维生素	-	2	111156	114835	147630	128311	114029	131664	154222	171803	176406	74079.9	80961.1	64081.4	97603	127006	109242	-	-
Qmyp122006	417.25	167.14	416.241	C21H36O8	[M+H]+	Alatoside A(ISO)	Alatoside A(ISO)	Terpenoids	萜类	Sesquiterpenoids	倍半萜	-	1	1.13497e+06	1.04672e+06	1.31079e+06	1.70076e+06	1.69154e+06	1.58951e+06	711593	1.17943e+06	1.07399e+06	867042	848325	851913	817378	983604	1.06801e+06	-	-
Lmxn007955	359.08	329.03	360.084	C18H16O8	[M-H]-	Sudachitin	5,7,4'-三羟基-6,8,3'-三甲氧基黄酮	Flavonoids	黄酮	Flavones	黄酮	4281-28-1	3	2041.94	6725.65	4346.4	10253.7	26013.9	7908.66	18728.6	14459.1	13087	8578.49	4235.77	6925.94	11473.8	11247.8	8930.67	-	-
pme2914	161.05	99.05	162.053	C6H10O5	[M-H]-	3-Hydroxy-3-methylpentane-1,5-dioic acid	3-羟基-3-甲基谷氨酸	Amino acids and derivatives	氨基酸及其衍生物	Amino acids and derivatives	氨基酸及其衍生物	503-49-1	3	1.82652e+06	1.84115e+06	1.82916e+06	1.66413e+06	1.59352e+06	1.14568e+06	926327	1.12735e+06	1.18519e+06	1.53021e+06	1.7623e+06	1.74638e+06	1.34384e+06	1.68315e+06	1.73283e+06	C03761	-
pmp001284	331.28	313.27	330.277	C19H38O4	[M+H]+	Monopalmitin	单棕榈酸甘油酯	Lipids	脂质	Glycerol ester	甘油酯	542-44-9	1	322931	326835	456435	424203	370642	368070	386402	368366	335176	354117	367620	499080	333728	433056	365696	-	-
pmn001515	325.06	93.03	326.064	C14H14O9	[M-H]-	3-Galloylshikimic acid	3-没食子酰莽草酸	Phenolic acids	酚酸类	Phenolic acids	酚酸类	110082-91-2	3	10660.5	8968.37	46478.3	11007.7	49529.8	70981.7	80916.9	73615.1	70171.9	41896.9	57170	46662	55574.3	58204	44745.2	-	-
HX1288	387.2	207.14	386.194	C19H30O8	[M+H]+	Citroside A	柑橘苷 A	Terpenoids	萜类	Terpene	萜类	120330-44-1	1	6.85649e+06	5.92543e+06	5.52424e+06	5.77114e+06	6.05734e+06	5.1011e+06	4.10356e+06	5.29881e+06	3.86782e+06	2.72407e+06	2.68208e+06	2.92971e+06	4.01944e+06	5.27702e+06	4.78928e+06	-	-
MWSHY0009	301.07	286.05	300.063	C16H12O6	[M+H]+	Diosmetin (5,7,3'-Trihydroxy-4'-methoxyflavone)*	香叶木素*	Flavonoids	黄酮	Flavones	黄酮	520-34-3	1	43540	27162	28692.4	87901.3	75365.6	85861.6	161151	183811	160126	131323	131469	113947	90241.8	71818.3	93075	C10038	-
Lmln001195	297.1	135.07	298.105	C14H18O7	[M-H]-	Picein (4-Acetylphenyl-glucoside)	云杉苷	Phenolic acids	酚酸类	Phenolic acids	酚酸类	530-14-3	3	171989	161000	168783	112633	147128	104560	149040	114759	148900	40404.6	61075.4	46746.2	120365	112007	91820.2	C10720	-
Lmzn001875	741.23	579.18	742.232	C33H42O19	[M-H]-	Naringenin-7-O-Rutinoside-4'-O-glucoside	柚皮素-7-O-芸香糖苷-4'-O-葡萄糖苷	Flavonoids	黄酮	Flavanones	二氢黄酮	-	3	141119	172148	131514	257102	167948	138623	45250	42757.4	47374.1	56303.3	48527.5	41796.6	54676.9	66363.3	71759.9	-	-
mws0982	126.1	68.05	125.095	C6H11N3	[M+H]+	1-Methylhistamine	1-甲基组胺	Alkaloids	生物碱	Alkaloids	生物碱	501-75-7	3	26445.3	46016.7	42731.6	39462.4	44121.7	50714.4	31107.7	31839.7	33482.2	34800.1	30253.2	33360.9	41137	32578.9	32903.6	C05127	ko00340,ko01100
mws2608	222.1	84.05	221.09	C8H15NO6	[M+H]+	N-Acetyl-D-galactosamine	N-乙酰-D-半乳糖胺	Others	其它类	Saccharides	糖类	1811-31-0	3	345105	667300	543098	351617	613807	498546	545582	359752	402471	376537	169702	420274	681027	516541	606745	C01132	ko00052,ko00520,ko01100,ko01250
pmb0645	627.19	465.2	626.185	C28H34O16	[M+H]+	Hesperetin-6-C-glucoside-7-O-glucoside	橙皮素-6-C-葡萄糖苷-7-O-葡萄糖苷	Flavonoids	黄酮	Flavonols	黄酮醇	-	3	2.78205e+06	2.9044e+06	6.0997e+06	1.13109e+07	1.36596e+07	5.404e+06	5.77074e+06	4.83088e+06	1.20282e+07	1.11388e+07	1.1096e+07	1.18499e+07	5.1467e+06	4.50248e+06	5.92835e+06	-	-
pme3381	165.06	106.04	166.063	C9H10O3	[M-H]-	3-Hydroxyphenylacetic Acid Methyl Ester	3-羟基苯基乙酸甲酯	Phenolic acids	酚酸类	Phenolic acids	酚酸类	42058-59-3	3	23902.4	18015.9	16249	45110.6	39347.3	36264.4	60030.8	60027.8	56709.7	71571.8	86299.4	87563.6	50408.4	38157.6	46424	-	-
Hmqp005455	297.24	81.07	296.235	C18H32O3	[M+H]+	15(R)-Hydroxylinoleic Acid	15(R)-羟基亚油酸	Lipids	脂质	Free fatty acids	游离脂肪酸	177931-23-6	3	195805	197627	206100	306427	321797	378545	292656	327749	327939	299638	303630	280783	314144	246573	250887	-	-
Lmwp003888	773.21	287.06	772.206	C33H40O21	[M+H]+	Kaempferol-3-O-sophoroside-7-O-glucoside	山柰酚-3-O-槐糖苷-7-O-葡萄糖苷	Flavonoids	黄酮	Flavonols	黄酮醇	-	3	118334	160087	100325	187687	235203	183590	129725	96159.7	117662	97169	117369	86372.5	85916.3	101868	114000	-	-
Lafp002342	243.09	140.05	242.078	C11H14O6	[M+H]+	2,3-Dihydroxy-1-(4-hydroxy-3,5-dimethoxyphenyl)propan-1-one	2,3-二羟基-1-(4-羟基-3,5-二甲氧基苯基)丙-1-酮	Phenolic acids	酚酸类	Phenolic acids	酚酸类	33900-74-2	1	370748	396464	382298	445325	439682	443129	519239	391626	474966	300438	264048	287895	84625.4	83213.2	65112.1	-	-
Lmhp010162	468.31	327.29	467.301	C22H46NO7P	[M+H]+	LysoPE 17:0	溶血磷脂酰乙醇胺 17:0	Lipids	脂质	LPE	溶血磷脂酰乙醇胺	-	2	4094.3	2734.53	2732.03	11729.8	10317.8	11370.3	6334.43	4307.95	3719.02	4469.4	3862.68	5001.13	6771.86	8421.34	6566.33	-	-
Lmhn002926	279.05	163.04	280.058	C13H12O7	[M-H]-	p-Coumaroylmalic acid	对香豆酰苹果酸	Phenolic acids	酚酸类	Phenolic acids	酚酸类	-	3	140898	131433	138443	222657	165973	217231	159287	149637	132678	77071	86769	70532.2	220387	219569	170546	-	-
mws1014	209.04	149.02	208.037	C10H8O5	[M+H]+	Fraxetin (7,8-Dihydroxy-6-methoxycoumarin)	秦皮素	Lignans and Coumarins	木脂素和香豆素	Coumarins	香豆素	574-84-5	2	453150	885621	1.01336e+06	449712	683967	729486	931050	897900	995611	701012	882663	1.02957e+06	679679	899160	774591	C09265	ko00999,ko01110
pme3034	131.03	87.05	132.042	C5H8O4	[M-H]-	Ethylmalonic acid	乙基丙二酸	Organic acids	有机酸	Organic acids	有机酸	601-75-2	3	25645.8	27451.9	25515	16314.6	17382.1	18298.5	18934.8	21789.6	17683	14652.5	21435.6	18380.6	17876.9	13844.8	14480.6	-	-
pme0264	243.1	127.05	242.09	C10H14N2O5	[M+H]+	Thymidine	胸苷	Nucleotides and derivatives	核苷酸及其衍生物	Nucleotides and derivatives	核苷酸及其衍生物	50-89-5	2	59812.9	263883	76157.2	49796.3	61105.4	310591	36184.9	169310	28421.8	23827.7	110259	100646	194881	207335	253589	C00214	ko00240,ko01100,ko01232
pmn001378	519.19	357.14	520.194	C26H32O11	[M-H]-	Pinoresinol-4-O-glucoside	松脂醇-4-O-葡萄糖苷	Lignans and Coumarins	木脂素和香豆素	Lignans	木脂素	41607-20-9	3	79606.7	48684.7	78722.8	62484.3	104445	96298.2	140531	127595	159623	204744	243380	249998	159055	119619	138832	C17529	-
pme0253	174.11	86.1	173.105	C8H15NO3	[M+H]+	N-Acetyl-L-leucine	N-乙酰-L-亮氨酸	Amino acids and derivatives	氨基酸及其衍生物	Amino acids and derivatives	氨基酸及其衍生物	1188-21-2	3	173463	140652	184358	180996	152169	199008	473375	471754	495704	319319	266732	300104	233287	220385	286498	C02710	-
Cmzn005251	433.11	271.06	434.121	C21H22O10	[M-H]-	6-O-Caffeoylarbutin	6-O-咖啡酰熊果苷	Phenolic acids	酚酸类	Phenolic acids	酚酸类	136172-60-6	3	88058.2	105069	101499	140092	146411	160334	186740	196398	193022	295225	279051	369297	160515	213899	190159	-	-
Hmcn000773	507.17	179.05	508.179	C21H32O14	[M-H]-	6'-O-Glucosylaucubin	6'-O-葡萄糖桃叶珊瑚苷	Terpenoids	萜类	Sesquiterpenoids	倍半萜	-	3	48030	40855.6	55767.3	74419.5	98242.2	73868.4	23364.3	17345.4	34087.7	8467.89	12051.1	15282.2	39047.4	32522.1	43347.4	-	-
mws1434	431.1	311.05	432.106	C21H20O10	[M-H]-	Apigenin-6-C-glucoside (Isovitexin)*	芹菜素-6-C-葡萄糖苷 (异牡荆素)*	Flavonoids	黄酮	Flavones	黄酮	38953-85-4	3	19000.7	13833	31132.3	32423.8	29147.3	29315	35843	25870.4	37852.9	21923.6	19622.8	21136.2	26727.2	22612.8	20183.1	C01714	ko00944
mws0048	431.1	311.05	432.106	C21H20O10	[M-H]-	Apigenin-8-C-Glucoside (Vitexin)*	芹菜素-8-C-葡萄糖苷 (牡荆素)*	Flavonoids	黄酮	Flavones	黄酮	3681-93-4	3	19000.7	13833	31132.3	32423.8	29147.3	29315	35843	25870.4	37852.9	21923.6	19622.8	21136.2	26727.2	22612.8	20183.1	C01460	ko00941,ko00944
Hmpp003270	449.11	287.05	448.101	C21H20O11	[M+H]+	Luteolin-4'-O-glucoside	木犀草素-4'-O-葡萄糖苷	Flavonoids	黄酮	Flavones	黄酮	6920-38-3	3	932939	739818	1.17846e+06	2.03988e+06	2.0654e+06	1.74672e+06	2.0392e+06	2.38073e+06	2.0755e+06	1.32744e+06	1.7688e+06	1.91126e+06	785288	840309	1.02625e+06	-	-
HX1312	221.12	151.08	220.11	C13H16O3	[M+H]+	Precocene II	早熟素II	Others	其它类	Others	其它	-	3	27422.9	26415.4	19861.4	15283.3	18508.1	10632.7	17762.2	16027.5	16522.8	25245.8	23274.7	17429.3	15658.6	17567.6	20748.8	-	-
Zmzn000078	168.99	78.96	169.998	C3H7O6P	[M-H]-	Dihydroxyacetone phosphate	磷酸二羟基丙酮	Others	其它类	Saccharides	糖类	57-04-5	3	30976.9	49744.9	31260.3	111746	108757	116369	12230.1	20660.8	21367.8	38062.5	49882.7	44639	60621.2	46435.6	49487.4	C00111	ko00010,ko00040,ko00051,ko00052,ko00561,ko00562,ko00564,ko00640,ko00710,ko00760,ko01100,ko01110,ko01200,ko01230
Zmxp003107	611.16	287.06	610.153	C27H30O16	[M+H]+	Luteolin-7,3'-di-O-glucoside*	木犀草素-7,3'-O-二葡萄糖苷*	Flavonoids	黄酮	Flavones	黄酮	52187-80-1	1	1.0561e+07	9.99564e+06	8.54276e+06	2.26009e+07	2.70522e+07	1.87465e+07	6.43616e+06	7.2902e+06	7.4511e+06	6.42949e+06	5.63437e+06	4.96911e+06	1.4968e+07	1.31551e+07	1.1203e+07	-	-
Wbmp003302	165.09	91.05	164.084	C10H12O2	[M+H]+	Frambinone	羟苯基丁酮	Others	其它类	Ketone compounds	酮类化合物	-	2	1.48396e+06	1.4233e+06	1.52705e+06	3.48129e+06	4.11165e+06	4.13552e+06	1.50689e+06	1.51836e+06	1.15095e+06	946158	972968	1.00383e+06	1.78588e+06	1.4097e+06	1.86307e+06	-	-
pmp000003	317.07	302.04	316.058	C16H12O7	[M+H]+	Nepetin (5,7,3',4'-Tetrahydroxy-6-methoxyflavone)	泽兰黄酮 (6-甲氧基木犀草素)	Flavonoids	黄酮	Flavones	黄酮	520-11-6	3	11602.6	20422.5	18659	26544	22393.6	18093.1	42972.6	48509.1	23322.6	41030.8	55749.1	35075	32049.7	25147	25251.3	-	-
Qatp009522	233.15	187.15	232.146	C15H20O2	[M+H]+	Dehydrosaussurea lactone	去氢凤毛菊内酯	Terpenoids	萜类	Sesquiterpenoids	倍半萜	-	2	9206.02	8291.13	9601.93	96197.1	107384	138487	30381.2	35890.2	33627.5	32507.3	29835.9	28666.4	35072.9	45978.1	37662.1	-	-
Zmap009745	345.1	330.07	344.09	C18H16O7	[M+H]+	Ayanin (3',5-Dihydroxy-3,4',7-Trimethoxyflavone)*	阿亚黄素 (3',5-二羟基-3,4',7-三甲氧基黄酮)*	Flavonoids	黄酮	Flavones	黄酮	572-32-7	3	8256.66	12500.3	11734.3	21511.1	19200.2	18205.9	32388.7	34597.1	30860.1	57461.6	28396.4	25614.4	25296.2	20069.2	26596	C04444	ko00944,ko01110
Lhfp110824	331.19	83.05	330.183	C20H26O4	[M+H]+	6β-Angeloyloxy-9-Oxo-10αH-Furanoeremophilane(iso-02)	6β-Angeloyloxy-9-Oxo-10αH-Furanoeremophilane(iso-02)	Terpenoids	萜类	Sesquiterpenoids	倍半萜	-	3	664987	449411	540267	575326	538689	647965	814443	746359	860884	717962	666843	885721	587287	785794	710104	-	-
Lamp007096	287.18	131.05	286.168	C17H22N2O2	[M+H]+	N-(1-Cinnamoylpyrrolidin-2-yl)isobutyramide	N-(1-肉桂酰基吡咯烷-2-基)异丁酰胺	Alkaloids	生物碱	Phenolamine	酚胺	-	2	6396.77	11757.9	8658.81	15804.2	11876.6	12881.4	118426	110436	125467	131473	161892	130687	70949.2	56289.3	74699.4	-	-
Qmqp102532	265.14	187.11	264.136	C15H20O4	[M+H]+	Artecalin(ISO)	Artecalin(ISO)	Terpenoids	萜类	Sesquiterpenoids	倍半萜	-	3	188446	169689	199493	111281	118568	89822.5	2.10263e+06	2.10558e+06	2.35553e+06	1.96656e+06	2.37395e+06	2.38166e+06	972721	795996	1.06597e+06	-	-
Lmhp009187	440.28	299.26	439.27	C20H42NO7P	[M+H]+	LysoPE 15:0*	溶血磷脂酰乙醇胺 15:0*	Lipids	脂质	LPE	溶血磷脂酰乙醇胺	-	3	26503.2	31120.6	28998.2	34316.9	36546.9	38160.6	26455.6	23900.3	23156.9	19516.3	15461.1	19144	37013.8	32295.6	27620.6	-	-
pmn001583	609.15	300.03	610.153	C27H30O16	[M-H]-	Quercetin-3-O-robinobioside	槲皮素-3-O-洋槐糖苷	Flavonoids	黄酮	Flavonols	黄酮醇	52525-35-6	3	15034.3	12156.3	18073.1	28677.6	29183.8	24604.7	57906.8	61056.7	62593.7	122193	142664	103681	49296.8	65883.1	56449.8	-	-
MWStz186	327.17	265.14	326.163	C19H22N2O3	[M+H]+	Leuconolam	留柯诺内酰胺	Alkaloids	生物碱	Plumerane	吲哚类生物碱	93710-27-1	3	27005.2	19081.6	4444.89	4777.73	9804.55	13416.6	117880	101571	124125	72114.6	81581.3	71708.2	54253.6	55932.5	70185	-	-
mws0668	283.07	151.03	284.076	C10H12N4O6	[M-H]-	Xanthosine	黄苷	Nucleotides and derivatives	核苷酸及其衍生物	Nucleotides and derivatives	核苷酸及其衍生物	146-80-5	1	898903	882333	1.0191e+06	871622	612075	632276	339648	328677	258290	696053	912589	799581	460013	595782	604767	C01762	ko00230,ko00232,ko01100,ko01110,ko01232,ko02010
Zmdn001564	293.11	164.07	294.122	C14H18N2O5	[M-H]-	γ-Glutamylphenylalanine	γ-谷氨酰胺苯丙氨酸	Amino acids and derivatives	氨基酸及其衍生物	Amino acids and derivatives	氨基酸及其衍生物	7432-24-8	3	33332.4	35207.3	27616.8	64593.7	61249.3	44698.6	14132.5	11062.1	11204.4	14736	15357.6	10986.8	31013.8	25818.5	34728.2	-	-
Lmrj002793	277.12	120.08	276.111	C14H16N2O4	[M+H]+	Cyclo(Phe-Glu)	环(苯丙氨酸-谷氨酸)	Amino acids and derivatives	氨基酸及其衍生物	Amino acids and derivatives	氨基酸及其衍生物	-	3	72990.1	64289.5	54652.1	46803.2	53707.1	40212.8	13141.5	30330.8	23556.5	22929.6	22877.7	26443	39665.8	35191.6	29486.8	-	-
Lmsn002288	503.14	341.09	504.148	C21H28O14	[M-H]-	1-O-Caffeoyl-(6-O-glucosyl)-β-D-glucose	1-O-咖啡酰-6-O-葡萄糖基-β-D-葡萄糖	Phenolic acids	酚酸类	Phenolic acids	酚酸类	-	1	9	9	9	9	9	9	9	9	9	353382	394109	374488	424576	376925	314811	-	-
Cmyp002064	463.12	301.08	462.116	C22H22O11	[M+H]+	Yuanhuanin	芫花叶苷	Flavonoids	黄酮	Flavones	黄酮	83133-14-6	2	122848	97721.4	177724	95119.7	83747.8	70166	395772	350588	449832	408115	270717	350418	229946	223658	290085	-	-
pme0368	579.17	271.04	578.164	C27H30O14	[M+H]+	Apigenin-7-O-rutinoside (Isorhoifolin)	芹菜素-7-O-芸香糖苷 (异野漆树苷)	Flavonoids	黄酮	Flavones	黄酮	552-57-8	1	1.72301e+06	1.45704e+06	1.73679e+06	4.19253e+06	3.86954e+06	3.95828e+06	2.66265e+06	2.85993e+06	2.777e+06	2.14272e+06	2.72879e+06	2.05686e+06	2.41025e+06	2.83689e+06	3.2485e+06	-	-
Qmqp102540	293.14	247.13	292.131	C16H20O5	[M+H]+	3-Methoxytanapartholide	3-Methoxytanapartholide	Terpenoids	萜类	Sesquiterpenoids	倍半萜	-	3	54088.9	37621.1	35550.3	34112	31410.1	28641.5	43310.7	49261.2	38044	34025.3	43228.5	31542.5	38623.1	29904.1	30373.4	-	-
Lmgn002253	695.2	353.09	696.19	C31H36O18	[M-H]-	Syringoylcaffeoylquinic acid-D-glucose	丁香酰咖啡酰奎宁酸葡萄糖	Phenolic acids	酚酸类	Phenolic acids	酚酸类	-	1	9.76143e+06	1.10711e+07	1.04029e+07	9.9758e+06	8.32074e+06	8.28347e+06	5.16223e+06	5.3001e+06	5.44902e+06	4.17462e+06	3.26959e+06	4.36063e+06	6.6221e+06	7.63395e+06	8.91685e+06	-	-
Lmhp008513	677.37	261.22	676.367	C33H56O14	[M+H]+	2-α-Linolenoyl-glycerol-1,3-di-O-glucoside*	2-α-亚麻酸甘油酯-1,3-二-O-葡萄糖苷*	Lipids	脂质	Glycerol ester	甘油酯	-	1	844616	473214	780367	677695	751717	563158	301057	440887	275237	196909	203901	154118	294558	235953	317595	-	-
MWSHY0100	435.09	303.06	434.085	C20H18O11	[M+H]+	Avicularin(Quercetin-3-O-α-L-arabinofuranoside)*	扁蓄苷(广寄生苷)*	Flavonoids	黄酮	Flavonols	黄酮醇	572-30-5	1	7.12224e+06	6.5291e+06	7.3709e+06	9.70325e+06	1.0245e+07	1.09716e+07	7.37253e+07	5.16144e+07	5.85663e+07	6.08124e+07	4.77643e+07	6.96761e+07	2.33643e+07	2.98268e+07	3.12519e+07	-	-
Xmsn002700	465.13	303.05	466.111	C21H22O12	[M-H]-	Taxifolin-3'-O-glucoside	花旗松素-3'-O-葡萄糖苷	Flavonoids	黄酮	Flavanonols	二氢黄酮醇	31106-05-5	3	95111.4	97310.4	113072	93136.9	106432	108479	104883	80471.1	87300.9	124913	72432.1	133466	113089	84307.6	107053	-	-
HJN110	455.36	455.36	456.36	C30H48O3	[M-H]-	3-Hydroxylup-20(29)-en-28-oic acid (Betulinic acid)	3-羟基羽扇豆-20(29)-烯-28-酸 (白桦脂酸)	Terpenoids	萜类	Triterpene	三萜	472-15-1	1	3.72637e+06	3.28953e+06	3.72693e+06	3.79106e+06	3.84125e+06	4.87773e+06	1.18369e+07	1.22457e+07	1.43256e+07	1.02979e+07	9.2028e+06	1.10559e+07	4.23307e+06	5.61817e+06	4.58333e+06	C08619	-
Zmyn005252	285.24	239.24	286.251	C17H34O3	[M-H]-	3-Hydroxy-palmitic acid methyl ester	3-羟基-棕榈酸甲酯	Lipids	脂质	Free fatty acids	游离脂肪酸	51883-36-4	3	27629.3	22662.8	23692.5	21079.4	25359.4	32195.3	19956.5	18984.9	14171.5	22779.4	25925.8	20796.2	21439.1	16433.8	16907.8	C11849	-
mws4177	152.07	120.04	151.063	C8H9NO2	[M+H]+	Methyl Anthranilate	邻氨基苯甲酸甲酯	Phenolic acids	酚酸类	Phenolic acids	酚酸类	134-20-3	3	9039.09	8997.58	11826.4	12540.4	13081.7	16957.7	10001.9	7872.36	6758.53	3863.83	3927.81	5207.26	8397.02	9803.94	7228.34	C20634	-
Lmxp010913	676.45	184.08	675.447	C35H66NO9P	[M+H]+	1-(9Z-Octadecenoyl)-2-(9-oxo-nonanoyl)-sn-glycero-3-phosphocholine	1-(9Z-十八烯酰基)-2-(9-氧-壬酰基)-sn-甘油-3-磷酸胆碱	Lipids	脂质	Glycerol ester	甘油酯	-	2	37937.9	29356.9	30332.7	56097.3	45431	49337	17910.5	18991.1	20918.7	28808.3	39053.8	23931.7	56516.8	52467.1	41675.9	-	-
HJAP154	469.13	317.08	468.069	C23H16O11	[M+H]+	Galloylisorhamnetin	没食子酰异鼠李素	Flavonoids	黄酮	Flavonols	黄酮醇	-	2	2796.28	16344.5	3361.73	1901.88	654.938	5945.1	23341.8	10058.8	23865.3	5470.58	5220.81	4742.83	17062.4	14010	12716.5	-	-
Lmgp003989	499.13	163.04	498.116	C25H22O11	[M+H]+	Dicaffeoylshikimic acid	二咖啡酰基莽草酸	Phenolic acids	酚酸类	Phenolic acids	酚酸类	-	1	8.914e+06	7.52957e+06	8.242e+06	1.6173e+07	1.71169e+07	15329231	3.29156e+07	2.76152e+07	2.84462e+07	3.24629e+07	1.94513e+07	3.92596e+07	2.04158e+07	2.45059e+07	1.81625e+07	-	-
mws1589	503.16	179.06	504.169	C18H32O16	[M-H]-	D-Panose	D-潘糖	Others	其它类	Saccharides	糖类	33401-87-5	2	26161	16207.8	35235.8	6888.15	6509.18	5290.73	88493	57805.1	76144.8	26578.2	19882.4	19080.3	19839	26196.5	20837.8	C00713	-
Lmgn003073	735.22	367.11	368.111	C17H20O9	[2M-H]-	5-O-Feruloylquinic acid	5-O-阿魏酰奎尼酸	Phenolic acids	酚酸类	Phenolic acids	酚酸类	-	3	26559.7	20700.8	19891.6	77352	74361.4	92900.4	28422.8	19256.4	22360.4	981996	1.2221e+06	763674	170140	168957	128172	-	-
pmb2654	460.15	117.9	461.153	C19H27NO12	[M-H]-	Anthranilate-1-O-Sophoroside	邻氨基苯甲酸-1-O-槐糖苷	Phenolic acids	酚酸类	Phenolic acids	酚酸类	-	3	1.26071e+06	1.22757e+06	1.18752e+06	1.99756e+06	1.70559e+06	2.00516e+06	753982	787872	617964	845819	824972	809019	857924	742885	629550	-	-
Lmdp003509	435.09	303.06	434.085	C20H18O11	[M+H]+	Quercetin-3-O-xyloside (Reynoutrin)*	槲皮素-3-O-木糖苷 (瑞诺苷)*	Flavonoids	黄酮	Flavonols	黄酮醇	549-32-6	1	6.5417e+06	6.51106e+06	7.03328e+06	8.20829e+06	1.2763e+07	9.99995e+06	3.29726e+07	3.31238e+07	4.3797e+07	4.71077e+07	3.4988e+07	4.59292e+07	2.93962e+07	2.33059e+07	2.22803e+07	-	-
pmb0530	664.12	136.06	663.109	C21H27N7O14P2	[M+H]+	Nicotinic acid adenine dinucleotide	烟酸腺嘌呤二核苷酸	Nucleotides and derivatives	核苷酸及其衍生物	Nucleotides and derivatives	核苷酸及其衍生物	53-84-9	3	824062	745240	677374	918005	736063	986692	278239	245177	257570	587015	413311	355009	444067	357515	488011	C00003	ko00190,ko00730,ko00760,ko01100,ko01240
pmb1207	339.09	177.05	338.079	C19H14O6	[M+H]+	O-Feruloyl 3-hydroxycoumarin	阿魏酰 3-羟基香豆素	Lignans and Coumarins	木脂素和香豆素	Coumarins	香豆素	-	2	32418.5	36957.4	58536	61905.2	26279.5	44188.7	48810	73367	73814.1	77365.3	82958.4	77775.1	57207.6	78252	69261.4	-	-
pmb0998	364.07	152.06	363.058	C10H14N5O8P	[M+H]+	Guanosine 5'-monophosphate	鸟苷 5'-单磷酸	Nucleotides and derivatives	核苷酸及其衍生物	Nucleotides and derivatives	核苷酸及其衍生物	85-32-5	3	47094.8	41746.4	46393.1	56026.2	42577.2	33299.7	16497.2	21622	5411.25	12979.1	12858.2	11407.9	32438.8	24976.3	33705.2	C00144	ko00230,ko01100,ko01232
Lmhn003223	279.05	147.04	280.058	C13H12O7	[M-H]-	Cinnamoyltartaric acid	肉桂酰酒石酸	Phenolic acids	酚酸类	Phenolic acids	酚酸类	-	3	143982	122967	139126	80323.4	64204.1	57918.1	20245.5	58886	51982.9	48225.8	34577.2	28851.2	92959.8	71901.2	71609	-	-
Jmcn005419	399.24	163.04	400.246	C21H36O7	[M-H]-	pterodontoside G	臭灵丹苷 G	Terpenoids	萜类	Sesquiterpenoids	倍半萜	-	3	40764	40505.5	38509.7	19851.8	29454.8	23462.5	52542.6	41476.7	48394.3	32028.8	31485.1	29230.4	33432.9	32487.5	42678.3	-	-
mws0255	112.05	95.02	111.043	C4H5N3O	[M+H]+	Cytosine	胞嘧啶	Nucleotides and derivatives	核苷酸及其衍生物	Nucleotides and derivatives	核苷酸及其衍生物	71-30-7	3	178120	198285	202203	134656	150963	123822	269349	265578	260408	172419	164639	126722	171238	125031	148626	C00380	ko00240,ko01100,ko01232
pmb0532	349.05	137.05	348.047	C10H13N4O8P	[M+H]+	Inosine 5'-monophosphate	5'-肌苷酸	Nucleotides and derivatives	核苷酸及其衍生物	Nucleotides and derivatives	核苷酸及其衍生物	131-99-7	3	207302	177368	178407	173033	173047	188573	100309	95346.5	106367	82769.3	67809	60016.4	109581	85835.6	116969	C00130	ko00230,ko01100,ko01110,ko01232,ko01240
Lmhp010040	504.31	363.29	503.301	C25H46NO7P	[M+H]+	LysoPE 20:3*	溶血磷脂酰乙醇胺 20:3*	Lipids	脂质	LPE	溶血磷脂酰乙醇胺	-	3	6048.06	6464.93	6766.33	7097.01	9006.74	9646.81	5475.65	5668.9	5594.34	2928.42	3253.56	3937.4	5822.28	5178.96	4241.61	-	-
Cmxn004016	451.13	289.08	452.132	C21H24O11	[M-H]-	Dihydromarein	二氢马里苷	Flavonoids	黄酮	Chalcones	查耳酮	-	3	139839	143569	137096	75819.3	80819	94641	41887.7	57437.5	8920.59	9	9	9	50621.8	49990.1	65319.7	-	-
MWSmce682	149.05	59.01	150.053	C5H10O5	[M-H]-	DL-Xylose	DL-木糖	Others	其它类	Saccharides	糖类	25990-60-7	3	666919	569661	520591	882903	591177	697368	443478	397609	490437	365244	260965	316263	618253	528632	451279	-	-
MA10039641	341.11	89.02	342.116	C12H22O11	[M-H]-	Lactobiose	乳二糖	Others	其它类	Saccharides	糖类	63-42-3	1	2.28954e+06	2.05728e+06	2.39417e+06	675805	1.08733e+06	1.09936e+06	4.64984e+06	3.73592e+06	3.57569e+06	2.15732e+06	1.7274e+06	1.99231e+06	2.83159e+06	2.27844e+06	2.10602e+06	C00243	ko00052,ko01100,ko02010
mws1179	433.11	271.07	434.121	C21H22O10	[M-H]-	Naringenin-7-O-glucoside (Prunin)*	柚皮素-7-O-葡萄糖苷 (樱桃苷)*	Flavonoids	黄酮	Flavanones	二氢黄酮	529-55-5	3	47945.4	61873	57714.3	52762	95012.5	43220.3	45724.5	72482.4	55362.1	66040.1	50636.4	65405.7	57726.7	53026.1	41876.2	C09099	ko00941
Zmdp005767	517.13	269.09	516.127	C25H24O12	[M+H]+	Formononetin-7-O-(6''-Malonyl)glucoside	芒柄花素-7-O-(6''-丙二酰)葡萄糖苷	Flavonoids	黄酮	Isoflavones	异黄酮	-	3	156864	150119	162691	131553	129821	112968	173460	154795	178011	199793	175667	167487	136696	114240	158140	C16222	-
YC512118	282.28	247.24	281.272	C18H35NO	[M+H]+	Oleamide (9-Octadecenamide)	油酸酰胺 (9-十八碳烯酰胺)	Lipids	脂质	Free fatty acids	游离脂肪酸	301-02-0	1	50413.5	102807	68449.4	40422	41432.8	34082.4	20189	24294.8	30931.9	37676.4	48205.4	46975.7	49428.5	44633.8	35689.1	C19670	-
Lmhp008744	677.37	261.22	676.367	C33H56O14	[M+H]+	1-α-Linolenoyl-glycerol-2,3-di-O-glucoside*	1-α-亚麻酸甘油酯-2,3-二-O-葡萄糖苷*	Lipids	脂质	Glycerol ester	甘油酯	-	1	443856	651152	211553	306271	619266	430010	548568	745168	523802	537482	470896	503070	455423	328981	390584	-	-
Zjxp110317	267.16	159.12	266.152	C15H22O4	[M+H]+	Deacetylinulicin(Britannilactone)	Deacetylinulicin(Britannilactone)	Terpenoids	萜类	Sesquiterpenoids	倍半萜	33620-72-3	3	9	9	9	7919.67	10532.6	6630.65	129932	118974	103794	103236	92266.6	101902	55485.8	71845.3	54357	-	-
Lmjp101402	177.02	135.04	178.027	C9H6O4	[M-H]-	5,7-Dihydroxycoumarin	5,7-二羟基香豆素	Lignans and Coumarins	木脂素和香豆素	Coumarins	香豆素	2732-18-5	1	9	9	9	9	9	9	9	9	9	56833.1	70493.5	64414.3	43184.3	45194.8	32953.6	-	-
pmb2657	289.12	131.08	290.123	C10H18N4O6	[M-H]-	Argininosuccinic acid	精氨基琥珀酸	Organic acids	有机酸	Organic acids	有机酸	2387-71-5	3	104302	84064.9	133069	19399.4	18171.9	17024.5	460844	383801	478384	388008	382687	344698	212241	153374	178235	C03406	ko00220,ko00250,ko01100,ko01110,ko01230
pme0122	189.12	126.09	188.116	C8H16N2O3	[M+H]+	N6-Acetyl-L-lysine	N6-乙酰-L-赖氨酸	Amino acids and derivatives	氨基酸及其衍生物	Amino acids and derivatives	氨基酸及其衍生物	692-04-6	3	125157	105268	93781.8	104227	91874.7	99058.8	139983	168982	184430	141073	101134	99856.4	104997	78633.8	106875	C02727	ko00310,ko01100
Wbmp004936	373.12	135.12	372.215	C19H32O7	[M+H]+	Blumenol C glucoside; Byzantionoside B	布卢门醇 C 葡萄糖苷	Terpenoids	萜类	Terpene	萜类	135820-80-3	1	978492	1.08626e+06	1.3087e+06	1.06322e+06	849844	1.0084e+06	982854	1.25146e+06	2.01064e+06	1.39159e+06	1.24458e+06	1.47487e+06	1.23771e+06	938227	1.28709e+06	-	-
pmp000602	395.13	233.08	394.126	C19H22O9	[M+H]+	6-Hydroxymusizin-8-O-β-D-glucoside	6-羟基酸模素-8-O-葡萄糖苷	Others	其它类	Ketone compounds	酮类化合物	-	3	327038	198828	296273	198307	237275	322691	434862	357579	458891	418062	600396	540055	291018	242898	209979	-	-
pme0057	136.04	118.03	135.035	C4H9NO2S	[M+H]+	L-Homocysteine	L-高半胱氨酸	Amino acids and derivatives	氨基酸及其衍生物	Amino acids and derivatives	氨基酸及其衍生物	6027-13-0	3	115708	145666	105354	16521.1	9913.72	14474.3	168663	199086	203484	99981.8	92937.2	106349	102646	131984	142631	C00155	ko00270,ko00920,ko01100,ko01110,ko01230
mws1015	339.07	177.02	340.079	C15H16O9	[M-H]-	Esculin (6,7-Dihydroxycoumarin-6-O-glucoside)*	秦皮甲素; 6,7-二羟基香豆素-6-O-葡萄糖苷*	Lignans and Coumarins	木脂素和香豆素	Coumarins	香豆素	531-75-9	1	866259	934740	986614	850122	922863	842113	1.10407e+06	1.21784e+06	1.22841e+06	1.24269e+06	1.18301e+06	1.09208e+06	896320	1.02317e+06	1.24156e+06	C09264	-
Qmzp101907	369.13	201.09	368.126	C21H20O6	[M+H]+	4-Hydroxy-3-methoxy benzoic acid(ISO)	5-羟基-3-甲氧基苯甲酸(ISO)	Lignans and Coumarins	木脂素和香豆素	Lignans	木脂素	-	2	458441	504338	543148	210381	199449	190826	5397.87	8566.82	10785	1667.46	7154.55	7628.36	270351	193094	239245	-	-
Hmcp001636	509.13	347.07	508.122	C23H24O13	[M+H]+	Limocitrin-7-O-glucoside	柠檬素-7-O-葡萄糖苷	Flavonoids	黄酮	Flavonols	黄酮醇	-	2	46154.9	89107.2	68747.4	68345.9	48920.9	65187.3	72482.6	74870.9	106451	69041.8	58986.1	57273.9	80348.5	58678.8	64234.1	-	-
Smhp004476	565.15	433.11	564.148	C26H28O14	[M+H]+	Isovitexin-2''-O-xyloside	异牡荆素-2''-O-木糖苷	Flavonoids	黄酮	Flavones	黄酮	-	2	670749	719902	563289	2.20107e+06	1.63861e+06	1.7518e+06	1.26743e+06	1.13982e+06	1.24204e+06	926236	1.08898e+06	884839	1.01667e+06	1.34817e+06	1.40205e+06	-	-
pmp000583	477.1	301.07	476.096	C22H20O12	[M+H]+	Diosmetin-7-O-glucuronide	香叶木素-7-O-葡萄糖醛酸苷	Flavonoids	黄酮	Flavones	黄酮	35110-20-4	3	9886.9	23555.3	29816.7	24755.2	23527.6	25770.6	21913.4	32504.7	39880	52826.2	36931.3	40700.4	33317.7	26604.7	37335.7	-	-
MWS1983	343.12	89.03	344.132	C12H24O11	[M-H]-	Maltitol	麦芽糖醇	Others	其它类	Saccharides	糖类	585-88-6	3	31206.4	33832.4	59318.7	30506.7	22427.6	10776	68320.2	152111	74949.7	17181.2	45871.1	48552.2	77832.4	55486.7	66698.8	-	-
pmb2984	491.12	287.1	492.127	C23H24O12	[M-H]-	Eriodictyol-7-O-(6''-acetyl)glucoside	圣草酚-7-O-(6''-乙酰)葡萄糖苷	Flavonoids	黄酮	Flavanones	二氢黄酮	-	3	64946.9	35360.2	67898.7	47121	60664.8	37566.8	89745.5	73959.8	72440.7	48662	73779.6	58361.3	58507.4	44712.5	62303.1	-	-
pme0014	148.06	84.04	147.053	C5H9NO4	[M+H]+	L-Glutamic acid	L-谷氨酸	Amino acids and derivatives	氨基酸及其衍生物	Amino acids and derivatives	氨基酸及其衍生物	56-86-0	2	3.93537e+07	2.76494e+07	4.08306e+07	1.86565e+07	1.28458e+07	1.35933e+07	1.9897e+07	1.47431e+07	1.97123e+07	1.69679e+07	1.17945e+07	1.2662e+07	1.63521e+07	2.14718e+07	22796633	C00025	ko00220,ko00250,ko00330,ko00340,ko00430,ko00470,ko00480,ko00630,ko00650,ko00660,ko00860,ko00910,ko00970,ko01100,ko01110,ko01200,ko01210,ko01230,ko01240,ko02010
MWSslk186	405.14	165.06	406.147	C17H26O11	[M-H]-	8-O-Acetylharpagide	8-O-乙酰哈巴苷	Terpenoids	萜类	Monoterpenoids	倍萜	6926-14-3	2	84851.1	90095.5	72323.1	209767	200873	205958	80945	81815.9	88600.8	122183	105766	107676	75716.4	93328.6	106590	-	-
pme3732	244.09	112.05	243.085	C9H13N3O5	[M+H]+	Cytidine	胞苷	Nucleotides and derivatives	核苷酸及其衍生物	Nucleotides and derivatives	核苷酸及其衍生物	65-46-3	2	140980	194998	147209	132896	85291.7	96710.7	135766	130718	142376	68326.1	81355.2	78932.7	142324	107067	107816	C00475	ko00240,ko01100,ko01232,ko02010
pme3311	338.99	96.97	339.996	C6H14O12P2	[M-H]-	D-Fructose-1,6-biphosphate	D-果糖-1,6-二磷酸	Others	其它类	Saccharides	糖类	488-69-7	3	123079	100532	103763	93461.4	38699.3	58099.9	682962	706190	852318	255334	138970	123641	371014	351433	265898	C00354	ko00400,ko00710,ko01100,ko01110,ko01200
pmb2497	197.05	153.06	198.053	C9H10O5	[M-H]-	4-Hydroxy-3-methoxymandelate	4-羟基-3-甲氧基扁桃酸	Phenolic acids	酚酸类	Phenolic acids	酚酸类	55-10-7	3	70987.9	90587.4	95656.6	49934.1	47770.5	40012.9	61121.1	126342	55916.7	30980.4	38206.4	29210.2	56566.4	54189.3	73681.1	C05584	ko00350,ko01100
Zmhn000892	301.09	139.05	302.1	C13H18O8	[M-H]-	4-O-Glucosyl-3,4-dihydroxybenzyl alcohol	4-O-葡萄糖基-3,4-二羟基苄醇	Phenolic acids	酚酸类	Phenolic acids	酚酸类	-	1	524336	610461	576305	1.31573e+06	1.18303e+06	991521	415343	488659	403998	447055	517022	409478	491211	552114	686625	-	-
HJN102	677.17	515.14	678.159	C34H30O15	[M-H]-	3,4,5-Tricaffeoylquinic acid	3,4,5-三咖啡酰奎宁酸	Phenolic acids	酚酸类	Phenolic acids	酚酸类	86632-03-3	2	1.41325e+06	742773	1.24673e+06	1.27697e+06	2.12288e+06	1.21144e+06	1.77806e+06	2.74111e+06	4.25697e+06	4.59778e+06	3.91401e+06	5.16429e+06	4.82272e+06	4.68675e+06	3.45958e+06	-	-
Wagp004984	539.14	377.09	538.132	C24H26O14	[M+H]+	Limocitrol 3-Glucoside	甲基柠檬素 3-葡萄糖苷	Flavonoids	黄酮	Flavones	黄酮	-	2	119605	90234.7	52701.1	271418	199584	223467	328902	374249	436473	740518	629589	492941	372224	343174	262434	-	-
MWSmce324	187.04	131.05	186.032	C11H6O3	[M+H]+	Psoralen*	补骨脂素*	Lignans and Coumarins	木脂素和香豆素	Coumarins	香豆素	66-97-7	1	52596.7	47732.2	28516.4	27040.1	19600.6	20525	48113.2	43004.6	39934.2	228206	177165	183141	123628	87082.3	103473	C09305	ko00999,ko01110
Cmjp002317	263.13	161.1	262.12	C15H18O4	[M+H]+	Jacquinelin	Jacquinelin	Terpenoids	萜类	Sesquiterpenoids	倍半萜	7726-34-3	3	2.33191e+06	4.56099e+06	4.64927e+06	1.8808e+06	1.98702e+06	3.10234e+06	39327	30931.1	69124.8	70109.8	18496.7	92766.8	1.26341e+06	1.80202e+06	1.62544e+06	-	-
pmp000664	335.22	145.1	334.214	C20H30O4	[M+H]+	7β-Angeloyloxy-14-hydroxy-notonipetranone	7β-当归酰氧基-14-羟基-款冬花素	Terpenoids	萜类	Sesquiterpenoids	倍半萜	-	3	54343.6	55946.6	57635.5	43149	49351.6	50935.5	57924.9	58587.3	62051.2	53404.9	59798.5	44412.4	39971.5	53813.1	56448.6	-	-
MWStz282	206.08	118.07	205.074	C11H11NO3	[M+H]+	3-Hydroxy-3-acetonyloxindole	3-羟基-3-乙酰甲基氧化吲哚	Alkaloids	生物碱	Plumerane	吲哚类生物碱	33417-17-3	2	82167.1	20784.2	93462	53937.9	51598.5	17371.6	71376.8	76910.7	74948.4	34431.1	38410.1	30194.2	64455	87031.7	91104.7	-	-
Zmjp003031	611.16	449.11	610.153	C27H30O16	[M+H]+	Orientin-2''-O-galactoside	荭草素-2''-O-半乳糖苷	Flavonoids	黄酮	Flavones	黄酮	-	1	1.77681e+06	1.80392e+06	1.95334e+06	5.7927e+06	5.63804e+06	6.79184e+06	744333	973965	914077	1.15598e+06	1.33651e+06	1.16941e+06	2.38962e+06	3.02988e+06	3.4469e+06	-	-
Lmgp002593	123.04	77.04	122.037	C7H6O2	[M+H]+	3-hydroxybenzaldehyde	3-羟基苯甲醛	Phenolic acids	酚酸类	Phenolic acids	酚酸类	100-83-4	3	344416	331278	496321	703667	580247	700404	492574	461217	467237	446178	289786	303399	220222	176254	155124	C03067	-
Lmyp004022	601.12	287.06	600.111	C28H24O15	[M+H]+	Kaempferol-3-O-(2''-galloyl)glucoside	山柰酚-3-O-(2''-没食子酰)葡萄糖苷	Flavonoids	黄酮	Flavonols	黄酮醇	76343-90-3	3	2386.29	907.972	3832.07	20222.7	3509.94	23376.8	52019.4	56754.6	54021.6	59591.4	94879.2	104184	53419.2	37345.2	43609.5	-	-
Hmsp000364	144.1	98.09	143.095	C7H13NO2	[M+H]+	L-Cyclopentylglycine	环戊基甘氨酸	Amino acids and derivatives	氨基酸及其衍生物	Amino acids and derivatives	氨基酸及其衍生物	2521-84-8	3	477626	471371	409558	414767	470635	428138	176887	179842	169587	139034	151157	173520	262348	183491	248073	-	-
mws1430	425.38	95.09	424.37	C30H48O	[M+H]+	Lup-20(29)-en-3-one (Lupenone)	羽扇豆-20(29)-烯-3-酮 (羽扇豆烯酮)	Terpenoids	萜类	Triterpene	三萜	1617-70-5	2	33336.9	13270.4	19672.5	22030.8	31821.4	19856.9	27230.7	3714.61	13110.4	14549.1	16652.5	18493.4	33661.3	26222.6	23933.1	C16990	-
pme2993	193.05	133.03	192.042	C10H8O4	[M+H]+	Scopoletin (7-Hydroxy-6-methoxycoumarin)	东莨菪内酯	Lignans and Coumarins	木脂素和香豆素	Coumarins	香豆素	92-61-5	2	1.24972e+06	1.26226e+06	1.51346e+06	1.56076e+06	1.5035e+06	1.75047e+06	2.25993e+06	2.31408e+06	1.99678e+06	2.78203e+06	2.7762e+06	2.41796e+06	1.23344e+06	1.35575e+06	1.73992e+06	C01752	ko00999,ko01110
zjzp121502	249.15	161.1	248.141	C15H20O3	[M+H]+	eupatorinol(iso-1)	泽兰酚(iso-1)	Terpenoids	萜类	Sesquiterpenoids	倍半萜	-	3	11806.7	18192.3	4106.69	49148.8	64114.5	91882.5	91351	118338	95083.7	50235.1	59249	59077.4	75716.6	54149.8	57641.2	-	-
Rfmb25702	561.2	357.13	562.205	C28H34O12	[M-H]-	Pinoresinol-4-O-(6''-acetyl)glucoside	松脂醇-4-O-(6''-乙酰)葡萄糖苷	Lignans and Coumarins	木脂素和香豆素	Lignans	木脂素	-	3	45788.9	41932.1	44410.9	105489	84676.4	113700	31001.1	27536.5	33658.1	31381.8	29820.4	21975	47388.1	35375.7	51310.9	-	-
Lhkp101527	409.15	247.1	408.142	C20H24O9	[M+H]+	Nodakenin	紫花前胡苷	Lignans and Coumarins	木脂素和香豆素	Coumarins	香豆素	495-31-8	2	95090.6	46285.5	41032.4	24805	19494.7	16289.8	266994	210737	214772	185795	213176	290159	159274	133918	109212	C09279	-
Lmsn000954	207.09	59.01	208.095	C8H16O6	[M-H]-	Dambonitol	橡胶肌醇	Others	其它类	Saccharides	糖类	523-94-4	3	2.81835e+06	1.55657e+06	2.99685e+06	705490	2.28206e+06	2.20869e+06	1.24692e+06	1.26214e+06	1.25523e+06	1.57906e+06	1.484e+06	1.51209e+06	1.54525e+06	1.55208e+06	2.11141e+06	-	-
pmf0440	163.08	91.05	162.068	C10H10O2	[M+H]+	4-MethoxycinnaMaldehyde	4-甲氧基肉桂醛	Phenolic acids	酚酸类	Phenolic acids	酚酸类	1963-36-6	3	113941	133249	124418	103531	108068	114967	134169	130958	117993	143803	115247	125665	108652	84846.6	76114.2	C10475	-
pmb3041	521.09	329.2	522.101	C23H22O14	[M-H]-	Tricin-7-O-saccharic acid	苜蓿素-7-O-葡萄糖二酸苷	Flavonoids	黄酮	Flavones	黄酮	-	3	24830.1	25279.2	21523.7	11668.8	18228	39720.8	16974.5	25680.8	26912.7	25653.7	30053.5	30907.9	31640.7	22803.8	32759.3	-	-
Smjp006537	413.15	261.11	412.152	C23H24O7	[M+H]+	1β,13-dihydrolactucopicrin	1β,13-二氢山莴苣苦素	Terpenoids	萜类	Sesquiterpenoids	倍半萜	-	3	106378	95356.2	113258	87935.6	52524.4	70278.9	1543.16	2527	3172.68	1848.28	1697.76	1629.24	51267.6	45770	34964.2	-	-
Zmtp007670	229.12	123.04	228.115	C15H16O2	[M+H]+	1-Oxo-9-desoxycacalol	1-氧代-9-脱氧蟹甲草酚	Terpenoids	萜类	Sesquiterpenoids	倍半萜	-	3	44658.9	22136.9	20429.7	28558.9	16481.3	50129.9	53627.5	51458.1	50181.3	21912.1	57778.9	41940.5	55783.9	60985.9	41722.5	-	-
HJAP006	509.13	347.08	508.122	C23H24O13	[M+H]+	Syringetin-7-O-glucoside	丁香亭-7-O-葡萄糖苷	Flavonoids	黄酮	Flavonols	黄酮醇	-	3	170960	140673	164218	276211	232637	305417	204063	190776	206067	160009	144989	154358	145044	115839	169995	-	-
mws1299	449.11	299.05	448.101	C21H20O11	[M+H]+	Luteolin-8-C-glucoside (Orientin)	木犀草素-8-C-葡萄糖苷 (荭草素)	Flavonoids	黄酮	Flavones	黄酮	28608-75-5	3	36547	13827.4	22730.8	21137.7	27505	23091	130109	214738	18874.9	27974.9	42243.4	32557	39229.6	36767	51761.1	C10114	-
Lmbp002962	209.05	194.02	208.037	C10H8O5	[M+H]+	Isofraxetin	异秦皮素	Lignans and Coumarins	木脂素和香豆素	Coumarins	香豆素	50656-75-2	3	60259.1	31825.6	38931	37118.3	38045.6	44481.6	75020	74373.2	99437.3	34868.1	33163.8	42473	44449.8	39048	56258.1	-	-
pme0519	341.11	119.03	342.116	C12H22O11	[M-H]-	D-Sucrose	D-蔗糖	Others	其它类	Saccharides	糖类	57-50-1	1	1.37462e+06	2.26427e+06	1.7376e+06	1.50735e+06	1.98072e+06	1.65374e+06	5.85894e+06	3.34867e+06	5.26737e+06	3.43963e+06	3.2346e+06	2.96898e+06	2.73422e+06	2.15143e+06	3.16322e+06	C00089	ko00052,ko00500,ko01100,ko01110,ko02010
mws0832	241.13	170.09	240.122	C10H16N4O3	[M+H]+	2-(4-Aminobutanamido)-3-(1-methyl-1H-imidazol-5-yl)propanoic acid	2-(4-氨基丁酰胺基)-3-(1-甲基-1H-咪唑-5-基)丙醇	Organic acids	有机酸	Organic acids	有机酸	584-85-0	3	23506.9	20796.7	22775.4	9	9	9	20714.3	21227.5	17542.9	14526.1	17178.9	10313.8	15682.2	11603.5	16948.2	C01262	ko00340,ko00410,ko01100
Zaqp008131	217.05	202.03	216.042	C12H8O4	[M+H]+	sphondin	6-甲氧基当归素(牛防风素)	Lignans and Coumarins	木脂素和香豆素	Coumarins	香豆素	483-66-9	2	38468.2	149395	46606.3	34361.8	46322.8	50018.2	9904.8	11181.3	11555.7	303777	280838	267970	143352	98675.5	115254	C18081	-
pma3101	256.08	124.04	256.082	C11H14NO6+	[M]+	Nicotinate D-ribonucleoside	烟酸核糖核苷	Others	其它类	Vitamin	维生素	17720-18-2	3	768882	761667	669202	435014	400324	358200	338085	447669	399024	238171	195976	185897	417596	353552	517236	C05841	ko00760,ko01100
pme0460	291.09	139.04	290.079	C15H14O6	[M+H]+	Epicatechin	表儿茶素	Flavonoids	黄酮	Flavanols	黄烷醇类	490-46-0	3	33735.8	11964.1	27123.8	38945.2	14961.9	18271.1	12115	41771.1	24050.7	24558.5	18714.9	29829.2	79392.7	57606.4	57444.7	C09727	ko00941,ko01100,ko01110
Jmcn007352	249.15	203.14	250.157	C15H22O3	[M-H]-	5α-Hydroxycostic acid	5α-羟基木香酸	Terpenoids	萜类	Sesquiterpenoids	倍半萜	-	3	183815	162350	157219	209407	208312	210879	98143.7	115183	33059.6	12934.7	21666.2	7716.86	87614	83220	117810	-	-
pmb0571	565.16	271.6	564.148	C26H28O14	[M+H]+	Apigenin-7-O-(2''-glucosyl)arabinoside	芹菜素-7-O-(2''-葡萄糖基)阿拉伯糖苷	Flavonoids	黄酮	Flavones	黄酮	-	3	20625.5	22966.7	23893.5	65573.9	73312.1	71110.8	48549	31607.1	60726.4	18559.2	35816.8	13302	48282.7	44704.2	63972.1	-	-
mws1333	341.11	113.02	342.116	C12H22O11	[M-H]-	Melibiose	蜜二糖	Others	其它类	Saccharides	糖类	585-99-9	1	737809	794288	1.19659e+06	642589	725259	778329	1.81096e+06	1.69829e+06	1.99611e+06	901670	1.02591e+06	1.13895e+06	1.10631e+06	761868	853123	C05402	ko00052,ko01100,ko02010
mws0437	151.06	59.01	152.069	C5H12O5	[M-H]-	D-Arabitol	D-阿拉伯糖醇	Others	其它类	Saccharides	糖类	488-82-4	3	117539	79297.2	149472	133340	128392	132943	185256	164324	180118	52849	50227.2	56225.5	47844.3	64752.9	71197.5	C01904	ko00040,ko01100
Lmrn003201	204.07	158.06	205.074	C11H11NO3	[M-H]-	Indole-3-lactic acid	吲哚-3-乳酸	Alkaloids	生物碱	Plumerane	吲哚类生物碱	1821-52-9	3	55956.3	44499.9	48991.3	33303.8	47406	51113.6	33161.6	36053.4	26741.8	20399.4	23272.6	18819.3	31287.9	46232.7	37131.7	C02043	-
Lmjp002596	597.14	303.05	596.138	C26H28O16	[M+H]+	Quercetin-3-O-sambubioside*	槲皮素-3-O-桑布双糖苷*	Flavonoids	黄酮	Flavonols	黄酮醇	83048-35-5	2	887281	626524	621755	575512	421450	377442	2.47931e+06	2.91949e+06	3.41292e+06	3.3184e+06	2.9468e+06	2.51644e+06	1.65574e+06	2.44392e+06	2.31715e+06	C12637	ko00944
Hmjp000461	265.08	103.04	264.084	C10H16O8	[M+H]+	3-O-Glucoside-3-hydroxy-y-butyrolactone	3-O-葡萄糖苷-(S)-3-羟基-γ-丁内酯	Others	其它类	Lactones	内酯类化合物	-	3	171220	44149.4	152679	44938.8	29683.9	41241.6	146583	83922.3	177163	32438.6	39088.7	40100	54586	80197.1	63042.9	-	-
Lssp210347	515.28	353.23	514.278	C26H42O10	[M+H]+	Craiobioside B(ISO3)	红景天糖苷B(ISO3)	Others	其它类	Saccharides	糖类	-	3	112149	93328.7	80276.9	130062	163977	153044	48897.4	123370	99340.6	77046.1	199590	101159	72391.7	106502	102193	-	-
Zmtn001661	315.11	153.02	316.116	C14H20O8	[M-H]-	Vanilloloside	香草醇苷	Phenolic acids	酚酸类	Phenolic acids	酚酸类	74950-96-2	2	3.09026e+07	4.07016e+07	2.86818e+07	3.17315e+07	2.59384e+07	2.16686e+07	2.37305e+07	2.01372e+07	2.42068e+07	2.79644e+07	4.03672e+07	2.57667e+07	1.5729e+07	2.17758e+07	2.33765e+07	-	-
pmp000086	269.1	177.05	268.095	C13H16O6	[M+H]+	1-Feruloyl-sn-glycerol	1-阿魏酰-sn-甘油	Phenolic acids	酚酸类	Phenolic acids	酚酸类	-	3	293155	452427	353664	181852	138012	193231	41685.4	29642.4	62049	33032.7	32944.5	52347.1	222584	148201	194034	-	-
MWS2413	130.05	58.03	131.058	C5H9NO3	[M-H]-	N-acetyl-beta-alanine	N-乙酰-β-丙氨酸	Amino acids and derivatives	氨基酸及其衍生物	Amino acids and derivatives	氨基酸及其衍生物	3025-95-4	3	45416.4	48000.3	53887.6	65767.8	54519.9	40249.2	16308.9	11139.1	12036.2	22891.3	11953.2	14783.2	26474.1	32748.5	21985	C01073	ko00410
pmb0864	426.26	285.24	425.254	C19H40NO7P	[M+H]+	LysoPE 14:0	溶血磷脂酰乙醇胺 14:0	Lipids	脂质	LPE	溶血磷脂酰乙醇胺	-	3	14682.9	16725.1	17818.6	17974.5	13733.6	15336	9021.48	10464.1	9530.46	7563.91	7967.91	7584.68	12792	10294.5	15459.3	-	-
Qmqp102530	267.16	171.12	266.152	C15H22O4	[M+H]+	Artemin(ISO)	Artemin(ISO)	Terpenoids	萜类	Sesquiterpenoids	倍半萜	-	3	21028.3	24717.9	11124.9	19065.6	14316	25608.7	164406	175388	195668	233261	212896	232731	107019	131150	87431.2	-	-
MWSmce502	235.17	189.16	234.162	C15H22O2	[M+H]+	Artemisinic acid	青蒿酸	Terpenoids	萜类	Sesquiterpenoids	倍半萜	80286-58-4	3	11998.7	7396.48	8067.41	19743.5	25796.5	32091.3	20148.4	23122.7	16654.2	32570.8	34342.5	28845.8	25335.5	32671.4	22061.8	C20309	-
Lafp004228	371.21	209.15	370.199	C19H30O7	[M+H]+	(6R,9R)-3-Oxo-α-ionol-β-D-glucoside	(6R,9R)-3-氧代-α-紫罗兰醇-β-D-葡萄糖苷	Terpenoids	萜类	Sesquiterpenoids	倍半萜	-	2	377759	489272	474490	415940	396403	395470	485747	586696	466772	331197	580316	356814	297780	362598	448501	-	-
Lmjp007790	329.1	314.08	328.095	C18H16O6	[M+H]+	5-Hydroxy-3,7,4'-trimethoxyflavone	5-羟基-3,7,4'-三甲氧基黄酮	Flavonoids	黄酮	Flavones	黄酮	-	3	3222.18	5422.5	4204.35	9607.85	7527.65	6768.29	10567.1	9342.27	7545.41	10629.4	11415.4	8162.78	20056.2	15892.7	13395.1	-	-
Lafp002722	389.15	155.07	388.136	C17H24O10	[M+H]+	3-Hydroxy-1-(4-hydroxy-3,5-dimethoxy-phenyl)-propan-1-one glucoside	3-羟基-1-(4-羟基-3,5-二甲氧基-苯基)-丙烷-1-酮 葡萄糖苷	Phenolic acids	酚酸类	Phenolic acids	酚酸类	-	1	123646	353424	172446	251146	204848	152336	1.68734e+06	1.11395e+06	1.89864e+06	747303	535420	382149	666726	696725	466699	-	-
mws2523	421.08	241.01	422.082	C12H23O14P	[M-H]-	Trehalose 6-phosphate	海藻糖-6-磷酸	Others	其它类	Saccharides	糖类	4484-88-2	3	21849.3	25242.6	21491.2	92426.6	86840.9	108253	29609.3	47800.7	37405	46496.5	50641.3	59689.4	29064.4	41265.4	29719.7	C00689	ko00500,ko01100,ko01110
Zmgp002917	613.17	289.07	612.169	C27H32O16	[M+H]+	Okanin-4'-O-glucosyl-O-glucoside	奥卡宁-4'-O-葡萄糖苷-O-葡萄糖苷	Flavonoids	黄酮	Chalcones	查耳酮	-	3	203216	186490	227988	229393	180834	179202	355002	271258	439811	199304	153286	124008	252658	225857	165986	-	-
Smjn005692	341.07	96.96	342.077	C15H18O7S	[M-H]-	deacetvlmatlicarin-8-O-sulfite	deacetvlmatlicarin-8-O-sulfite	Terpenoids	萜类	Sesquiterpenoids	倍半萜	-	1	2.78209e+06	3.46394e+06	4.57456e+06	2.09368e+06	1.98674e+06	2.12319e+06	5773.13	1630	6425.34	8065.45	6449.66	1140.6	1.40677e+06	921847	1.18975e+06	-	-
Lmyn006227	269.05	151	270.053	C15H10O5	[M-H]-	Galangin (3,5,7-Trihydroxyflavone)	高良姜素	Flavonoids	黄酮	Flavones	黄酮	548-83-4	2	14029.3	10888.5	11584.8	27693.8	31953.9	30384	422791	436276	454716	240926	267017	249108	304098	220655	211982	C10044	ko00941
Cmjp002127	249.15	185.13	248.141	C15H20O3	[M+H]+	Cichoralexin	Cichoralexin	Terpenoids	萜类	Sesquiterpenoids	倍半萜	132296-37-8	3	67936.9	21852.9	17890.2	25892.3	39309.7	42804.2	241669	250693	310653	249870	266096	249205	200091	159518	132551	-	-
pmp000970	319.23	301.22	318.219	C20H30O3	[M+H]+	Hispanolone	夏罗草酮	Terpenoids	萜类	Ditepenoids	二萜	18676-07-8	3	71116	65782.6	56657.7	217930	62794.7	76986.3	62279.6	35361.3	65668.4	71155.8	77181.7	78303.4	45924.2	65791.4	69558.9	-	-
pme3207	141.02	59.01	142.027	C6H6O4	[M-H]-	Muconic acid	己二烯二酸	Organic acids	有机酸	Organic acids	有机酸	1119-72-8	3	4.35207e+06	3.9326e+06	3.47733e+06	3.54928e+06	5.89663e+06	5.98251e+06	5.88694e+06	4.66734e+06	5.55194e+06	3.71439e+06	5.39162e+06	5.2651e+06	2.65688e+06	3.71224e+06	4.06277e+06	C02480	ko01100
MWSHY0168	345.1	330.08	344.09	C18H16O7	[M+H]+	Eupatilin (5,7-Dihydroxy-3',4',6-Trimethoxyflavone)*	异泽兰黄素*	Flavonoids	黄酮	Flavones	黄酮	22368-21-4	3	11637.7	12167.4	11293.5	18953	24155.4	21134.2	26146.5	31526.8	38220.1	21309.2	25134.2	31036.6	29726.8	22873	19784.4	C10040	-
mws0264	341.11	119.03	342.116	C12H22O11	[M-H]-	D-Trehalose	D-海藻糖	Others	其它类	Saccharides	糖类	99-20-7	3	1.12957e+06	1.08329e+06	1.27021e+06	1.13573e+06	1.16784e+06	1.077e+06	3.74974e+06	2.88765e+06	2.43193e+06	1.83181e+06	1.86109e+06	1.4393e+06	1.72555e+06	1.16332e+06	1.72629e+06	C01083	ko00500,ko01100,ko01110,ko02010
MWS0502	90.06	61.03	89.0477	C3H7NO2	[M+H]+	β-Alanine	β-丙氨酸	Amino acids and derivatives	氨基酸及其衍生物	Amino acids and derivatives	氨基酸及其衍生物	107-95-9	3	105480	140583	124781	128953	166339	185932	154085	193810	137342	300806	476333	330549	264368	243840	359888	C00099	ko00240,ko00410,ko00640,ko00770,ko01100,ko01110,ko01240
pmp000240	609.14	489.1	608.138	C27H28O16	[M+H]+	Apigenin-6-C-(2''-glucuronyl)glucoside	芹菜素-6-C-(2''-葡萄糖醛酸基)葡萄糖苷	Flavonoids	黄酮	Flavones	黄酮	-	3	19900.5	18617.8	17646.6	20871.9	13667.7	19412.5	37666.8	26730.9	31430.4	33178.1	20146.2	24349.8	18562.6	21226.2	27986.2	-	-
pmb0382	339.09	177.05	338.079	C19H14O6	[M+H]+	O-Feruloyl 4-hydroxycoumarin	阿魏酰 4-羟基香豆素	Lignans and Coumarins	木脂素和香豆素	Coumarins	香豆素	-	3	56485.2	52821.1	84988.3	96891.9	105058	94741.2	253838	221601	236912	291522	295274	258915	119340	184271	168790	-	-
Cmrn003275	347.17	101.02	348.178	C16H28O8	[M-H]-	Kankanoside E	甘蓝苷 E	Terpenoids	萜类	Monoterpenoids	倍萜	-	2	1.53115e+06	1.15029e+06	1.22771e+06	1.40746e+06	1.40599e+06	1.69336e+06	1.39937e+06	1.36015e+06	1.21818e+06	2.1091e+06	2.35639e+06	2.17952e+06	1.47099e+06	1.66179e+06	1.07017e+06	-	-
pme0195	120.01	74.01	121.02	C3H7NO2S	[M-H]-	L-Cysteine	L-半胱氨酸	Amino acids and derivatives	氨基酸及其衍生物	Amino acids and derivatives	氨基酸及其衍生物	52-90-4	3	9819.9	13782.4	7041.41	5010.98	3045.42	8250.6	15382.3	18614.7	12633.9	4995.41	4908.76	6234.64	10633.9	7608.34	7306.48	C00097	ko00260,ko00270,ko00430,ko00460,ko00470,ko00480,ko00730,ko00770,ko00920,ko00970,ko01100,ko01110,ko01200,ko01230,ko01240,ko04122
Lacp004368	475.21	209.15	474.21	C22H34O11	[M+H]+	Blumenol B malonyl Glucoside	布卢门醇 B 丙二酰葡萄糖苷	Terpenoids	萜类	Sesquiterpenoids	倍半萜	-	2	204065	222543	266658	232809	363604	230232	597821	366851	494001	539467	740005	446363	327677	303326	448893	-	-
Cmjp002319	425.18	263.13	424.173	C21H28O9	[M+H]+	Crepidiaside B	假还阳参苷 B	Terpenoids	萜类	Sesquiterpenoids	倍半萜	101921-35-1	2	8.29535e+06	6.88057e+06	9.68736e+06	6.35497e+06	6.59762e+06	7.10365e+06	487055	483840	469872	9	9	9	2.93996e+06	4.03176e+06	4.60681e+06	-	-
pmn001681	165.09	149.06	166.099	C10H14O2	[M-H]-	1-(4-Methoxyphenyl)-1-propanol	1-(4-甲氧苯基)-1-丙醇	Phenolic acids	酚酸类	Phenolic acids	酚酸类	5349-60-0	3	504242	432088	476262	405080	399565	443578	463736	405573	439200	491246	543597	335788	403598	320513	259894	-	-
Hmyn007168	483.27	255.23	484.28	C22H45O9P	[M-H]-	LysoPG 16:0	溶血磷脂酰甘油 16:0	Lipids	脂质	Glycerol ester	甘油酯	-	3	265172	262888	236534	672141	577335	752637	400957	478132	409261	193653	199090	160780	582033	370181	485489	-	-
Hmjp003123	479.08	303.06	478.075	C21H18O13	[M+H]+	Quercetin-5-O-glucuronide	槲皮素-5-O-葡萄糖醛酸苷	Flavonoids	黄酮	Flavonols	黄酮醇	-	3	21322.1	12910.8	18282.9	29667.1	40219.6	42962.4	41354.8	68515.2	65119.4	104233	91664.5	75609.7	49970.2	47511.6	32269.3	-	-
mws0248	243.06	110.02	244.07	C9H12N2O6	[M-H]-	Uridine	尿嘧啶核苷	Nucleotides and derivatives	核苷酸及其衍生物	Nucleotides and derivatives	核苷酸及其衍生物	58-96-8	3	92644.5	66559.9	72318.2	107820	79401.7	81962.7	79778.3	77120.8	62959.6	61434.7	81686.1	71099.1	60539.8	95342	84244.2	C00299	ko00240,ko01100,ko01232,ko02010
Hmcp003285	249.15	185.13	248.141	C15H20O3	[M+H]+	Santamarin	裂叶苣荚莱内酯	Terpenoids	萜类	Sesquiterpenoids	倍半萜	4290-13-5	3	2226.57	9415.52	12914.2	25188.7	29771.7	43099.6	43652.5	64076.9	56237.2	53176	24477.1	22094	20363.7	31580.5	24213	C09544	-
Zmhn002032	609.18	447.13	610.19	C28H34O15	[M-H]-	4-O-(6'-O-Glucosylcaffeoylglucosyl)-4-hydroxybenzyl alcohol	4-O-(6'-O-葡萄糖基咖啡酰葡萄糖基)-4-羟基苄醇	Phenolic acids	酚酸类	Phenolic acids	酚酸类	-	1	2.01598e+06	2.11679e+06	1.90243e+06	1.72774e+06	1.09225e+06	331524	77559.3	59068.7	24953.8	88760.5	88788.1	100237	153395	96492.3	128785	-	-
Hmmp007513	375.11	345.06	374.1	C19H18O8	[M+H]+	5,7-Dihydroxy-6,3',4',5'-tetramethoxyflavone (Arteanoflavone)	5,7-二羟基-6,3',4',5'-四甲氧基黄酮	Flavonoids	黄酮	Flavones	黄酮	68710-17-8	3	874.284	2534.81	1900.49	11336.4	15848.5	8788.03	9419.51	13217.2	10596.8	10882.1	9880.35	6790.59	9139.63	6938.32	5878.46	-	-
pmp000012	463.09	287.06	462.08	C21H18O12	[M+H]+	Scutellarein-7-O-glucuronide (Scutellarin)	野黄芩素-7-O-葡萄糖醛酸苷 (野黄芩苷)	Flavonoids	黄酮	Flavones	黄酮	27740-01-8	3	10791.2	19998.8	5768.4	11187.1	12749.7	22984.1	30036	18033.6	19792.6	4870.97	5189.52	13929.1	241602	185619	295948	-	-
Lhlp120627	195.14	67.05	194.131	C12H18O2	[M+H]+	Carvylacetate	乙酸香芹酯	Terpenoids	萜类	Monoterpenoids	倍萜	97-42-7	2	97945	81869.5	121124	228186	208663	263341	116862	110919	136950	114849	92233.4	85174.9	77147.4	56773.6	91068.1	-	-
mws1626	231.14	185.13	230.131	C15H18O2	[M+H]+	Dehydrocostuslactone	去氢木香内酯	Terpenoids	萜类	Sesquiterpenoids	倍半萜	477-43-0	3	9	9	9	47292	44164.6	42148.3	3792.09	5744.99	4908.32	25649.4	30362.2	22134.3	26614.3	16539.9	22927.6	C09387	-
Lmcp007750	231.14	185.13	230.131	C15H18O2	[M+H]+	Furanodienone	呋喃二烯酮	Terpenoids	萜类	Sesquiterpenoids	倍半萜	24268-41-5	3	9	9	9	47292	44164.6	42148.3	3792.09	5744.99	4908.32	25649.4	30362.2	22134.3	26614.3	16539.9	22927.6	-	-
MWS2430	241.22	241.21	242.225	C15H30O2	[M-H]-	13-methylmyristic acid	13-甲基十四烷酸	Lipids	脂质	Free fatty acids	游离脂肪酸	2485-71-4	1	324513	341287	369539	461237	433853	440370	278993	277232	354447	386163	403993	390784	368074	253367	249800	-	-
Lmhp009384	679.39	263.24	678.383	C33H58O14	[M+H]+	1-Linoleoylglycerol-2,3-di-O-glucoside*	1-亚油酰甘油酯-2,3-二-O-葡萄糖苷*	Lipids	脂质	Glycerol ester	甘油酯	-	1	34756.8	32327.7	31238.1	35182.2	26512.9	29283.5	33766.5	29880	39487.7	41938.7	50887.1	35347.4	39678.7	25053	37566.3	-	-
pmp000784	315.09	254.06	314.079	C17H14O6	[M+H]+	Cirsimaritin (4',5-dihydroxy-6,7-dimethoxyflavone)	蓟黄素 (4',5-二羟基-6,7-二甲氧基黄酮)	Flavonoids	黄酮	Flavones	黄酮	6601-62-3	3	36565.8	15328.1	13607.9	11741.3	9150.86	18743.7	11196.8	23717.1	10789.2	24586.3	20280.5	11113.9	10318.5	8774.82	6379.38	C17785	-
Lmdn003756	193.05	135.05	194.058	C10H10O4	[M-H]-	Methyl caffeate	咖啡酸甲酯	Phenolic acids	酚酸类	Phenolic acids	酚酸类	3843-74-1	3	207071	144805	215801	408972	298560	347521	235472	238927	227491	401308	628347	640601	321852	239954	204993	C10477	-
mws1668	187.04	131.05	186.032	C11H6O3	[M+H]+	Angelicin*	白芷素;异补骨脂内酯*	Lignans and Coumarins	木脂素和香豆素	Coumarins	香豆素	523-50-2	1	60528.6	48350.8	35758.4	32872.3	37973.3	32862.8	41918.4	42895.9	34345.8	228034	183393	209440	196865	156247	122361	C09060	ko00999,ko01110
mws1297	269.1	101.02	270.11	C13H18O6	[M-H]-	Benzyl glucoside	苄基葡萄糖苷	Phenolic acids	酚酸类	Phenolic acids	酚酸类	4304-12-5	3	214706	222904	234668	203653	225614	203644	80725.9	172352	65200.3	167676	159840	143443	241642	148750	197512	-	-
Cmjp001979	415.23	235.17	414.225	C21H34O8	[M+H]+	Sonchuside G	苦苣菜苷 G	Terpenoids	萜类	Sesquiterpenoids	倍半萜	-	3	142299	135686	165889	120726	138226	149400	215719	229600	230955	115707	134694	141678	141522	155901	96043.4	-	-
Lmhp010908	536.37	184.07	535.364	C27H54NO7P	[M+H]+	LysoPC 19:1	溶血磷脂酰胆碱 19:1	Lipids	脂质	LPC	溶血磷脂酰胆碱	-	3	13802.7	10890.3	15544.3	28861.9	31899.2	27190.6	29208.7	15073.1	20672.6	20226.4	11437.7	13883	25396.8	27294.5	16827	-	-
MWSslk177	330.12	168.07	329.111	C14H19NO8	[M+H]+	Lithospermoside	紫草氰苷	Alkaloids	生物碱	Alkaloids	生物碱	63492-69-3	2	80013.2	75422.1	93790	66415.1	77429.3	65258.7	67157.6	40532.6	36245.3	35523.9	44861.2	26027.5	40881.7	63002	43873.4	C17771	-
Lhdp120310	503.25	209.15	502.241	C24H38O11	[M+H]+	Urenalobaside C	Urenalobaside C	Terpenoids	萜类	Monoterpenoids	倍萜	-	3	534958	731829	535695	739669	820170	717691	60008.4	137503	84196	11595.9	58027.7	53999.2	277562	458846	397612	-	-
mws0359	241.22	241.22	242.225	C15H30O2	[M-H]-	Pentadecanoic Acid	十五烷酸	Lipids	脂质	Free fatty acids	游离脂肪酸	1002-84-2	2	336399	350651	352670	456237	433990	448886	260756	286678	328109	417742	425068	380107	369403	263282	235524	C16537	-
Lmbn001288	131.03	87.04	132.042	C5H8O4	[M-H]-	2-Hydroxy-2-methyl-3-oxobutanoic acid	2-羟基-2-甲基-3-氧代丁酸	Organic acids	有机酸	Organic acids	有机酸	71698-08-3	3	27836.4	24330.7	17461.9	31157.7	30407.7	35202.7	25750.1	29895.5	24256.7	13489.1	23693.2	29188.5	30885.9	21112	20206.1	C06010	ko00290,ko00650,ko00660,ko00770,ko01100,ko01110,ko01210,ko01230
Zmdp001857	311.12	165.05	310.116	C14H18N2O6	[M+H]+	γ-Glutamyltyrosine	γ-谷氨酰胺酪氨酸	Amino acids and derivatives	氨基酸及其衍生物	Amino acids and derivatives	氨基酸及其衍生物	7432-23-7	3	89023.6	92130.6	99597.2	141749	100793	167496	60584.7	32842	45991.3	41407.9	55069.4	43449.1	40529.1	65550.4	63691.6	-	-
pmp000115	419.13	404.1	418.126	C21H22O9	[M+H]+	Monohydroxy-hexamethoxyflavone	单羟基六甲氧基黄酮	Flavonoids	黄酮	Flavones	黄酮	-	3	1550.01	10896.7	543.933	6875.04	3900.96	3064.92	10027	12814.8	11096.4	11684.6	9863.02	7761.1	23109.6	15400.5	15385.9	-	-
pme3007	402.99	158.93	404.002	C9H14N2O12P2	[M-H]-	Uridine 5'-diphosphate	尿苷 5'-二磷酸	Nucleotides and derivatives	核苷酸及其衍生物	Nucleotides and derivatives	核苷酸及其衍生物	27821-45-0	3	22044.9	18975.4	26589.5	34942.7	31902.7	28693.3	15702.6	14993.2	10783.6	16193.6	15387.4	15622.2	16796.6	20781.1	27442.6	C00015	ko00240,ko00908,ko01100,ko01232,ko01240
Hmln002199	505.1	300.03	506.106	C23H22O13	[M-H]-	Quercetin-3-O-(6''-O-acetyl)galactoside	槲皮素-3-O-(6''-O-乙酰)半乳糖苷	Flavonoids	黄酮	Flavonols	黄酮醇	-	1	3.67135e+06	3.72238e+06	4.32784e+06	7.49575e+06	6.17198e+06	4.25989e+06	4.06665e+06	5.33992e+06	4.73572e+06	8.50189e+06	9.70095e+06	1.11001e+07	5.87682e+06	4.38654e+06	7.29534e+06	-	-
MWS0994	351.08	164.03	352.087	C10H16N4O10	[M-H]-	N-Carbamoyl-L-aspartate	N-氨基甲酰基-L-天冬氨酸	Amino acids and derivatives	氨基酸及其衍生物	Amino acids and derivatives	氨基酸及其衍生物	13184-27-5	3	24509.6	17476.1	15168	19163.3	17409.6	27561.9	17953.1	5779.46	20755.7	20146.7	27698.1	26598.1	25264.4	22276.3	35458.8	C00438	ko00240,ko00250,ko01100,ko01240
Lmmp003817	535.11	287.05	534.101	C24H22O14	[M+H]+	Kaempferol-3-O-(6''-malonyl)glucoside*	山柰酚-3-O-(6''-丙二酰)葡萄糖苷*	Flavonoids	黄酮	Flavonols	黄酮醇	-	1	5.20186e+06	5.65833e+06	5.78234e+06	1.07773e+07	1.29967e+07	1.35168e+07	5.98108e+06	6.51775e+06	4.71965e+06	3.54786e+06	7.31791e+06	6.89826e+06	9.38051e+06	6.90845e+06	1.15621e+07	-	-
pmb0501	131.13	114.1	130.122	C5H14N4	[M+H]+	Agmatine	胍丁胺	Alkaloids	生物碱	Alkaloids	生物碱	306-60-5	3	11117.3	16353.1	16384.4	15420	16933.5	17718.7	14297.2	14207.3	12424.5	11785.8	15652.6	11700	14028.8	9339.13	9164.34	C00179	ko00330,ko01100
mws4134	611.14	306.08	612.152	C20H32N6O12S2	[M-H]-	Oxiglutatione	氧化谷胱甘肽	Amino acids and derivatives	氨基酸及其衍生物	Amino acids and derivatives	氨基酸及其衍生物	27025-41-8	3	18749.6	19725.4	19304.3	68612.3	43652.7	55231.6	10903.4	7833.86	8410.11	10576.6	9316.24	11037.5	23965.6	19332.6	32051.7	C00127	ko00480,ko01100,ko01240
Lmsp004632	287.06	269.04	286.048	C15H10O6	[M+H]+	Scutellarein (5,6,7,4'-Tetrahydroxyflavone)	野黄芩素	Flavonoids	黄酮	Flavones	黄酮	529-53-3	3	67663.2	85512.1	43632.9	66039.1	92597	105257	120729	113024	98528.5	85877.9	48245	47203.8	50344.9	71793.5	85870	C10184	-
Lmbn003524	171.1	99.08	172.11	C9H16O3	[M-H]-	9-Oxononanoic acid	9-氧代壬酸	Organic acids	有机酸	Organic acids	有机酸	2553-17-5	3	13158.1	14387.7	19946.3	18021.9	20404.6	19000.8	10645.2	13225.5	16995.4	17091.6	16122.6	26034.4	24314	29991.4	17577.8	C16322	ko00592,ko01110
pme0513	151.06	59	152.069	C5H12O5	[M-H]-	Xylitol	木糖醇	Others	其它类	Saccharides	糖类	87-99-0	3	98087.9	135249	122336	84227.4	100007	95180.9	135898	213802	173021	61644.4	45274.1	68624.3	73692.1	65096.5	105364	C00379	ko00040,ko01100,ko02010
pmn001641	475.09	300	476.096	C22H20O12	[M-H]-	Kaempferide-3-O-glucuronide	山柰素-3-O-葡萄糖醛酸苷	Flavonoids	黄酮	Flavonols	黄酮醇	-	3	66883.6	66483.3	57617.7	94681.1	81346	89189.4	10103.1	9252.73	6181.72	21852.5	22125.1	25171.2	38752.5	61019.7	40983.8	-	-
pmf0289	336.17	148.06	335.159	C15H21N5O4	[M+H]+	Riboprine	利波腺苷	Nucleotides and derivatives	核苷酸及其衍生物	Nucleotides and derivatives	核苷酸及其衍生物	7724-76-7	3	13099.4	15587.3	6017.61	7126.19	9903.75	11884.2	28636	33450.1	23672.8	23018.7	22146.8	15341.7	13424.6	21938.2	15443.7	C16427	ko00908,ko01110
pmp001106	595.17	577.16	594.159	C27H30O15	[M+H]+	Vitexin-2''-O-glucoside	牡荆素-2''-O-葡萄糖苷	Flavonoids	黄酮	Flavones	黄酮	61360-94-9	3	80386.1	49429.6	209399	42285.8	109246	83816.1	43182.9	83679	39554.3	88099.1	24316.2	102831	64643.1	70756.5	41364.2	C04024	ko00944
Qmyp101115	371.21	191.14	370.199	C19H30O7	[M+H]+	9-O-β-D-Glucoside of 3-hydroxy-7,8-didehydro-β-ionol(ISO1)	10-O-β-D-葡萄糖苷3-羟基-7,8-二氢-β-紫罗兰醇(ISO1)	Terpenoids	萜类	Sesquiterpenoids	倍半萜	-	2	902021	841253	1.14422e+06	1.14122e+06	1.43393e+06	1.55411e+06	2.61372e+06	3.3725e+06	2.63263e+06	2.00688e+06	1.45784e+06	1.4925e+06	783267	1.11641e+06	1.35508e+06	-	-
Lhqp101805	325.09	163.04	324.084	C15H16O8	[M+H]+	Skimmin (7-Hydroxycoumarin-7-O-glucoside)	茵芋苷	Lignans and Coumarins	木脂素和香豆素	Coumarins	香豆素	93-39-0	1	1.44263e+06	1.66834e+06	1.36179e+06	1.15954e+06	1.30436e+06	1.52278e+06	1.81418e+06	2.33047e+06	1.90844e+06	3.14836e+06	2.75681e+06	3.01747e+06	2.79108e+06	2.76412e+06	1.67211e+06	-	-
Li512115	515.12	353.09	516.127	C25H24O12	[M-H]-	Isochlorogenic acid B	异绿原酸 B	Phenolic acids	酚酸类	Phenolic acids	酚酸类	14534-61-3	1	1.86405e+07	2.42373e+07	2.48793e+07	3.65687e+07	4.35114e+07	4.82775e+07	5.06672e+07	5.02057e+07	5.01602e+07	7.3608e+07	6.45098e+07	5.79772e+07	4.47141e+07	4.19123e+07	6.69068e+07	C10468	-
Lmmp003266	683.15	303.05	682.138	C29H30O19	[M+H]+	Quercetin-3-O-(2''-O-malonyl)glucoside-7-O-arabinoside	槲皮素-3-O-(2''-O-丙二酰)葡萄糖苷-7-O-阿拉伯糖苷	Flavonoids	黄酮	Flavonols	黄酮醇	-	3	40743.4	20195.2	19472.6	65466.7	57215.9	50389.2	39922.9	47816.2	30120.7	61491.8	42205.3	59029.8	43440.1	35674.6	24869.4	-	-
Lmhp009190	679.39	263.24	678.383	C33H58O14	[M+H]+	2-Linoleoylglycerol-1,3-di-O-glucoside*	2-亚油酰甘油酯-1,3-二-O-葡萄糖苷*	Lipids	脂质	Glycerol ester	甘油酯	-	1	47456.4	54310.3	38352	20169.8	35752.4	31044.3	44234.7	28421.3	29075.9	42192.6	70378.4	60264.9	39750.1	22881.5	30286.7	-	-
Lmmp004257	463.12	317.06	462.116	C22H22O11	[M+H]+	6-C-Methylquercetin-3-O-rhamnoside	6-C-甲基槲皮素-3-O-鼠李糖苷	Flavonoids	黄酮	Flavonols	黄酮醇	-	3	39677.5	35558.4	30171.8	32146.5	41216.5	39764.5	5434.98	5426.29	5097.75	3459.12	3398.81	3994.65	24595.7	14140.7	18628	-	-
pmb0863	492.31	184.07	491.301	C24H46NO7P	[M+H]+	LysoPC 16:2(2n isomer)*	溶血磷脂酰胆碱 16:2(2n异构)*	Lipids	脂质	LPC	溶血磷脂酰胆碱	-	3	10534.5	9996.07	11107.9	26077	25811.7	28494.2	22305.7	27028.3	21733.6	12805.1	11427.1	14558.4	14809.1	26408.9	20950.8	-	-
Zmcp102504	409.15	247.1	408.142	C20H24O9	[M+H]+	Marmesinin	印度槛椁苷	Others	其它类	Others	其它	-	2	59480.6	63862.3	34978.8	28223.5	62923	34249.6	237776	249241	202223	184437	181485	291410	78804.1	140449	110062	-	-
Zmjp003291	595.17	433.12	594.159	C27H30O15	[M+H]+	Vitexin-2''-O-galactoside	牡荆素-2''-O-半乳糖苷	Flavonoids	黄酮	Flavones	黄酮	-	2	261348	216421	168634	289343	283156	393829	205788	368981	311896	343896	427989	477956	152230	270513	249624	-	-
pmb1283	448.22	163.5	447.215	C18H33N5O6S	[M+H]+	L-Glutaminyl-L-valyl-L-valyl-L-cysteine	L-谷酰胺基-L-缬氨酰-L-缬氨酰-L-半胱氨酸	Amino acids and derivatives	氨基酸及其衍生物	Amino acids and derivatives	氨基酸及其衍生物	-	3	60130.5	77459.9	75551.9	124731	156004	130226	68349.4	83954.3	74339.6	51742.8	53814.1	40174.8	72321.5	115058	72990.5	-	-
pmc0682	133.08	116.05	132.069	C8H8N2	[M+H]+	4-Aminoindole	4-氨基吲哚	Alkaloids	生物碱	Plumerane	吲哚类生物碱	5192-23-4	3	34037.4	26019.3	29331.7	17519	19330.3	17903.3	33652.7	30700.6	29298.1	33499.8	28042.5	32703.6	24125.1	13713.6	17829.9	-	-
Lmhp010573	517.34	263.24	516.33	C27H48O9	[M+H]+	1-Linoleoylglycerol-3-O-glucoside*	1-亚油酰甘油酯-3-O-葡萄糖苷*	Lipids	脂质	Glycerol ester	甘油酯	-	1	51532	37465.2	42941.9	44905.1	46153.4	44682.4	18621.4	28544.8	28358.4	10737.4	7532.9	10783.9	56387.9	39470.4	32591.3	-	-
Lmhp010334	517.34	263.24	516.33	C27H48O9	[M+H]+	2-Linoleoylglycerol-1-O-glucoside*	2-亚油酰甘油酯-1-O-葡萄糖苷*	Lipids	脂质	Glycerol ester	甘油酯	-	1	51532	37465.2	42941.9	44905.1	46153.4	44682.4	18621.4	28544.8	28358.4	10737.4	7532.9	10783.9	56387.9	39470.4	32591.3	-	-
Lbhp011918	503.14	179.03	502.132	C21H26O14	[M+H]+	Esculin glucoside(iso-01)	秦皮甲素葡萄糖苷(iso-01)	Lignans and Coumarins	木脂素和香豆素	Coumarins	香豆素	-	2	212482	243630	225052	301798	272902	328119	374986	354965	288290	558445	480717	510552	105306	149595	86197.2	-	-
Lmhp011549	550.39	184.07	549.379	C28H56NO7P	[M+H]+	LysoPC 20:1	溶血磷脂酰胆碱 20:1	Lipids	脂质	LPC	溶血磷脂酰胆碱	-	3	26379.8	14399	20824.5	35319.9	31753.3	43049.8	49011	26030.5	25801.2	38289.5	18351.5	28862.3	34641.3	32275.7	53301	-	-
Cmjp002210	571.24	263.13	570.231	C27H38O13	[M+H]+	Cichorioside D	菊苣萜苷 D	Terpenoids	萜类	Sesquiterpenoids	倍半萜	-	3	87650.1	96499.7	92048.9	40057.1	42246.3	66790.8	1782.39	4053.27	3456.12	987.531	7153.48	4440.07	28753.7	51461.9	48501.5	-	-
mws0636	313.15	166.09	312.147	C18H20N2O3	[M+H]+	L-Phenylalanyl-L-phenylalanine	L-苯丙氨酰-L-苯丙氨酸	Amino acids and derivatives	氨基酸及其衍生物	Amino acids and derivatives	氨基酸及其衍生物	2577-40-4	3	21297	22160.2	19103.3	9865.36	13851.2	19911	12340.8	4808.69	9943.79	2440.9	9377.19	3525.25	6490.18	11277.5	7680.3	-	-
Lssp210303	497.27	299.2	496.267	C26H40O9	[M+H]+	Pieroside B	苦苷B	Others	其它类	Saccharides	糖类	-	3	47435.7	32223.8	49317.8	60059.6	54882.2	64155.9	88965.8	80113.6	96894.4	22769.6	62084.9	58248	27548.3	50710.6	45086.4	-	-
HX1286	225.15	95.08	224.141	C13H20O3	[M+H]+	Vomifoliol	催吐萝芙叶醇	Terpenoids	萜类	Monoterpenoids	倍萜	189351-15-3	1	4.60275e+06	4.07773e+06	3.59782e+06	2.32627e+06	3.93589e+06	3.52052e+06	3.62543e+06	4.00255e+06	3.84988e+06	1.1403e+06	2.29493e+06	1.61494e+06	2.24071e+06	1.87355e+06	3.29329e+06	C04166	-
Lmjp005871	345.1	312.06	344.09	C18H16O7	[M+H]+	Penduletin (5,4'-Dihydroxy-3,6,7-trimethoxyflavone)	垂叶黄素	Flavonoids	黄酮	Flavones	黄酮	569-80-2	3	9920.07	7337.35	5431.29	11321.6	9613.13	8889.25	17704.7	15852.3	11116	9136.22	12866.7	8971.07	15432.2	9521.7	9471.22	-	-
Hmgp001685	623.2	163.03	622.19	C29H34O15	[M+H]+	Crenatoside	黄药苷	Phenolic acids	酚酸类	Phenolic acids	酚酸类	61276-16-2	2	386351	353021	315128	298581	376152	345540	329217	201169	405748	509037	489253	427892	276292	468098	297496	C10481	-
MWS201483	279.13	120.08	278.127	C14H18N2O4	[M+H]+	Phe-Hyp	L-苯丙氨酸-L-羟脯氨酸	Amino acids and derivatives	氨基酸及其衍生物	Amino acids and derivatives	氨基酸及其衍生物	90965-82-5	2	206429	168508	172850	68885.6	105694	125983	62822	60914.5	77730.8	87620.7	70763.9	57641	69958	102115	131211	-	-
Zmhn002334	355.1	193.05	356.111	C16H20O9	[M-H]-	6-O-Feruloyl-β-D-glucose	6-O-阿魏酰-D-葡萄糖	Phenolic acids	酚酸类	Phenolic acids	酚酸类	137887-25-3	3	2.5603e+06	1.58004e+06	2.81436e+06	2.77181e+06	2.54348e+06	2.464e+06	5.30667e+06	4.52266e+06	6.12499e+06	3.07615e+06	5.48004e+06	5.82268e+06	1.75814e+06	1.1539e+06	2.18589e+06	-	-
pmb0464	458.15	116.03	457.143	C16H27NO14	[M+H]+	L-Aspartic acid-O-diglucoside	L-天冬氨酸-O-二葡萄糖苷	Amino acids and derivatives	氨基酸及其衍生物	Amino acids and derivatives	氨基酸及其衍生物	-	3	3.17789e+06	4.97667e+06	3.96542e+06	1.52679e+06	894218	1.31079e+06	2.17199e+06	2.82407e+06	3.06707e+06	3.26289e+06	1.57863e+06	1.62846e+06	2.04791e+06	1.45274e+06	2.72276e+06	-	-
Hmmn006338	261.11	217.12	262.12	C15H18O4	[M-H]-	Armexifolin	狭叶墨西哥蒿素	Terpenoids	萜类	Sesquiterpenoids	倍半萜	64929-15-3	3	198623	139605	119556	96275.2	180516	82273.2	1450.82	4262.53	3188.25	847.086	6436.4	3424.78	81841	132448	78833.3	-	-
Lsmp010411	501.14	163.04	500.132	C25H24O11	[M+H]+	Gnaphaffine A	Gnaphaffine A	Others	其它类	Others	其它	-	1	291072	346079	352725	510140	568585	565256	994501	1.14397e+06	1.04288e+06	1.53926e+06	1.87071e+06	1.59097e+06	469042	452993	760269	-	-
pma1840	250.14	147.04	250.144	C14H20NO3+	[M]+	4-Coumaroylcholine	对香豆酰胆碱	Alkaloids	生物碱	Phenolamine	酚胺	-	3	47454.3	50391.4	75400.6	75736	83905.8	63493	31382.2	35012.8	40902.3	33398.1	52292	36907.1	5741.99	10444.8	10604.5	-	-
Cmsp002787	227.09	181.05	226.084	C11H14O5	[M+H]+	3,4'-Dihydroxy-3',5'-dimethoxypropiophenone	3,4'-二羟基-3',5'-二甲氧基苯乙酮	Phenolic acids	酚酸类	Phenolic acids	酚酸类	136196-47-9	1	561957	621071	576869	539970	678600	568422	2.99019e+06	3.89828e+06	2.45368e+06	949828	1.34712e+06	1.02273e+06	1.67079e+06	963247	1.05047e+06	-	-
Lacp005171	371.21	133.1	370.199	C19H30O7	[M+H]+	3-(3'-Hydroxybutyl)-2,4,4-trimethylcyclohexa-2,5-dienone glucoside	3-(3'-羟基丁基)-2,4,4-三甲基环己烷-2,5-二烯酮葡萄糖苷	Terpenoids	萜类	Sesquiterpenoids	倍半萜	-	1	1.71406e+06	1.16523e+06	811496	759907	2.85418e+06	1.49226e+06	1.43902e+06	1.05093e+06	1.85242e+06	762690	505643	1.32312e+06	1.45394e+06	857945	1.65858e+06	-	-
Wafn002807	519.11	165.02	520.122	C24H24O13	[M-H]-	methyl 4-O-galloylchlorogenate	4-O-没食子酰绿原酸甲酯	Phenolic acids	酚酸类	Phenolic acids	酚酸类	574747-58-3	2	155698	177102	203732	180911	177297	192708	140242	175947	152824	124169	102424	197877	145956	107963	76668.8	-	-
mws0097	357.13	151.04	358.142	C20H22O6	[M-H]-	Pinoresinol	松脂醇	Lignans and Coumarins	木脂素和香豆素	Lignans	木脂素	487-36-5	3	17924.1	21330.1	21616.2	12751.8	9934.36	18398.8	10828.7	8984.39	9033.66	15323.3	16442.8	17449.4	30350.9	20358.7	16396.8	C05366	ko00999,ko01100,ko01110
Lmhp008833	494.32	184.07	493.317	C24H48NO7P	[M+H]+	LysoPC 16:1(2n isomer)*	溶血磷脂酰胆碱 16:1(2n异构)*	Lipids	脂质	LPC	溶血磷脂酰胆碱	-	1	77083.5	55888.5	131480	353042	370763	141268	230207	246014	123172	97239	214546	106367	271732	189072	142578	-	-
Lmhp003064	245.12	120.08	244.121	C14H16N2O2	[M+H]+	Cyclo(Pro-Phe)	环(脯氨酸-苯丙氨酸)	Amino acids and derivatives	氨基酸及其衍生物	Amino acids and derivatives	氨基酸及其衍生物	3705-26-8	3	9709.16	4417.47	13927.7	8089.13	11739.2	14309.5	12074.4	19909.5	12796.3	8098.91	4986.07	13002	11064.4	5576.77	8573.17	C11847	-
pmp000233	463.12	313.07	462.116	C22H22O11	[M+H]+	Swertiajaponin	日当药黄素	Flavonoids	黄酮	Flavones	黄酮	6980-25-2	3	28019.7	19531.2	20096.9	32826.3	50251.5	43346.7	61203.1	130368	29154.8	10850.3	27089.7	31301	44203	47022.2	23906.9	C10187	-
MWSmce429	153.05	107.05	152.047	C8H8O3	[M+H]+	2',6'-Dihydroxyacetophenone	2',6'-二羟基苯乙酮	Phenolic acids	酚酸类	Phenolic acids	酚酸类	699-83-2	3	216822	178884	310062	225487	194542	221947	1.10744e+06	636924	757439	888363	988409	544992	303065	376150	568022	-	-
pmp001270	494.32	184.07	493.317	C24H48NO7P	[M+H]+	LysoPC 16:1*	溶血磷脂酰胆碱 16:1*	Lipids	脂质	LPC	溶血磷脂酰胆碱	76790-27-7	1	105564	132782	79111.2	179509	219275	234557	138854	234488	176915	141757	113531	109022	238096	135626	144065	-	-
Lsmp010416	503.15	161.02	502.147	C25H26O11	[M+H]+	everlastoside L	everlastoside L	Others	其它类	Others	其它	-	3	64234.4	106179	102829	43162.4	73128.1	74648	87845.9	89757.2	96363.1	169862	191931	214157	87250.7	62987.4	123198	-	-
Lafp005959	237.18	135.12	236.177	C15H24O2	[M+H]+	7-Hydroxy-costol	7-羟基广木香醇	Terpenoids	萜类	Sesquiterpenoids	倍半萜	-	2	102701	90397	93960.2	87012.1	60968.2	54790.3	94375.9	83161.2	53990.2	149924	44644.8	84042.8	72552.7	136664	89135.5	-	-
mws0263	128.04	82.03	129.043	C5H7NO3	[M-H]-	5-Oxo-L-Proline	5-氧代-L-脯氨酸	Amino acids and derivatives	氨基酸及其衍生物	Amino acids and derivatives	氨基酸及其衍生物	98-79-3	3	38367.4	41589.8	38221.3	50447.9	40653.6	45616.6	6520.56	28507.1	30218.3	26939.7	14208.7	20427.2	27126.7	44467.3	55140.6	C01879	ko00480,ko01100
Hmcp001598	611.16	317.06	610.153	C27H30O16	[M+H]+	Isorhamnetin-3-O-(2''-O-xylosyl)glucoside	异鼠李素-3-O-(2''-O-木糖基)葡萄糖苷	Flavonoids	黄酮	Flavonols	黄酮醇	-	3	26904.2	31332.4	14892.1	19493.8	26346.8	23991.9	4696.99	32585.6	25486	6933.64	7951.9	7697.97	19042.8	9299.87	16430.4	-	-
Hmcp001329	759.2	303.05	758.191	C32H38O21	[M+H]+	Quercetin-3-O-xylosyl(1→2)glucosyl(1→2)glucoside	槲皮素-3-O-木糖基(1→2)葡萄糖基(1→2)葡萄糖苷	Flavonoids	黄酮	Flavonols	黄酮醇	-	2	70315.6	108958	130468	196844	168313	208280	210862	196243	210636	304377	219136	252793	121115	214518	249673	-	-
mws1346	162.08	98.06	161.069	C6H11NO4	[M+H]+	DL-2-Aminoadipic acid	DL-2-氨基己二酸	Alkaloids	生物碱	Alkaloids	生物碱	542-32-5	3	254047	419373	322473	320866	323504	158268	60792.3	100276	89845.3	143125	162908	70684.8	264430	209453	128317	C00956	ko00300,ko00310,ko01100,ko01110,ko01210,ko01230
pmp000413	433.11	283.06	432.106	C21H20O10	[M+H]+	Genistein-8-C-glucoside	染料木素-8-C-葡萄糖苷	Flavonoids	黄酮	Isoflavones	异黄酮	66026-80-0	3	60875.4	40800.3	42581.7	163974	132531	127023	12286.3	6974.98	4276.2	17754.4	4008.5	7887.59	34730.9	44168.4	67097.8	C10420	-
Qagp003587	219.15	131.05	218.142	C13H18N2O	[M+H]+	N-Monocinnamoylputrescine	N-单肉桂酰基腐胺	Alkaloids	生物碱	Phenolamine	酚胺	-	2	194070	405126	492780	591375	528530	512058	147065	158587	269258	193191	270237	240115	296505	151200	188097	-	-
mws0017	146.17	72.08	145.158	C7H19N3	[M+H]+	Spermidine	亚精胺	Alkaloids	生物碱	Alkaloids	生物碱	124-20-9	3	773193	927043	762368	567879	649598	376954	318426	352126	343592	1.11191e+06	1.15375e+06	916454	524645	386137	786309	C00315	ko00330,ko00410,ko00480,ko00940,ko01100,ko02010
Cmzp002057	315.12	255.1	314.1	C14H18O8	[M+H]+	6-O-Acetylarbutin	6-O-乙酰熊果苷	Phenolic acids	酚酸类	Phenolic acids	酚酸类	10338-88-2	3	53292.5	79729.7	71741.5	62180.2	52189.9	65186.5	21389.8	47931.4	45433.4	40092.4	27406.1	40048.1	51333.4	30896.5	26672.8	-	-
Hmln001682	667.15	462.08	668.159	C29H32O18	[M-H]-	Quercetin-3-O-(6''-O-acetyl)glucosyl-(1→3)-Galactoside	槲皮素-3-O-(6''-O-乙酰)葡萄糖基-(1→3)-半乳糖苷	Flavonoids	黄酮	Flavonols	黄酮醇	-	2	50401.3	40958	56324.8	73666.9	77648.2	69000.2	26195.8	23408.2	42910.1	23625.1	30707.1	27657.2	21443.9	47405.1	38793.5	-	-
pme2758	162.04	144.03	163.048	C5H9NO5	[M-H]-	4-Hydroxy-L-glutamic acid	4-羟基-L-谷氨酸	Amino acids and derivatives	氨基酸及其衍生物	Amino acids and derivatives	氨基酸及其衍生物	3913-68-6	3	60645.3	96637.1	75615.3	117031	161175	130163	120260	125350	97278.3	175861	231656	183061	49433.2	106970	107174	C03079	-
pmp000476	240.2	57.1	239.189	C14H25NO2	[M+H]+	N-Isobutyl-4,5-epoxy-2E-decaenamide	N-异丁基-4,5-环氧-2E-癸酰胺	Alkaloids	生物碱	Alkaloids	生物碱	-	2	41388.8	39449.9	28571.7	79195.1	29288.8	26262.8	22137.2	23096.7	30636.1	26996.4	23005.6	34760.6	25165	52874	33683.4	-	-
MWSmce706	129.07	56.05	128.059	C5H8N2O2	[M+H]+	Cyclo(Ala-Gly)	环(甘氨酰-L-丙氨酰)	Amino acids and derivatives	氨基酸及其衍生物	Amino acids and derivatives	氨基酸及其衍生物	4526-77-6	3	20099.7	42354.2	62479.1	125245	109882	94105.2	101176	128040	113040	51929.6	78803.8	61444.9	28429.6	45827.6	64655.9	-	-
Lmbp002309	371.1	209.05	370.126	C17H22O9	[M+H]+	Sinapaldehyde-4-O-Glucoside	芥子醛-4-O-葡萄糖苷	Phenolic acids	酚酸类	Phenolic acids	酚酸类	154461-65-1	3	21592.3	72957.7	21382.8	83612.3	107535	133103	199714	85151.1	64409.6	135483	66351.9	55235.5	20772.1	47231.7	33017.9	-	-
Wmzp004019	518.26	286.14	517.254	C25H35N5O7	[M+H]+	Asterinin F	Asterinin F	Alkaloids	生物碱	Alkaloids	生物碱	-	3	62339.2	74354.2	73968.5	44432.7	27061.7	40077.6	25173.8	28919.6	30811.3	25092.3	14838.8	23978.7	58862.1	24767.8	48817.6	-	-
Lmdp004160	789.19	325.09	788.18	C36H36O20	[M+H]+	Quercetin-3-O-(2'''-O-caffeoyl)sophoroside	槲皮素-3-O-(2'''-O-咖啡酰)槐糖苷	Flavonoids	黄酮	Flavonols	黄酮醇	-	3	10252.2	2138.17	6925.66	16529	7788.05	9948.27	35351.7	32006	34243.5	26850.6	30037.6	22880.6	9568.67	20381.2	22608.5	-	-
Lhhp120814	165.09	91.05	164.084	C10H12O2	[M+H]+	Eugenol	丁子香酚	Phenolic acids	酚酸类	Phenolic acids	酚酸类	97-53-0	2	9	9	9	9	9	9	1.00449e+06	1.21259e+06	1.08842e+06	1.19495e+06	1.37924e+06	1.50011e+06	734721	336089	456111	C10453	ko00940
pmb0587	639.16	477	638.148	C28H30O17	[M+H]+	Chrysoeriol-7-O-(2''-O-glucuronyl)glucoside	金圣草黄素-7-O-(2''-O-葡萄糖醛酸基)葡萄糖苷	Flavonoids	黄酮	Flavones	黄酮	-	3	72686.2	94887.1	80173.6	169340	118932	118291	9	9	9	128682	103671	111690	110757	117707	49144.8	-	-
MWStz170	227.14	86.06	226.132	C11H18N2O3	[M+H]+	Cyclo(L-Leu-trans-4-hydroxy-L-Pro)	环(L-亮氨酸-反-4-羟基-L-脯氨酸)	Amino acids and derivatives	氨基酸及其衍生物	Amino acids and derivatives	氨基酸及其衍生物	115006-86-5	3	20582.6	20019	6311.73	17639.4	27604.6	12118.9	47462.1	50364.3	62547.3	26769	39375.3	29330.3	35676.3	41133.1	16788.3	-	-
Lmmp002334	773.21	303.05	772.206	C33H40O21	[M+H]+	Quercetin-3-O-rutinoside-7-O-glucoside	槲皮素-3-O-芸香糖苷-7-O-葡萄糖苷	Flavonoids	黄酮	Flavonols	黄酮醇	-	3	13503.5	11149.2	20680.3	26841.6	23940.9	19741.1	35641.9	31241	26815.3	46688.9	52979.8	43191.7	43691.1	22890.4	22130.4	-	-
Lhyp111013	135.04	89.04	134.037	C8H6O2	[M+H]+	2(4H)-benzofuranone	2(4H)-benzofuranone	Others	其它类	Others	其它	-	1	5.10774e+06	3.72449e+06	5.50561e+06	3.93076e+06	5.5894e+06	5.64456e+06	6.7992e+06	1.01843e+07	8.90017e+06	8.32579e+06	8.13215e+06	8.15931e+06	7.96776e+06	3.84125e+06	4.38729e+06	-	-
Hmhp009670	294.24	95.08	293.236	C18H31NO2	[M+H]+	Dihydrobungeanool	双氢花椒素	Alkaloids	生物碱	Alkaloids	生物碱	-	2	53988.6	49474.3	73296.8	67516.6	70950.3	55802.1	71502.9	60385.8	53988.5	14812.9	15208.3	7961.82	44966.1	43227.3	85789.3	-	-
Lmhp002031	245.19	86.1	244.179	C12H24N2O3	[M+H]+	L-Leucyl-L-Leucine	L-亮氨酰-L-亮氨酸	Amino acids and derivatives	氨基酸及其衍生物	Amino acids and derivatives	氨基酸及其衍生物	3303-31-9	3	89608.7	79002.4	71552.9	83333.8	95456.3	83165.8	102075	71265.9	102621	39686.3	65585.5	61526.8	12627.2	31623.8	23836.2	-	-
mws0924	145.05	101.06	146.058	C6H10O4	[M-H]-	2-Methylglutaric acid	2-甲基戊二酸	Organic acids	有机酸	Organic acids	有机酸	617-62-9	3	252901	240777	248820	249547	287696	272438	222863	243236	260801	606443	593115	591768	680822	278137	679305	-	-
pmb0790	494.19	332.5	493.18	C20H31NO13	[M+H]+	Pyridoxine-5'-O-diglucoside	吡哆醇-5'-O-二葡萄糖苷	Others	其它类	Vitamin	维生素	-	3	9878.22	14382.1	16396.2	17283.3	26700.9	26357.9	39777.9	50562.9	54097.3	117042	130952	115022	19163.5	47254.9	48561	-	-
Wagp004803	427.2	247.13	426.189	C21H30O9	[M+H]+	Abscisic acid D-glucopyranosyl ester	脱落酸D-吡喃葡萄糖酯	Others	其它类	Others	其它	-	1	198135	230859	251814	169396	128056	137278	767183	641293	733502	1.05721e+06	757784	773737	1.09779e+06	480895	615337	-	-
Zmhp003113	903.26	147.04	902.248	C42H46O22	[M+H]+	Vitexin-2''-O-(6'''-p-coumaroyl)glucoside-4'-O-glucoside	牡荆素-2''-O-(6'''-对香豆酰)葡萄糖苷-4'-O-葡萄糖苷	Flavonoids	黄酮	Flavones	黄酮	-	3	9	1250.47	6438.95	9	9	9	47711.8	8513.51	59775.5	59253.3	72535.4	47807.8	26012.6	24015.8	50904.4	-	-
Lmbn001609	145.05	83.05	146.058	C6H10O4	[M-H]-	2-Acetyl-2-Hydroxybutanoic Acid	2-乙酰-2-羟基丁酸	Organic acids	有机酸	Organic acids	有机酸	-	3	28558.8	28565.8	29829.2	30850.7	26951.8	24224.4	18287.9	17251.4	14850.3	2402.66	16638.4	10772.1	6640.91	14106.5	17960	C06006	ko00290,ko01100,ko01110,ko01210,ko01230
Wcqp012549	473.36	455.36	472.355	C30H48O4	[M+H]+	2,3-Dihydroxyurs-12-en-28-oic acid (Corosolic acid)	2,3-二羟基熊果-12-烯-28-酸 (科罗索酸)	Terpenoids	萜类	Triterpene	三萜	4547-24-4	2	75296.4	87126.3	79734.2	81496.9	86799.7	96322.1	83787.9	94584.6	96263.7	74996.6	66683.9	71562.9	74047.5	70846.5	27939.3	-	-
Zbdn001947	301.09	123.01	302.1	C13H18O8	[M-H]-	Isotachioside*	异它乔糖苷*	Phenolic acids	酚酸类	Phenolic acids	酚酸类	31427-08-4	2	353845	279386	468979	308971	358106	109490	326573	142051	418555	523782	600904	540801	323202	150502	411330	-	-
Hmcp001919	683.18	521.12	682.174	C30H34O18	[M+H]+	Isorhamnetin-3-O-(6''-acetylglucosyl)(1→3)-glucoside	异鼠李素-3-O-(6''-乙酰)葡萄糖基(1→3)葡萄糖苷	Flavonoids	黄酮	Flavonols	黄酮醇	-	3	216055	173237	217197	110913	86469.2	166941	160723	173976	129639	16771.3	103196	64002.3	64995.8	108321	166555	-	-
MWS04555g	132.1	86.1	131.095	C6H13NO2	[M+H]+	D-Allo-Isoleucine*	别异亮氨酸*	Amino acids and derivatives	氨基酸及其衍生物	Amino acids and derivatives	氨基酸及其衍生物	1509-35-9	1	5.29905e+07	5.1371e+07	5.56149e+07	4.44249e+07	2.09921e+07	4.64709e+07	2.9981e+07	3.04199e+07	1.28826e+07	2.88258e+07	1.56745e+07	2.56937e+07	15632712	2.00116e+07	3.66258e+07	-	-
Lmbn001676	145.05	101.06	146.058	C6H10O4	[M-H]-	3-Hydroxy-3-Methyl-2-Oxopentanoic Acid	3-羟基-3-甲基-2-氧代戊酸	Organic acids	有机酸	Organic acids	有机酸	-	3	76864.3	82155.2	87364.1	81884.8	73857.4	78328.5	55684.9	64920.1	17912.7	27577.3	24138.8	17934.3	74313.8	26309.8	63190.1	C14463	ko00290,ko01110,ko01210
Lmhp008763	452.28	311.26	451.27	C21H42NO7P	[M+H]+	LysoPE 16:1(2n isomer)*	溶血磷脂酰乙醇胺 16:1(2n异构)*	Lipids	脂质	LPE	溶血磷脂酰乙醇胺	-	3	24158.9	24130.1	23956.9	50213.6	58045.5	40339.9	14242.6	29654.1	16904.9	76349.7	60202.2	67558.3	47541.5	17037.5	47664.9	-	-
pmp000008	359.11	344.09	358.105	C19H18O7	[M+H]+	5-Hydroxy-6,7,3',4'-tetramethoxyflavone	5-羟基-6,7,3',4'-四甲氧基黄酮	Flavonoids	黄酮	Flavones	黄酮	21763-80-4	3	8202.64	7585.64	5142.53	6333.43	8021.49	4673.44	2896.33	4051.07	2679.41	3979.29	2895.84	8325.7	52807.3	33664.8	19271.8	-	-
Lmzn106829	453.34	453.34	454.345	C30H46O3	[M-H]-	3-Oxolup-20(29)-en-28-oic acid (Betulonic acid)	3-羰基羽扇豆-20(29)-烯-28-酸 (白桦脂酮酸)	Terpenoids	萜类	Triterpene	三萜	4481-62-3	3	267511	355145	285180	227850	205763	241177	125153	120118	116333	118112	286687	128229	109587	323527	301770	-	-
Lmzn206829	453.34	453.34	454.345	C30H46O3	[M-H]-	3-Oxoolean-12-en-28-oic Acid (Oleanonic acid)	3-氧代齐墩果-12-烯-28-酸 (齐墩果酮酸)	Terpenoids	萜类	Triterpene	三萜	17990-42-0	3	267511	355145	285180	227850	205763	241177	125153	120118	116333	118112	286687	128229	109587	323527	301770	-	-
pmb0803	508.18	152.4	507.174	C24H29NO11	[M+H]+	Pyridoxine-5'-O-(6''-feruloyl)glucoside	吡哆醇-5'-O-(6''-阿魏酰)葡萄糖苷	Others	其它类	Vitamin	维生素	-	3	48761.4	18735.1	46829.5	32614.1	21026	35406.4	157192	136884	140269	113380	112401	105778	23846.3	66239.2	71646.4	-	-
Lmrj001698	219.13	60.04	218.127	C9H18N2O4	[M+H]+	L-Seryl-L-Isoleucine	L-丝氨酰-L-异亮氨酸	Amino acids and derivatives	氨基酸及其衍生物	Amino acids and derivatives	氨基酸及其衍生物	91086-51-0	3	109853	109870	111405	126270	135910	146521	118910	104383	109760	75234.5	100543	80379.7	32040.1	71888.2	96460	-	-
mws0043	403.14	373.1	402.132	C21H22O8	[M+H]+	Nobiletin (5,6,7,8,3',4'-Hexamethoxyflavone)	川陈皮素 (5,6,7,8,3',4'-六甲氧基黄酮)	Flavonoids	黄酮	Flavones	黄酮	478-01-3	3	31898.8	13006.3	16657.7	36567.2	9598.03	18482.5	8644.56	9171.66	10006.6	10616.5	17650.9	9383.96	634020	328469	261410	C10112	-
Lmyp003139	617.11	153.02	616.106	C28H24O16	[M+H]+	Quercetin-3-O-(6''-O-galloyl)galactoside	槲皮素-3-O-(6''-O-没食子酰)半乳糖苷	Flavonoids	黄酮	Flavonols	黄酮醇	53171-28-1	3	12177.2	8967.17	8337.81	1950.38	4961.08	11863.9	8951.79	7992.64	6105.64	18727.2	10873.8	13968.8	10567	17577.5	6261.17	-	-
mws0055	373.13	343.09	372.121	C20H20O7	[M+H]+	Tangeretin (4',5,6,7,8-Pentamethoxyflavone)	桔皮素 (4',5,6,7,8-五甲氧基黄酮)	Flavonoids	黄酮	Flavones	黄酮	481-53-8	3	12551.6	5765.5	8779.82	24522.2	6885.96	8599.65	5073.98	5105.53	4558.5	4382.58	4453.47	5934.24	497055	273508	187917	C10190	-
