# Supplementary material for: Preliminary Analysis of the Salt-Tolerance Mechanisms of Different Varieties of Dandelion (Taraxacum mongolicum Hand.-Mazz.) Under Salt Stress
Source: Curr Issues Mol Biol. 2025 Jun 11;47(6):449. doi: 10.3390/cimb47060449 (PMC12191469; doi:10.3390/cimb47060449)
Supplement: Supplementary file 1 [file cimb-47-00449-s001.zip › Table S2.xlsx]

## Sheet: Sheet1
Index	Formula	Compounds	物质	Class I	物质一级分类	Class II	物质二级分类	CAS	Level	ACK1	ACK2	ACK3	AS1	AS2	AS3	VIP	P-value	Fold_Change	Log2FC	Type
Zmyn000155	C7H14N2O3	N-α-Acetyl-L-ornithine	N-α-乙酰基-L-鸟氨酸	Amino acids and derivatives	氨基酸及其衍生物	Amino acids and derivatives	氨基酸及其衍生物	6205-08-9	3	218926	85374.7	97416.7	616196	501844	568546	1.17518	0.00174611	4.19844	2.06985	up
pmb2826	C5H8O5	L-Citramalic acid	2-甲基苹果酸	Organic acids	有机酸	Organic acids	有机酸	6236-09-5	3	2.64676e+06	2.50697e+06	2.5937e+06	1.04476e+06	1.34755e+06	1.21095e+06	1.24	0.00100637	0.465091	-1.10442	down
MWS20182	C10H12O4	Dihydroferulic Acid	二氢阿魏酸	Phenolic acids	酚酸类	Phenolic acids	酚酸类	1135-23-5	2	3.38437e+06	3.84109e+06	3.51884e+06	1.0544e+06	1.18319e+06	981977	1.25593	0.000758002	0.299654	-1.73863	down
zjgp122014	C21H20O11	(Z)-6-O-β-D-glucopranosyl-6,7,3',4'-tetrahydroxyaurone	6-O-β-D-葡萄糖基海生菊苷	Flavonoids	黄酮	Aurones	橙酮类	-	2	1.33386e+07	1.34174e+07	2.12181e+07	4.88557e+07	4.37325e+07	4.32449e+07	1.21067	0.00132901	2.83139	1.50151	up
Lmlp003531	C21H20O11	Luteolin-3'-O-glucoside	木犀草素-3'-O-葡萄糖苷	Flavonoids	黄酮	Flavones	黄酮	-	3	1.33386e+07	1.34174e+07	2.12181e+07	4.88557e+07	4.37325e+07	4.32449e+07	1.21067	0.00132901	2.83139	1.50151	up
pme2074	C18H29NO4	Jasmonoyl-L-Isoleucine	茉莉酰-L-异亮氨酸	Amino acids and derivatives	氨基酸及其衍生物	Amino acids and derivatives	氨基酸及其衍生物	120330-93-0	3	1.01713e+06	965087	1.02054e+06	354847	359926	360302	1.26256	0.000702999	0.358029	-1.48185	down
pmf0139	C6H12O6	D-Galactose	D-半乳糖	Others	其它类	Saccharides	糖类	59-23-4	3	2.24771e+06	2.26658e+06	2.30498e+06	718537	611519	683523	1.25939	2.0671e-05	0.295278	-1.75985	down
pmp001312	C33H40O22	6-Hydroxykaempferol-3,7,6-O-triglycoside	6-羟基山柰酚-3,7,6-O-三葡萄糖苷	Flavonoids	黄酮	Flavonols	黄酮醇	-	3	241764	238757	255014	419804	514179	570442	1.22247	0.0268801	2.04535	1.03235	up
mws0470	C4H6O4	Methylmalonic acid	甲基丙二酸	Organic acids	有机酸	Organic acids	有机酸	516-05-2	3	1.29184e+08	1.2689e+08	1.21479e+08	5.56515e+07	5.77479e+07	5.89011e+07	1.26088	0.00023097	0.45636	-1.13176	down
Lmgp000659	C8H9NO	2-Phenylacetamide	2-苯乙酰胺	Alkaloids	生物碱	Alkaloids	生物碱	103-81-1	3	2.62697e+06	2.18358e+06	2.37256e+06	1.1196e+06	1.1624e+06	1.22931e+06	1.24599	0.00784386	0.48883	-1.0326	down
pme3096	C3H5NO4	Aminomalonic acid	氨基丙二酸	Organic acids	有机酸	Organic acids	有机酸	1068-84-4	3	5.29834e+06	5.03765e+06	4.93983e+06	2.14467e+06	2.19413e+06	2.22567e+06	1.26144	0.000859116	0.429729	-1.2185	down
pmn001694	C18H34O5	9,10,13-Trihydroxy-11-Octadecenoic Acid	9,10,13-三羟基-11-十八碳烯酸	Lipids	脂质	Free fatty acids	游离脂肪酸	29907-57-1	2	317463	310203	365671	771290	655604	1.06237e+06	1.19818	0.0515126	2.50596	1.32536	up
Cmpn007831	C15H22O4	Arsanin	Arsanin	Terpenoids	萜类	Sesquiterpenoids	倍半萜	41135-04-0	3	13170.6	20644.6	18887.3	37036.1	51185.4	36924.7	1.17216	0.0213159	2.37457	1.24767	up
pmp001251	C26H50NO7P	LysoPC 18:2(2n isomer)	溶血磷脂酰胆碱 18:2(2n异构)	Lipids	脂质	LPC	溶血磷脂酰胆碱	-	1	8.13804e+06	8.08487e+06	8.57593e+06	1.94682e+07	2.1063e+07	2.13606e+07	1.25978	0.00125967	2.49576	1.31948	up
mws0972	C6H12O3	6-Hydroxyhexanoic acid	6-羟基己酸	Organic acids	有机酸	Organic acids	有机酸	1191-25-9	3	126387	126141	118747	27721.3	30697.2	27430.8	1.26142	0.000122927	0.231228	-2.11261	down
Lmjp004941	C16H12O6	3,5,4'-Trihydroxy-7-methoxyflavone (Rhamnocitrin)*	鼠李柠檬素*	Flavonoids	黄酮	Flavonols	黄酮醇	569-92-6	1	26804.5	30039.7	31467.4	86176.1	77211.6	94647.9	1.25106	0.00506068	2.92188	1.54689	up
Zjxp110311	C15H22O2	Costic acid	木香酸	Terpenoids	萜类	Sesquiterpenoids	倍半萜	3650-43-9	3	23730.2	14870.6	6773.24	153166	157067	177507	1.21163	0.000222463	10.7493	3.42617	up
Lmdp004892	C24H22O14	Kaempferol-3-O-(6''-malonyl)galactoside*	山柰酚-3-O-(6''-丙二酰)半乳糖苷*	Flavonoids	黄酮	Flavonols	黄酮醇	-	1	6.19607e+06	6.37692e+06	6.76254e+06	1.17254e+07	1.42548e+07	1.56432e+07	1.23024	0.0211538	2.15269	1.10614	up
Lmjp003295	C22H22O12	6-Methoxykaempferol-3-O-glucoside	6-甲氧基山柰酚-3-O-葡萄糖苷	Flavonoids	黄酮	Flavonols	黄酮醇	63422-27-5	3	164064	133203	147976	397377	383425	345550	1.24785	0.000766038	2.52975	1.33899	up
Qmqp102515	C15H18O3	Leucodin	去乙酰氧母菊素	Terpenoids	萜类	Sesquiterpenoids	倍半萜	17946-87-1	2	353384	351977	398734	84586.4	102025	74679.9	1.25174	0.000499969	0.236657	-2.07913	down
mws0913	C21H20O11	Kaempferol-3-O-galactoside (Trifolin)*	山柰酚-3-O-半乳糖苷(三叶豆苷)*	Flavonoids	黄酮	Flavonols	黄酮醇	23627-87-4	2	2.14242e+07	1.86161e+07	2.24351e+07	4.87953e+07	4.01594e+07	4.43516e+07	1.23652	0.00424791	2.13374	1.09338	up
Hmln002806	C16H16O8	5-O-Caffeoylshikimic acid	5-O-咖啡酰莽草酸	Phenolic acids	酚酸类	Phenolic acids	酚酸类	180981-12-8	3	63290.4	60725.9	52702	180933	156767	178994	1.25223	0.00158927	2.92383	1.54786	up
Sakn004315	C28H34O15	Calceolarioside C*	木通苯乙醇苷 C*	Phenolic acids	酚酸类	Phenolic acids	酚酸类	-	2	333637	246082	267705	669172	747699	629399	1.22995	0.00108985	2.4147	1.27184	up
Wagp009729	C20H20O9	5,7-Dihydroxy-3,6,8,3',4'-Pentamethoxyflavone*	5,7-二羟基-3,6,8,3',4'-五甲氧基黄酮*	Flavonoids	黄酮	Flavones	黄酮	-	2	1701.68	16543.5	2613.71	27811	24651.3	26617.5	1.00619	0.0515784	3.79119	1.92265	up
Hmqn003054	C18H34O5	9,10,11-Trihydroxy-12-octadecenoic acid	9,10,11-三羟基-12-十八碳烯酸	Lipids	脂质	Free fatty acids	游离脂肪酸	61911-67-9	1	27274.2	27276.6	27538.9	59045.3	53498	79701.5	1.21461	0.0440359	2.34189	1.22767	up
pmp001273	C26H50NO7P	LysoPC 18:2	溶血磷脂酰胆碱 18:2	Lipids	脂质	LPC	溶血磷脂酰胆碱	-	2	1.08187e+07	1.14353e+07	1.17733e+07	2.80542e+07	2.9487e+07	3.07874e+07	1.25969	0.000668331	2.59582	1.37619	up
Qmxp101606	C26H34O9	Adenanthin	腺花素	Terpenoids	萜类	Ditepenoids	二萜	111917-59-0	2	49719.7	52875.6	48262.8	211052	212572	219193	1.26238	8.6659e-06	4.26107	2.09122	up
Lmbn004240	C18H34O5	9,10-Dihydroxy-12,13-epoxyoctadecanoic acid	9,10-二羟基-12,13-环氧十八酸	Lipids	脂质	Free fatty acids	游离脂肪酸	-	3	6082.27	6663.31	5506.23	10598.1	11623.3	22747.5	1.09052	0.14827	2.46381	1.30089	up
Lafp007563	C15H22O	Costal	木香醛	Terpenoids	萜类	Sesquiterpenoids	倍半萜	-	1	1.12356e+06	785793	867737	323978	431476	299808	1.20453	0.0188448	0.379989	-1.39597	down
Lmqn008369	C27H49O12P	PI(18:2/0:0)	磷脂酰肌醇(18:2/0:0)	Lipids	脂质	Glycerol ester	甘油酯	-	2	135963	98121.5	88773.1	284891	454267	496639	1.20204	0.0369385	3.82768	1.93647	up
Lmsn004322	C24H24O12	1,6-Di-O-caffeoyl-β-D-glucose	1,6-二-O-咖啡酰-β-D-葡萄糖	Phenolic acids	酚酸类	Phenolic acids	酚酸类	-	3	3.70661e+06	4.36114e+06	3.75177e+06	501963	663108	515597	1.25648	0.00251387	0.142194	-2.81407	down
Lmcp004369	C17H14O7	Quercetin-3',4'-dimethyl ether	槲皮素-3',4'-二甲醚	Flavonoids	黄酮	Flavonols	黄酮醇	3306-29-4	3	80697	95258.7	136782	68024.7	40872.8	38180.1	1.07008	0.0606501	0.47029	-1.08838	down
pmp000587	C24H22O14	Luteolin-7-O-(6''-malonyl)glucoside	木犀草素-7-O-(6''-丙二酰)葡萄糖苷	Flavonoids	黄酮	Flavones	黄酮	-	1	2.05772e+06	2.17456e+06	864565	5.59644e+06	4.6385e+06	5.49145e+06	1.12718	0.00330201	3.08551	1.62551	up
pmp000194	C24H22O13	6''-O-Malonylgenistin	6''-O-丙二酰染料木苷	Flavonoids	黄酮	Isoflavones	异黄酮	51011-05-3	3	195613	180164	137001	353342	338813	365758	1.21047	0.00349205	2.0631	1.04482	up
MWSHY0063	C21H20O10	Sophoricoside	槐角苷	Flavonoids	黄酮	Isoflavones	异黄酮	152-95-4	3	1.83944e+06	2.37137e+06	2.3934e+06	4.51659e+06	4.82382e+06	5.53061e+06	1.22366	0.00307517	2.25175	1.17105	up
Hmcp004865	C15H20O2	Costunolide	木香烃内酯	Terpenoids	萜类	Sesquiterpenoids	倍半萜	553-21-9	2	9269.64	15017	4715.66	273789	211885	189212	1.23451	0.0125961	23.2701	4.5404	up
Zmgn000173	C5H10O5	D-Ribose	D-核糖	Others	其它类	Saccharides	糖类	50-69-1	3	252474	247484	272898	96326.3	101598	105688	1.25876	0.000950719	0.392844	-1.34797	down
zjgp122007	C15H10O6	Maritimetin	海生菊苷	Flavonoids	黄酮	Aurones	橙酮类	576-02-3	3	29848	26669.3	25747.8	99210.3	94850	106048	1.25885	0.000619755	3.64806	1.86713	up
MWS20151	C15H10O5	Apigenin; 4',5,7-Trihydroxyflavone	芹菜素	Flavonoids	黄酮	Flavones	黄酮	520-36-5	1	7743.04	6694.14	11644.4	20856.3	18344.4	19680.2	1.17146	0.00822067	2.25757	1.17477	up
HJKP000649	C8H9NO	N-benzylformamide	正苄基甲酰胺	Alkaloids	生物碱	Alkaloids	生物碱	6343-54-0	1	2.59954e+06	2.50778e+06	2.5836e+06	1.20467e+06	1.1837e+06	1.24874e+06	1.2617	8.77209e-06	0.47291	-1.08036	down
pma1751	C12H15NO7	N-(beta-D-Glucosyl)nicotinate	N-葡萄糖基烟酸	Others	其它类	Vitamin	维生素	-	3	562818	502178	588805	229366	241470	274191	1.24382	0.00182675	0.450494	-1.15042	down
Lmtn004049	C15H20O4	Abscisic acid	脱落酸	Organic acids	有机酸	Organic acids	有机酸	21293-29-8	3	213249	209437	217998	46829.1	43439.3	38834.9	1.26037	9.83517e-07	0.201509	-2.31109	down
pmb0865	C26H48NO7P	LysoPC 18:3(2n isomer)*	溶血磷脂酰胆碱 18:3(2n异构)*	Lipids	脂质	LPC	溶血磷脂酰胆碱	-	1	1.04312e+07	1.08953e+07	1.18896e+07	2.15775e+07	2.34315e+07	2.28657e+07	1.2532	0.000113257	2.04343	1.03099	up
Hmcp009963	C11H18NO+	Candicine	N-甲基大麦芽碱	Alkaloids	生物碱	Phenolamine	酚胺	6656-13-9	1	990385	574885	718529	302012	414856	281584	1.1375	0.0597612	0.437189	-1.19367	down
Zmyn000230	C5H8O5	2-Dehydro-3-deoxy-L-arabinonate	2-脱氢-3-脱氧-L-阿拉伯糖	Others	其它类	Saccharides	糖类	-	3	1.30306e+06	1.31358e+06	1.24502e+06	665499	626601	629122	1.25994	7.01473e-05	0.497512	-1.0072	down
pmb2640	C12H24O2	Dodecanoic acid (Lauric acid)	十二烷酸(月桂酸)	Lipids	脂质	Free fatty acids	游离脂肪酸	143-07-7	1	173580	137601	145932	291679	367856	299914	1.21855	0.0099973	2.09893	1.06965	up
Zamn00402	C6H12O6	sorbose	山梨糖	Others	其它类	Saccharides	糖类	-	3	2.41294e+06	2.74439e+06	2.31731e+06	740891	588954	718533	1.2517	0.00216802	0.274044	-1.86752	down
Lhnp102931	C29H36O13	Osmanthuside B	桂花糖苷B	Phenolic acids	酚酸类	Phenolic acids	酚酸类	94492-23-6	2	41215.3	46488.4	55104.3	9	9	9	1.26313	0.00715625	0.000189065	-12.3688	down
Hmtp000776	C8H9NO3	4,5,6-Trihydroxy-2-cyclohexen-1-ylideneacetonitrile	4,5,6-三羟基-2-环己烯-1-亚乙乙腈	Alkaloids	生物碱	Alkaloids	生物碱	-	2	1.33878e+06	1.51847e+06	1.49788e+06	701670	669027	756497	1.24934	0.00181558	0.488433	-1.03377	down
pmb3101	C7H12O5	2-Isopropylmalic Acid	2-异丙基苹果酸	Organic acids	有机酸	Organic acids	有机酸	49601-06-1	1	750533	837551	773908	388162	375164	358807	1.25614	0.00186619	0.475079	-1.07376	down
MWS3036	C5H8O5	3-Hydroxyglutaric acid	3-羟基戊二酸	Organic acids	有机酸	Organic acids	有机酸	638-18-6	3	1.1962e+06	1.47108e+06	1.68948e+06	618323	510382	550256	1.22766	0.0205275	0.385369	-1.37569	down
mws4170	C6H12O6	D-Glucose	D-葡萄糖	Others	其它类	Saccharides	糖类	50-99-7	2	2.08826e+06	2.44274e+06	2.59544e+06	596938	616275	684062	1.25489	0.00607864	0.26623	-1.90925	down
Lmjp003231	C22H22O13	Patuletin-3-O-glucoside	万寿菊素-3-O-葡萄糖苷	Flavonoids	黄酮	Flavonols	黄酮醇	-	2	3.37301e+06	3.05597e+06	3.2578e+06	7.09843e+06	6.86354e+06	7.06241e+06	1.2594	9.30688e-06	2.17042	1.11797	up
mws0289	C23H46NO7P	LysoPE 18:1*	溶血磷脂酰乙醇胺 18:1*	Lipids	脂质	LPE	溶血磷脂酰乙醇胺	89576-29-4	3	39316.3	41168.5	39185.4	118541	96252.6	93040.9	1.24665	0.0154807	2.57235	1.36309	up
mws1715	C10H13N5O3	Cordycepin (3'-Deoxyadenosine)*	虫草素(3'-脱氧腺苷)*	Nucleotides and derivatives	核苷酸及其衍生物	Nucleotides and derivatives	核苷酸及其衍生物	73-03-0	3	89391.5	67108.5	63896.9	293440	329048	245263	1.23947	0.00739074	3.93722	1.97718	up
mws0281	C6H8O7	Citric Acid	柠檬酸	Organic acids	有机酸	Organic acids	有机酸	77-92-9	2	4.37353e+07	4.91447e+07	4.65739e+07	1.1171e+08	1.07763e+08	6.60339e+07	1.12957	0.0778679	2.04732	1.03374	up
pmb2922	C15H24N2O17P2	Uridine 5'-diphospho-D-glucose	尿苷 5'-二磷酸-D-葡萄糖	Nucleotides and derivatives	核苷酸及其衍生物	Nucleotides and derivatives	核苷酸及其衍生物	133-89-1	1	1.14164e+06	1.06813e+06	1.21302e+06	638822	490548	527046	1.22894	0.000663667	0.483938	-1.04711	down
pmb0881	C23H44NO7P	LysoPE 18:2*	溶血磷脂酰乙醇胺 18:2*	Lipids	脂质	LPE	溶血磷脂酰乙醇胺	-	2	6.39892e+06	6.64347e+06	6.8946e+06	1.44773e+07	1.40885e+07	1.46476e+07	1.2609	4.6212e-06	2.1675	1.11603	up
Zmhp003514	C16H12O6	6,7,8-Tetrahydroxy-5-methoxyflavone*	6,7,8-三羟基-5-甲氧基黄酮*	Flavonoids	黄酮	Flavones	黄酮	-	1	93410.2	91541.4	73759.1	40289.6	33342.9	29737.5	1.22469	0.00555006	0.399558	-1.32352	down
Lmgp003335	C21H20O10	4',5-Dihydroxyisoflavone-7-O-galactoside	5,4'-二羟基异黄酮-7-O-半乳糖苷	Flavonoids	黄酮	Isoflavones	异黄酮	-	3	1.84225e+06	1.77702e+06	2.38483e+06	4.91776e+06	5.38434e+06	5.3613e+06	1.23848	0.00026691	2.60878	1.38338	up
pme2380	C5H6O5	α-Ketoglutaric acid	α-酮戊二酸	Organic acids	有机酸	Organic acids	有机酸	328-50-7	3	1.89311e+06	1.92895e+06	1.78724e+06	632509	510234	519413	1.25447	2.34084e-05	0.296322	-1.75476	down
Zbsp006043	C17H14O6	5,4'-Dihydroxy-3,7-dimethoxyflavone(Kumatakenin)	5,4'-二羟基-3,7-二甲氧基黄酮(华良姜素,熊竹素)	Flavonoids	黄酮	Flavonols	黄酮醇	3301-49-3	2	120029	124386	133839	384999	382148	367267	1.26078	7.17575e-06	2.99908	1.58452	up
pmb0874	C23H44NO7P	LysoPE 18:2(2n isomer)*	溶血磷脂酰乙醇胺 18:2(2n异构)*	Lipids	脂质	LPE	溶血磷脂酰乙醇胺	-	2	6.59453e+06	6.71984e+06	6.8492e+06	1.4175e+07	1.44543e+07	1.54524e+07	1.2601	0.00174565	2.1862	1.12843	up
Lmjn005765	C15H22O3	Dihydro-epi-arteannuin B	二氢-表-青蒿素 B	Terpenoids	萜类	Sesquiterpenoids	倍半萜	-	3	6389.02	9233.63	7324.23	16181.1	20936.2	52685.1	1.08203	0.190606	3.91349	1.96846	up
mws0146	C7H7NO2	Nicotinic Acid Methyl Ester(Methyl Nicotinate)	烟酸甲酯	Alkaloids	生物碱	Pyridine alkaloids	吡啶类生物碱	93-60-7	2	325525	316925	335017	772562	688286	780446	1.25658	0.00391461	2.29296	1.19721	up
mws0275	C4H6O5	L-Malic acid	L-苹果酸	Organic acids	有机酸	Organic acids	有机酸	97-67-6	3	5.7957e+06	5.39904e+06	5.85625e+06	1.4601e+06	1.20186e+06	1.20904e+06	1.25797	6.67983e-05	0.227025	-2.13908	down
pmp000019	C16H14O5	Pabulenol	栓翅芹烯醇	Lignans and Coumarins	木脂素和香豆素	Coumarins	香豆素	33889-70-2	2	30713.2	115517	33095.5	15956.7	10008.7	17380.5	1.01437	0.244974	0.241717	-2.04861	down
mws0047	C27H30O14	Apigenin-7-O-neohesperidoside (Rhoifolin)	芹菜素-7-O-新橙皮糖苷 (野漆树苷)	Flavonoids	黄酮	Flavones	黄酮	17306-46-6	2	1.51279e+06	1.76413e+06	1.53531e+06	3.73112e+06	3.58039e+06	3.19411e+06	1.24497	0.00193402	2.18311	1.12638	up
pmp000579	C22H22O11	Diosmetin-7-O-galactoside	香叶木素-7-O-半乳糖苷	Flavonoids	黄酮	Flavones	黄酮	-	2	143735	122592	139866	281968	282778	256191	1.24597	0.000349403	2.02105	1.0151	up
pma3724	C17H20O9	1-O-Feruloylquinic acid	1-O-阿魏酰奎宁酸	Phenolic acids	酚酸类	Phenolic acids	酚酸类	-	3	1.0878e+07	1.05977e+07	1.22739e+07	2.25798e+07	2.11168e+07	2.38989e+07	1.2464	0.000687116	2.00285	1.00205	up
pmb0580	C21H20O9	Chrysin-5-O-glucoside (Toringin)*	白杨素-5-O-葡萄糖苷*	Flavonoids	黄酮	Flavones	黄酮	1329-10-8	3	17086.8	14828.1	24117.5	37521.1	45629.5	40365.8	1.1791	0.0039042	2.20437	1.14037	up
Lmlp005572	C21H20O10	Galangin-7-O-glucoside	高良姜素-7-O-葡萄糖苷	Flavonoids	黄酮	Flavones	黄酮	-	1	1.96444e+06	2.04965e+06	2.19612e+06	4.94842e+06	5.28625e+06	5.58477e+06	1.25684	0.00123629	2.54733	1.34898	up
pme2292	C4H12N2	Putrescine	腐胺	Alkaloids	生物碱	Alkaloids	生物碱	110-60-1	3	1.31404e+06	1.50268e+06	1.42133e+06	137182	145194	207785	1.25357	0.000496012	0.115657	-3.11207	down
MWS04412	C8H18N2O2	N(6),N(6)-Dimethyl-L-lysine	N(6),N(6)-二甲基-L-赖氨酸	Amino acids and derivatives	氨基酸及其衍生物	Amino acids and derivatives	氨基酸及其衍生物	2259-86-1	2	2.13018e+07	2.23782e+07	2.13434e+07	6.74499e+07	7.03271e+07	6.86945e+07	1.26261	4.00845e-05	3.17534	1.66691	up
zjgp122326	C12H15NO7	Pyridine-4-formyl-O-β-D-glucopyranoside	吡啶-4-甲酰-O-β-D-吡喃葡萄糖酯苷	Others	其它类	Others	其它	-	3	240557	233685	227971	70092.5	80302.1	79289.9	1.25916	6.18534e-06	0.327087	-1.61226	down
mws1077	C16H18O9	Scopoletin-7-O-glucoside (Scopolin)	东莨菪内酯-7-O-葡萄糖苷 (东莨菪苷)	Lignans and Coumarins	木脂素和香豆素	Coumarins	香豆素	531-44-2	3	1.34859e+06	1.59906e+06	1.59964e+06	5.80311e+06	5.67149e+06	6.00849e+06	1.25859	6.03621e-06	3.84473	1.94288	up
pmn001689	C18H32O4	9-Hydroxy-12-oxo-15(Z)-octadecenoic acid	9-羟基-12-氧代-15(Z)-十八碳烯酸	Lipids	脂质	Free fatty acids	游离脂肪酸	-	3	25922.4	30700.4	28870.6	66701.6	54210	71575.4	1.2287	0.0152704	2.25149	1.17088	up
MWSmce116	C10H13N5O3	5'-Deoxyadenosine*	5-脱氧腺嘌呤核苷*	Nucleotides and derivatives	核苷酸及其衍生物	Nucleotides and derivatives	核苷酸及其衍生物	4754-39-6	3	91093.8	76781.1	88480.9	285911	407526	303135	1.24305	0.0217031	3.88746	1.95883	up
Wbmn010451	C30H48O5	2,3,23-Trihydroxyolean-12-en-28-oic acid methyl ester	2,3,23-三羟基齐墩果烷-12-烯-28-酸 甲酯	Terpenoids	萜类	Triterpene	三萜	-	2	204887	160576	171706	409368	419889	406147	1.24433	0.00158315	2.29984	1.20153	up
mws0983	C20H39NO2	N-Oleoylethanolamine	油酰单乙醇胺	Alkaloids	生物碱	Alkaloids	生物碱	111-58-0	2	274155	311734	289817	112159	126176	114074	1.25514	0.00130464	0.402428	-1.3132	down
pmp000296	C17H16O5	Phellopterin	珊瑚菜素	Lignans and Coumarins	木脂素和香豆素	Coumarins	香豆素	2543-94-4	1	211171	1.22578e+06	256189	13902.6	10563.9	30941.4	1.17161	0.240793	0.032725	-4.93346	down
Zmfn000481	C14H22N2O16P2	Uridine-5'-Diphosphate-D-Xylose	尿苷-5'-二磷酸-D-木糖	Nucleotides and derivatives	核苷酸及其衍生物	Nucleotides and derivatives	核苷酸及其衍生物	3616-06-6	1	314974	307090	317426	153149	124223	137043	1.24946	0.000762499	0.441106	-1.1808	down
Zjxp110322	C15H22O3	Viscic acid	Viscic acid	Terpenoids	萜类	Sesquiterpenoids	倍半萜	-	3	8837.83	5453.1	17958.2	48087.3	57644.9	51098	1.16782	0.0012313	4.86308	2.28187	up
MWSmce119	C6H14N4O2	L-Arginine	L-精氨酸	Amino acids and derivatives	氨基酸及其衍生物	Amino acids and derivatives	氨基酸及其衍生物	74-79-3	1	2.30937e+07	2.31189e+07	2.26795e+07	6.48768e+07	7.26745e+07	6.95905e+07	1.26098	0.00233294	3.00675	1.58821	up
mws0267	C3H6O4	DL-Glyceric Acid	DL-甘油酸	Organic acids	有机酸	Organic acids	有机酸	473-81-4	3	8.05404e+06	7.20122e+06	7.66325e+06	628780	424561	778501	1.25085	0.000263738	0.0799285	-3.64515	down
pmb2507	C5H11O7P	2-Deoxyribose-1-phosphate	2-脱氧核糖-1-磷酸	Nucleotides and derivatives	核苷酸及其衍生物	Nucleotides and derivatives	核苷酸及其衍生物	17210-42-3	3	9	9	9	925933	849042	868499	1.26337	0.000685458	97906.5	16.5791	up
Hmsn001911	C13H18O8	Idesin	Idesin	Phenolic acids	酚酸类	Phenolic acids	酚酸类	20331-85-5	1	327135	358287	360137	1.23873e+06	1.88045e+06	1.81161e+06	1.24365	0.0235314	4.71593	2.23754	up
Zmgn001448	C7H12O5	2-Propylmalic Acid	2-丙基苹果酸	Organic acids	有机酸	Organic acids	有机酸	-	2	558454	688998	679349	317892	346132	266815	1.21642	0.00546175	0.483101	-1.0496	down
MWS0205	C4H6N4O3	Allantoin	尿囊素	Organic acids	有机酸	Organic acids	有机酸	97-59-6	3	35427.4	67376.2	44126.4	449797	413634	424534	1.24513	1.34922e-05	8.76584	3.13189	up
Lmzn006284	C30H48O4	2-Hydroxyursolic acid*	2-羟基熊果酸*	Terpenoids	萜类	Triterpene	三萜	-	1	354653	434259	451644	881313	895002	841077	1.23758	0.000762525	2.10985	1.07714	up
mws5038	C12H22O11	Isomaltulose	异麦芽酮糖	Others	其它类	Saccharides	糖类	13718-94-0	3	1.47251e+06	1.90281e+06	1.42408e+06	756652	887924	460829	1.12526	0.0113287	0.438681	-1.18876	down
Lkmp122410	C15H22O3	Gallicadiol	Gallicadiol	Terpenoids	萜类	Sesquiterpenoids	倍半萜	7715-89-1	2	25540	27760.1	14459	101948	132136	307893	1.17661	0.132324	7.99859	2.99974	up
Sakn004343	C28H34O15	Calceolarioside E*	木通苯乙醇苷 E*	Phenolic acids	酚酸类	Phenolic acids	酚酸类	-	2	282719	243018	318654	733503	730260	803686	1.24546	0.000133974	2.68531	1.42509	up
Lthp012104	C15H22O3	4β,14,11α,13-tetrahydroglucozaluzanin C	4β,14,11α,13-tetrahydroglucozaluzanin C	Terpenoids	萜类	Sesquiterpenoids	倍半萜	-	2	17461.4	27120.3	9512	91823.6	86966.2	200683	1.16709	0.0972591	7.0151	2.81046	up
mws1164	C6H12O6	D-Fructose	D-果糖	Others	其它类	Saccharides	糖类	57-48-7	3	2.15445e+06	3.07372e+06	2.0514e+06	648465	626777	607002	1.2404	0.0309642	0.258565	-1.9514	down
pme3961	C10H13N5O3	2'-Deoxyadenosine*	2'-脱氧腺苷*	Nucleotides and derivatives	核苷酸及其衍生物	Nucleotides and derivatives	核苷酸及其衍生物	958-09-8	3	143055	112957	137872	434283	438487	357080	1.24447	0.00461239	3.12236	1.64264	up
Lmhp009590	C25H50NO7P	LysoPC 17:1	溶血磷脂酰胆碱 17:1	Lipids	脂质	LPC	溶血磷脂酰胆碱	-	3	32542.3	54821.1	44095.3	90686.7	93823.4	84506.4	1.1656	0.00988684	2.0464	1.03308	up
pmf0348	C10H20O3	2,6-Dimethyl-7-octene-2,3,6-triol	2,6-二甲基-7-辛烯-2,3,6-三醇	Others	其它类	Saccharides	糖类	73815-21-1	3	105041	109937	112665	196099	230023	253146	1.23554	0.0179444	2.07319	1.05185	up
Zmdp000972	C4H9NO2S	S-Methyl-L-cysteine	S-甲基-L-半胱氨酸	Amino acids and derivatives	氨基酸及其衍生物	Amino acids and derivatives	氨基酸及其衍生物	1187-84-4	2	2.76291e+06	2.38124e+06	2.44412e+06	1.11891e+06	1.11362e+06	1.22868e+06	1.25073	0.00405808	0.456127	-1.13249	down
ML10195036	C18H37NO2	3-Dehydrosphinganine	3-脱氢二氢鞘氨醇	Lipids	脂质	Sphingolipids	鞘脂	16105-69-4	2	71683.8	62406.5	78949.3	35247.8	36825.2	30523.4	1.22777	0.00879474	0.481584	-1.05414	down
Lmlp005236	C21H22O11	Dihydrokaempferol-3-O-glucoside	二氢山柰酚-3-O-葡萄糖苷	Flavonoids	黄酮	Flavanonols	二氢黄酮醇	1049-08-8	3	4.49144e+06	4.49193e+06	3.42778e+06	7.92148e+06	9.61949e+06	9.00755e+06	1.21692	0.00225191	2.13909	1.09699	up
HJAP023	C33H40O21	Kaempferol-6,8-di-C-glucoside-7-O-glucoside	山柰酚-6,8-二-C-葡萄糖苷-7-O-葡萄糖苷	Flavonoids	黄酮	Flavonols	黄酮醇	-	2	775222	832078	900607	2.45783e+06	2.36396e+06	2.40541e+06	1.25893	8.49575e-06	2.88176	1.52695	up
pme3827	C9H11NO4	3,4-Dihydroxy-L-phenylalanine (L-Dopa)	3,4-二羟基-L-苯丙氨酸 (左旋多巴)	Amino acids and derivatives	氨基酸及其衍生物	Amino acids and derivatives	氨基酸及其衍生物	59-92-7	3	1.10768e+06	1.09562e+06	1.1599e+06	307117	285229	312174	1.26177	9.4559e-05	0.268946	-1.89461	down
Lmnp003080	C26H28O14	Hispidulin-8-C-(2''-O-xylosyl)xyloside	高车前素-8-C-(2''-O-木糖基)木糖苷	Flavonoids	黄酮	Flavones	黄酮	-	2	831368	611361	774648	1.72337e+06	1.80879e+06	1.90264e+06	1.23499	0.000296624	2.45101	1.29338	up
Lmbp002592	C27H30O16	Kaempferol-3,7-O-diglucoside	山柰酚-3,7-O-双葡萄糖苷	Flavonoids	黄酮	Flavonols	黄酮醇	25615-14-9	2	7.84861e+06	1.02321e+07	7.8441e+06	1.91733e+07	2.48729e+07	2.16141e+07	1.22584	0.00624795	2.53272	1.34069	up
ML10171848	C5H8O5	D-Arabinono-1,4-lactone	D-阿拉伯-1,4-内酯	Others	其它类	Saccharides	糖类	2782-09-4	3	1.32126e+06	1.7438e+06	1.91128e+06	678899	654084	583523	1.22443	0.0258217	0.385124	-1.37661	down
mws0051	C16H12O5	Acacetin*	金合欢素*	Flavonoids	黄酮	Flavones	黄酮	480-44-4	2	48059.2	46313.5	60318.5	119655	119439	103265	1.22833	0.00104171	2.21318	1.14612	up
Lmbn000198	C4H6O5	3-Dehydro-L-Threonic Acid	3-脱氢-L-苏糖酸	Others	其它类	Saccharides	糖类	-	3	2.86965e+07	3.08054e+07	3.21361e+07	7.83969e+06	6.47713e+06	6.93264e+06	1.25837	0.000489295	0.231885	-2.10852	down
Hmyn006303	C27H47O12P	LysoPI 18:3	溶血磷脂酰肌醇 18:3	Lipids	脂质	Glycerol ester	甘油酯	-	1	13005.9	12446.4	12406.6	62844	27164.9	58905	1.16776	0.081776	3.93339	1.97577	up
mws0376	C4H4O4	Fumaric acid	延胡索酸(富马酸,反丁烯二酸)	Organic acids	有机酸	Organic acids	有机酸	110-17-8	3	1.22634e+06	1.15018e+06	1.11397e+06	394497	355694	358890	1.25973	0.000530829	0.317744	-1.65406	down
zjgp122004	C21H22O11	Okanin-3'-O-β-D-glucoside*	奥卡宁-3'-O-β-D-葡萄糖苷*	Flavonoids	黄酮	Chalcones	查耳酮	-	2	3.42604e+06	3.80755e+06	3.55075e+06	8.35948e+06	9.39736e+06	8.69596e+06	1.25668	0.00130362	2.45289	1.29448	up
Cmsp008043	C15H16O2	Dihydropinosylvin methyl ether	二氢赤松素甲酯	Phenolic acids	酚酸类	Phenolic acids	酚酸类	17635-59-5	2	599310	615711	666740	1.46298e+06	1.4535e+06	1.55291e+06	1.25848	7.47604e-05	2.37511	1.24799	up
pmb3317	C16H20O10	Quinacyl syringic acid	奎宁酰丁香酸	Phenolic acids	酚酸类	Phenolic acids	酚酸类	-	3	64691.7	60716.1	58323.8	248465	238223	199080	1.25531	0.00728884	3.73244	1.90012	up
Lmqn000780	C17H27N3O17P2	Uridine 5'-diphospho-N-acetylglucosamine	尿苷二磷酸乙酰葡萄糖胺	Nucleotides and derivatives	核苷酸及其衍生物	Nucleotides and derivatives	核苷酸及其衍生物	528-04-1	2	77507.7	79486.3	67433	29173.4	22076.4	27975.5	1.24039	0.001078	0.353012	-1.50221	down
pmd0136	C26H54NO7P	LysoPC 18:0(2n isomer)	溶血磷脂酰胆碱 18:0(2n异构)	Lipids	脂质	LPC	溶血磷脂酰胆碱	-	2	45952.1	43952.7	45902.8	117374	104432	122650	1.25614	0.00544318	2.53635	1.34276	up
Lmhp009890	C28H52NO7P	LysoPC 20:3	溶血磷脂酰胆碱 20:3	Lipids	脂质	LPC	溶血磷脂酰胆碱	1199257-41-4	3	12624.2	9365.34	16565.4	28541.9	25606.5	29175.3	1.16215	0.00766593	2.16117	1.11181	up
Cmjn004337	C18H26O10	Benzyl-(2''-O-xylosyl)glucoside	苄基-(2''-O-木糖基)葡萄糖苷	Phenolic acids	酚酸类	Phenolic acids	酚酸类	-	1	337900	629281	665929	319296	225127	227324	1.0429	0.0993039	0.472562	-1.08142	down
mws1320	C10H11NO	Tryptophol	色醇	Alkaloids	生物碱	Plumerane	吲哚类生物碱	526-55-6	3	2764.84	2593.91	2329.64	11551.1	10359.5	7064.98	1.2283	0.0329607	3.76875	1.91409	up
pmb0964	C16H23N5O5	Isopentenyladenine-7-N-glucoside	异戊烯基腺苷-7-N-葡萄糖苷	Nucleotides and derivatives	核苷酸及其衍生物	Nucleotides and derivatives	核苷酸及其衍生物	-	3	1.59227e+06	1.47461e+06	1.48357e+06	9.16776e+06	7.90927e+06	8.60253e+06	1.26135	0.00243352	5.6433	2.49654	up
mws0129	C16H12O5	Genkwanin (Apigenin 7-methyl ether)*	芫花素 (5,4'-二羟基-7-甲氧基黄酮)*	Flavonoids	黄酮	Flavones	黄酮	437-64-9	2	43834.4	50382.8	57785.2	126450	117803	114327	1.23953	0.000235388	2.35904	1.2382	up
mws0250	C9H11NO3	L-Tyrosine	L-酪氨酸	Amino acids and derivatives	氨基酸及其衍生物	Amino acids and derivatives	氨基酸及其衍生物	60-18-4	1	1.73883e+06	1.58513e+06	1.6745e+06	831311	831482	830886	1.25966	0.00283654	0.49889	-1.00321	down
pmb1574	C18H28O2	9,12-Octadecadien-6-Ynoic Acid	十八碳二烯-6-炔酸	Lipids	脂质	Free fatty acids	游离脂肪酸	61481-29-6	3	45932.6	46774.6	52490.2	92675.7	164049	104739	1.17077	0.0809849	2.48946	1.31583	up
MWSmce676	C5H10O5	D-Arabinose	D-阿拉伯糖	Others	其它类	Saccharides	糖类	10323-20-3	3	252644	301842	350359	531013	662182	651928	1.19961	0.00537104	2.03916	1.02798	up
pmp000021	C16H14O5	Isooxypeucedanine	异氧化前胡内酯	Lignans and Coumarins	木脂素和香豆素	Coumarins	香豆素	5058-15-1	2	61439.7	208774	70310.5	672079	730073	1.51362e+06	1.16686	0.082876	8.5626	3.09805	up
MWS2984	C4H4N6O	8-Azaguanine	8-氮鸟嘌呤	Nucleotides and derivatives	核苷酸及其衍生物	Nucleotides and derivatives	核苷酸及其衍生物	134-58-7	3	56206.6	55843.1	59300.8	147962	151790	153543	1.26208	5.07411e-06	2.64543	1.4035	up
Hmxp007521	C17H14O6	3',4'-Dihydroxy-7,5'-dimethoxyflavone	3',4'-二羟基-7,5'-二甲氧基黄酮	Flavonoids	黄酮	Flavones	黄酮	-	3	10839.3	7606.92	7542.02	19606.9	23664.1	20959.7	1.21411	0.00144089	2.47153	1.30541	up
Hajp007218	C16H12O6	5,7,3',5'-tetrahydroxy-6-methylfavanone	5,7,3',5'-四羟基-6-甲基黄酮	Flavonoids	黄酮	Flavones	黄酮	-	1	39128.7	35809.7	43158.3	73275.9	83561.9	80978.2	1.24085	0.00081293	2.01374	1.00988	up
pmb3066	C22H26O12	5-O-p-Coumaroylshikimic acid O-glucoside	5-O-对香豆酰莽草酸-O-葡萄糖苷	Phenolic acids	酚酸类	Phenolic acids	酚酸类	-	3	49080.7	40763.1	50646.7	14135.3	22925.8	25164.4	1.15008	0.00471723	0.442915	-1.1749	down
pmp001281	C26H52NO7P	LysoPC 18:1	溶血磷脂酰胆碱 18:1	Lipids	脂质	LPC	溶血磷脂酰胆碱	-	1	475688	385283	391208	954047	1.15632e+06	1.11253e+06	1.24112	0.00286991	2.57383	1.36392	up
Hmcn003273	C15H20O3	Reynosin	瑞诺木烯内酯	Terpenoids	萜类	Sesquiterpenoids	倍半萜	28254-53-7	3	20481.9	8199.37	6971.71	69676.9	107696	163996	1.18886	0.061996	9.57477	3.25924	up
Zmyn004449	C18H30O4	9-Hydroxy-12-oxo-10(E),15(Z)-octadecadienoic acid	9-羟基-12-氧代-10(E),15(Z)-十八碳二烯酸	Lipids	脂质	Free fatty acids	游离脂肪酸	-	2	33607.2	37767.7	34390.9	70073.9	63943	81263	1.23361	0.0143873	2.03544	1.02534	up
Cmxp003531	C27H32O16	Okanin-4'-O-gentiobioside*	奥卡宁-4'-O-龙胆双糖苷*	Flavonoids	黄酮	Chalcones	查耳酮	-	3	1.69106e+06	2.10942e+06	1.9265e+06	4.51618e+06	4.23488e+06	4.12111e+06	1.24535	0.000146862	2.24763	1.16841	up
Lmzp004885	C17H14O7	Tricin (5,7,4'-Trihydroxy-3',5'-dimethoxyflavone)	苜蓿素(麦黄酮)	Flavonoids	黄酮	Flavones	黄酮	520-32-1	3	13785.6	18452.6	12959.2	32474.6	35359.1	26352.8	1.18181	0.0101125	2.08389	1.05928	up
Lmhp010515	C25H52NO7P	LysoPC 17:0(2n isomer)	溶血磷脂酰胆碱 17:0(2n异构)	Lipids	脂质	LPC	溶血磷脂酰胆碱	-	2	21278.6	20432.2	12510	48034.4	55486.5	51930.5	1.20125	0.000898714	2.86701	1.51955	up
Wafn008848	C27H46O14	3-(2-Methylbutanoyl)-2,4-Di(Isovaleryl)Sucrose	3-(2-甲基丁酰基)-2,4-二(异戊酰基)蔗糖	Others	其它类	Saccharides	糖类	-	2	9692.06	11196.2	7796.77	19610.9	40125.2	25345.7	1.15403	0.0878326	2.96607	1.56855	up
Zjxp110301	C18H30O3	3-Hydroxy-3,7,11-trimethyldodeca-1,6E,10-trien-9-yl isobutyrate	3-Hydroxy-3,7,11-trimethyldodeca-1,6E,10-trien-9-yl isobutyrate	Terpenoids	萜类	Sesquiterpenoids	倍半萜	-	1	21535.3	24465.1	22526.4	53002.6	43973.2	84750.8	1.16346	0.0919947	2.65191	1.40703	up
pme0116	C9H14N4O3	L-Carnosine	左旋肌肽	Amino acids and derivatives	氨基酸及其衍生物	Amino acids and derivatives	氨基酸及其衍生物	305-84-0	3	15618	22780.1	17600.8	4568.11	6250.26	4920.88	1.23101	0.0196979	0.281063	-1.83103	down
pmp000530	C26H30O11	Phellodendroside	黄柏环合苷	Flavonoids	黄酮	Flavanonols	二氢黄酮醇	40451-69-2	2	2.19223e+06	2.8022e+06	2.6267e+06	1.37582e+06	1.1296e+06	1.10903e+06	1.21941	0.00807329	0.474267	-1.07623	down
MWSmce674	C31H46O2	Phylloquinone (Vitamin K1)	叶绿醌 (维生素K1)	Others	其它类	Vitamin	维生素	84-80-0	3	14586	15233.3	13505.5	36216.3	28863.8	39236.5	1.23256	0.019933	2.40778	1.26771	up
pmf0138	C6H12O6	D-Mannose	甘露糖	Others	其它类	Saccharides	糖类	3458-28-4	3	2.09611e+06	2.13504e+06	2.01305e+06	403017	434918	389458	1.2621	9.89607e-05	0.196565	-2.34692	down
Hmpp002612	C27H30O16	Luteolin-7-O-gentiobioside*	木犀草素-7-O-龙胆双糖苷*	Flavonoids	黄酮	Flavones	黄酮	-	1	8.53892e+06	9.94179e+06	8.97891e+06	1.82949e+07	2.50756e+07	2.42602e+07	1.22696	0.0212954	2.46291	1.30037	up
Hmqp006235	C26H46NO7P	LysoPC 18:4	溶血磷脂酰胆碱 18:4	Lipids	脂质	LPC	溶血磷脂酰胆碱	-	3	35439.3	38864.7	34889.9	240144	195888	222094	1.25982	0.00458298	6.02712	2.59147	up
pmp001314	C33H40O21	6-Hydroxykaempferol-3-O-rutinoside-6-O-glucoside	6-羟基山柰酚-3-O-芸香糖-6-O-葡萄糖苷	Flavonoids	黄酮	Flavonols	黄酮醇	-	3	148366	112144	130944	240653	312067	240981	1.19737	0.0174118	2.02757	1.01975	up
MWSHY0096	C19H18O8	Chrysosplenetin (Quercetagetin-3,6,7,3'-tetramethyl ether)	猫眼草黄素 (金腰素)	Flavonoids	黄酮	Flavones	黄酮	603-56-5	3	1037.25	3151.49	2174.07	17848.2	31181.4	14005.1	1.19395	0.066332	9.90673	3.30841	up
Lmjp005363	C15H22O3	Arteannuin N	青蒿素 N	Terpenoids	萜类	Sesquiterpenoids	倍半萜	207446-92-2	2	20782.9	31087.6	19940.2	153426	167145	371967	1.21468	0.0991688	9.64393	3.26962	up
pmb0752	C17H20O9	3-O-Feruloylquinic acid	3-O-阿魏酰奎宁酸	Phenolic acids	酚酸类	Phenolic acids	酚酸类	1899-29-2	2	79934.9	78515.5	80113	156206	158078	168968	1.26016	0.00206995	2.02568	1.0184	up
mws4052	C4H7NO2	1-Aminocyclopropane-1-carboxylic acid	1-氨基环丙烷-1-羧酸	Organic acids	有机酸	Organic acids	有机酸	22059-21-8	3	708027	721068	756364	163232	232944	468661	1.08059	0.0385498	0.395723	-1.33744	down
MWStz043	C26H26O12	3,4-Di-O-caffeoylquinic acid methyl ester	3,4-O-二咖啡酰基奎宁酸甲酯	Phenolic acids	酚酸类	Phenolic acids	酚酸类	114637-83-1	2	55205.3	62492.6	37327.2	166310	179742	151888	1.21847	0.000494332	3.212	1.68347	up
Lmjp003822	C26H26O12	3,5-O-Dicaffeoylquinic Acid Methyl Ester*	3,5-O-双咖啡酰奎宁酸甲酯*	Phenolic acids	酚酸类	Phenolic acids	酚酸类	159934-13-1	1	234033	203302	173006	432296	486973	458384	1.2315	0.000442	2.25718	1.17452	up
mws0179	C17H20O9	Chlorogenic acid methyl ester	绿原酸甲酯	Phenolic acids	酚酸类	Phenolic acids	酚酸类	29708-87-0	2	3.87352e+06	3.86448e+06	4.44856e+06	9.31723e+06	8.31966e+06	9.12239e+06	1.24991	0.000471532	2.1958	1.13475	up
Zmcn005156	C26H26O12	4,5-O-Dicaffeoylquinic Acid Methyl Ester	4,5-二咖啡酰奎宁酸甲酯	Phenolic acids	酚酸类	Phenolic acids	酚酸类	-	3	23261.8	29026.1	32750	115819	98281.2	132243	1.24187	0.0084409	4.07281	2.02602	up
Cmxp003975	C21H22O11	Okanin-4'-O-glucoside(Marein)*	奥卡宁-4'-O-葡萄糖苷;马里苷*	Flavonoids	黄酮	Chalcones	查耳酮	535-96-6	2	4.19062e+06	4.32539e+06	3.39062e+06	9.97722e+06	8.35401e+06	9.79887e+06	1.23396	0.00221143	2.36256	1.24035	up
Wagp009874	C20H20O9	3',4'-Dihydroxy-5,6,7,8,5'-Pentamethoxyflavone*	3',4'-二羟基-5,6,7,8,5'-五甲氧基黄酮*	Flavonoids	黄酮	Flavones	黄酮	-	2	1063.34	14980.6	1886.31	29625.9	23116.3	26532.2	1.0084	0.0310059	4.42127	2.14446	up
Lhjp120728	C14H18O5	1',2'-epoxy-4-isobutyryl coniferol(iso-01)	1',2'-环氧基-4-异丁酰基松柏醇(iso-01)	Lignans and Coumarins	木脂素和香豆素	Coumarins	香豆素	-	2	13339.5	23445.1	13640.4	36530.8	36410.9	34604.2	1.14489	0.0257254	2.13279	1.09274	up
mws0089	C21H20O11	Kaempferol-7-O-glucoside*	山柰酚-7-O-葡萄糖苷*	Flavonoids	黄酮	Flavonols	黄酮醇	16290-07-6	2	2.74191e+07	3.04496e+07	2.42625e+07	6.11408e+07	5.88886e+07	5.90731e+07	1.24555	0.000939646	2.18069	1.12478	up
pmn001716	C21H20O11	Carthamone	醌式红花苷	Flavonoids	黄酮	Chalcones	查耳酮	86579-00-2	2	2.74191e+07	3.04496e+07	2.42625e+07	6.11408e+07	5.88886e+07	5.90731e+07	1.24555	0.000939646	2.18069	1.12478	up
HJN055	C21H24O10	Dihydrocharcone-4'-O-glucoside	二氢查耳酮-4'-O-葡萄糖苷	Flavonoids	黄酮	Chalcones	查耳酮	-	3	15043	15899	18924.5	29859.3	38388.8	47811.2	1.18598	0.0450547	2.3274	1.21872	up
mws0889	C4H8O5	D-Threonic Acid	D-苏糖酸	Others	其它类	Saccharides	糖类	3909-12-4	2	502334	540935	574987	186810	178632	159702	1.25608	0.00116422	0.324513	-1.62365	down
MWSHY0189	C21H20O10	Apigenin-7-O-glucoside(Cosmosiin)	芹菜素-7-O-葡萄糖苷	Flavonoids	黄酮	Flavones	黄酮	578-74-5	1	2.21948e+06	2.42471e+06	2.1853e+06	4.71563e+06	5.13791e+06	4.78653e+06	1.25584	0.000294513	2.14365	1.10007	up
mws0124	C13H14N2O3	N-(3-Indolylacetyl)-L-alanine	N-(3-吲哚乙酰基)-L-丙氨酸	Amino acids and derivatives	氨基酸及其衍生物	Amino acids and derivatives	氨基酸及其衍生物	57105-39-2	3	2413.7	8206.2	5057.45	9	9	9	1.25518	0.0894042	0.00172223	-9.18151	down
pmp001204	C17H14O5	Apigenin-7,4'-dimethyl ether	芹菜素-7,4'-二甲醚	Flavonoids	黄酮	Flavones	黄酮	5128-44-9	3	18251.2	17091.9	19112.7	67857.1	44298.6	49917.2	1.22754	0.0362718	2.97623	1.57349	up
Lssp210281	C19H18O11	1,5-dihydroxy ketone-6 murine O-β-D-glucoside(ISO1)	1,5-二羟基 酮-6-O-β-D-葡萄糖苷(ISO1)	Others	其它类	Others	其它	-	2	2.4856e+07	2.34496e+07	2.84745e+07	5.33562e+06	5.54024e+06	6.96956e+06	1.2514	0.00277128	0.232423	-2.10518	down
Lmmp004504	C15H10O6	2'-Hydroxygenistein	2'-羟基染料木素	Flavonoids	黄酮	Isoflavones	异黄酮	1156-78-1	3	30451.2	40338.2	21182.5	104925	104430	87505.2	1.20137	0.00101947	3.22773	1.69052	up
pmb0608	C25H24O14	Chrysoeriol-7-O-(6''-malonyl)glucoside	金圣草黄素-7-O-(6''-丙二酰)葡萄糖苷	Flavonoids	黄酮	Flavones	黄酮	-	1	95556.4	92785.7	112064	285817	289237	274826	1.25487	3.47449e-05	2.82911	1.50035	up
pme3154	C6H12O4	Mevalonic acid	3,5-二羟基-3-甲基戊酸	Organic acids	有机酸	Organic acids	有机酸	150-97-0	3	565473	760833	803780	409808	305313	308357	1.1733	0.022352	0.480487	-1.05743	down
Zmhp003112	C27H30O16	safflor yellow A	红花黄色素 A	Quinones	醌类	Quinones	醌类	-	2	8.80285e+06	1.11713e+07	9.77843e+06	2.16728e+07	2.29356e+07	2.2218e+07	1.24471	0.000496738	2.24607	1.1674	up
HJAP005	C22H22O13	Laricitrin-3-O-glucoside	西伯利亚落叶松黄酮-3-O-葡萄糖苷	Flavonoids	黄酮	Flavonols	黄酮醇	39986-90-8	2	3.52498e+06	3.55479e+06	3.28687e+06	7.14953e+06	7.68919e+06	7.57518e+06	1.25867	0.000215485	2.16212	1.11244	up
pme1730	C4H6O4	D-Erythronolactone	D-赤酮酸内酯	Organic acids	有机酸	Organic acids	有机酸	15667-21-7	3	246217	266686	111402	424150	552065	478065	1.06641	0.0124781	2.32944	1.21998	up
pme2125	C18H32O16	Raffinose	棉子糖	Others	其它类	Saccharides	糖类	512-69-6	3	92311.7	87029.1	94645.3	26966.7	21056.4	21550.7	1.25431	2.61837e-05	0.253931	-1.97749	down
Zmsp002551	C21H30O9	Ixerin D	Ixerin D	Terpenoids	萜类	Sesquiterpenoids	倍半萜	93236-44-3	2	56503.9	109589	41128.7	265155	255160	284248	1.17208	0.00476304	3.88262	1.95703	up
Cmdn000784	C5H4N4O3	Uric acid	尿酸	Nucleotides and derivatives	核苷酸及其衍生物	Nucleotides and derivatives	核苷酸及其衍生物	69-93-2	3	22136.9	28774.7	34794.4	55711.8	87990.8	81837.4	1.17285	0.0302956	2.63155	1.39592	up
Lmjp003731	C26H26O12	3,4-O-Dicaffeoylquinic Acid Methyl Ester*	3,4-O-双咖啡酰奎宁酸甲酯*	Phenolic acids	酚酸类	Phenolic acids	酚酸类	-	1	227517	229433	196092	405535	457562	554896	1.2192	0.0229024	2.17136	1.1186	up
Lmsn000381	C12H22O11	D-Maltose	D-麦芽糖	Others	其它类	Saccharides	糖类	69-79-4	1	1.04247e+06	586147	506203	293183	373883	368277	1.04027	0.156534	0.484979	-1.044	down
Zmdp000292	C7H16N4O2	Arginine methyl ester	精氨酸甲酯	Amino acids and derivatives	氨基酸及其衍生物	Amino acids and derivatives	氨基酸及其衍生物	-	3	877120	933514	886918	2.32044e+06	2.52554e+06	2.43501e+06	1.26088	0.000695307	2.69911	1.43248	up
Cmdn004285	C25H38O17	6'-O-β-D-glucosylbarlerin*	6'-O-β-D-葡萄糖基(8-O-乙酰山栀苷甲酯)*	Terpenoids	萜类	Monoterpenoids	倍萜	927691-88-1	2	303325	270088	293277	750220	722492	791561	1.25823	0.000293274	2.61255	1.38546	up
pme0088	C15H10O6	Luteolin (5,7,3',4'-Tetrahydroxyflavone)	木犀草素	Flavonoids	黄酮	Flavones	黄酮	491-70-3	1	92444.1	98643.6	80883.7	399811	362405	382360	1.25833	0.000202292	4.20844	2.07329	up
mws1212	C11H12O4	Ferulic acid methyl ester	阿魏酸甲酯	Phenolic acids	酚酸类	Phenolic acids	酚酸类	2309-07-1	3	35377.4	28489.9	45639.7	86293.3	89171.4	87868.6	1.20834	0.00794844	2.40472	1.26587	up
Lmhp008233	C23H40NO7P	LysoPE 18:4	溶血磷脂酰乙醇胺 18:4	Lipids	脂质	LPE	溶血磷脂酰乙醇胺	-	3	2202.34	4294.5	4177.16	23050.7	23123.5	30105.1	1.22998	0.00734782	7.14627	2.83719	up
Lmpp003930	C30H26O12	Apigenin-7-O-(6''-p-Coumaryl)glucoside	芹菜素-7-O-(6''-对香豆酰)葡萄糖苷	Flavonoids	黄酮	Flavones	黄酮	-	2	1.89515e+06	1.95146e+06	1.71873e+06	4.37955e+06	3.59743e+06	3.97045e+06	1.24358	0.00682352	2.14675	1.10216	up
Hmbp002730	C15H10O6	Isoscutellarein	异野黄芩素	Flavonoids	黄酮	Flavones	黄酮	41440-05-5	1	35677.1	27137.5	28385.6	95131.4	104267	80356.9	1.23792	0.00611526	3.06748	1.61706	up
Lmhp008718	C25H48NO7P	LysoPC 17:2	溶血磷脂酰胆碱 17:2	Lipids	脂质	LPC	溶血磷脂酰胆碱	-	3	43236.7	58637.7	63260.9	122467	131582	128380	1.21749	0.00239289	2.31585	1.21154	up
Zmyn004732	C18H30O3	2R-hydroxy-9Z,12Z,15Z-octadecatrienoic acid	2R-羟基-9Z,12Z,15Z-十八碳三烯酸	Lipids	脂质	Free fatty acids	游离脂肪酸	-	1	150544	142836	132527	307106	277925	458023	1.18897	0.0651438	2.44901	1.2922	up
mws0224	C5H11NO2S	DL-Methionine	DL-蛋氨酸	Amino acids and derivatives	氨基酸及其衍生物	Amino acids and derivatives	氨基酸及其衍生物	59-51-8	3	846438	836364	763996	393286	363860	314729	1.24429	0.000206678	0.438072	-1.19076	down
Hahn002315	C28H36O13	syringaresinol-4-O-β-D-glucopyranoside	丁香树脂酚-4-O-葡萄糖苷	Others	其它类	Others	其它	-	2	2.8433e+06	2.97453e+06	2.5002e+06	5.58336e+06	5.70505e+06	5.93074e+06	1.24936	0.000134425	2.0701	1.0497	up
Zjxp110320	C15H22O3	2α-Hydroxycostic acid*	2α-Hydroxycostic acid*	Terpenoids	萜类	Sesquiterpenoids	倍半萜	-	2	17230.1	15015.4	17986.7	115265	123620	194000	1.24723	0.0361035	8.61768	3.1073	up
Zjxp110319	C15H22O3	3α-Hydroxycostic acid*	3α-Hydroxycostic acid*	Terpenoids	萜类	Sesquiterpenoids	倍半萜	-	2	17230.1	15015.4	17986.7	115265	123620	194000	1.24723	0.0361035	8.61768	3.1073	up
Wbtn006721	C15H10O6	6,8-dihydroxy-3-methyl-9-oxoxanthene-1-carboxylic acid	6,8-二羟基-3-甲基-9-氧杂蒽-1-羧酸	Others	其它类	Ketone compounds	酮类化合物	-	1	86564	87688.9	98876.1	396480	372658	410446	1.26036	0.000424324	4.31878	2.11062	up
Lmgp004474	C27H30O14	Genistein-7-O-galactoside-rhamnose	染料木素-7-O-半乳糖苷-鼠李糖	Flavonoids	黄酮	Isoflavones	异黄酮	-	3	1.51226e+06	1.7882e+06	1.76441e+06	3.48263e+06	3.67852e+06	4.71243e+06	1.22461	0.0224385	2.3443	1.22916	up
Zmgp003335	C27H32O16	Okanin-3',4'-di-O-glucoside*	奥卡宁-3',4'-二-O-葡萄糖苷*	Flavonoids	黄酮	Chalcones	查耳酮	-	3	1.5018e+06	1.89829e+06	1.93759e+06	3.6376e+06	4.02562e+06	4.19188e+06	1.23152	0.000619543	2.22102	1.15122	up
mws4163	C24H42O21	Nystose	蔗果四糖	Others	其它类	Saccharides	糖类	13133-07-8	2	16062.8	16381.2	25922.1	9	9	9	1.26233	0.0265704	0.000462598	-11.078	down
Lkmp122714	C19H30O8	Sonchuionoside A	Sonchuionoside A	Terpenoids	萜类	Sesquiterpenoids	倍半萜	-	2	100854	86663.7	84770.9	237690	223107	175368	1.22408	0.0177044	2.33636	1.22426	up
Hmqp006023	C20H36O3	Ethyl 9-Hydroxy-10,12-octadecadienoic acid	9-羟基-10,12-十八碳二烯酸乙酯	Lipids	脂质	Free fatty acids	游离脂肪酸	-	3	37601.8	41413	41156.5	14742	18756	15096.5	1.24315	0.000180055	0.404376	-1.30623	down
mws1073	C27H30O15	Apigenin-6,8-di-C-glucoside (Vicenin-2)	芹菜素-6,8-二-C-葡萄糖苷 (新西兰牡荆苷 II)	Flavonoids	黄酮	Flavones	黄酮	23666-13-9	2	153544	152447	208870	436302	458922	503147	1.23336	0.000410642	2.71602	1.44149	up
MWS20145	C21H22O11	Eriodictyol-7-O-glucoside	圣草酚-7-O-葡萄糖苷	Flavonoids	黄酮	Flavanones	二氢黄酮	38965-51-4	2	3.46432e+06	4.59626e+06	3.42854e+06	7.82312e+06	7.74234e+06	8.85557e+06	1.21793	0.00122109	2.12558	1.08786	up
Cmzp002600	C17H26O11	Dihydromonotropein methyl ester	二氢水晶兰苷甲酯	Terpenoids	萜类	Monoterpenoids	倍萜	-	2	116817	133013	187345	73666.1	65308.1	75960.2	1.16111	0.0706909	0.491644	-1.02432	down
MWS1962	C10H16O	cis-Citral	柠檬醛	Organic acids	有机酸	Organic acids	有机酸	5392-40-5	3	505989	537154	564100	162392	218332	237371	1.22663	0.000461415	0.384569	-1.37869	down
mws0866	C6H13O9P	D-Glucose 6-phosphate*	D-葡萄糖-6-磷酸*	Others	其它类	Saccharides	糖类	56-73-5	3	1.24244e+06	1.28591e+06	1.26649e+06	491733	442512	629363	1.23008	0.00402134	0.412035	-1.27916	down
MWSmce129	C15H20O2	Atractylenolide Ⅱ	白术内酯 Ⅱ	Terpenoids	萜类	Sesquiterpenoids	倍半萜	73069-14-4	2	8546.47	9173.27	14034.3	219358	167316	189757	1.25456	0.00627028	18.153	4.18214	up
Lmjp004009	C21H28O9	Chloranoside A	金粟兰诺苷 A	Terpenoids	萜类	Sesquiterpenoids	倍半萜	-	1	9.01769e+06	1.21285e+07	1.19876e+07	2.87961e+06	3.29126e+06	5.00402e+06	1.19298	0.00614192	0.337265	-1.56804	down
MWSHY0009	C16H12O6	Diosmetin (5,7,3'-Trihydroxy-4'-methoxyflavone)*	香叶木素*	Flavonoids	黄酮	Flavones	黄酮	520-34-3	1	43540	27162	28692.4	87901.3	75365.6	85861.6	1.19859	0.00213277	2.50647	1.32565	up
pme3381	C9H10O3	3-Hydroxyphenylacetic Acid Methyl Ester	3-羟基苯基乙酸甲酯	Phenolic acids	酚酸类	Phenolic acids	酚酸类	42058-59-3	3	23902.4	18015.9	16249	45110.6	39347.3	36264.4	1.19004	0.00404139	2.07544	1.05341	up
Lmhp010162	C22H46NO7P	LysoPE 17:0	溶血磷脂酰乙醇胺 17:0	Lipids	脂质	LPE	溶血磷脂酰乙醇胺	-	2	4094.3	2734.53	2732.03	11729.8	10317.8	11370.3	1.23361	0.000219977	3.49528	1.80541	up
Hmpp003270	C21H20O11	Luteolin-4'-O-glucoside	木犀草素-4'-O-葡萄糖苷	Flavonoids	黄酮	Flavones	黄酮	6920-38-3	3	932939	739818	1.17846e+06	2.03988e+06	2.0654e+06	1.74672e+06	1.17499	0.00412694	2.05245	1.03735	up
Zmzn000078	C3H7O6P	Dihydroxyacetone phosphate	磷酸二羟基丙酮	Others	其它类	Saccharides	糖类	57-04-5	3	30976.9	49744.9	31260.3	111746	108757	116369	1.21685	0.00323538	3.00827	1.58894	up
Zmxp003107	C27H30O16	Luteolin-7,3'-di-O-glucoside*	木犀草素-7,3'-O-二葡萄糖苷*	Flavonoids	黄酮	Flavones	黄酮	52187-80-1	1	1.0561e+07	9.99564e+06	8.54276e+06	2.26009e+07	2.70522e+07	1.87465e+07	1.21273	0.0261482	2.35055	1.233	up
Wbmp003302	C10H12O2	Frambinone	羟苯基丁酮	Others	其它类	Ketone compounds	酮类化合物	-	2	1.48396e+06	1.4233e+06	1.52705e+06	3.48129e+06	4.11165e+06	4.13552e+06	1.25373	0.00680449	2.64493	1.40323	up
Qatp009522	C15H20O2	Dehydrosaussurea lactone	去氢凤毛菊内酯	Terpenoids	萜类	Sesquiterpenoids	倍半萜	-	2	9206.02	8291.13	9601.93	96197.1	107384	138487	1.25804	0.0141452	12.6228	3.65797	up
pme0368	C27H30O14	Apigenin-7-O-rutinoside (Isorhoifolin)	芹菜素-7-O-芸香糖苷 (异野漆树苷)	Flavonoids	黄酮	Flavones	黄酮	552-57-8	1	1.72301e+06	1.45704e+06	1.73679e+06	4.19253e+06	3.86954e+06	3.95828e+06	1.2514	5.90603e-05	2.44473	1.28968	up
mws1589	C18H32O16	D-Panose	D-潘糖	Others	其它类	Saccharides	糖类	33401-87-5	2	26161	16207.8	35235.8	6888.15	6509.18	5290.73	1.19356	0.0690663	0.240811	-2.05402	down
Lmgn003073	C17H20O9	5-O-Feruloylquinic acid	5-O-阿魏酰奎尼酸	Phenolic acids	酚酸类	Phenolic acids	酚酸类	-	3	26559.7	20700.8	19891.6	77352	74361.4	92900.4	1.24445	0.00464618	3.64269	1.865	up
Lmhn003223	C13H12O7	Cinnamoyltartaric acid	肉桂酰酒石酸	Phenolic acids	酚酸类	Phenolic acids	酚酸类	-	3	143982	122967	139126	80323.4	64204.1	57918.1	1.20796	0.00182527	0.498542	-1.00421	down
MA10039641	C12H22O11	Lactobiose	乳二糖	Others	其它类	Saccharides	糖类	63-42-3	1	2.28954e+06	2.05728e+06	2.39417e+06	675805	1.08733e+06	1.09936e+06	1.18153	0.00242584	0.424639	-1.23569	down
Zjxp110317	C15H22O4	Deacetylinulicin(Britannilactone)	Deacetylinulicin(Britannilactone)	Terpenoids	萜类	Sesquiterpenoids	倍半萜	33620-72-3	3	9	9	9	7919.67	10532.6	6630.65	1.26235	0.0183681	928.997	9.85953	up
pmb2657	C10H18N4O6	Argininosuccinic acid	精氨基琥珀酸	Organic acids	有机酸	Organic acids	有机酸	2387-71-5	3	104302	84064.9	133069	19399.4	18171.9	17024.5	1.24816	0.024388	0.16985	-2.55767	down
pme0057	C4H9NO2S	L-Homocysteine	L-高半胱氨酸	Amino acids and derivatives	氨基酸及其衍生物	Amino acids and derivatives	氨基酸及其衍生物	6027-13-0	3	115708	145666	105354	16521.1	9913.72	14474.3	1.24656	0.0106279	0.111552	-3.16421	down
Qmzp101907	C21H20O6	4-Hydroxy-3-methoxy benzoic acid(ISO)	5-羟基-3-甲氧基苯甲酸(ISO)	Lignans and Coumarins	木脂素和香豆素	Lignans	木脂素	-	2	458441	504338	543148	210381	199449	190826	1.25385	0.00466554	0.398862	-1.32604	down
Smhp004476	C26H28O14	Isovitexin-2''-O-xyloside	异牡荆素-2''-O-木糖苷	Flavonoids	黄酮	Flavones	黄酮	-	2	670749	719902	563289	2.20107e+06	1.63861e+06	1.7518e+06	1.23404	0.0145036	2.86164	1.51684	up
pme0014	C5H9NO4	L-Glutamic acid	L-谷氨酸	Amino acids and derivatives	氨基酸及其衍生物	Amino acids and derivatives	氨基酸及其衍生物	56-86-0	2	3.93537e+07	2.76494e+07	4.08306e+07	1.86565e+07	1.28458e+07	1.35933e+07	1.17684	0.0235538	0.418196	-1.25775	down
MWSslk186	C17H26O11	8-O-Acetylharpagide	8-O-乙酰哈巴苷	Terpenoids	萜类	Monoterpenoids	倍萜	6926-14-3	2	84851.1	90095.5	72323.1	209767	200873	205958	1.25029	0.000291331	2.49362	1.31824	up
Zmhn000892	C13H18O8	4-O-Glucosyl-3,4-dihydroxybenzyl alcohol	4-O-葡萄糖基-3,4-二羟基苄醇	Phenolic acids	酚酸类	Phenolic acids	酚酸类	-	1	524336	610461	576305	1.31573e+06	1.18303e+06	991521	1.2214	0.0187139	2.03978	1.02842	up
Wagp004984	C24H26O14	Limocitrol 3-Glucoside	甲基柠檬素 3-葡萄糖苷	Flavonoids	黄酮	Flavones	黄酮	-	2	119605	90234.7	52701.1	271418	199584	223467	1.12853	0.00750616	2.64519	1.40337	up
Zmjp003031	C27H30O16	Orientin-2''-O-galactoside	荭草素-2''-O-半乳糖苷	Flavonoids	黄酮	Flavones	黄酮	-	1	1.77681e+06	1.80392e+06	1.95334e+06	5.7927e+06	5.63804e+06	6.79184e+06	1.25593	0.00626936	3.2928	1.71932	up
zjzp121502	C15H20O3	eupatorinol(iso-1)	泽兰酚(iso-1)	Terpenoids	萜类	Sesquiterpenoids	倍半萜	-	3	11806.7	18192.3	4106.69	49148.8	64114.5	91882.5	1.13253	0.0347666	6.01499	2.58856	up
Rfmb25702	C28H34O12	Pinoresinol-4-O-(6''-acetyl)glucoside	松脂醇-4-O-(6''-乙酰)葡萄糖苷	Lignans and Coumarins	木脂素和香豆素	Lignans	木脂素	-	3	45788.9	41932.1	44410.9	105489	84676.4	113700	1.23322	0.0205444	2.29972	1.20146	up
Lhkp101527	C20H24O9	Nodakenin	紫花前胡苷	Lignans and Coumarins	木脂素和香豆素	Coumarins	香豆素	495-31-8	2	95090.6	46285.5	41032.4	24805	19494.7	16289.8	1.1052	0.139587	0.332163	-1.59004	down
mws0832	C10H16N4O3	2-(4-Aminobutanamido)-3-(1-methyl-1H-imidazol-5-yl)propanoic acid	2-(4-氨基丁酰胺基)-3-(1-甲基-1H-咪唑-5-基)丙醇	Organic acids	有机酸	Organic acids	有机酸	584-85-0	3	23506.9	20796.7	22775.4	9	9	9	1.26333	0.00130917	0.00040251	-11.2787	down
pmb0571	C26H28O14	Apigenin-7-O-(2''-glucosyl)arabinoside	芹菜素-7-O-(2''-葡萄糖基)阿拉伯糖苷	Flavonoids	黄酮	Flavones	黄酮	-	3	20625.5	22966.7	23893.5	65573.9	73312.1	71110.8	1.25745	0.000602706	3.11172	1.63771	up
pmp000086	C13H16O6	1-Feruloyl-sn-glycerol	1-阿魏酰-sn-甘油	Phenolic acids	酚酸类	Phenolic acids	酚酸类	-	3	293155	452427	353664	181852	138012	193231	1.15997	0.0394888	0.46677	-1.09922	down
MWSmce502	C15H22O2	Artemisinic acid	青蒿酸	Terpenoids	萜类	Sesquiterpenoids	倍半萜	80286-58-4	3	11998.7	7396.48	8067.41	19743.5	25796.5	32091.3	1.17582	0.0291756	2.8268	1.49917	up
mws2523	C12H23O14P	Trehalose 6-phosphate	海藻糖-6-磷酸	Others	其它类	Saccharides	糖类	4484-88-2	3	21849.3	25242.6	21491.2	92426.6	86840.9	108253	1.25505	0.0061895	4.1923	2.06774	up
Lmyn006227	C15H10O5	Galangin (3,5,7-Trihydroxyflavone)	高良姜素	Flavonoids	黄酮	Flavones	黄酮	548-83-4	2	14029.3	10888.5	11584.8	27693.8	31953.9	30384	1.24057	0.000483616	2.46644	1.30243	up
Hmyn007168	C22H45O9P	LysoPG 16:0	溶血磷脂酰甘油 16:0	Lipids	脂质	Glycerol ester	甘油酯	-	3	265172	262888	236534	672141	577335	752637	1.24403	0.0126115	2.61853	1.38876	up
Hmjp003123	C21H18O13	Quercetin-5-O-glucuronide	槲皮素-5-O-葡萄糖醛酸苷	Flavonoids	黄酮	Flavonols	黄酮醇	-	3	21322.1	12910.8	18282.9	29667.1	40219.6	42962.4	1.13695	0.0198239	2.14886	1.10357	up
Hmcp003285	C15H20O3	Santamarin	裂叶苣荚莱内酯	Terpenoids	萜类	Sesquiterpenoids	倍半萜	4290-13-5	3	2226.57	9415.52	12914.2	25188.7	29771.7	43099.6	1.03163	0.0255438	3.99328	1.99757	up
Hmmp007513	C19H18O8	5,7-Dihydroxy-6,3',4',5'-tetramethoxyflavone (Arteanoflavone)	5,7-二羟基-6,3',4',5'-四甲氧基黄酮	Flavonoids	黄酮	Flavones	黄酮	68710-17-8	3	874.284	2534.81	1900.49	11336.4	15848.5	8788.03	1.1867	0.0328012	6.77509	2.76024	up
Lhlp120627	C12H18O2	Carvylacetate	乙酸香芹酯	Terpenoids	萜类	Monoterpenoids	倍萜	97-42-7	2	97945	81869.5	121124	228186	208663	263341	1.20689	0.00354425	2.32669	1.21828	up
mws1626	C15H18O2	Dehydrocostuslactone	去氢木香内酯	Terpenoids	萜类	Sesquiterpenoids	倍半萜	477-43-0	3	9	9	9	47292	44164.6	42148.3	1.26334	0.00112747	4948.33	12.2727	up
Lmcp007750	C15H18O2	Furanodienone	呋喃二烯酮	Terpenoids	萜类	Sesquiterpenoids	倍半萜	24268-41-5	3	9	9	9	47292	44164.6	42148.3	1.26334	0.00112747	4948.33	12.2727	up
Lmhp010908	C27H54NO7P	LysoPC 19:1	溶血磷脂酰胆碱 19:1	Lipids	脂质	LPC	溶血磷脂酰胆碱	-	3	13802.7	10890.3	15544.3	28861.9	31899.2	27190.6	1.21323	0.00119435	2.18582	1.12818	up
Lmmp003817	C24H22O14	Kaempferol-3-O-(6''-malonyl)glucoside*	山柰酚-3-O-(6''-丙二酰)葡萄糖苷*	Flavonoids	黄酮	Flavonols	黄酮醇	-	1	5.20186e+06	5.65833e+06	5.78234e+06	1.07773e+07	1.29967e+07	1.35168e+07	1.24075	0.011819	2.24069	1.16394	up
mws4134	C20H32N6O12S2	Oxiglutatione	氧化谷胱甘肽	Amino acids and derivatives	氨基酸及其衍生物	Amino acids and derivatives	氨基酸及其衍生物	27025-41-8	3	18749.6	19725.4	19304.3	68612.3	43652.7	55231.6	1.22563	0.0365728	2.89891	1.53551	up
Lmmp003266	C29H30O19	Quercetin-3-O-(2''-O-malonyl)glucoside-7-O-arabinoside	槲皮素-3-O-(2''-O-丙二酰)葡萄糖苷-7-O-阿拉伯糖苷	Flavonoids	黄酮	Flavonols	黄酮醇	-	3	40743.4	20195.2	19472.6	65466.7	57215.9	50389.2	1.07705	0.0271318	2.15233	1.1059	up
pmb0863	C24H46NO7P	LysoPC 16:2(2n isomer)*	溶血磷脂酰胆碱 16:2(2n异构)*	Lipids	脂质	LPC	溶血磷脂酰胆碱	-	3	10534.5	9996.07	11107.9	26077	25811.7	28494.2	1.25786	0.000949897	2.54067	1.34521	up
pmb0464	C16H27NO14	L-Aspartic acid-O-diglucoside	L-天冬氨酸-O-二葡萄糖苷	Amino acids and derivatives	氨基酸及其衍生物	Amino acids and derivatives	氨基酸及其衍生物	-	3	3.17789e+06	4.97667e+06	3.96542e+06	1.52679e+06	894218	1.31079e+06	1.19353	0.0228115	0.307905	-1.69944	down
Lmhp008833	C24H48NO7P	LysoPC 16:1(2n isomer)*	溶血磷脂酰胆碱 16:1(2n异构)*	Lipids	脂质	LPC	溶血磷脂酰胆碱	-	1	77083.5	55888.5	131480	353042	370763	141268	1.03943	0.102525	3.27119	1.70982	up
pmp000413	C21H20O10	Genistein-8-C-glucoside	染料木素-8-C-葡萄糖苷	Flavonoids	黄酮	Isoflavones	异黄酮	66026-80-0	3	60875.4	40800.3	42581.7	163974	132531	127023	1.21813	0.00504605	2.93593	1.55382	up
MWSmce706	C5H8N2O2	Cyclo(Ala-Gly)	环(甘氨酰-L-丙氨酰)	Amino acids and derivatives	氨基酸及其衍生物	Amino acids and derivatives	氨基酸及其衍生物	4526-77-6	3	20099.7	42354.2	62479.1	125245	109882	94105.2	1.06212	0.0133018	2.63526	1.39795	up
Lmbp002309	C17H22O9	Sinapaldehyde-4-O-Glucoside	芥子醛-4-O-葡萄糖苷	Phenolic acids	酚酸类	Phenolic acids	酚酸类	154461-65-1	3	21592.3	72957.7	21382.8	83612.3	107535	133103	1.02513	0.0374711	2.79689	1.48382	up
Lmhp008763	C21H42NO7P	LysoPE 16:1(2n isomer)*	溶血磷脂酰乙醇胺 16:1(2n异构)*	Lipids	脂质	LPE	溶血磷脂酰乙醇胺	-	3	24158.9	24130.1	23956.9	50213.6	58045.5	40339.9	1.21055	0.0381847	2.05685	1.04044	up
