# Supplementary material for: Preliminary Analysis of the Salt-Tolerance Mechanisms of Different Varieties of Dandelion (Taraxacum mongolicum Hand.-Mazz.) Under Salt Stress
Source: Curr Issues Mol Biol. 2025 Jun 11;47(6):449. doi: 10.3390/cimb47060449 (PMC12191469; doi:10.3390/cimb47060449)
Supplement: Supplementary file 1 [file cimb-47-00449-s001.zip › Table S3.xlsx]

## Sheet: Sheet1
Index	Formula	Compounds	物质	Class I	物质一级分类	Class II	物质二级分类	CAS	Level	BCK1	BCK2	BCK3	BS1	BS2	BS3	VIP	P-value	Fold_Change	Log2FC	Type
Lmhp008589	C23H42NO7P	LysoPE 18:3(2n isomer)*	溶血磷脂酰乙醇胺 18:3(2n异构)*	Lipids	脂质	LPE	溶血磷脂酰乙醇胺	-	1	8.76729e+06	8.96708e+06	8.94945e+06	4.51268e+06	4.31524e+06	3.85518e+06	1.29983	0.000690182	0.47531	-1.07306	down
Zmyn000155	C7H14N2O3	N-α-Acetyl-L-ornithine	N-α-乙酰基-L-鸟氨酸	Amino acids and derivatives	氨基酸及其衍生物	Amino acids and derivatives	氨基酸及其衍生物	6205-08-9	3	63091	32343.2	31767	173411	214343	169640	1.25049	0.00184787	4.38198	2.13158	up
pmf0139	C6H12O6	D-Galactose	D-半乳糖	Others	其它类	Saccharides	糖类	59-23-4	3	2.46887e+06	1.48919e+06	2.5132e+06	301103	444422	283619	1.27354	0.0299019	0.159033	-2.6526	down
pmn001498	C33H44N2O3	Isodendrocrepine*	异玫瑰石斛碱*	Alkaloids	生物碱	Alkaloids	生物碱	50906-94-0	1	4.15613e+06	4.10693e+06	4.65801e+06	1.5119e+06	1.43739e+06	1.38844e+06	1.30542	0.00276959	0.33571	-1.57471	down
pmn001497	C33H44N2O3	Dendrocrepine*	玫瑰石斛碱*	Alkaloids	生物碱	Alkaloids	生物碱	51020-39-4	1	4.17246e+06	3.94408e+06	4.30117e+06	1.36373e+06	1.36634e+06	1.30938e+06	1.30865	0.00103594	0.325298	-1.62017	down
Wafn002319	C22H28O14	4-O-(3'-O-alpha-D-Glucopyranosyl)caffeoylquinic acid	4-O-(3'-O-α-D-吡喃葡萄糖基)咖啡酰奎尼酸	Phenolic acids	酚酸类	Phenolic acids	酚酸类	1401352-63-3	1	27300.8	52935.2	45709.7	1.74215e+06	1.70618e+06	1.40356e+06	1.30206	0.00444985	38.5236	5.26767	up
pme3096	C3H5NO4	Aminomalonic acid	氨基丙二酸	Organic acids	有机酸	Organic acids	有机酸	1068-84-4	3	1.52638e+06	1.6134e+06	1.71981e+06	3.13385e+06	3.45869e+06	3.19156e+06	1.29956	0.000578821	2.01336	1.00961	up
Qmxp101606	C26H34O9	Adenanthin	腺花素	Terpenoids	萜类	Ditepenoids	二萜	111917-59-0	2	45496.5	49602.7	39606	151554	179559	172685	1.30007	0.00212977	3.74	1.90304	up
Lmhp008801	C23H42NO7P	LysoPE 18:3*	溶血磷脂酰乙醇胺 18:3*	Lipids	脂质	LPE	溶血磷脂酰乙醇胺	-	1	8.60314e+06	8.06777e+06	8.7214e+06	3.89601e+06	4.26327e+06	3.75436e+06	1.3013	9.70585e-05	0.469183	-1.09178	down
Lmbn001467	C7H13NO3	5-Acetamidopentanoic Acid	5-乙酰氨基戊酸	Organic acids	有机酸	Organic acids	有机酸	1072-10-2	3	328819	327852	325841	702801	690877	617895	1.30217	0.00588956	2.04738	1.03378	up
Lmcp004369	C17H14O7	Quercetin-3',4'-dimethyl ether	槲皮素-3',4'-二甲醚	Flavonoids	黄酮	Flavonols	黄酮醇	3306-29-4	3	12650.3	19417.2	13653.3	26837.3	33104.5	35835.5	1.20836	0.00908955	2.09483	1.06683	up
pme0516	C6H12O6	Inositol	肌醇	Others	其它类	Saccharides	糖类	87-89-8	2	3.37517e+06	2.02929e+06	3.29664e+06	1.32617e+06	1.30696e+06	1.21495e+06	1.20634	0.0647497	0.442252	-1.17706	down
Qmgp102504	C20H17N3O2	Angustoline	牛眼马钱灵/安枯斯特林碱	Alkaloids	生物碱	Plumerane	吲哚类生物碱	40041-95-0	1	1.77427e+07	1.82288e+07	1.84651e+07	8.27961e+06	8.31312e+06	7.22917e+06	1.30176	8.01641e-05	0.437608	-1.19229	down
Zmgn000503	C5H10O4	2,3-Dihydroxy-3-Methylbutanoic Acid	2,3-二羟基-3-甲基丁酸	Organic acids	有机酸	Organic acids	有机酸	1756-18-9	3	1.78782e+07	1.96403e+07	1.94379e+07	6.94019e+06	3.10194e+06	6.78435e+06	1.21022	0.00323062	0.295427	-1.75913	down
Hmcp004865	C15H20O2	Costunolide	木香烃内酯	Terpenoids	萜类	Sesquiterpenoids	倍半萜	553-21-9	2	12605	16401.3	22387.8	92189.2	67761.4	80710.2	1.27431	0.0058655	4.68265	2.22733	up
Zmgn000173	C5H10O5	D-Ribose	D-核糖	Others	其它类	Saccharides	糖类	50-69-1	3	509735	443698	453786	240171	216086	218233	1.29642	0.00313992	0.479306	-1.06098	down
zjgp122007	C15H10O6	Maritimetin	海生菊苷	Flavonoids	黄酮	Aurones	橙酮类	576-02-3	3	53661.2	49232.9	53998.1	126267	129411	111376	1.29951	0.00388259	2.33953	1.22622	up
Lmtn004049	C15H20O4	Abscisic acid	脱落酸	Organic acids	有机酸	Organic acids	有机酸	21293-29-8	3	138609	128564	123384	61799.1	54811.7	57253.3	1.30117	0.0009752	0.44517	-1.16757	down
Hmcp009963	C11H18NO+	Candicine	N-甲基大麦芽碱	Alkaloids	生物碱	Phenolamine	酚胺	6656-13-9	1	605592	500273	468440	1.45958e+06	1.20421e+06	1.07651e+06	1.26399	0.014678	2.37584	1.24844	up
Wacn005438	C21H38O8	Hydroxypentadecenoic acid glucoside	羟基十五碳烯酸葡萄糖苷	Lipids	脂质	Free fatty acids	游离脂肪酸	-	2	902526	850095	771006	351839	390643	333030	1.29531	0.00204623	0.426177	-1.23047	down
pmb2620	C11H12O4	3,4-Dimethoxycinnamic acid	3,4-二甲氧基肉桂酸	Phenolic acids	酚酸类	Phenolic acids	酚酸类	2316-26-9	3	23642.9	24851.1	25194.5	64604	71204.5	72721.1	1.30638	0.00231391	2.82988	1.50074	up
pmb2640	C12H24O2	Dodecanoic acid (Lauric acid)	十二烷酸(月桂酸)	Lipids	脂质	Free fatty acids	游离脂肪酸	143-07-7	1	139419	125362	115798	303537	300101	307205	1.30019	0.00067384	2.39331	1.25901	up
Lmjp002461	C27H30O16	Quercetin-3-O-neohesperidoside*	槲皮素-3-O-新橘皮糖苷*	Flavonoids	黄酮	Flavonols	黄酮醇	117611-67-3	3	394958	473479	413701	712007	912175	1.0363e+06	1.24046	0.0333469	2.07504	1.05314	up
Zamn00402	C6H12O6	sorbose	山梨糖	Others	其它类	Saccharides	糖类	-	3	2.39634e+06	2.30289e+06	2.36492e+06	533640	447802	555599	1.30547	2.43802e-06	0.217583	-2.20036	down
mws4170	C6H12O6	D-Glucose	D-葡萄糖	Others	其它类	Saccharides	糖类	50-99-7	2	2.37741e+06	2.25466e+06	2.27723e+06	419036	475995	433297	1.30877	4.49056e-05	0.192252	-2.37893	down
Zmap010726	C20H32O5	Balsamiferine E	Balsamiferine E	Terpenoids	萜类	Sesquiterpenoids	倍半萜	-	2	3.7879e+06	4.65226e+06	5.44305e+06	1.31064e+06	1.5809e+06	1.26117e+06	1.28197	0.0176577	0.299117	-1.74122	down
Zmgn005057	C18H34O3	9,10-Epoxyoctadecanoic Acid	9,10-环氧十八烷酸	Lipids	脂质	Free fatty acids	游离脂肪酸	2443-39-2	3	1.78981e+06	1.8883e+06	1.67797e+06	935475	964928	772754	1.27926	0.000466789	0.499088	-1.00263	down
Lmhn204620	C22H18O9	Bis(p-Coumaroyl)malic acid	二对香豆酰苹果酸	Phenolic acids	酚酸类	Phenolic acids	酚酸类	-	3	9	9	9	727.409	1372.91	1398.35	1.30523	0.0341546	129.58	7.0177	up
Jmcn006879	C15H22O3	5β-Hydroxycostic acid	5β-羟基木香酸	Terpenoids	萜类	Sesquiterpenoids	倍半萜	-	3	122047	137191	147271	34375.2	25346	29456.2	1.29832	0.00208764	0.219374	-2.18853	down
mws0275	C4H6O5	L-Malic acid	L-苹果酸	Organic acids	有机酸	Organic acids	有机酸	97-67-6	3	5.96722e+06	5.09483e+06	5.49801e+06	1.8155e+06	1.27002e+06	1.6478e+06	1.28902	0.000487168	0.285827	-1.80679	down
pmp000019	C16H14O5	Pabulenol	栓翅芹烯醇	Lignans and Coumarins	木脂素和香豆素	Coumarins	香豆素	33889-70-2	2	9	9	9	2889.13	4110.7	3374.28	1.30965	0.0104353	384.226	8.58581	up
pme1662	C16H14O5	5,4'-Dihydroxy-7-methoxyflavanone (Sakuranetin)	5,4'-二羟基-7-甲氧基黄酮 (樱花素)	Flavonoids	黄酮	Flavanones	二氢黄酮	2957-21-3	3	69140.2	61541.8	80821.5	36931.1	34598.9	27979.5	1.25309	0.0104862	0.470486	-1.08778	down
pmn001687	C13H12O8	Cis-Coutaric acid	顺式-对香豆酰酒石酸	Phenolic acids	酚酸类	Phenolic acids	酚酸类	67920-37-0	2	9.30505e+06	6.05603e+06	7.12376e+06	2.97673e+07	3.02765e+07	2.30462e+07	1.27599	0.00621803	3.69538	1.88572	up
pma3724	C17H20O9	1-O-Feruloylquinic acid	1-O-阿魏酰奎宁酸	Phenolic acids	酚酸类	Phenolic acids	酚酸类	-	3	1.96144e+07	1.98864e+07	1.89418e+07	7.38487e+07	7.02152e+07	7.67895e+07	1.30905	0.000996556	3.77898	1.918	up
pme2292	C4H12N2	Putrescine	腐胺	Alkaloids	生物碱	Alkaloids	生物碱	110-60-1	3	877058	970693	905300	214977	226614	229973	1.30862	0.00124604	0.243934	-2.03544	down
MWS04412	C8H18N2O2	N(6),N(6)-Dimethyl-L-lysine	N(6),N(6)-二甲基-L-赖氨酸	Amino acids and derivatives	氨基酸及其衍生物	Amino acids and derivatives	氨基酸及其衍生物	2259-86-1	2	4.93128e+06	4.97679e+06	5.22592e+06	2.5309e+07	2.56984e+07	2.47265e+07	1.31001	5.02638e-05	5.00422	2.32315	up
pme0170	C8H16N4O3	N-Acetyl-L-Arginine	N-乙酰-L-精氨酸	Amino acids and derivatives	氨基酸及其衍生物	Amino acids and derivatives	氨基酸及其衍生物	155-84-0	3	294883	392325	300212	103973	85620.3	115346	1.28072	0.0137874	0.308825	-1.69514	down
pmd0143	C28H58NO7P	LysoPC 20:0	溶血磷脂酰胆碱 20:0	Lipids	脂质	LPC	溶血磷脂酰胆碱	108341-80-6	3	238052	259560	254061	94153.7	91759.1	85724.6	1.30659	0.000450555	0.361377	-1.46842	down
Rfmb26201	C30H38O14	Syringaresinol-4'-O-(6''-acetyl)glucoside	丁香树脂酚-4'-O-(6''-乙酰)葡萄糖苷	Lignans and Coumarins	木脂素和香豆素	Lignans	木脂素	-	1	6.74436e+06	7.50641e+06	5.65003e+06	1.35939e+07	1.54923e+07	1.41333e+07	1.27578	0.000577538	2.17175	1.11886	up
pmp000296	C17H16O5	Phellopterin	珊瑚菜素	Lignans and Coumarins	木脂素和香豆素	Coumarins	香豆素	2543-94-4	1	9	9	9	2437.53	2262.77	2319.47	1.31037	0.000487322	259.992	8.02232	up
MWSmce119	C6H14N4O2	L-Arginine	L-精氨酸	Amino acids and derivatives	氨基酸及其衍生物	Amino acids and derivatives	氨基酸及其衍生物	74-79-3	1	5.00635e+06	5.26695e+06	5.45084e+06	2.37627e+07	2.65607e+07	2.62886e+07	1.30853	0.00159675	4.87225	2.28459	up
mws0267	C3H6O4	DL-Glyceric Acid	DL-甘油酸	Organic acids	有机酸	Organic acids	有机酸	473-81-4	3	4.59194e+07	4.6789e+07	4.83774e+07	5.6452e+06	4.21435e+06	4.87342e+06	1.30668	9.50406e-06	0.104426	-3.25945	down
MWStz083	C10H16N2O2	Cyclo(D-Val-L-Pro)	环(D-缬氨酸-L-脯氨酸)	Amino acids and derivatives	氨基酸及其衍生物	Amino acids and derivatives	氨基酸及其衍生物	27483-18-7	3	3180.99	16708.5	2926.85	9	9	9	1.29011	0.237104	0.00118336	-9.72289	down
MWS5238	C10H12O2	4-Phenylbutyric acid	4-苯基丁酸	Organic acids	有机酸	Organic acids	有机酸	1821-12-1	2	141567	166127	180437	72161.5	48023.4	35220.8	1.2281	0.0021298	0.318369	-1.65123	down
pmb2507	C5H11O7P	2-Deoxyribose-1-phosphate	2-脱氧核糖-1-磷酸	Nucleotides and derivatives	核苷酸及其衍生物	Nucleotides and derivatives	核苷酸及其衍生物	17210-42-3	3	11587.7	13296.7	28983	632806	588328	666065	1.2946	0.000771203	35.0341	5.13069	up
Lafp005308	C15H16O3	Encelin	Encelin	Terpenoids	萜类	Sesquiterpenoids	倍半萜	15569-50-3	2	881439	839257	1.15935e+06	66276.2	71978.4	51129.7	1.30298	0.012058	0.0657574	-3.9267	down
pme2559	C6H9NO5	N-Acetyl-L-Aspartic Acid	N-乙酰-L-天冬氨酸	Amino acids and derivatives	氨基酸及其衍生物	Amino acids and derivatives	氨基酸及其衍生物	997-55-7	3	164333	100749	105552	276304	229985	270239	1.19998	0.0076164	2.09513	1.06704	up
MWS0205	C4H6N4O3	Allantoin	尿囊素	Organic acids	有机酸	Organic acids	有机酸	97-59-6	3	17805	28603.8	33419.3	96591.3	99360.9	72818	1.23946	0.00650368	3.36686	1.7514	up
Lmqp000329	C8H14N3O7P	5-Aminoimidazole ribonucleotide	5-氨基咪唑核糖核苷酸	Nucleotides and derivatives	核苷酸及其衍生物	Nucleotides and derivatives	核苷酸及其衍生物	25635-88-5	1	2.46811e+06	2.5496e+06	2.7599e+06	706191	777668	881664	1.30084	0.000242507	0.304145	-1.71717	down
mws5038	C12H22O11	Isomaltulose	异麦芽酮糖	Others	其它类	Saccharides	糖类	13718-94-0	3	4.7253e+06	3.24776e+06	2.84591e+06	2.15045e+06	1.64784e+06	1.21024e+06	1.13323	0.0584711	0.46294	-1.1111	down
Lkmp122410	C15H22O3	Gallicadiol	Gallicadiol	Terpenoids	萜类	Sesquiterpenoids	倍半萜	7715-89-1	2	210757	423224	304472	158465	159994	138437	1.11959	0.118909	0.486861	-1.03842	down
mws1164	C6H12O6	D-Fructose	D-果糖	Others	其它类	Saccharides	糖类	57-48-7	3	2.17812e+06	2.34523e+06	2.27396e+06	427385	477260	532936	1.30554	2.85852e-05	0.211493	-2.24132	down
Qmjp112204	C29H32O11	Lanceocrepidiaside D	Lanceocrepidiaside D	Terpenoids	萜类	Sesquiterpenoids	倍半萜	-	2	36604.6	38540.2	41873	94233.7	98739.7	107559	1.30168	0.00144944	2.56826	1.36079	up
pmb3068	C16H18O8	1-O-p-Coumaroylquinic acid	1-O-对香豆酰奎宁酸	Phenolic acids	酚酸类	Phenolic acids	酚酸类	-	2	206080	212556	194458	146671	36427.5	44403.3	1.05837	0.0655132	0.371072	-1.43023	down
Cmsp003083	C26H32O11	Dehydrodiconiferyl alcohol-4-O-glucoside	脱氢二十二烷醇-4-O-葡萄糖苷	Lignans and Coumarins	木脂素和香豆素	Lignans	木脂素	107870-88-2	2	95399.3	81833.6	69723.9	157902	199993	191107	1.25843	0.00524381	2.22307	1.15255	up
pme3827	C9H11NO4	3,4-Dihydroxy-L-phenylalanine (L-Dopa)	3,4-二羟基-L-苯丙氨酸 (左旋多巴)	Amino acids and derivatives	氨基酸及其衍生物	Amino acids and derivatives	氨基酸及其衍生物	59-92-7	3	1.32213e+06	1.17782e+06	1.22465e+06	392204	361252	373799	1.30739	0.00165913	0.302652	-1.72427	down
Ymjm000154	C13H18O7	Salicin	水杨苷	Phenolic acids	酚酸类	Phenolic acids	酚酸类	138-52-3	2	325688	242969	432468	75430.5	39566.3	39432.5	1.25912	0.0309156	0.154256	-2.69661	down
Lmqp010784	C21H30O2	Progesterone	黄体酮	Terpenoids	萜类	Ditepenoids	二萜	57-83-0	1	39066.3	38524.8	45835.1	16132.1	15312.3	18674.3	1.28948	0.00363298	0.406061	-1.30023	down
Lmbn000198	C4H6O5	3-Dehydro-L-Threonic Acid	3-脱氢-L-苏糖酸	Others	其它类	Saccharides	糖类	-	3	31214742	2.19844e+07	2.31141e+07	9.50246e+06	8.13791e+06	8.73348e+06	1.27898	0.0273245	0.3456	-1.53283	down
mws0376	C4H4O4	Fumaric acid	延胡索酸(富马酸,反丁烯二酸)	Organic acids	有机酸	Organic acids	有机酸	110-17-8	3	1.30795e+06	1.12955e+06	1.24305e+06	529585	484701	488465	1.30197	0.00309171	0.408294	-1.29232	down
pmb3317	C16H20O10	Quinacyl syringic acid	奎宁酰丁香酸	Phenolic acids	酚酸类	Phenolic acids	酚酸类	-	3	56238	35319.2	20046.7	325803	236378	371657	1.25503	0.0154077	8.36743	3.06478	up
Zmpn002908	C26H28O16	Isoetin-7-O-glucoside-2'-O-arabinoside	Isoetin-7-O-葡萄糖苷-2'-O-阿拉伯糖苷	Flavonoids	黄酮	Flavones	黄酮	-	3	54808.8	31583	77547.2	9925.54	16962	12424.6	1.19991	0.0853254	0.239797	-2.06011	down
mws1320	C10H11NO	Tryptophol	色醇	Alkaloids	生物碱	Plumerane	吲哚类生物碱	526-55-6	3	10975.9	11388	9157.66	2522.3	3111.85	3705.37	1.28202	0.00257602	0.296289	-1.75492	down
pmb0964	C16H23N5O5	Isopentenyladenine-7-N-glucoside	异戊烯基腺苷-7-N-葡萄糖苷	Nucleotides and derivatives	核苷酸及其衍生物	Nucleotides and derivatives	核苷酸及其衍生物	-	3	2.62137e+06	2.5197e+06	2.96055e+06	1.69325e+07	1.87678e+07	1.6155e+07	1.30724	0.0022146	6.4006	2.67821	up
pme2596	C8H9NO4	4-Pyridoxic acid	4-吡哆酸	Others	其它类	Vitamin	维生素	82-82-6	2	397165	442402	410739	198946	197073	184783	1.30337	0.00163454	0.464527	-1.10616	down
pmb3081	C6H11PO11	Glucarate O-Phosphoric acid	磷酸葡萄糖酸	Others	其它类	Saccharides	糖类	-	3	820446	693385	1.06624e+06	272176	286513	325674	1.26897	0.0331865	0.342767	-1.5447	down
mws5045	C12H24O3	12-Hydroxydodecanoic acid	12-羟基十二酸	Lipids	脂质	Free fatty acids	游离脂肪酸	505-95-3	2	37155.9	28004.1	34290.4	16257.7	17767.6	14603.6	1.26036	0.0164847	0.488976	-1.03216	down
Zblp004317	C11H11NO3	(S)-3-(2-oxopropyl)-3-hydroxyindolin-2-one	(S)-3-(2-氧丙基)-3-羟基吲哚-2-酮	Alkaloids	生物碱	Plumerane	吲哚类生物碱	-	2	3.46957e+06	2.74135e+06	3.75511e+06	7.24188e+06	7.61535e+06	6.48642e+06	1.26346	0.00111695	2.14164	1.09872	up
Lmhp002001	C14H20N2O3	L-Valyl-L-Phenylalanine	L-缬氨酰-L-苯丙氨酸	Amino acids and derivatives	氨基酸及其衍生物	Amino acids and derivatives	氨基酸及其衍生物	3918-92-1	2	42833.8	28557.5	28339.6	10139.1	14000.4	16830.6	1.19496	0.0402913	0.410807	-1.28347	down
pme3184	C10H14N5O6P	2'-Deoxyadenosine-5'-monophosphate	2'-脱氧腺苷-5'-单磷酸	Nucleotides and derivatives	核苷酸及其衍生物	Nucleotides and derivatives	核苷酸及其衍生物	653-63-4	2	1.33334e+06	1.31817e+06	1.26875e+06	665158	582898	524310	1.29047	0.000705832	0.452103	-1.14528	down
Lmbp003208	C17H20O10	Fraxidin-8-O-glucoside	秦皮啶-8-O-葡萄糖苷	Lignans and Coumarins	木脂素和香豆素	Coumarins	香豆素	-	2	1.63044e+06	1.85933e+06	1.84121e+06	620820	707237	583200	1.29785	0.000897891	0.358519	-1.47988	down
pmb0789	C14H21NO8	Pyridoxine-5'-O-glucoside	吡哆醇-5'-O-葡萄糖苷	Others	其它类	Vitamin	维生素	-	3	3.44663e+06	3.34782e+06	3.57045e+06	1.74746e+06	1.57795e+06	1.44938e+06	1.29638	0.000112432	0.460669	-1.1182	down
Hmmp002266	C39H50O23	Apigenin-7-O-rutinoside-4'-O-rutinoside	芹菜素-7-O-芸香糖苷-4'-O-芸香糖苷	Flavonoids	黄酮	Flavones	黄酮	-	3	52713.6	102126	94963.9	182832	169123	190952	1.16317	0.0137109	2.17334	1.11991	up
pmf0138	C6H12O6	D-Mannose	甘露糖	Others	其它类	Saccharides	糖类	3458-28-4	3	1.7293e+06	1.86655e+06	2.02607e+06	299269	287832	282822	1.30851	0.00284302	0.154738	-2.6921	down
Lmjp005363	C15H22O3	Arteannuin N	青蒿素 N	Terpenoids	萜类	Sesquiterpenoids	倍半萜	207446-92-2	2	266402	545771	390405	205905	183470	189610	1.11842	0.122756	0.481454	-1.05453	down
pmb0752	C17H20O9	3-O-Feruloylquinic acid	3-O-阿魏酰奎宁酸	Phenolic acids	酚酸类	Phenolic acids	酚酸类	1899-29-2	2	112946	101675	112497	231531	262183	235930	1.29962	0.00198529	2.23052	1.15738	up
Zalp003512	C17H20O9	methyl 5-caffeoylquinate	5-咖啡酰奎宁酸甲酯	Phenolic acids	酚酸类	Phenolic acids	酚酸类	-	2	118295	147473	116221	255787	311022	278367	1.2747	0.00248647	2.21256	1.14572	up
MWStz043	C26H26O12	3,4-Di-O-caffeoylquinic acid methyl ester	3,4-O-二咖啡酰基奎宁酸甲酯	Phenolic acids	酚酸类	Phenolic acids	酚酸类	114637-83-1	2	230278	251026	180258	499503	458694	400221	1.24554	0.00388903	2.05335	1.03798	up
pmb3099	C4H11O4P	Diethyl phosphate	磷酸二乙酯	Organic acids	有机酸	Organic acids	有机酸	598-02-7	3	127767	135664	131239	31967.3	39613.8	32786.2	1.30316	8.62961e-06	0.264442	-1.91898	down
mws0179	C17H20O9	Chlorogenic acid methyl ester	绿原酸甲酯	Phenolic acids	酚酸类	Phenolic acids	酚酸类	29708-87-0	2	5.67257e+06	6.3046e+06	5.68082e+06	3.32105e+07	3.62852e+07	3.35153e+07	1.30877	0.000757396	5.83368	2.54441	up
Zmcn005156	C26H26O12	4,5-O-Dicaffeoylquinic Acid Methyl Ester	4,5-二咖啡酰奎宁酸甲酯	Phenolic acids	酚酸类	Phenolic acids	酚酸类	-	3	120180	152613	129760	405587	391714	377026	1.29853	4.14969e-05	2.9172	1.54459	up
Zmzn000079	C4H9O7P	D-Erythrose-4-phosphate	D-赤藓糖-4-磷酸	Others	其它类	Saccharides	糖类	585-18-2	3	99651.6	83021.3	89917.3	34394.6	38193.4	43993.9	1.28315	0.00198527	0.427682	-1.22539	down
Sakn002577	C20H30O13	Scroside D	藏黄连苷 D	Phenolic acids	酚酸类	Phenolic acids	酚酸类	-	2	32621.4	32337.6	38932.3	135327	118767	161500	1.2948	0.012129	4.00028	2.0001	up
pme1228	C11H12N2O3	5-Hydroxy-L-tryptophan	5-羟基-L-色氨酸	Amino acids and derivatives	氨基酸及其衍生物	Amino acids and derivatives	氨基酸及其衍生物	56-69-9	3	215693	218660	93230	478198	496898	471701	1.16048	0.0152822	2.74231	1.45539	up
mws1080	C12H22O11	Galactinol	肌醇半乳糖苷	Others	其它类	Saccharides	糖类	3687-64-7	1	1.55589e+07	7.24469e+06	1.54605e+07	5.62753e+06	5.59792e+06	7.45368e+06	1.01864	0.135407	0.488163	-1.03456	down
mws0889	C4H8O5	D-Threonic Acid	D-苏糖酸	Others	其它类	Saccharides	糖类	3909-12-4	2	880952	783373	833012	264298	254286	264328	1.30797	0.00215138	0.313499	-1.67347	down
Lasp010382	C21H34O3	Ent-16beta-Methoxy-19-Kauranoic Acid	对映-16-甲氧基-19-贝壳杉酸	Terpenoids	萜类	Ditepenoids	二萜	38308-35-9	2	160395	159083	189165	48200.8	56841.9	66457	1.28521	0.0018914	0.337171	-1.56845	down
pme1266	C6H6N4O2	3-Methylxanthine	3-甲基黄嘌呤	Nucleotides and derivatives	核苷酸及其衍生物	Nucleotides and derivatives	核苷酸及其衍生物	1076-22-8	3	18133.3	7665.4	6674.17	2286.62	5442.56	2685.93	1.05337	0.176034	0.320732	-1.64056	down
Lssp210281	C19H18O11	1,5-dihydroxy ketone-6 murine O-β-D-glucoside(ISO1)	1,5-二羟基 酮-6-O-β-D-葡萄糖苷(ISO1)	Others	其它类	Others	其它	-	2	2.00742e+06	2.01765e+06	1.73294e+06	4.55982e+06	4.56148e+06	4.0224e+06	1.29433	0.00117954	2.28268	1.19073	up
Lmhp009526	C27H46O9	2-α-Linolenoyl-glycerol-1-O-glucoside*	2-α-亚麻酸甘油酯-1-O-葡萄糖苷*	Lipids	脂质	Glycerol ester	甘油酯	-	1	539307	494723	608250	123154	144101	105587	1.29666	0.00300884	0.227027	-2.13906	down
Zmgn002106	C11H13NO3	N-Acetyl-L-phenylalanine	N-乙酰-L-苯丙氨酸	Amino acids and derivatives	氨基酸及其衍生物	Amino acids and derivatives	氨基酸及其衍生物	2018-61-3	1	1.90291e+06	2.16844e+06	2.14358e+06	4.57533e+06	4.22465e+06	4.37985e+06	1.30024	7.70813e-05	2.12067	1.08452	up
pme2125	C18H32O16	Raffinose	棉子糖	Others	其它类	Saccharides	糖类	512-69-6	3	184372	269769	280941	90854.8	61976	57076.4	1.2504	0.0199364	0.285556	-1.80815	down
HJN090	C21H22O10	Butin-7-O-glucoside*	紫铆素-7-O-葡萄糖苷*	Flavonoids	黄酮	Flavanones	二氢黄酮	-	3	170986	182504	179368	377448	394527	314717	1.28453	0.015365	2.03937	1.02812	up
Zmsp002551	C21H30O9	Ixerin D	Ixerin D	Terpenoids	萜类	Sesquiterpenoids	倍半萜	93236-44-3	2	9	9	9	144591	123565	96148.1	1.31001	0.0130795	13492.7	13.7199	up
MWSslk208	C20H30O2	Kaurenoic Acid	贝壳杉烯酸	Terpenoids	萜类	Ditepenoids	二萜	6730-83-2	2	75475.1	64256.5	68748.6	176039	184958	138919	1.27708	0.0164296	2.39791	1.26178	up
Lmmp002463	C28H32O16	Sexangularetin-3-O-glucoside-7-O-rhamnoside	3,5,7,4'-四羟基-8-甲氧基黄酮-3-O-葡萄糖苷-7-O-鼠李糖苷	Flavonoids	黄酮	Flavonols	黄酮醇	-	3	112467	91918	101529	38884.3	54123	40865.2	1.26072	0.00198961	0.437615	-1.19227	down
Lmsn000381	C12H22O11	D-Maltose	D-麦芽糖	Others	其它类	Saccharides	糖类	69-79-4	1	2.29976e+06	1.56562e+06	3.21156e+06	780507	721440	1.2308e+06	1.13993	0.0807106	0.386148	-1.37277	down
Wagp001741	C19H28N2O9	N-(gamma-L-glutamyl)tyramine O-glucoside	N-(γ-L-谷氨酰)酪胺 O-葡萄糖苷	Alkaloids	生物碱	Phenolamine	酚胺	-	2	201110	246830	240387	78612.4	79601.5	68051.7	1.29614	0.00580883	0.328718	-1.60508	down
Zmdp000292	C7H16N4O2	Arginine methyl ester	精氨酸甲酯	Amino acids and derivatives	氨基酸及其衍生物	Amino acids and derivatives	氨基酸及其衍生物	-	3	312687	388584	339759	836477	934920	937514	1.29544	0.000353196	2.60215	1.3797	up
HX1403	C12H12O5	5,7,8-trimethoxycoumarin	5,7,8-甲氧基香豆精	Lignans and Coumarins	木脂素和香豆素	Coumarins	香豆素	-	2	1.12396e+06	1.12495e+06	1.08109e+06	40655.8	37087.7	41380.9	1.31013	0.000162717	0.035773	-4.80498	down
MWS0442	C18H32O16	Maltotriose	麦芽三糖	Others	其它类	Saccharides	糖类	1109-28-0	1	1.96307e+06	1.39112e+06	1.77652e+06	3.47465e+06	4.17797e+06	4.29251e+06	1.25935	0.00305409	2.32816	1.21919	up
pme2266	C10H16N2O3S	Biotin	D-生物素	Others	其它类	Vitamin	维生素	58-85-5	3	431414	268735	350083	148865	185060	136684	1.21115	0.0441893	0.4481	-1.15811	down
HX1352	C10H8O3	7-methoxycoumarin(ISO1)	7-甲氧基香豆素(ISO1)	Lignans and Coumarins	木脂素和香豆素	Coumarins	香豆素	-	1	2.57144e+06	2.90225e+06	2.82677e+06	1.59366e+07	1.42247e+07	1.33596e+07	1.3067	0.00363806	5.2432	2.39045	up
pme0088	C15H10O6	Luteolin (5,7,3',4'-Tetrahydroxyflavone)	木犀草素	Flavonoids	黄酮	Flavones	黄酮	491-70-3	1	214839	209723	217669	511472	531782	457736	1.30277	0.00548358	2.33715	1.22475	up
Hmbp002730	C15H10O6	Isoscutellarein	异野黄芩素	Flavonoids	黄酮	Flavones	黄酮	41440-05-5	1	41667.5	49242.1	37328.8	106548	121035	90397	1.26926	0.0106169	2.4796	1.31011	up
Lmtn000940	C14H18O10	1-O-(3,4-Dihydroxy-5-methoxy-benzoyl)-glucoside	1-O-(3,4-二羟基-5-甲氧基-苯甲酰)-葡萄糖苷	Phenolic acids	酚酸类	Phenolic acids	酚酸类	-	2	682749	651251	646412	1.30367e+06	1.66248e+06	1.28404e+06	1.27833	0.0246077	2.14611	1.10173	up
pmp000663	C21H30O3	Tussilagonone	款冬酮	Terpenoids	萜类	Sesquiterpenoids	倍半萜	110042-38-1	3	166422	174583	174045	75211.2	75625.2	85092.6	1.3025	3.2575e-05	0.458069	-1.12636	down
Wbtn006721	C15H10O6	6,8-dihydroxy-3-methyl-9-oxoxanthene-1-carboxylic acid	6,8-二羟基-3-甲基-9-氧杂蒽-1-羧酸	Others	其它类	Ketone compounds	酮类化合物	-	1	186041	217351	183703	473966	525412	464112	1.29701	0.000673758	2.49276	1.31775	up
mws4163	C24H42O21	Nystose	蔗果四糖	Others	其它类	Saccharides	糖类	13133-07-8	2	117978	80925.1	80660.3	21166.8	23610	27493.2	1.28044	0.0284705	0.25851	-1.95171	down
mws1167	C4H4O5	Oxalacetic acid	草酰乙酸	Organic acids	有机酸	Organic acids	有机酸	328-42-7	3	173941	307138	215491	96769.2	140933	94304.1	1.13441	0.0759125	0.476631	-1.06905	down
pme3163	C7H15O10P	D-Sedoheptuiose 7-phosphate	D-景天庚酮糖 7-磷酸	Others	其它类	Saccharides	糖类	2646-35-7	3	1.27354e+06	917535	996947	295806	372705	399964	1.27294	0.0164695	0.335153	-1.57711	down
mws0182	C8H8O3	4-Hydroxyphenylacetic acid	4-羟基苯乙酸	Phenolic acids	酚酸类	Phenolic acids	酚酸类	156-38-7	3	92711.9	109053	98775.5	279558	162758	162814	1.14452	0.118816	2.01347	1.00968	up
Zmkp000654	C10H16O7N4	Vicine	蚕豆苷	Alkaloids	生物碱	Alkaloids	生物碱	152-93-2	2	603234	523544	613989	197220	221262	151409	1.28005	0.000621767	0.32738	-1.61096	down
Cmzp002600	C17H26O11	Dihydromonotropein methyl ester	二氢水晶兰苷甲酯	Terpenoids	萜类	Monoterpenoids	倍萜	-	2	75387.9	78935.9	84167.5	23428.8	15696.2	30202.9	1.25382	0.000891733	0.290694	-1.78243	down
Jmcp004706	C21H38O8	pterodontoside E	臭灵丹苷 E	Terpenoids	萜类	Sesquiterpenoids	倍半萜	-	1	177563	125828	151922	28800.7	38762.9	41638.4	1.28257	0.0121122	0.23984	-2.05986	down
mws0572	C5H7N3O	5-Methylcytosine	5-甲基胞嘧啶	Nucleotides and derivatives	核苷酸及其衍生物	Nucleotides and derivatives	核苷酸及其衍生物	554-01-8	3	300618	282553	310021	112512	120580	137197	1.29685	9.44426e-05	0.414568	-1.27032	down
Lmbn001181	C22H28O15	Fraxetin-7,8-di-O-glucoside	秦皮素-7,8-二-O-葡萄糖苷	Lignans and Coumarins	木脂素和香豆素	Coumarins	香豆素	-	3	80876.7	305954	316719	78359.5	62438.5	51192.1	1.01589	0.155482	0.272888	-1.87362	down
MWSmce129	C15H20O2	Atractylenolide Ⅱ	白术内酯 Ⅱ	Terpenoids	萜类	Sesquiterpenoids	倍半萜	73069-14-4	2	14433.6	8042.81	14032.3	79834.4	67115	73984.7	1.28092	0.000537279	6.05155	2.5973	up
Lmjp004009	C21H28O9	Chloranoside A	金粟兰诺苷 A	Terpenoids	萜类	Sesquiterpenoids	倍半萜	-	1	8.13242e+06	6.81413e+06	6.87103e+06	20075720	1.79508e+07	1.96642e+07	1.29785	0.000261127	2.64423	1.40285	up
Lmhp009773	C27H46O9	1-α-Linolenoyl-glycerol-3-O-glucoside*	1-α-亚麻酸甘油酯-3-O-葡萄糖苷*	Lipids	脂质	Glycerol ester	甘油酯	-	1	793497	821209	725615	266284	190843	176548	1.2853	0.000139039	0.270764	-1.88489	down
pmb0801	C14H19NO9	4-Pyridoxic acid-O-glucoside	4-吡哆酸-O-葡萄糖苷	Others	其它类	Vitamin	维生素	-	2	154222	171803	176406	74079.9	80961.1	64081.4	1.28673	0.000569554	0.436124	-1.19719	down
Lmxn007955	C18H16O8	Sudachitin	5,7,4'-三羟基-6,8,3'-三甲氧基黄酮	Flavonoids	黄酮	Flavones	黄酮	4281-28-1	3	18728.6	14459.1	13087	8578.49	4235.77	6925.94	1.15753	0.0164428	0.426587	-1.22909	down
Lmln001195	C14H18O7	Picein (4-Acetylphenyl-glucoside)	云杉苷	Phenolic acids	酚酸类	Phenolic acids	酚酸类	530-14-3	3	149040	114759	148900	40404.6	61075.4	46746.2	1.25892	0.00605648	0.359163	-1.47729	down
Hmcn000773	C21H32O14	6'-O-Glucosylaucubin	6'-O-葡萄糖桃叶珊瑚苷	Terpenoids	萜类	Sesquiterpenoids	倍半萜	-	3	23364.3	17345.4	34087.7	8467.89	12051.1	15282.2	1.06569	0.102568	0.478642	-1.06298	down
Zmzn000078	C3H7O6P	Dihydroxyacetone phosphate	磷酸二羟基丙酮	Others	其它类	Saccharides	糖类	57-04-5	3	12230.1	20660.8	21367.8	38062.5	49882.7	44639	1.20508	0.00473088	2.44356	1.28898	up
pmn001583	C27H30O16	Quercetin-3-O-robinobioside	槲皮素-3-O-洋槐糖苷	Flavonoids	黄酮	Flavonols	黄酮醇	52525-35-6	3	57906.8	61056.7	62593.7	122193	142664	103681	1.26508	0.0295536	2.02987	1.02139	up
mws0668	C10H12N4O6	Xanthosine	黄苷	Nucleotides and derivatives	核苷酸及其衍生物	Nucleotides and derivatives	核苷酸及其衍生物	146-80-5	1	339648	328677	258290	696053	912589	799581	1.27296	0.00795766	2.59895	1.37793	up
Lmsn002288	C21H28O14	1-O-Caffeoyl-(6-O-glucosyl)-β-D-glucose	1-O-咖啡酰-6-O-葡萄糖基-β-D-葡萄糖	Phenolic acids	酚酸类	Phenolic acids	酚酸类	-	1	9	9	9	353382	394109	374488	1.31039	0.000987235	41554.8	15.3427	up
HJAP154	C23H16O11	Galloylisorhamnetin	没食子酰异鼠李素	Flavonoids	黄酮	Flavonols	黄酮醇	-	2	23341.8	10058.8	23865.3	5470.58	5220.81	4742.83	1.18925	0.0905506	0.269518	-1.89154	down
mws1589	C18H32O16	D-Panose	D-潘糖	Others	其它类	Saccharides	糖类	33401-87-5	2	88493	57805.1	76144.8	26578.2	19882.4	19080.3	1.26636	0.0218447	0.294641	-1.76297	down
Lmgn003073	C17H20O9	5-O-Feruloylquinic acid	5-O-阿魏酰奎尼酸	Phenolic acids	酚酸类	Phenolic acids	酚酸类	-	3	28422.8	19256.4	22360.4	981996	1.2221e+06	763674	1.30454	0.0182376	42.3726	5.40506	up
Cmxn004016	C21H24O11	Dihydromarein	二氢马里苷	Flavonoids	黄酮	Chalcones	查耳酮	-	3	41887.7	57437.5	8920.59	9	9	9	1.29733	0.127773	0.000249432	-11.9691	down
MA10039641	C12H22O11	Lactobiose	乳二糖	Others	其它类	Saccharides	糖类	63-42-3	1	4.64984e+06	3.73592e+06	3.57569e+06	2.15732e+06	1.7274e+06	1.99231e+06	1.25785	0.0165767	0.491331	-1.02523	down
Lmjp101402	C9H6O4	5,7-Dihydroxycoumarin	5,7-二羟基香豆素	Lignans and Coumarins	木脂素和香豆素	Coumarins	香豆素	2732-18-5	1	9	9	9	56833.1	70493.5	64414.3	1.31028	0.00380139	7101.52	12.7939	up
MWS1983	C12H24O11	Maltitol	麦芽糖醇	Others	其它类	Saccharides	糖类	585-88-6	3	68320.2	152111	74949.7	17181.2	45871.1	48552.2	1.00344	0.138473	0.377833	-1.40418	down
pme3311	C6H14O12P2	D-Fructose-1,6-biphosphate	D-果糖-1,6-二磷酸	Others	其它类	Saccharides	糖类	488-69-7	3	682962	706190	852318	255334	138970	123641	1.2512	0.0013201	0.231074	-2.11357	down
pmb2497	C9H10O5	4-Hydroxy-3-methoxymandelate	4-羟基-3-甲氧基扁桃酸	Phenolic acids	酚酸类	Phenolic acids	酚酸类	55-10-7	3	61121.1	126342	55916.7	30980.4	38206.4	29210.2	1.10162	0.164764	0.404294	-1.30652	down
MWSmce324	C11H6O3	Psoralen*	补骨脂素*	Lignans and Coumarins	木脂素和香豆素	Coumarins	香豆素	66-97-7	1	48113.2	43004.6	39934.2	228206	177165	183141	1.29958	0.00975778	4.49067	2.16693	up
MWStz282	C11H11NO3	3-Hydroxy-3-acetonyloxindole	3-羟基-3-乙酰甲基氧化吲哚	Alkaloids	生物碱	Plumerane	吲哚类生物碱	33417-17-3	2	71376.8	76910.7	74948.4	34431.1	38410.1	30194.2	1.28766	0.00032471	0.461554	-1.11543	down
Lmbp002962	C10H8O5	Isofraxetin	异秦皮素	Lignans and Coumarins	木脂素和香豆素	Coumarins	香豆素	50656-75-2	3	75020	74373.2	99437.3	34868.1	33163.8	42473	1.2546	0.0211487	0.444097	-1.17105	down
Zaqp008131	C12H8O4	sphondin	6-甲氧基当归素(牛防风素)	Lignans and Coumarins	木脂素和香豆素	Coumarins	香豆素	483-66-9	2	9904.8	11181.3	11555.7	303777	280838	267970	1.30961	0.00143368	26.1194	4.70705	up
Jmcn007352	C15H22O3	5α-Hydroxycostic acid	5α-羟基木香酸	Terpenoids	萜类	Sesquiterpenoids	倍半萜	-	3	98143.7	115183	33059.6	12934.7	21666.2	7716.86	1.13692	0.109271	0.171754	-2.54159	down
mws0437	C5H12O5	D-Arabitol	D-阿拉伯糖醇	Others	其它类	Saccharides	糖类	488-82-4	3	185256	164324	180118	52849	50227.2	56225.5	1.30624	0.00141492	0.30074	-1.73341	down
Hmjp000461	C10H16O8	3-O-Glucoside-3-hydroxy-y-butyrolactone	3-O-葡萄糖苷-(S)-3-羟基-γ-丁内酯	Others	其它类	Lactones	内酯类化合物	-	3	146583	83922.3	177163	32438.6	39088.7	40100	1.22762	0.0683073	0.273819	-1.86871	down
Lafp002722	C17H24O10	3-Hydroxy-1-(4-hydroxy-3,5-dimethoxy-phenyl)-propan-1-one glucoside	3-羟基-1-(4-羟基-3,5-二甲氧基-苯基)-丙烷-1-酮 葡萄糖苷	Phenolic acids	酚酸类	Phenolic acids	酚酸类	-	1	1.68734e+06	1.11395e+06	1.89864e+06	747303	535420	382149	1.18108	0.0335161	0.354234	-1.49723	down
Zmgp002917	C27H32O16	Okanin-4'-O-glucosyl-O-glucoside	奥卡宁-4'-O-葡萄糖苷-O-葡萄糖苷	Flavonoids	黄酮	Chalcones	查耳酮	-	3	355002	271258	439811	199304	153286	124008	1.17796	0.0394202	0.44706	-1.16146	down
MWS0502	C3H7NO2	β-Alanine	β-丙氨酸	Amino acids and derivatives	氨基酸及其衍生物	Amino acids and derivatives	氨基酸及其衍生物	107-95-9	3	154085	193810	137342	300806	476333	330549	1.20666	0.0515704	2.28278	1.19079	up
pme0195	C3H7NO2S	L-Cysteine	L-半胱氨酸	Amino acids and derivatives	氨基酸及其衍生物	Amino acids and derivatives	氨基酸及其衍生物	52-90-4	3	15382.3	18614.7	12633.9	4995.41	4908.76	6234.64	1.26922	0.0224135	0.346097	-1.53075	down
Cmjp002319	C21H28O9	Crepidiaside B	假还阳参苷 B	Terpenoids	萜类	Sesquiterpenoids	倍半萜	101921-35-1	2	487055	483840	469872	9	9	9	1.31041	0.000120593	1.874e-05	-15.7035	down
Hmyn007168	C22H45O9P	LysoPG 16:0	溶血磷脂酰甘油 16:0	Lipids	脂质	Glycerol ester	甘油酯	-	3	400957	478132	409261	193653	199090	160780	1.2832	0.00328695	0.429638	-1.21881	down
pmp000012	C21H18O12	Scutellarein-7-O-glucuronide (Scutellarin)	野黄芩素-7-O-葡萄糖醛酸苷 (野黄芩苷)	Flavonoids	黄酮	Flavones	黄酮	27740-01-8	3	30036	18033.6	19792.6	4870.97	5189.52	13929.1	1.09561	0.0401855	0.353505	-1.5002	down
mws1626	C15H18O2	Dehydrocostuslactone	去氢木香内酯	Terpenoids	萜类	Sesquiterpenoids	倍半萜	477-43-0	3	3792.09	5744.99	4908.32	25649.4	30362.2	22134.3	1.29028	0.00933096	5.40974	2.43556	up
Lmcp007750	C15H18O2	Furanodienone	呋喃二烯酮	Terpenoids	萜类	Sesquiterpenoids	倍半萜	24268-41-5	3	3792.09	5744.99	4908.32	25649.4	30362.2	22134.3	1.29028	0.00933096	5.40974	2.43556	up
Lmdn003756	C10H10O4	Methyl caffeate	咖啡酸甲酯	Phenolic acids	酚酸类	Phenolic acids	酚酸类	3843-74-1	3	235472	238927	227491	401308	628347	640601	1.23166	0.0532259	2.37965	1.25075	up
mws1668	C11H6O3	Angelicin*	白芷素;异补骨脂内酯*	Lignans and Coumarins	木脂素和香豆素	Coumarins	香豆素	523-50-2	1	41918.4	42895.9	34345.8	228034	183393	209440	1.30169	0.00447836	5.21036	2.38138	up
Hmln002199	C23H22O13	Quercetin-3-O-(6''-O-acetyl)galactoside	槲皮素-3-O-(6''-O-乙酰)半乳糖苷	Flavonoids	黄酮	Flavonols	黄酮醇	-	1	4.06665e+06	5.33992e+06	4.73572e+06	8.50189e+06	9.70095e+06	1.11001e+07	1.25462	0.00992907	2.07201	1.05103	up
pme0513	C5H12O5	Xylitol	木糖醇	Others	其它类	Saccharides	糖类	87-99-0	3	135898	213802	173021	61644.4	45274.1	68624.3	1.24347	0.0272566	0.335825	-1.57422	down
pmn001641	C22H20O12	Kaempferide-3-O-glucuronide	山柰素-3-O-葡萄糖醛酸苷	Flavonoids	黄酮	Flavonols	黄酮醇	-	3	10103.1	9252.73	6181.72	21852.5	22125.1	25171.2	1.2508	0.000856176	2.70773	1.43708	up
Lmhp010573	C27H48O9	1-Linoleoylglycerol-3-O-glucoside*	1-亚油酰甘油酯-3-O-葡萄糖苷*	Lipids	脂质	Glycerol ester	甘油酯	-	1	18621.4	28544.8	28358.4	10737.4	7532.9	10783.9	1.22091	0.0318833	0.384698	-1.3782	down
Lmhp010334	C27H48O9	2-Linoleoylglycerol-1-O-glucoside*	2-亚油酰甘油酯-1-O-葡萄糖苷*	Lipids	脂质	Glycerol ester	甘油酯	-	1	18621.4	28544.8	28358.4	10737.4	7532.9	10783.9	1.22091	0.0318833	0.384698	-1.3782	down
HX1286	C13H20O3	Vomifoliol	催吐萝芙叶醇	Terpenoids	萜类	Monoterpenoids	倍萜	189351-15-3	1	3.62543e+06	4.00255e+06	3.84988e+06	1.1403e+06	2.29493e+06	1.61494e+06	1.1838	0.0161035	0.439993	-1.18445	down
Cmsp002787	C11H14O5	3,4'-Dihydroxy-3',5'-dimethoxypropiophenone	3,4'-二羟基-3',5'-二甲氧基苯乙酮	Phenolic acids	酚酸类	Phenolic acids	酚酸类	136196-47-9	1	2.99019e+06	3.89828e+06	2.45368e+06	949828	1.34712e+06	1.02273e+06	1.24323	0.0331117	0.355345	-1.49271	down
Lsmp010416	C25H26O11	everlastoside L	everlastoside L	Others	其它类	Others	其它	-	3	87845.9	89757.2	96363.1	169862	191931	214157	1.28595	0.0130627	2.10227	1.07195	up
mws0017	C7H19N3	Spermidine	亚精胺	Alkaloids	生物碱	Alkaloids	生物碱	124-20-9	3	318426	352126	343592	1.11191e+06	1.15375e+06	916454	1.29865	0.00906927	3.13774	1.64973	up
pmb0587	C28H30O17	Chrysoeriol-7-O-(2''-O-glucuronyl)glucoside	金圣草黄素-7-O-(2''-O-葡萄糖醛酸基)葡萄糖苷	Flavonoids	黄酮	Flavones	黄酮	-	3	9	9	9	128682	103671	111690	1.31029	0.00410897	12742.3	13.6373	up
Hmhp009670	C18H31NO2	Dihydrobungeanool	双氢花椒素	Alkaloids	生物碱	Alkaloids	生物碱	-	2	71502.9	60385.8	53988.5	14812.9	15208.3	7961.82	1.26206	0.00403211	0.204345	-2.29092	down
mws0924	C6H10O4	2-Methylglutaric acid	2-甲基戊二酸	Organic acids	有机酸	Organic acids	有机酸	617-62-9	3	222863	243236	260801	606443	593115	591768	1.30386	0.000174362	2.46434	1.3012	up
pmb0790	C20H31NO13	Pyridoxine-5'-O-diglucoside	吡哆醇-5'-O-二葡萄糖苷	Others	其它类	Vitamin	维生素	-	3	39777.9	50562.9	54097.3	117042	130952	115022	1.28054	0.000432171	2.51329	1.32958	up
Lmhp008763	C21H42NO7P	LysoPE 16:1(2n isomer)*	溶血磷脂酰乙醇胺 16:1(2n异构)*	Lipids	脂质	LPE	溶血磷脂酰乙醇胺	-	3	14242.6	29654.1	16904.9	76349.7	60202.2	67558.3	1.22984	0.00200749	3.35699	1.74717	up
