# Supplementary material for: Preliminary Analysis of the Salt-Tolerance Mechanisms of Different Varieties of Dandelion (Taraxacum mongolicum Hand.-Mazz.) Under Salt Stress
Source: Curr Issues Mol Biol. 2025 Jun 11;47(6):449. doi: 10.3390/cimb47060449 (PMC12191469; doi:10.3390/cimb47060449)
Supplement: Supplementary file 1 [file cimb-47-00449-s001.zip › Table S4.xlsx]

## Sheet: Sheet1
ID	ACK1	ACK2	ACK3	AS1	AS2	AS3	BCK1	BCK2	BCK3	BS1	BS2	BS3	chr	start	end	strand	gene_name	gene_description	KEGG	KEGG pathway	NR	Swissprot	Tremble	KOG	GO	Pfam	TF-Family	TF-Category	TF-Classification
TbA01G000060	0.9085	0.3789	0.5536	0.6075	0.4678	0.8792	0	0	0	0.0432	0.1289	0.0419	GWHBCHG00000001	32315	35320	+	TbA01G000060	--	--	--	uncharacterized protein LOC110887875 [Helianthus annuus]	--	A0A2U1QJ54_ARTAN SubName: Full=Uncharacterized protein {ECO:0000313|EMBL:PWA98036.1};	At1g79740	GO:0046983,protein dimerization activity; GO:0003674,molecular_function; GO:0005488,binding; GO:0005515,protein binding	PF05699.14:hAT family C-terminal dimerisation region	--	--	--
TbA01G000070	8.6718	8.4816	9.6898	4.4518	5.0474	4.6741	7.1088	6.322	5.5497	1.5874	1.4796	1.2984	GWHBCHG00000001	42292	43353	+	TbA01G000070	--	K07761 metalloendoproteinase 5-MMP [EC:3.4.24.-] | (RefSeq) Matrixin family protein (A)	--	hypothetical protein LSAT_6X17901 [Lactuca sativa]	1MMP_ARATH RecName: Full=Metalloendoproteinase 1-MMP {ECO:0000303|PubMed:10574937}; Short=At1-MMP {ECO:0000303|PubMed:10574937}; EC=3.4.24.- {ECO:0000305}; Flags: Precursor;	A0A6S7NJG3_LACSI RecName: Full=ZnMc domain-containing protein {ECO:0000259|SMART:SM00235};	At4g16640	GO:0031225,anchored component of membrane; GO:0031012,extracellular matrix; GO:0005886,plasma membrane; GO:0004222,metalloendopeptidase activity; GO:0008270,zinc ion binding; GO:0030574,collagen catabolic process; GO:0030198,extracellular matrix organization; GO:0003674,molecular_function; GO:0003824,catalytic activity; GO:0004175,endopeptidase activity; GO:0008233,peptidase activity; GO:0008237,…	PF00413.24:Matrixin	--	--	--
TbA01G000080	5.8007	4.8755	7.665	5.7717	5.3999	5.9878	3.2161	2.5529	4.1525	4.1625	4.5174	4.8666	GWHBCHG00000001	44098	46525	+	TbA01G000080	--	--	--	Zinc finger, U1-type [Cynara cardunculus var. scolymus]	--	A0A103XFP1_CYNCS SubName: Full=Zinc finger, U1-type {ECO:0000313|EMBL:KVH89804.1};	--	GO:0003676,nucleic acid binding; GO:0008270,zinc ion binding; GO:0003674,molecular_function; GO:0005488,binding; GO:0097159,organic cyclic compound binding; GO:1901363,heterocyclic compound binding; GO:0043167,ion binding; GO:0043169,cation binding; GO:0046872,metal ion binding; GO:0046914,transition metal ion binding	PF12874.7:Zinc-finger of C2H2 type	--	--	--
TbA01G000090	16.0041	17.5206	18.773	19.6064	22.5185	20.3231	12.2388	9.5096	13.8497	12.8747	12.5689	12.0638	GWHBCHG00000001	46553	53314	-	TbA01G000090	--	--	--	hypothetical protein LSAT_6X17581 [Lactuca sativa]	EDR2_ARATH RecName: Full=Protein ENHANCED DISEASE RESISTANCE 2;	A0A6S7NJE8_LACSI SubName: Full=Uncharacterized protein {ECO:0000313|EMBL:CAB4101156.1};	At5g45560	GO:0005789,endoplasmic reticulum membrane; GO:0010008,endosome membrane; GO:0016021,integral component of membrane; GO:0005886,plasma membrane; GO:0070273,phosphatidylinositol-4-phosphate binding; GO:0009873,ethylene-activated signaling pathway; GO:1900056,negative regulation of leaf senescence; GO:0009626,plant-type hypersensitive response; GO:1900150,regulation of defense response to fungus; GO…	PF07059.12:Protein of unknown function (DUF1336)	--	--	--
TbA01G000100	5.2515	6.3315	6.4119	9.221	8.8872	9.6595	18.367	12.5831	19.2633	26.6814	27.5286	27.022	GWHBCHG00000001	56162	64058	-	TbA01G000100	--	K00924 kinase [EC:2.7.1.-] | (RefSeq) PBL1; PBS1-like 1 (A)	--	hypothetical protein LSAT_6X17600 [Lactuca sativa]	Y5900_ARATH RecName: Full=Putative receptor-like protein kinase At5g39000; EC=2.7.11.-; Flags: Precursor;	A0A2J6KCN4_LACSA SubName: Full=Uncharacterized protein {ECO:0000313|EMBL:PLY72835.1};	At5g39000	GO:0016021,integral component of membrane; GO:0005886,plasma membrane; GO:0009506,plasmodesma; GO:0009536,plastid; GO:0005524,ATP binding; GO:0004672,protein kinase activity; GO:0004674,protein serine/threonine kinase activity; GO:0046777,protein autophosphorylation; GO:0010038,response to metal ion; GO:0000166,nucleotide binding; GO:0003674,molecular_function; GO:0005488,binding; GO:0017076,puri…	PF07714.17:Protein tyrosine kinase	--	--	--
TbA01G000110	4.1642	4.1588	4.4552	4.6239	5.3395	5.4684	2.4665	1.9226	2.4673	3.4356	3.1913	3.3304	GWHBCHG00000001	64504	70652	-	TbA01G000110	--	K00924 kinase [EC:2.7.1.-] | (RefSeq) PBL1; PBS1-like 1 (A)	--	Phloem protein 2-like protein [Cynara cardunculus var. scolymus]	Y5597_ARATH RecName: Full=Probable receptor-like protein kinase At5g59700; EC=2.7.11.-; Flags: Precursor;	A0A6S7NHR7_LACSI SubName: Full=Uncharacterized protein {ECO:0000313|EMBL:CAB4101157.1};	At5g59700	GO:0016021,integral component of membrane; GO:0005886,plasma membrane; GO:0009506,plasmodesma; GO:0005524,ATP binding; GO:0004672,protein kinase activity; GO:0004674,protein serine/threonine kinase activity; GO:0046777,protein autophosphorylation; GO:0000166,nucleotide binding; GO:0003674,molecular_function; GO:0005488,binding; GO:0017076,purine nucleotide binding; GO:0030554,adenyl nucleotide bi…	PF07714.17:Protein tyrosine kinase	--	--	--
TbA01G000120	4.4866	3.6535	7.1895	8.0259	7.4769	8.1686	5.2691	3.5545	6.3964	9.0726	7.7215	9.0611	GWHBCHG00000001	71325	73539	-	TbA01G000120	--	--	--	hypothetical protein LSAT_6X17621 [Lactuca sativa]	--	A0A6S7NI25_LACSI RecName: Full=DUF1995 domain-containing protein {ECO:0000259|Pfam:PF09353};	At5g48790	--	PF09353.10:Domain of unknown function (DUF1995)	--	--	--
TbA01G000130	0	0	0	0	0	0	0.0407	0.1126	0.2415	0	0	0.1182	GWHBCHG00000001	75952	82415	-	TbA01G000130	--	--	--	--	--	--	--	--	--	--	--	--
TbA01G000150	46.005	46.5458	47.1584	40.93	41.9773	40.4115	47.7954	52.1273	51.2788	46.1446	46.9571	44.367	GWHBCHG00000001	99568	105092	+	TbA01G000150	--	K19729 guanine nucleotide-binding protein G(t) subunit alpha 3 | (RefSeq) GP_ALPHA_1; G protein alpha subunit 1 (A)	--	hypothetical protein LSAT_6X17640 [Lactuca sativa]	XLG3_ARATH RecName: Full=Extra-large guanine nucleotide-binding protein 3; AltName: Full=Extra-large GTP-binding protein 3; Short=Extra-large G-protein 3;	A0A6S7NYH1_LACSI SubName: Full=Uncharacterized protein {ECO:0000313|EMBL:CAB4101159.1};	At1g31930	GO:0005834,heterotrimeric G-protein complex; GO:0005634,nucleus; GO:0001664,G protein-coupled receptor binding; GO:0031683,G-protein beta/gamma-subunit complex binding; GO:0005525,GTP binding; GO:0003924,GTPase activity; GO:0046872,metal ion binding; GO:0007188,adenylate cyclase-modulating G protein-coupled receptor signaling pathway; GO:2000280,regulation of root development; GO:0009617,response…	PF00503.20:G-protein alpha subunit	--	--	--
TbA01G000160	15.6098	15.7922	14.3585	18.3786	18.5616	19.0837	19.591	16.4253	16.1042	16.1914	19.2867	17.132	GWHBCHG00000001	105613	108888	-	TbA01G000160	--	K01354 oligopeptidase B [EC:3.4.21.83] | (RefSeq) Prolyl oligopeptidase family protein (A)	--	hypothetical protein LSAT_6X17661 [Lactuca sativa]	--	A0A2J6KCZ6_LACSA RecName: Full=Prolyl endopeptidase {ECO:0000256|RuleBase:RU368024}; EC=3.4.21.- {ECO:0000256|RuleBase:RU368024};	At1g50380	GO:0005829,cytosol; GO:0004252,serine-type endopeptidase activity; GO:0003674,molecular_function; GO:0003824,catalytic activity; GO:0004175,endopeptidase activity; GO:0008233,peptidase activity; GO:0008236,serine-type peptidase activity; GO:0016787,hydrolase activity; GO:0017171,serine hydrolase activity; GO:0140096,catalytic activity, acting on a protein; GO:0005575,cellular_component; GO:000562…	PF02897.15:Prolyl oligopeptidase, N-terminal beta-propeller domain	--	--	--
TbA01G000170	8.7061	6.6519	7.0055	11.8654	12.2224	13.0346	6.7893	7.6253	7.6158	8.4335	9.086	8.9276	GWHBCHG00000001	117750	119437	-	TbA01G000170	--	--	--	hypothetical protein Ccrd_008201 [Cynara cardunculus var. scolymus]	--	A0A124SB78_CYNCS SubName: Full=Uncharacterized protein {ECO:0000313|EMBL:KVH89800.1};	At1g31940	--	--	--	--	--
TbA01G000180	0.6504	0.9977	1.1133	0.7997	0.8416	1.2386	0.9312	0.5604	0.8824	0.55	1.0935	0.9559	GWHBCHG00000001	120084	124631	+	TbA01G000180	--	--	--	hypothetical protein LSAT_6X17700 [Lactuca sativa]	SUV2_ARATH RecName: Full=Protein SENSITIVE TO UV 2 {ECO:0000303|PubMed:19619159, ECO:0000303|PubMed:28556304}; AltName: Full=ATR interacting protein {ECO:0000303|PubMed:19619158, ECO:0000303|PubMed:19619159}; Short=AtATRIP {ECO:0000303|PubMed:19619158, ECO:0000303|PubMed:19619159}; AltName: Full=Protein HYDROXYUREA-SENSITIVE 2 {ECO:0000303|PubMed:19619158};	A0A6S7NPS3_LACSI SubName: Full=Uncharacterized protein {ECO:0000313|EMBL:CAB4101163.1};	At5g45610	GO:0005737,cytoplasm; GO:0005634,nucleus; GO:0004721,phosphoprotein phosphatase activity; GO:0046983,protein dimerization activity; GO:0007050,cell cycle arrest; GO:0006974,cellular response to DNA damage stimulus; GO:0010044,response to aluminum ion; GO:0072718,response to cisplatin; GO:0010332,response to gamma radiation; GO:0072710,response to hydroxyurea; GO:0010212,response to ionizing radia…	--	--	--	--
TbA01G000190	6.803	7.9039	5.8339	16.4564	17.0911	14.5489	11.4489	9.2888	8.5301	21.0657	18.6411	21.3767	GWHBCHG00000001	125250	131611	+	TbA01G000190	--	K19995 secretory carrier-associated membrane protein | (RefSeq) SCAMP5; SCAMP family protein (A)	--	hypothetical protein LSAT_6X17720 [Lactuca sativa]	SCAM4_ARATH RecName: Full=Secretory carrier-associated membrane protein 4; Short=Secretory carrier membrane protein 4;	A0A6S7NHM6_LACSI RecName: Full=Secretory carrier-associated membrane protein {ECO:0000256|RuleBase:RU363122}; Short=Secretory carrier membrane protein {ECO:0000256|RuleBase:RU363122};	At1g32050	GO:0005794,Golgi apparatus; GO:0016021,integral component of membrane; GO:0005739,mitochondrion; GO:0005634,nucleus; GO:0005886,plasma membrane; GO:0055038,recycling endosome membrane; GO:0032588,trans-Golgi network membrane; GO:0030658,transport vesicle membrane; GO:0015031,protein transport; GO:0006810,transport; GO:0006811,ion transport; GO:0006820,anion transport; GO:0008104,protein localizat…	PF04144.13:SCAMP family	--	--	--
TbA01G000200	293.422	282.828	262.233	411.985	379.521	403.418	345.722	473.935	331.724	480.201	480.565	495.252	GWHBCHG00000001	132345	135304	+	TbA01G000200	--	K00855 phosphoribulokinase [EC:2.7.1.19] | (RefSeq) PRK; phosphoribulokinase (A)	ko00710: Carbon fixation in photosynthetic organisms; ko01100: Metabolic pathways; ko01200: Carbon metabolism	hypothetical protein LSAT_6X17740 [Lactuca sativa]	KPPR_ARATH RecName: Full=Phosphoribulokinase, chloroplastic; Short=PRK; Short=PRKase; EC=2.7.1.19; AltName: Full=Phosphopentokinase; Flags: Precursor;	A0A6S7NLD8_LACSI RecName: Full=Phosphoribulokinase {ECO:0000256|RuleBase:RU004082}; EC=2.7.1.19 {ECO:0000256|RuleBase:RU004082};	At1g32060	GO:0048046,apoplast; GO:0009507,chloroplast; GO:0009941,chloroplast envelope; GO:0009570,chloroplast stroma; GO:0009535,chloroplast thylakoid membrane; GO:0005737,cytoplasm; GO:0005634,nucleus; GO:0010319,stromule; GO:0099080,supramolecular complex; GO:0009579,thylakoid; GO:0005524,ATP binding; GO:0097718,disordered domain specific binding; GO:0008974,phosphoribulokinase activity; GO:0042803,prot…	PF00485.18:Phosphoribulokinase / Uridine kinase family	BBR-BPC	TF	BBR-BPC
TbA01G000210	10.3181	11.1921	9.2714	34.0278	36.1435	34.7772	26.0889	21.9514	21.779	42.988	46.1625	43.2688	GWHBCHG00000001	137658	140348	-	TbA01G000210	--	--	--	hypothetical protein LSAT_6X17781 [Lactuca sativa]	PLGG1_ARATH RecName: Full=Plastidal glycolate/glycerate translocator 1, chloroplastic; AltName: Full=Bacterial membrane protein LrgB-like protein; Short=AtLrgB; Flags: Precursor;	A0A2J6KCN3_LACSA SubName: Full=Uncharacterized protein {ECO:0000313|EMBL:PLY72818.1};	At1g32080	GO:0009507,chloroplast; GO:0009941,chloroplast envelope; GO:0009706,chloroplast inner membrane; GO:0016021,integral component of membrane; GO:1901974,glycerate transmembrane transporter activity; GO:0043879,glycolate transmembrane transporter activity; GO:0042631,cellular response to water deprivation; GO:0009658,chloroplast organization; GO:1901975,glycerate transmembrane transport; GO:0097339,g…	PF04172.16:LrgB-like family	--	--	--
TbA01G000220	1.219	1.0032	0.778	0.6231	0.6605	1.0526	0.7474	0.3444	0.8055	0.9662	0.6235	0.5915	GWHBCHG00000001	140830	145686	-	TbA01G000220	--	K21989 calcium permeable stress-gated cation channel | (RefSeq) early-responsive to dehydration stress protein (ERD4) (A)	--	hypothetical protein LSAT_6X17801 [Lactuca sativa]	CSCL1_ARATH RecName: Full=CSC1-like protein At1g32090;	A0A2J6KCM8_LACSA SubName: Full=Uncharacterized protein {ECO:0000313|EMBL:PLY72824.1};	At1g32090	GO:0005794,Golgi apparatus; GO:0000139,Golgi membrane; GO:0016021,integral component of membrane; GO:0005886,plasma membrane; GO:0009506,plasmodesma; GO:0005227,calcium activated cation channel activity; GO:0008381,mechanosensitive ion channel activity; GO:0003674,molecular_function; GO:0005215,transporter activity; GO:0005216,ion channel activity; GO:0005261,cation channel activity; GO:0008324,c…	PF14703.6:Cytosolic domain of 10TM putative phosphate transporter	--	--	--
TbA01G000240	8.2363	6.7782	8.3126	9.9682	11.1571	12.6304	2.5823	4.5479	5.726	8.5896	9.7351	7.6048	GWHBCHG00000001	160572	161983	-	TbA01G000240	--	--	--	hypothetical protein Ccrd_023437, partial [Cynara cardunculus var. scolymus]	--	A0A118JZ10_CYNCS SubName: Full=Uncharacterized protein {ECO:0000313|EMBL:KVH98349.1}; Flags: Fragment;	At5g45590	GO:0005840,ribosome; GO:0003735,structural constituent of ribosome; GO:0006412,translation; GO:0003674,molecular_function; GO:0005198,structural molecule activity; GO:0006518,peptide metabolic process; GO:0006807,nitrogen compound metabolic process; GO:0008150,biological_process; GO:0008152,metabolic process; GO:0009058,biosynthetic process; GO:0009059,macromolecule biosynthetic process; GO:00099…	PF01632.19:Ribosomal protein L35	--	--	--
TbA01G000250	3.7605	2.3593	4.2325	0.49	0.6132	0.8491	1.703	1.8833	1.7947	0.5665	0.5632	0.1098	GWHBCHG00000001	162539	163177	+	TbA01G000250	--	K25380 zinc metalloprotease EGY, chloroplastic [EC:3.4.24.-] | (RefSeq) EGY3; ethylene-dependent gravitropism-deficient and yellow-green-like 3 (A)	--	hypothetical protein LSAT_9X113340 [Lactuca sativa]	EGY3_ORYSI RecName: Full=Probable zinc metalloprotease EGY3, chloroplastic; EC=3.4.24.-; AltName: Full=Protein ETHYLENE-DEPENDENT GRAVITROPISM-DEFICIENT AND YELLOW-GREEN 3; Flags: Precursor;	A0A6S7QR62_LACSI SubName: Full=Uncharacterized protein {ECO:0000313|EMBL:CAB4116101.1};	At1g17870	GO:0031969,chloroplast membrane; GO:0016021,integral component of membrane; GO:0008237,metallopeptidase activity; GO:0003674,molecular_function; GO:0003824,catalytic activity; GO:0008233,peptidase activity; GO:0016787,hydrolase activity; GO:0140096,catalytic activity, acting on a protein; GO:0005575,cellular_component; GO:0005622,intracellular anatomical structure; GO:0005737,cytoplasm; GO:000950…	--	--	--	--
TbA01G000260	0.5547	0.2748	0.3823	0.3485	0.3877	0.3068	0.2153	0.3307	0.3546	0.2507	0.2848	0.5208	GWHBCHG00000001	166141	167730	+	TbA01G000260	--	--	--	hypothetical protein LSAT_6X17820 [Lactuca sativa]	PP169_ARATH RecName: Full=Pentatricopeptide repeat-containing protein At2g22410, mitochondrial; Flags: Precursor;	A0A2J6KCL8_LACSA SubName: Full=Uncharacterized protein {ECO:0000313|EMBL:PLY72826.1};	At2g22410	GO:0009507,chloroplast; GO:0005739,mitochondrion; GO:1900865,chloroplast RNA modification; GO:0006139,nucleobase-containing compound metabolic process; GO:0006725,cellular aromatic compound metabolic process; GO:0006807,nitrogen compound metabolic process; GO:0008150,biological_process; GO:0008152,metabolic process; GO:0009451,RNA modification; GO:0009987,cellular process; GO:0016070,RNA metaboli…	PF01535.20:PPR repeat	--	--	--
TbA01G000270	1.6929	2.0387	0.9287	0.6488	1.0067	1.1885	1.2327	0.8866	0.7723	0.75	1.0141	0.4653	GWHBCHG00000001	167797	169961	-	TbA01G000270	--	--	--	hypothetical protein LSAT_4X4781 [Lactuca sativa]	PP169_ARATH RecName: Full=Pentatricopeptide repeat-containing protein At2g22410, mitochondrial; Flags: Precursor;	A0A2J6LFU4_LACSA SubName: Full=Uncharacterized protein {ECO:0000313|EMBL:PLY86197.1};	At2g22410	GO:0009507,chloroplast; GO:0005739,mitochondrion; GO:1900865,chloroplast RNA modification; GO:0006139,nucleobase-containing compound metabolic process; GO:0006725,cellular aromatic compound metabolic process; GO:0006807,nitrogen compound metabolic process; GO:0008150,biological_process; GO:0008152,metabolic process; GO:0009451,RNA modification; GO:0009987,cellular process; GO:0016070,RNA metaboli…	PF01535.20:PPR repeat	--	--	--
TbA01G000280	0.5754	0.399	0.8882	0.5061	0.7881	0.7796	0.3648	0.0961	0.4634	1.2482	1.2409	0.9579	GWHBCHG00000001	170003	172165	+	TbA01G000280	--	--	--	hypothetical protein LSAT_6X17840 [Lactuca sativa]	VAP12_ARATH RecName: Full=Vesicle-associated protein 1-2; AltName: Full=Plant VAP homolog 12; Short=AtPVA12; AltName: Full=VAMP-associated protein 1-2; Contains: RecName: Full=Vesicle-associated protein 1-2, N-terminally processed;	A0A2J6KCZ2_LACSA RecName: Full=MSP domain-containing protein {ECO:0000259|PROSITE:PS50202};	At2g45140	GO:0005829,cytosol; GO:0005783,endoplasmic reticulum; GO:0005789,endoplasmic reticulum membrane; GO:0016021,integral component of membrane; GO:0005634,nucleus; GO:0005886,plasma membrane; GO:0090158,endoplasmic reticulum membrane organization; GO:0061817,endoplasmic reticulum-plasma membrane tethering; GO:0006605,protein targeting; GO:0006996,organelle organization; GO:0007029,endoplasmic reticul…	PF00635.26:MSP (Major sperm protein) domain	--	--	--
TbA01G000290	0	0	0	0.0693	0	0	0	0.1184	0.3807	0.0641	0.2549	0.1243	GWHBCHG00000001	177177	178347	+	TbA01G000290	--	--	--	hypothetical protein LSAT_0X27060 [Lactuca sativa]	TRA1_MAIZE RecName: Full=Putative AC transposase; AltName: Full=ORFA;	A0A6S7LJF0_LACSI RecName: Full=Dimer_Tnp_hAT domain-containing protein {ECO:0000259|Pfam:PF05699};	At1g42110	GO:0003677,DNA binding; GO:0046983,protein dimerization activity; GO:0006310,DNA recombination; GO:0032196,transposition; GO:0003674,molecular_function; GO:0003676,nucleic acid binding; GO:0005488,binding; GO:0097159,organic cyclic compound binding; GO:1901363,heterocyclic compound binding; GO:0005515,protein binding; GO:0006139,nucleobase-containing compound metabolic process; GO:0006259,DNA met…	--	--	--	--
TbA01G000350	0	0.041	0	0.0809	0.0809	0.2802	0	0	0	0	0	0	GWHBCHG00000001	211425	213588	+	TbA01G000350	--	K01051 pectinesterase [EC:3.1.1.11] | (RefSeq) Pectin lyase-like superfamily protein (A)	ko00040: Pentose and glucuronate interconversions; ko01100: Metabolic pathways	hypothetical protein LSAT_6X17860 [Lactuca sativa]	PME68_ARATH RecName: Full=Probable pectinesterase 68; Short=PE 68; EC=3.1.1.11; AltName: Full=Pectin methylesterase 68; Short=AtPME68; Flags: Precursor;	A0A6S7NPT5_LACSI RecName: Full=Pectinesterase {ECO:0000256|ARBA:ARBA00013229, ECO:0000256|RuleBase:RU000589}; EC=3.1.1.11 {ECO:0000256|ARBA:ARBA00013229, ECO:0000256|RuleBase:RU000589};	At5g47500	GO:0005618,cell wall; GO:0005576,extracellular region; GO:0045330,aspartyl esterase activity; GO:0052689,carboxylic ester hydrolase activity; GO:0030599,pectinesterase activity; GO:0042545,cell wall modification; GO:0045490,pectin catabolic process; GO:0003674,molecular_function; GO:0003824,catalytic activity; GO:0016787,hydrolase activity; GO:0016788,hydrolase activity, acting on ester bonds; GO…	PF01095.19:Pectinesterase	--	--	--
TbA01G000360	1.1901	0.814	1.1755	1.523	1.0257	1.234	0.5646	0.4257	0.3296	0.7683	1.1203	0.8938	GWHBCHG00000001	216598	219620	+	TbA01G000360	--	--	--	hypothetical protein LSAT_6X17501 [Lactuca sativa]	NFD4_ARATH RecName: Full=Protein NUCLEAR FUSION DEFECTIVE 4 {ECO:0000303|PubMed:16698901};	A0A2J6KCM0_LACSA RecName: Full=Nodulin-like domain-containing protein {ECO:0000259|Pfam:PF06813};	At1g31470	GO:0016021,integral component of membrane; GO:0016020,membrane; GO:0005739,mitochondrion; GO:0000741,karyogamy; GO:0010197,polar nucleus fusion; GO:0009651,response to salt stress; GO:0006996,organelle organization; GO:0006997,nucleus organization; GO:0008150,biological_process; GO:0009987,cellular process; GO:0016043,cellular component organization; GO:0048284,organelle fusion; GO:0071840,cellul…	PF06813.13:Nodulin-like	--	--	--
TbA01G000370	1.1694	0.9802	0.3471	1.3185	1.496	1.1316	1.385	1.4265	0.8049	3.7399	3.5564	4.4922	GWHBCHG00000001	220565	221212	-	TbA01G000370	--	--	--	Glycosyl transferase, family 1 [Cynara cardunculus var. scolymus]	--	A0A6S7NPR3_LACSI RecName: Full=Glyco_trans_4-like_N domain-containing protein {ECO:0000259|Pfam:PF13439};	At4g19460_1	GO:0016021,integral component of membrane; GO:0005575,cellular_component; GO:0016020,membrane; GO:0031224,intrinsic component of membrane; GO:0110165,cellular anatomical entity	PF13439.6:Glycosyltransferase Family 4	--	--	--
TbA01G000380	0.5808	0.2877	0.6404	0.5676	0.8929	0.6825	0.5261	0.7964	1.0394	0.8249	0.7456	0.4725	GWHBCHG00000001	222306	225126	-	TbA01G000380	--	--	--	Glutamine-Leucine-Glutamine, QLQ, partial [Cynara cardunculus var. scolymus]	GRF3_ORYSJ RecName: Full=Growth-regulating factor 3; Short=OsGRF3; AltName: Full=Transcription activator GRF3;	A0A124SB81_CYNCS RecName: Full=Growth-regulating factor {ECO:0000256|RuleBase:RU367127}; Flags: Fragment;	At2g36400	GO:0005634,nucleus; GO:0005524,ATP binding; GO:0032502,developmental process; GO:0006355,regulation of transcription, DNA-templated; GO:0006351,transcription, DNA-templated; GO:0000166,nucleotide binding; GO:0003674,molecular_function; GO:0005488,binding; GO:0017076,purine nucleotide binding; GO:0030554,adenyl nucleotide binding; GO:0032553,ribonucleotide binding; GO:0032555,purine ribonucleotide…	PF08879.10:WRC	--	--	--
TbA01G000450	4.3045	5.5923	7.012	5.5858	5.3849	6.7607	3.3236	2.2971	4.9884	4.082	5.0093	3.3386	GWHBCHG00000001	274765	276467	-	TbA01G000450	--	--	--	Profilin [Cynara cardunculus var. scolymus]	--	A0A124SB82_CYNCS SubName: Full=Profilin {ECO:0000313|EMBL:KVH89815.1};	At4g19400	GO:0005737,cytoplasm; GO:0005856,cytoskeleton; GO:0003779,actin binding; GO:0003674,molecular_function; GO:0005488,binding; GO:0005515,protein binding; GO:0008092,cytoskeletal protein binding; GO:0005575,cellular_component; GO:0005622,intracellular anatomical structure; GO:0110165,cellular anatomical entity; GO:0043226,organelle; GO:0043228,non-membrane-bounded organelle; GO:0043229,intracellular…	PF00235.19:Profilin	--	--	--
TbA01G000460	4.3716	2.7667	4.686	3.6788	4.6333	4.8181	3.2996	2.7367	4.5638	3.5122	3.4917	4.7877	GWHBCHG00000001	286636	287155	+	TbA01G000460	--	--	--	--	--	--	--	--	--	--	--	--
TbA01G000470	4.9526	5.553	7.5607	6.595	5.218	5.4248	6.3097	7.1774	6.6719	7.2802	6.2597	7.0094	GWHBCHG00000001	292059	293703	+	TbA01G000470	--	K20791 N-alpha-acetyltransferase 10/11 [EC:2.3.1.255] | (RefSeq) Acyl-CoA N-acyltransferases (NAT) superfamily protein (A)	--	hypothetical protein LSAT_6X17421 [Lactuca sativa]	NAA10_ARATH RecName: Full=N-terminal acetyltransferase A complex catalytic subunit NAA10 {ECO:0000303|PubMed:25966763}; Short=AtNAA10 {ECO:0000303|PubMed:25966763}; EC=2.3.1.255 {ECO:0000269|PubMed:25966763};	A0A2J6KCK0_LACSA RecName: Full=N-acetyltransferase domain-containing protein {ECO:0000259|PROSITE:PS51186};	At5g13780	GO:0005829,cytosol; GO:0031415,NatA complex; GO:0009536,plastid; GO:0003729,mRNA binding; GO:0008080,N-acetyltransferase activity; GO:1990190,peptide-glutamate-N-acetyltransferase activity; GO:1990189,peptide-serine-N-acetyltransferase activity; GO:0009793,embryo development ending in seed dormancy; GO:0018002,N-terminal peptidyl-glutamic acid acetylation; GO:0017198,N-terminal peptidyl-serine ac…	PF00583.25:Acetyltransferase (GNAT) family	GNAT	TR	GNAT
TbA01G000480	1.7411	2.2121	2.8846	2.5522	2.1847	2.4541	3.0854	2.2431	3.5562	2.1552	2.5508	2.1555	GWHBCHG00000001	294120	296548	-	TbA01G000480	--	K10770 alkylated DNA repair protein alkB homolog 8 [EC:1.14.11.- 2.1.1.229] | (RefSeq) TRM9; RNA-binding (RRM/RBD/RNP motifs) family protein (A)	--	hypothetical protein LSAT_6X17400 [Lactuca sativa]	ALKB8_ARATH RecName: Full=Alkylated DNA repair protein ALKBH8 homolog {ECO:0000305}; EC=1.14.11.- {ECO:0000305}; AltName: Full=Alpha-ketoglutarate-dependent dioxygenase ALKBH8 homolog {ECO:0000305}; Short=AtALKBH8 {ECO:0000303|PubMed:21653555};	A0A6S7NSL8_LACSI SubName: Full=Uncharacterized protein {ECO:0000313|EMBL:CAB4101150.1};	At1g31600	GO:0051213,dioxygenase activity; GO:0046872,metal ion binding; GO:0003723,RNA binding; GO:0002098,tRNA wobble uridine modification; GO:0003674,molecular_function; GO:0003824,catalytic activity; GO:0016491,oxidoreductase activity; GO:0005488,binding; GO:0043167,ion binding; GO:0043169,cation binding; GO:0003676,nucleic acid binding; GO:0097159,organic cyclic compound binding; GO:1901363,heterocycl…	PF13532.6:2OG-Fe(II) oxygenase superfamily	--	--	--
TbA01G000490	0.5668	0.831	0.4374	1.706	2.2624	2.5889	6.4273	5.8095	6.2281	8.3809	8.1691	7.7467	GWHBCHG00000001	296946	307497	-	TbA01G000490	--	--	--	hypothetical protein LSAT_6X17380 [Lactuca sativa]	ROGFE_ARATH RecName: Full=Rop guanine nucleotide exchange factor 14; Short=AtRopGEF14; AltName: Full=Rho of plants guanine nucleotide exchange factor 14;	A0A2J6KCL3_LACSA RecName: Full=PRONE domain-containing protein {ECO:0000259|PROSITE:PS51334};	At1g31650	GO:0005886,plasma membrane; GO:0005085,guanyl-nucleotide exchange factor activity; GO:0080092,regulation of pollen tube growth; GO:0003674,molecular_function; GO:0030234,enzyme regulator activity; GO:0030695,GTPase regulator activity; GO:0060589,nucleoside-triphosphatase regulator activity; GO:0098772,molecular function regulator; GO:0000003,reproduction; GO:0000902,cell morphogenesis; GO:0000904…	PF03759.13:PRONE (Plant-specific Rop nucleotide exchanger)	--	--	--
TbA01G000550	0.0967	0	0	0	0	0	0	0	0	0	0	0	GWHBCHG00000001	350740	351342	+	TbA01G000550	--	--	--	hypothetical protein LSAT_6X16960 [Lactuca sativa]	--	A0A6S7NI15_LACSI SubName: Full=Uncharacterized protein {ECO:0000313|EMBL:CAB4101148.1};	At5g45320	GO:0016021,integral component of membrane; GO:0005575,cellular_component; GO:0016020,membrane; GO:0031224,intrinsic component of membrane; GO:0110165,cellular anatomical entity	PF05767.12:Poxvirus virion envelope protein A14	--	--	--
TbA01G000560	7.319	7.0634	5.9326	4.0555	3.3219	3.651	2.5628	3.1175	1.8905	0.9548	0.7797	1.223	GWHBCHG00000001	354525	356069	-	TbA01G000560	--	K17756 long-chain-alcohol oxidase [EC:1.1.3.20] | (RefSeq) Long-chain fatty alcohol dehydrogenase family protein (A)	--	Alcohol dehydrogenase, long-chain fatty [Cynara cardunculus var. scolymus]	FAO4A_ARATH RecName: Full=Long-chain-alcohol oxidase FAO4A; EC=1.1.3.20; AltName: Full=Long-chain fatty alcohol oxidase 4A;	A0A103XFL1_CYNCS RecName: Full=Long-chain-alcohol oxidase {ECO:0000256|ARBA:ARBA00013125, ECO:0000256|PIRNR:PIRNR028937}; EC=1.1.3.20 {ECO:0000256|ARBA:ARBA00013125, ECO:0000256|PIRNR:PIRNR028937};	At4g19380	GO:0016021,integral component of membrane; GO:0050660,flavin adenine dinucleotide binding; GO:0046577,long-chain-alcohol oxidase activity; GO:0000166,nucleotide binding; GO:0003674,molecular_function; GO:0005488,binding; GO:0036094,small molecule binding; GO:0043167,ion binding; GO:0043168,anion binding; GO:0097159,organic cyclic compound binding; GO:1901265,nucleoside phosphate binding; GO:19013…	PF00732.19:GMC oxidoreductase	--	--	--
TbA01G000570	3.3444	3.5891	2.2662	1.7509	2.8824	2.6586	1.154	0.997	0.7125	0.2159	0.5009	0.3837	GWHBCHG00000001	356091	359107	-	TbA01G000570	--	K17756 long-chain-alcohol oxidase [EC:1.1.3.20] | (RefSeq) Long-chain fatty alcohol dehydrogenase family protein (A)	--	long-chain-alcohol oxidase FAO4A-like [Helianthus annuus]	FAO4A_ARATH RecName: Full=Long-chain-alcohol oxidase FAO4A; EC=1.1.3.20; AltName: Full=Long-chain fatty alcohol oxidase 4A;	A0A251U634_HELAN SubName: Full=Uncharacterized protein {ECO:0000313|EMBL:OTG18800.1};	At3g23410	GO:0016021,integral component of membrane; GO:0050660,flavin adenine dinucleotide binding; GO:0046577,long-chain-alcohol oxidase activity; GO:0000166,nucleotide binding; GO:0003674,molecular_function; GO:0005488,binding; GO:0036094,small molecule binding; GO:0043167,ion binding; GO:0043168,anion binding; GO:0097159,organic cyclic compound binding; GO:1901265,nucleoside phosphate binding; GO:19013…	--	--	--	--
TbA01G000670	0.2435	0	0.047	0.0952	0.1429	0.0942	0.3528	0.1219	0.305	0.2641	0.35	0.768	GWHBCHG00000001	399171	401371	-	TbA01G000670	--	--	--	hypothetical protein LSAT_6X17141 [Lactuca sativa]	MWL1_ARATH RecName: Full=Protein MODIFYING WALL LIGNIN-1 {ECO:0000303|PubMed:26930070}; Short=MWL-1 {ECO:0000303|PubMed:26930070}; Flags: Precursor;	A0A2J6KCM3_LACSA SubName: Full=Uncharacterized protein {ECO:0000313|EMBL:PLY72814.1};	At1g31720	GO:0016021,integral component of membrane; GO:0016020,membrane; GO:0005886,plasma membrane; GO:0009809,lignin biosynthetic process; GO:0009808,lignin metabolic process; GO:0006725,cellular aromatic compound metabolic process; GO:0008150,biological_process; GO:0008152,metabolic process; GO:0009058,biosynthetic process; GO:0009698,phenylpropanoid metabolic process; GO:0009699,phenylpropanoid biosyn…	PF06749.12:Protein of unknown function (DUF1218)	--	--	--
TbA01G000680	34.795	43.6252	39.2536	32.1887	34.6732	32.6179	30.7479	25.2358	25.2841	28.7495	27.24	27.3027	GWHBCHG00000001	410932	413918	-	TbA01G000680	--	--	--	F-box domain, cyclin-like protein, partial [Cynara cardunculus var. scolymus]	SKI31_ARATH RecName: Full=F-box protein SKIP31; AltName: Full=SKP1-interacting partner 31;	A0A6S7NPQ3_LACSI RecName: Full=F-box domain-containing protein {ECO:0000259|PROSITE:PS50181};	At5g45360	GO:0016567,protein ubiquitination; GO:0042981,regulation of apoptotic process; GO:0006511,ubiquitin-dependent protein catabolic process; GO:0006464,cellular protein modification process; GO:0006807,nitrogen compound metabolic process; GO:0008150,biological_process; GO:0008152,metabolic process; GO:0009987,cellular process; GO:0019538,protein metabolic process; GO:0032446,protein modification by s…	PF12937.7:F-box-like	--	--	--
TbA01G000690	6.9414	7.1119	7.6724	6.8803	7.3731	7.2741	7.0237	5.2311	5.6257	5.3777	5.382	4.8653	GWHBCHG00000001	414690	419697	-	TbA01G000690	--	K01823 isopentenyl-diphosphate Delta-isomerase [EC:5.3.3.2] | (RefSeq) IPP2; isopentenyl pyrophosphate:dimethylallyl pyrophosphate isomerase 2 (A)	ko00900: Terpenoid backbone biosynthesis; ko01100: Metabolic pathways; ko01110: Biosynthesis of secondary metabolites	hypothetical protein LSAT_6X17241 [Lactuca sativa]	NUDT3_ARATH RecName: Full=Nudix hydrolase 3; Short=AtNUDT3; EC=3.6.1.-;	A0A6S7NKB7_LACSI RecName: Full=Nudix hydrolase domain-containing protein {ECO:0000259|PROSITE:PS51462};	At1g79690	GO:0005737,cytoplasm; GO:0005829,cytosol; GO:0005739,mitochondrion; GO:0005773,vacuole; GO:0008239,dipeptidyl-peptidase activity; GO:0046872,metal ion binding; GO:0003674,molecular_function; GO:0003824,catalytic activity; GO:0008233,peptidase activity; GO:0008238,exopeptidase activity; GO:0016787,hydrolase activity; GO:0140096,catalytic activity, acting on a protein; GO:0005488,binding; GO:004316…	PF00293.28:NUDIX domain	--	--	--
TbA01G000700	12.2668	12.3147	12.7079	12.4704	8.6988	9.0826	6.9348	7.0779	7.2195	5.06	5.0305	7.141	GWHBCHG00000001	420373	421725	-	TbA01G000700	--	K15223 upstream activation factor subunit UAF30 | (RefSeq) SWIB complex BAF60b domain-containing protein (A)	--	CBF1-interacting co-repressor CIR, N-terminal domain-containing protein [Cynara cardunculus var. scolymus]	C3H44_ARATH RecName: Full=Zinc finger CCCH domain-containing protein 44; Short=AtC3H44;	A0A103XFI9_CYNCS SubName: Full=CBF1-interacting co-repressor CIR, N-terminal domain-containing protein {ECO:0000313|EMBL:KVH89824.1};	At3g03590	GO:0003677,DNA binding; GO:0046872,metal ion binding; GO:0003674,molecular_function; GO:0003676,nucleic acid binding; GO:0005488,binding; GO:0097159,organic cyclic compound binding; GO:1901363,heterocyclic compound binding; GO:0043167,ion binding; GO:0043169,cation binding	PF02201.18:SWIB/MDM2 domain	SWI/SNF-BAF60b	TR	SWI/SNF-BAF60b
TbA01G000710	6.2613	6.2025	8.3446	8.5158	8.3359	7.6834	4.7942	4.9568	6.9312	6.0676	6.3803	3.3933	GWHBCHG00000001	425108	426132	-	TbA01G000710	--	--	--	hypothetical protein LSAT_6X17281 [Lactuca sativa]	Y4919_ARATH RecName: Full=Uncharacterized zinc finger CCHC domain-containing protein At4g19190;	A0A2J6KCL2_LACSA RecName: Full=Cir_N domain-containing protein {ECO:0000259|SMART:SM01083};	At4g19190_1	GO:0005634,nucleus; GO:0046872,metal ion binding; GO:0003714,transcription corepressor activity; GO:0045892,negative regulation of transcription, DNA-templated; GO:0003674,molecular_function; GO:0005488,binding; GO:0043167,ion binding; GO:0043169,cation binding; GO:0003712,transcription coregulator activity; GO:0098772,molecular function regulator; GO:0140110,transcription regulator activity; GO:…	PF10197.9:N-terminal domain of CBF1 interacting co-repressor CIR	--	--	--
TbA01G000720	1.087	1.4805	1.4419	2.39	1.7015	1.4989	1.2306	0.5897	1.1428	1.4982	1.2941	1.8094	GWHBCHG00000001	432737	436236	+	TbA01G000720	--	K05681 ATP-binding cassette, subfamily G (WHITE), member 2 | (RefSeq) ABCG14; ATP-binding cassette 14 (A)	ko02010: ABC transporters	hypothetical protein LSAT_6X16520 [Lactuca sativa]	AB14G_ARATH RecName: Full=ABC transporter G family member 14 {ECO:0000303|PubMed:18299247}; Short=ABC transporter ABCG.14 {ECO:0000303|PubMed:18299247}; Short=AtABCG14 {ECO:0000303|PubMed:18299247}; AltName: Full=Protein INSENSITIVE TO TEMPERATURE 211 {ECO:0000303|PubMed:28398838}; AltName: Full=White-brown complex homolog protein 14 {ECO:0000303|PubMed:11346655}; Short=AtWBC14 {ECO:0000303|PubMe…	A0A2J6KCN8_LACSA RecName: Full=ABC transporter domain-containing protein {ECO:0000259|PROSITE:PS50893};	At1g31770	GO:0016021,integral component of membrane; GO:0005886,plasma membrane; GO:0005524,ATP binding; GO:0042626,ATPase-coupled transmembrane transporter activity; GO:0015562,efflux transmembrane transporter activity; GO:0010588,cotyledon vascular tissue pattern formation; GO:0010184,cytokinin transport; GO:0009736,cytokinin-activated signaling pathway; GO:0042742,defense response to bacterium; GO:01401…	PF01061.24:ABC-2 type transporter	--	--	--
TbA01G000750	850.485	876.983	876.066	425.927	436.36	440.221	612.053	487.212	655.749	257.234	271.961	267.888	GWHBCHG00000001	446930	451055	+	TbA01G000750	--	--	--	hypothetical protein LSAT_6X16560 [Lactuca sativa]	WTR25_ARATH RecName: Full=WAT1-related protein At3g45870;	A0A2J6KCT9_LACSA RecName: Full=WAT1-related protein {ECO:0000256|RuleBase:RU363077};	At3g45870	GO:0016021,integral component of membrane; GO:0005886,plasma membrane; GO:0022857,transmembrane transporter activity; GO:0003674,molecular_function; GO:0005215,transporter activity; GO:0005575,cellular_component; GO:0016020,membrane; GO:0031224,intrinsic component of membrane; GO:0110165,cellular anatomical entity; GO:0071944,cell periphery	PF00892.20:EamA-like transporter family	--	--	--
TbA01G000770	0	0	0	0	0	0	0.2861	0	0	0	0	0.5536	GWHBCHG00000001	468160	468599	-	TbA01G000770	--	--	--	uncharacterized protein LOC110881256 [Helianthus annuus]	--	A0A6S7NC87_LACSI RecName: Full=SWIM-type domain-containing protein {ECO:0000259|PROSITE:PS50966};	At1g78095	GO:0008270,zinc ion binding; GO:0003674,molecular_function; GO:0005488,binding; GO:0043167,ion binding; GO:0043169,cation binding; GO:0046872,metal ion binding; GO:0046914,transition metal ion binding	PF10551.9:MULE transposase domain	--	--	--
TbA01G000780	29.0614	34.0562	31.4567	28.4404	31.6179	31.2754	40.6597	33.5472	42.3457	34.6129	36.5226	39.7642	GWHBCHG00000001	472545	478777	+	TbA01G000780	--	K00968 choline-phosphate cytidylyltransferase [EC:2.7.7.15] | (RefSeq) CCT2; phosphorylcholine cytidylyltransferase2 (A)	ko00440: Phosphonate and phosphinate metabolism; ko00564: Glycerophospholipid metabolism; ko01100: Metabolic pathways	hypothetical protein LSAT_6X15800 [Lactuca sativa]	CCT2_ARATH RecName: Full=Choline-phosphate cytidylyltransferase 2; Short=AtCCT2; EC=2.7.7.15; AltName: Full=CTP:phosphocholine cytidylyltransferase 2; AltName: Full=Phosphorylcholine transferase 2;	A0A6S7NHJ4_LACSI RecName: Full=CTP_transf_like domain-containing protein {ECO:0000259|Pfam:PF01467};	At4g15130	GO:0004105,choline-phosphate cytidylyltransferase activity; GO:0031210,phosphatidylcholine binding; GO:0006656,phosphatidylcholine biosynthetic process; GO:0003674,molecular_function; GO:0003824,catalytic activity; GO:0016740,transferase activity; GO:0016772,transferase activity, transferring phosphorus-containing groups; GO:0016779,nucleotidyltransferase activity; GO:0070567,cytidylyltransferase…	PF01467.26:Cytidylyltransferase-like	--	--	--
TbA01G000810	11.2959	10.9417	11.0049	12.0992	13.2288	13.5163	12.4236	9.6143	11.8755	12.7747	14.1753	14.2846	GWHBCHG00000001	488186	493826	+	TbA01G000810	--	K19600 tubby and related proteins | (RefSeq) TLP3; tubby like protein 3 (A)	--	F-box domain, cyclin-like protein [Cynara cardunculus var. scolymus]	TLP6_ORYSJ RecName: Full=Tubby-like F-box protein 6; Short=OsTLP6; AltName: Full=Tubby-like F-box protein 14; Short=OsTLP14;	A0A5N6LJW0_9ASTR RecName: Full=Tubby-like F-box protein {ECO:0000256|RuleBase:RU361125};	At2g47900	--	PF01167.18:Tub family	TUB	TF	TUB
TbA01G000830	0.4435	1.135	1.1767	1.8782	1.121	0.6438	0.9374	1.3574	1.4553	1.069	1.7271	1.7487	GWHBCHG00000001	510550	513301	+	TbA01G000830	--	K17545 serine/threonine-protein kinase ULK4 [EC:2.7.11.1] | (RefSeq) kinase family with ARM repeat domain-containing protein (A)	--	hypothetical protein LSAT_6X15980 [Lactuca sativa]	RUK_ARATH RecName: Full=Serine/threonine-protein kinase RUNKEL {ECO:0000305}; AltName: Full=Protein EMBRYO DEFECTIVE 3013 {ECO:0000305}; AltName: Full=Protein RUNKEL {ECO:0000303|PubMed:11089872}; EC=2.7.11.1 {ECO:0000305};	A0A6S7NSK2_LACSI RecName: Full=Protein kinase domain-containing protein {ECO:0000259|PROSITE:PS50011};	At5g18700	GO:0005874,microtubule; GO:0009524,phragmoplast; GO:0009506,plasmodesma; GO:0009574,preprophase band; GO:0005819,spindle; GO:0005524,ATP binding; GO:0008017,microtubule binding; GO:0016740,transferase activity; GO:0007349,cellularization; GO:0000911,cytokinesis by cell plate formation; GO:0010342,endosperm cellularization; GO:0009556,microsporogenesis; GO:0000914,phragmoplast assembly; GO:0009555…	PF00069.25:Protein kinase domain	--	--	--
TbA01G000840	3.3616	2.557	5.27	2.1705	2.2904	3.3113	1.9574	2.3048	2.0949	2.1703	2.6431	2.8401	GWHBCHG00000001	514344	516154	+	TbA01G000840	--	K17545 serine/threonine-protein kinase ULK4 [EC:2.7.11.1] | (RefSeq) kinase family with ARM repeat domain-containing protein (A)	--	hypothetical protein LSAT_6X15980 [Lactuca sativa]	RUK_ARATH RecName: Full=Serine/threonine-protein kinase RUNKEL {ECO:0000305}; AltName: Full=Protein EMBRYO DEFECTIVE 3013 {ECO:0000305}; AltName: Full=Protein RUNKEL {ECO:0000303|PubMed:11089872}; EC=2.7.11.1 {ECO:0000305};	A0A2J6KCP9_LACSA RecName: Full=Protein kinase domain-containing protein {ECO:0000259|PROSITE:PS50011};	At5g18700	GO:0005874,microtubule; GO:0009524,phragmoplast; GO:0009506,plasmodesma; GO:0009574,preprophase band; GO:0005819,spindle; GO:0005524,ATP binding; GO:0008017,microtubule binding; GO:0016740,transferase activity; GO:0007349,cellularization; GO:0000911,cytokinesis by cell plate formation; GO:0010342,endosperm cellularization; GO:0009556,microsporogenesis; GO:0000914,phragmoplast assembly; GO:0009555…	--	--	--	--
TbA01G000850	419.338	419.352	530.437	406.791	404.399	420.265	394.32	324.722	398.636	386.327	388.34	422.58	GWHBCHG00000001	522373	524511	+	TbA01G000850	--	K04565 superoxide dismutase, Cu-Zn family [EC:1.15.1.1] | (RefSeq) CSD1; copper/zinc superoxide dismutase 1 (A)	ko04146: Peroxisome	hypothetical protein LSAT_6X16060 [Lactuca sativa]	SODC_SOLCS RecName: Full=Superoxide dismutase [Cu-Zn]; EC=1.15.1.1;	A0A6S7NYC6_LACSI RecName: Full=Superoxide dismutase [Cu-Zn] {ECO:0000256|RuleBase:RU000393}; EC=1.15.1.1 {ECO:0000256|RuleBase:RU000393};	At1g08830	GO:0005737,cytoplasm; GO:0046872,metal ion binding; GO:0004784,superoxide dismutase activity; GO:0003674,molecular_function; GO:0005488,binding; GO:0043167,ion binding; GO:0043169,cation binding; GO:0003824,catalytic activity; GO:0016209,antioxidant activity; GO:0016491,oxidoreductase activity; GO:0016721,oxidoreductase activity, acting on superoxide radicals as acceptor; GO:0005575,cellular_comp…	PF00080.20:Copper/zinc superoxide dismutase (SODC)	--	--	--
TbA01G000860	0	0.3468	0.1689	0	0	0.3388	0.4756	0	0	0.1582	0.1573	0	GWHBCHG00000001	532348	532680	-	TbA01G000860	--	K08065 nuclear transcription Y subunit beta | (RefSeq) NF-YB3; nuclear factor Y, subunit B3 (A)	--	hypothetical protein LSAT_6X16641 [Lactuca sativa]	NFYB5_ARATH RecName: Full=Nuclear transcription factor Y subunit B-5; Short=AtNF-YB-5;	A0A6S7NHZ5_LACSI RecName: Full=CBFD_NFYB_HMF domain-containing protein {ECO:0000259|Pfam:PF00808};	At2g47810	GO:0016602,CCAAT-binding factor complex; GO:0001228,DNA-binding transcription activator activity, RNA polymerase II-specific; GO:0003700,DNA-binding transcription factor activity; GO:0000981,DNA-binding transcription factor activity, RNA polymerase II-specific; GO:0046982,protein heterodimerization activity; GO:0043565,sequence-specific DNA binding; GO:0006357,regulation of transcription by RNA p…	PF00808.23:Histone-like transcription factor (CBF/NF-Y) and archaeal histone	NF-YB	TF	NF-Y->NF-YB
TbA01G000870	0	0	0	0	0	0	0	0.1502	0	0	0.3233	0	GWHBCHG00000001	533832	534683	-	TbA01G000870	--	--	--	uncharacterized protein LOC110907585 [Helianthus annuus]	--	A0A6S7N9W2_LACSI SubName: Full=Uncharacterized protein {ECO:0000313|EMBL:CAB4094061.1};	At3g15310	GO:0016788,hydrolase activity, acting on ester bonds; GO:0003674,molecular_function; GO:0003824,catalytic activity; GO:0016787,hydrolase activity	--	--	--	--
TbA01G000940	0	0	0.2258	0	0.1145	0.3398	2.2263	1.5631	3.2468	2.3274	3.1552	2.5637	GWHBCHG00000001	589346	589843	-	TbA01G000940	--	K19891 glucan endo-1,3-beta-glucosidase 1/2/3 [EC:3.2.1.39] | (RefSeq) O-Glycosyl hydrolases family 17 protein (A)	ko00500: Starch and sucrose metabolism; ko01100: Metabolic pathways	hypothetical protein LSAT_4X5560 [Lactuca sativa]	E13B_VITVI RecName: Full=Glucan endo-1,3-beta-glucosidase {ECO:0000250|UniProtKB:Q03467}; EC=3.2.1.39; AltName: Full=(1->3)-beta-glucan endohydrolase {ECO:0000250|UniProtKB:Q03467}; Short=(1->3)-beta-glucanase {ECO:0000250|UniProtKB:Q03467}; AltName: Full=Beta-1,3-endoglucanase {ECO:0000250|UniProtKB:Q03467}; Flags: Precursor;	A0A6S7MQ32_LACSI SubName: Full=Uncharacterized protein {ECO:0000313|EMBL:CAB4090208.1};	At2g05790	GO:0046658,anchored component of plasma membrane; GO:0042973,glucan endo-1,3-beta-D-glucosidase activity; GO:0005975,carbohydrate metabolic process; GO:0006952,defense response; GO:0009607,response to biotic stimulus; GO:0003674,molecular_function; GO:0003824,catalytic activity; GO:0004553,hydrolase activity, hydrolyzing O-glycosyl compounds; GO:0008422,beta-glucosidase activity; GO:0015926,gluco…	PF00332.18:Glycosyl hydrolases family 17	--	--	--
TbA01G000960	0	0	0.016	0	0.0647	0	0	0	0	0	0	0	GWHBCHG00000001	597070	602333	+	TbA01G000960	--	--	--	putative RNA-directed DNA polymerase, eukaryota, Reverse transcriptase zinc-binding domain protein [Helianthus annuus]	M1250_ARATH RecName: Full=Uncharacterized mitochondrial protein AtMg01250; AltName: Full=ORF102;	A0A2U1PI57_ARTAN SubName: Full=RNA-directed DNA polymerase, eukaryota, Reverse transcriptase zinc-binding domain protein {ECO:0000313|EMBL:PWA85454.1};	At3g32110	GO:0005739,mitochondrion; GO:0005575,cellular_component; GO:0005622,intracellular anatomical structure; GO:0005737,cytoplasm; GO:0043226,organelle; GO:0043227,membrane-bounded organelle; GO:0043229,intracellular organelle; GO:0043231,intracellular membrane-bounded organelle; GO:0110165,cellular anatomical entity	PF00078.27:Reverse transcriptase (RNA-dependent DNA polymerase)	--	--	--
TbA01G000970	0	0.0251	0	0.0247	0	0.049	0.0687	0	0.0679	0.0457	0.0682	0.0443	GWHBCHG00000001	610606	612979	+	TbA01G000970	--	K01051 pectinesterase [EC:3.1.1.11] | (RefSeq) Plant invertase/pectin methylesterase inhibitor superfamily (A)	ko00040: Pentose and glucuronate interconversions; ko01100: Metabolic pathways	hypothetical protein LSAT_6X16320 [Lactuca sativa]	PME28_ARATH RecName: Full=Putative pectinesterase/pectinesterase inhibitor 28; Includes: RecName: Full=Pectinesterase inhibitor 28; AltName: Full=Pectin methylesterase inhibitor 28; Includes: RecName: Full=Pectinesterase 28; Short=PE 28; EC=3.1.1.11; AltName: Full=Pectin methylesterase 28; Short=AtPME28;	A0A6S7NJC6_LACSI RecName: Full=Pectinesterase {ECO:0000256|ARBA:ARBA00013229, ECO:0000256|RuleBase:RU000589}; EC=3.1.1.11 {ECO:0000256|ARBA:ARBA00013229, ECO:0000256|RuleBase:RU000589};	At5g27870	GO:0016021,integral component of membrane; GO:0045330,aspartyl esterase activity; GO:0030599,pectinesterase activity; GO:0046910,pectinesterase inhibitor activity; GO:0042545,cell wall modification; GO:0045490,pectin catabolic process; GO:0003674,molecular_function; GO:0003824,catalytic activity; GO:0016787,hydrolase activity; GO:0016788,hydrolase activity, acting on ester bonds; GO:0052689,carbo…	PF01095.19:Pectinesterase	--	--	--
TbA01G000980	0.4982	0.423	0.0687	0.5564	0.4874	0.6199	0	0	0.1911	0.0643	0.064	0	GWHBCHG00000001	616728	617771	-	TbA01G000980	--	--	--	hypothetical protein LSAT_2X7701 [Lactuca sativa]	--	A0A6A2YVR2_HIBSY RecName: Full=ULP_PROTEASE domain-containing protein {ECO:0000259|PROSITE:PS50600};	--	GO:0008234,cysteine-type peptidase activity; GO:0003674,molecular_function; GO:0003824,catalytic activity; GO:0008233,peptidase activity; GO:0016787,hydrolase activity; GO:0140096,catalytic activity, acting on a protein	PF02902.19:Ulp1 protease family, C-terminal catalytic domain	--	--	--
TbA01G001030	4.0904	2.7495	5.0736	6.4242	7.7177	5.0894	0	0	0.3922	0	0.1313	0	GWHBCHG00000001	629528	630112	-	TbA01G001030	--	K12812 ATP-dependent RNA helicase UAP56/SUB2 [EC:3.6.4.13] | (RefSeq) UAP56a; DEAD/DEAH box RNA helicase family protein (A)	ko03013: Nucleocytoplasmic transport; ko03015: mRNA surveillance pathway; ko03040: Spliceosome	AT5G11200 [Arabidopsis thaliana]	RH15_ARATH RecName: Full=DEAD-box ATP-dependent RNA helicase 15; EC=3.6.4.13; AltName: Full=UAP56 homolog A;	A0A7J9CVR6_GOSGO RecName: Full=Helicase C-terminal domain-containing protein {ECO:0000259|PROSITE:PS51194};	At5g11200	GO:0005829,cytosol; GO:0005730,nucleolus; GO:0005634,nucleus; GO:0009506,plasmodesma; GO:0005524,ATP binding; GO:0016887,ATPase activity; GO:0003690,double-stranded DNA binding; GO:0003725,double-stranded RNA binding; GO:0003729,mRNA binding; GO:0003723,RNA binding; GO:0003724,RNA helicase activity; GO:0003727,single-stranded RNA binding; GO:0006397,mRNA processing; GO:0051028,mRNA transport; GO:…	PF00271.31:Helicase conserved C-terminal domain	--	--	--
TbA01G001040	0.6268	0.3104	0	0.1531	0.7665	0	0	0	0	0	0	0	GWHBCHG00000001	630473	630923	+	TbA01G001040	--	K03066 26S proteasome regulatory subunit T6 | (RefSeq) RPT6A; regulatory particle triple-A ATPase 6A (A)	ko03050: Proteasome	unknown [Zea mays]	PRS8A_ARATH RecName: Full=26S proteasome regulatory subunit 8 homolog A; AltName: Full=26S proteasome AAA-ATPase subunit RPT6a; AltName: Full=26S proteasome subunit 8 homolog A; AltName: Full=Regulatory particle triple-A ATPase subunit 6a;	A0A453NQN1_AEGTS RecName: Full=Prot_ATP_ID_OB domain-containing protein {ECO:0000259|Pfam:PF16450};	At5g19990	GO:0005829,cytosol; GO:0005634,nucleus; GO:0005886,plasma membrane; GO:0009536,plastid; GO:0000502,proteasome complex; GO:0005524,ATP binding; GO:0036402,proteasome-activating ATPase activity; GO:0030163,protein catabolic process; GO:0000166,nucleotide binding; GO:0003674,molecular_function; GO:0005488,binding; GO:0017076,purine nucleotide binding; GO:0030554,adenyl nucleotide binding; GO:0032553…	PF16450.5:Proteasomal ATPase OB C-terminal domain	--	--	--
TbA01G001080	0	0	0	0	0	0	0	0.2252	0	0	0.1212	0	GWHBCHG00000001	656658	657089	-	TbA01G001080	--	--	--	--	--	--	--	--	--	--	--	--
TbA01G001090	0.09	0.3119	0.2603	0.2198	0.44	0.4788	0	0	0	0	0	0	GWHBCHG00000001	660538	662012	+	TbA01G001090	--	K12900 serine/arginine-rich splicing factor 10 | (RefSeq) SCL28; SC35-like splicing factor 28 (A)	ko03040: Spliceosome	hypothetical protein LSAT_7X23940 [Lactuca sativa]	SRC28_ARATH RecName: Full=Serine/arginine-rich SC35-like splicing factor SCL28; Short=At-SCL28; Short=AtSCL28; AltName: Full=28 kDa SC35-like splicing factor; AltName: Full=SC35-like splicing factor 28; AltName: Full=Serine/arginine-rich splicing factor 28;	A0A2J6JTJ3_LACSA RecName: Full=RRM domain-containing protein {ECO:0000259|PROSITE:PS50102};	7297948	GO:0005737,cytoplasm; GO:0016607,nuclear speck; GO:0005634,nucleus; GO:0005681,spliceosomal complex; GO:0003723,RNA binding; GO:0000398,mRNA splicing, via spliceosome; GO:0003674,molecular_function; GO:0003676,nucleic acid binding; GO:0005488,binding; GO:0097159,organic cyclic compound binding; GO:1901363,heterocyclic compound binding; GO:0000375,RNA splicing, via transesterification reactions; G…	PF00076.22:RNA recognition motif. (a.k.a. RRM, RBD, or RNP domain)	--	--	--
TbA01G001100	0.3787	0.6378	0.3654	0.3701	0.4446	0.4398	0	0	0	0	0	0	GWHBCHG00000001	662408	664939	+	TbA01G001100	--	--	--	uncharacterized protein LOC110924864 [Helianthus annuus]	RNHX1_ARATH RecName: Full=Putative ribonuclease H protein At1g65750; EC=3.1.26.4;	A0A251TD17_HELAN SubName: Full=Putative RNA-directed DNA polymerase, eukaryota, Reverse transcriptase zinc-binding domain protein {ECO:0000313|EMBL:OTG08794.1};	At2g45230	GO:0046872,metal ion binding; GO:0003676,nucleic acid binding; GO:0004523,RNA-DNA hybrid ribonuclease activity; GO:0003674,molecular_function; GO:0005488,binding; GO:0043167,ion binding; GO:0043169,cation binding; GO:0097159,organic cyclic compound binding; GO:1901363,heterocyclic compound binding; GO:0003824,catalytic activity; GO:0004518,nuclease activity; GO:0004519,endonuclease activity; GO:0…	--	--	--	--
TbA01G001110	0	0	0	0	0	0	0	0	0.0217	0	0	0	GWHBCHG00000001	670630	675923	-	TbA01G001110	--	--	--	putative RNA-directed DNA polymerase, eukaryota [Helianthus annuus]	RNHX1_ARATH RecName: Full=Putative ribonuclease H protein At1g65750; EC=3.1.26.4;	A0A2U1PI57_ARTAN SubName: Full=RNA-directed DNA polymerase, eukaryota, Reverse transcriptase zinc-binding domain protein {ECO:0000313|EMBL:PWA85454.1};	At2g17910	GO:0046872,metal ion binding; GO:0003676,nucleic acid binding; GO:0004523,RNA-DNA hybrid ribonuclease activity; GO:0003674,molecular_function; GO:0005488,binding; GO:0043167,ion binding; GO:0043169,cation binding; GO:0097159,organic cyclic compound binding; GO:1901363,heterocyclic compound binding; GO:0003824,catalytic activity; GO:0004518,nuclease activity; GO:0004519,endonuclease activity; GO:0…	PF00078.27:Reverse transcriptase (RNA-dependent DNA polymerase)	--	--	--
TbA01G001130	96.2849	98.5568	77.1926	59.3464	56.9784	57.5653	74.1633	82.5248	64.9614	77.4675	85.7026	85.4918	GWHBCHG00000001	722967	724541	-	TbA01G001130	--	--	--	hypothetical protein LSAT_6X16401 [Lactuca sativa]	CSPL5_VITVI RecName: Full=CASP-like protein 1E2; Short=VvCASPL1E2;	A0A2U1NB48_ARTAN RecName: Full=CASP-like protein {ECO:0000256|RuleBase:RU361233};	At4g15630	GO:0016021,integral component of membrane; GO:0005886,plasma membrane; GO:0051539,4 iron, 4 sulfur cluster binding; GO:0003674,molecular_function; GO:0005488,binding; GO:0051536,iron-sulfur cluster binding; GO:0051540,metal cluster binding; GO:0005575,cellular_component; GO:0016020,membrane; GO:0031224,intrinsic component of membrane; GO:0110165,cellular anatomical entity; GO:0071944,cell periphe…	PF04535.12:Domain of unknown function (DUF588)	--	--	--
TbA01G001170	0	0	0	0	0	0	0	0.0992	0.1063	0	0.0534	0	GWHBCHG00000001	748456	749527	-	TbA01G001170	--	--	--	putative RNA-directed DNA polymerase, eukaryota [Helianthus annuus]	RNHX1_ARATH RecName: Full=Putative ribonuclease H protein At1g65750; EC=3.1.26.4;	A0A6S7ML26_LACSI RecName: Full=zf-RVT domain-containing protein {ECO:0000259|Pfam:PF13966};	At2g41580	GO:0046872,metal ion binding; GO:0003676,nucleic acid binding; GO:0004523,RNA-DNA hybrid ribonuclease activity; GO:0003674,molecular_function; GO:0005488,binding; GO:0043167,ion binding; GO:0043169,cation binding; GO:0097159,organic cyclic compound binding; GO:1901363,heterocyclic compound binding; GO:0003824,catalytic activity; GO:0004518,nuclease activity; GO:0004519,endonuclease activity; GO:0…	PF13966.6:zinc-binding in reverse transcriptase	--	--	--
TbA01G001180	0	0	0.0489	0	0.0496	0	0.0459	0.1692	0	0	0.0911	0	GWHBCHG00000001	750667	753006	+	TbA01G001180	--	--	--	hypothetical protein LSAT_6X15741 [Lactuca sativa]	--	A0A2J6MIS2_LACSA SubName: Full=Uncharacterized protein {ECO:0000313|EMBL:PLY99445.1};	--	--	--	--	--	--
TbA01G001190	23.6199	25.0963	21.6844	13.2165	19.7538	19.5399	39.8544	36.7276	31.5332	30.4736	33.377	29.8735	GWHBCHG00000001	753735	754040	-	TbA01G001190	--	--	--	hypothetical protein Ccrd_008162 [Cynara cardunculus var. scolymus]	--	A0A103XFK8_CYNCS RecName: Full=zinc_ribbon_15 domain-containing protein {ECO:0000259|Pfam:PF17032};	At1g44414	--	PF17032.5:zinc-ribbon family	--	--	--
TbA01G001210	2.6543	2.5763	2.4573	2.5415	2.5706	2.2314	2.5984	2.126	1.9673	2.4476	2.5779	2.4665	GWHBCHG00000001	772840	777342	+	TbA01G001210	--	--	--	hypothetical protein LSAT_6X15721 [Lactuca sativa]	AGDP1_ARATH RecName: Full=Protein AGENET DOMAIN (AGD)-CONTAINING P1 {ECO:0000303|PubMed:30382101}; AltName: Full=Protein ONE AGENET DOMAIN-CONTAINING PROTEIN {ECO:0000303|PubMed:30425322};	A0A2J6MIM9_LACSA SubName: Full=Uncharacterized protein {ECO:0000313|EMBL:PLY99452.1};	At1g09320	GO:0000775,chromosome, centromeric region; GO:0000792,heterochromatin; GO:0005634,nucleus; GO:0042393,histone binding; GO:0035064,methylated histone binding; GO:0006346,DNA methylation-dependent heterochromatin assembly; GO:0036123,histone H3-K9 dimethylation; GO:0044030,regulation of DNA methylation; GO:0003674,molecular_function; GO:0005488,binding; GO:0005515,protein binding; GO:0140030,modifi…	PF05641.12:Agenet domain	--	--	--
TbA01G001260	3.9605	5.5864	7.3509	5.6372	5.7278	6.0823	4.445	3.4495	4.8537	2.7236	3.4427	3.5454	GWHBCHG00000001	813253	816420	-	TbA01G001260	--	--	--	NAD(P)-binding domain-containing protein, partial [Cynara cardunculus var. scolymus]	Y1222_ARATH RecName: Full=Uncharacterized protein At1g32220, chloroplastic; Flags: Precursor;	A0A6S7NHN7_LACSI RecName: Full=NAD(P)-bd_dom domain-containing protein {ECO:0000259|Pfam:PF13460};	At5g10730	GO:0009507,chloroplast; GO:0005739,mitochondrion; GO:0005634,nucleus; GO:0010287,plastoglobule; GO:0009579,thylakoid; GO:0044877,protein-containing complex binding; GO:0006979,response to oxidative stress; GO:1901006,ubiquinone-6 biosynthetic process; GO:0003674,molecular_function; GO:0005488,binding; GO:0006950,response to stress; GO:0008150,biological_process; GO:0050896,response to stimulus; G…	PF13460.6:NAD(P)H-binding	--	--	--
TbA01G001270	0	0	0	0	0	0	0	0	0	0.0527	0	0	GWHBCHG00000001	820210	822420	-	TbA01G001270	--	K12450 UDP-glucose 4,6-dehydratase [EC:4.2.1.76] | (RefSeq) MUM4; NAD-dependent epimerase/dehydratase family protein (A)	ko00520: Amino sugar and nucleotide sugar metabolism; ko01100: Metabolic pathways; ko01250: Biosynthesis of nucleotide sugars	hypothetical protein LSAT_6X15640 [Lactuca sativa]	RHM2_ARATH RecName: Full=Trifunctional UDP-glucose 4,6-dehydratase/UDP-4-keto-6-deoxy-D-glucose 3,5-epimerase/UDP-4-keto-L-rhamnose-reductase RHM2 {ECO:0000305|PubMed:17190829}; AltName: Full=NDP-rhamnose synthase; AltName: Full=Protein MUCILAGE-MODIFIED 4; AltName: Full=Protein RHAMNOSE BIOSYNTHESIS 2; AltName: Full=Rhamnose biosynthetic enzyme 2; Short=AtRHM2; AltName: Full=UDP-L-rhamnose synth…	A0A2J6MIN1_LACSA SubName: Full=Uncharacterized protein {ECO:0000313|EMBL:PLY99453.1};	At1g53500	GO:0005829,cytosol; GO:0005634,nucleus; GO:0008460,dTDP-glucose 4,6-dehydratase activity; GO:0010489,UDP-4-keto-6-deoxy-glucose-3,5-epimerase activity; GO:0010490,UDP-4-keto-rhamnose-4-keto-reductase activity; GO:0050377,UDP-glucose 4,6-dehydratase activity; GO:0010280,UDP-L-rhamnose synthase activity; GO:0010315,auxin efflux; GO:0051555,flavonol biosynthetic process; GO:0010192,mucilage biosynth…	PF16363.5:GDP-mannose 4,6 dehydratase	--	--	--
TbA01G001280	1.2589	2.1201	1.3967	1.5993	1.4472	1.7056	1.9384	2.1016	1.8306	1.7068	1.8948	2.0681	GWHBCHG00000001	822883	826493	-	TbA01G001280	--	K11375 elongator complex protein 4 | (RefSeq) ELO1; Paxneb protein-like protein (A)	--	Elongator complex protein 4 [Cynara cardunculus var. scolymus]	ELP4_ARATH RecName: Full=Elongator complex protein 4; Short=AtELP4; AltName: Full=Elongator component 4; AltName: Full=Protein ELONGATA 1;	A0A6S7NL95_LACSI RecName: Full=Clat_adaptor_s domain-containing protein {ECO:0000259|Pfam:PF01217};	At3g11220	GO:0005737,cytoplasm; GO:0033588,elongator holoenzyme complex; GO:0008023,transcription elongation factor complex; GO:0016746,transferase activity, transferring acyl groups; GO:0009738,abscisic acid-activated signaling pathway; GO:0009734,auxin-activated signaling pathway; GO:0071329,cellular response to sucrose stimulus; GO:0007275,multicellular organism development; GO:0031538,negative regulati…	PF05625.11:PAXNEB protein	--	--	--
TbA01G001290	4.908	3.9821	5.0505	4.4308	5.1675	5.0663	2.2862	1.5996	1.6731	1.7744	2.1421	1.9248	GWHBCHG00000001	827426	829910	-	TbA01G001290	--	K12394 AP-1 complex subunit sigma 1/2 | (RefSeq) Clathrin adaptor complex small chain family protein (A)	--	hypothetical protein LSAT_6X15600 [Lactuca sativa]	AP1S2_ARATH RecName: Full=AP-1 complex subunit sigma-2; AltName: Full=Adaptor AP-1 19 kDa protein; AltName: Full=Adaptor protein complex AP-1 sigma-2 subunit; AltName: Full=Adaptor-related protein complex 1 sigma-2 subunit; AltName: Full=Clathrin assembly protein complex 1 sigma-2 small chain; AltName: Full=Clathrin assembly small subunit protein AP19-2; Short=AtAP19-2; AltName: Full=Sigma 2 subu…	A0A2J6MIJ5_LACSA RecName: Full=AP complex subunit sigma {ECO:0000256|PIRNR:PIRNR015588};	At4g35410	GO:0030665,clathrin-coated vesicle membrane; GO:0005794,Golgi apparatus; GO:0043231,intracellular membrane-bounded organelle; GO:0030117,membrane coat; GO:0006886,intracellular protein transport; GO:0016192,vesicle-mediated transport; GO:0006810,transport; GO:0006811,ion transport; GO:0006820,anion transport; GO:0008104,protein localization; GO:0008150,biological_process; GO:0009987,cellular proc…	PF01217.20:Clathrin adaptor complex small chain	--	--	--
TbA01G001300	0.0834	0	0	0	0	0	0	0	0	0	0	0	GWHBCHG00000001	831206	831937	+	TbA01G001300	--	--	--	uncharacterized protein LOC110924787 [Helianthus annuus]	--	A0A5N6LC34_9ASTR SubName: Full=Uncharacterized protein {ECO:0000313|EMBL:KAD0338799.1};	At3g47680	--	--	--	--	--
TbA01G001310	53.2751	54.1753	60.8203	62.4879	66.0159	65.8606	33.0619	29.1269	36.9186	46.8165	48.3917	43.9179	GWHBCHG00000001	832692	833980	-	TbA01G001310	--	--	--	phytochrome-interacting ankyrin-repeat protein 2-like [Helianthus annuus]	PIA1_ARATH RecName: Full=Phytochrome-interacting ankyrin-repeat protein 1 {ECO:0000303|PubMed:21395597}; Contains: RecName: Full=Protein ANK6-like, mitochondrial {ECO:0000305};	A0A251U5X6_HELAN SubName: Full=Putative ankyrin repeat-containing domain-containing protein {ECO:0000313|EMBL:OTG18767.1};	At5g07840	GO:0005737,cytoplasm; GO:0005739,mitochondrion; GO:0005634,nucleus; GO:0010313,phytochrome binding; GO:0003674,molecular_function; GO:0005488,binding; GO:0005515,protein binding; GO:0005575,cellular_component; GO:0005622,intracellular anatomical structure; GO:0110165,cellular anatomical entity; GO:0043226,organelle; GO:0043227,membrane-bounded organelle; GO:0043229,intracellular organelle; GO:004…	PF13637.6:Ankyrin repeats (many copies)	--	--	--
TbA01G001320	1.9904	1.4471	2.1845	1.6953	2.5011	2.2089	1.8524	1.2803	2.4837	1.8485	2.1167	2.1759	GWHBCHG00000001	835841	842919	+	TbA01G001320	--	K08869 aarF domain-containing kinase | (RefSeq) ABC1 family protein (A)	--	hypothetical protein LSAT_6X15541 [Lactuca sativa]	AB1K8_ARATH RecName: Full=Protein ACTIVITY OF BC1 COMPLEX KINASE 8, chloroplastic {ECO:0000303|PubMed:22694836}; Short=ABC1-LIKE KINASE 8 {ECO:0000303|PubMed:22694836}; EC=2.7.11.1 {ECO:0000250|UniProtKB:Q9MA15}; AltName: Full=ABC2 homolog protein 13 {ECO:0000303|PubMed:11346655}; Short=AtATH13 {ECO:0000303|PubMed:11346655}; AltName: Full=Oxidative stress-related ABC1-like protein 1, chloroplasti…	A0A6S7NK88_LACSI SubName: Full=Uncharacterized protein {ECO:0000313|EMBL:CAB4101112.1};	At5g24810	GO:0009507,chloroplast; GO:0009941,chloroplast envelope; GO:0031969,chloroplast membrane; GO:0016021,integral component of membrane; GO:0009536,plastid; GO:0005524,ATP binding; GO:0004672,protein kinase activity; GO:0106310,protein serine kinase activity; GO:0106311,protein threonine kinase activity; GO:0034599,cellular response to oxidative stress; GO:0007623,circadian rhythm; GO:0055072,iron io…	PF00144.24:Beta-lactamase	--	--	--
TbA01G001330	4.5937	4.894	5.7278	6.2679	5.8509	5.5778	3.9252	3.364	3.8391	2.076	1.8302	2.3921	GWHBCHG00000001	843104	844542	-	TbA01G001330	--	--	--	hypothetical protein LSAT_6X15520 [Lactuca sativa]	SRR1_ARATH RecName: Full=Protein SENSITIVITY TO RED LIGHT REDUCED 1;	A0A2J6MIK4_LACSA RecName: Full=SRR1 domain-containing protein {ECO:0000259|Pfam:PF07985};	At5g59560	GO:0005737,cytoplasm; GO:0005634,nucleus; GO:0007623,circadian rhythm; GO:0007017,microtubule-based process; GO:0010017,red or far-red light signaling pathway; GO:0009585,red, far-red light phototransduction; GO:0042752,regulation of circadian rhythm; GO:0008150,biological_process; GO:0048511,rhythmic process; GO:0009987,cellular process; GO:0007154,cell communication; GO:0007165,signal transduct…	PF07985.12:SRR1	--	--	--
TbA01G001340	0	0.0314	0.0612	0.031	0.1242	0	0.2587	0.2119	0.2555	0	0	0.0278	GWHBCHG00000001	846294	850499	+	TbA01G001340	--	--	--	hypothetical protein LSAT_3X92801 [Lactuca sativa]	CCLOP_LOTJA RecName: Full=Protein CYCLOPS {ECO:0000303|PubMed:19074278}; Short=LjCYCLOPS {ECO:0000303|PubMed:19074278}; AltName: Full=Protein IPD3 homolog {ECO:0000305};	A0A6S7MSZ9_LACSI SubName: Full=Uncharacterized protein {ECO:0000313|EMBL:CAB4088770.1};	--	GO:0005634,nucleus; GO:0003700,DNA-binding transcription factor activity; GO:0042803,protein homodimerization activity; GO:0043565,sequence-specific DNA binding; GO:0036377,arbuscular mycorrhizal association; GO:0009877,nodulation; GO:0045893,positive regulation of transcription, DNA-templated; GO:0006355,regulation of transcription, DNA-templated; GO:0003674,molecular_function; GO:0140110,transc…	--	--	--	--
TbA01G001350	65.1465	69.3445	73.2636	71.4723	78.7238	75.5902	69.211	45.9569	70.0425	64.4852	66.9051	62.7982	GWHBCHG00000001	851637	856797	+	TbA01G001350	--	K08829 male germ cell-associated kinase [EC:2.7.11.22] | (RefSeq) Protein kinase superfamily protein (A)	--	hypothetical protein LSAT_6X15481 [Lactuca sativa]	CDKF4_ORYSJ RecName: Full=Cyclin-dependent kinase F-4; Short=CDKF;4; EC=2.7.11.22; EC=2.7.11.23; AltName: Full=Serine/threonine-protein kinase MHK-like protein 2;	A0A2J6MIK6_LACSA RecName: Full=Protein kinase domain-containing protein {ECO:0000259|PROSITE:PS50011};	At5g45430	GO:0005737,cytoplasm; GO:0005634,nucleus; GO:0005524,ATP binding; GO:0004693,cyclin-dependent protein serine/threonine kinase activity; GO:0106310,protein serine kinase activity; GO:0004674,protein serine/threonine kinase activity; GO:0106311,protein threonine kinase activity; GO:0008353,RNA polymerase II CTD heptapeptide repeat kinase activity; GO:0035556,intracellular signal transduction; GO:00…	PF00069.25:Protein kinase domain	--	--	--
TbA01G001360	0.6755	0.478	0.7758	0.503	0.5979	0.3113	0.5536	0.4564	0.4606	0.8432	0.9828	0.5919	GWHBCHG00000001	858988	863996	-	TbA01G001360	--	--	--	hypothetical protein LSAT_6X15460 [Lactuca sativa]	BRXL1_ARATH RecName: Full=Protein Brevis radix-like 1; Short=AtBRXL1;	A0A6S7NHX2_LACSI SubName: Full=Uncharacterized protein {ECO:0000313|EMBL:CAB4101108.1};	At1g31880	GO:0005634,nucleus; GO:0005575,cellular_component; GO:0005622,intracellular anatomical structure; GO:0043226,organelle; GO:0043227,membrane-bounded organelle; GO:0043229,intracellular organelle; GO:0043231,intracellular membrane-bounded organelle; GO:0110165,cellular anatomical entity	PF08381.11:Transcription factor regulating root and shoot growth via Pin3	--	--	--
TbA01G001370	8.7554	5.4586	5.5524	9.5733	9.644	10.3098	11.2576	11.8053	9.0399	9.6291	10.2332	10.4605	GWHBCHG00000001	879352	881218	-	TbA01G001370	--	--	--	hypothetical protein Ccrd_008149 [Cynara cardunculus var. scolymus]	--	A0A124SB87_CYNCS SubName: Full=Uncharacterized protein {ECO:0000313|EMBL:KVH89857.1};	At1g31460	--	--	--	--	--
TbA01G001380	70.415	73.8854	66.7147	48.6723	48.0411	47.2493	61.9371	55.732	69.7525	44.3514	45.3843	46.6466	GWHBCHG00000001	882130	885036	+	TbA01G001380	--	K14816 pre-60S factor REI1 | (RefSeq) Zinc finger protein 622 (A)	--	hypothetical protein LSAT_6X15381 [Lactuca sativa]	REIL1_ARATH RecName: Full=Cytoplasmic 60S subunit biogenesis factor REI1 homolog 1 {ECO:0000305}; AltName: Full=Protein REI1-LIKE 1 {ECO:0000303|PubMed:24038679}; AltName: Full=pre-60S factor REI1 homolog 1 {ECO:0000305};	A0A6S7NL78_LACSI RecName: Full=C2H2-type domain-containing protein {ECO:0000259|PROSITE:PS50157};	At2g24500	GO:0005737,cytoplasm; GO:0030687,preribosome, large subunit precursor; GO:0003676,nucleic acid binding; GO:0008270,zinc ion binding; GO:0042273,ribosomal large subunit biogenesis; GO:0003674,molecular_function; GO:0005488,binding; GO:0097159,organic cyclic compound binding; GO:1901363,heterocyclic compound binding; GO:0043167,ion binding; GO:0043169,cation binding; GO:0046872,metal ion binding; G…	PF12756.7:C2H2 type zinc-finger (2 copies)	--	--	--
TbA01G001390	2.3507	0.7604	1.5273	1.4065	0.6101	1.3464	0.9559	1.0011	1.2449	1.3008	1.5519	1.5131	GWHBCHG00000001	888275	891333	-	TbA01G001390	--	--	--	hypothetical protein LSAT_6X15360 [Lactuca sativa]	--	A0A2J6MIN9_LACSA SubName: Full=Uncharacterized protein {ECO:0000313|EMBL:PLY99436.1};	At5g10580	GO:0016021,integral component of membrane; GO:0005575,cellular_component; GO:0016020,membrane; GO:0031224,intrinsic component of membrane; GO:0110165,cellular anatomical entity	PF04654.12:Protein of unknown function, DUF599	--	--	--
TbA01G001410	0	0.0592	0.144	0.0584	0.0876	0.0289	0.1623	0.2742	0.1603	0.3779	0.2147	0.4448	GWHBCHG00000001	912751	915729	+	TbA01G001410	--	K13418 somatic embryogenesis receptor kinase 1 [EC:2.7.10.1 2.7.11.1] | (RefSeq) SERK1; somatic embryogenesis receptor-like kinase 1 (A)	--	hypothetical protein LSAT_6X15301 [Lactuca sativa]	PRK4_ARATH RecName: Full=Pollen receptor-like kinase 4 {ECO:0000303|PubMed:23024212}; Short=AtPRK4 {ECO:0000303|PubMed:23024212}; EC=2.7.11.1 {ECO:0000305}; Flags: Precursor;	A0A6S7NPK8_LACSI RecName: Full=Protein kinase domain-containing protein {ECO:0000259|PROSITE:PS50011};	At3g20190	GO:0016021,integral component of membrane; GO:0005524,ATP binding; GO:0106310,protein serine kinase activity; GO:0106311,protein threonine kinase activity; GO:0080092,regulation of pollen tube growth; GO:0000166,nucleotide binding; GO:0003674,molecular_function; GO:0005488,binding; GO:0017076,purine nucleotide binding; GO:0030554,adenyl nucleotide binding; GO:0032553,ribonucleotide binding; GO:00…	PF00069.25:Protein kinase domain	--	--	--
TbA01G001420	9.1432	10.8499	8.4073	10.9827	11.1348	12.7654	7.8501	7.9497	5.9657	11.4491	10.1843	10.4307	GWHBCHG00000001	917747	919234	+	TbA01G001420	--	K01866 tyrosyl-tRNA synthetase [EC:6.1.1.1] | (RefSeq) EMB2768; Tyrosyl-tRNA synthetase, class Ib, bacterial/mitochondrial (A)	ko00970: Aminoacyl-tRNA biosynthesis	hypothetical protein LSAT_6X15261 [Lactuca sativa]	SYYM_ARATH RecName: Full=Tyrosine--tRNA ligase, chloroplastic/mitochondrial {ECO:0000305}; EC=6.1.1.1 {ECO:0000250|UniProtKB:Q9Y2Z4}; AltName: Full=Protein EMBRYO DEFECTIVE 2768 {ECO:0000303|PubMed:16297076}; AltName: Full=Protein EMBRYONIC FACTOR 31 {ECO:0000303|PubMed:22714903}; AltName: Full=Tyrosyl-tRNA synthetase {ECO:0000305}; Short=TyrRS {ECO:0000305}; Flags: Precursor;	A0A2J6M5B4_LACSA RecName: Full=Tyrosine--tRNA ligase {ECO:0000256|RuleBase:RU361234}; EC=6.1.1.1 {ECO:0000256|RuleBase:RU361234}; AltName: Full=Tyrosyl-tRNA synthetase {ECO:0000256|RuleBase:RU361234};	At3g02660	GO:0009507,chloroplast; GO:0009570,chloroplast stroma; GO:0005829,cytosol; GO:0005739,mitochondrion; GO:0005524,ATP binding; GO:0003723,RNA binding; GO:0004831,tyrosine-tRNA ligase activity; GO:0009793,embryo development ending in seed dormancy; GO:0043039,tRNA aminoacylation; GO:0006437,tyrosyl-tRNA aminoacylation; GO:0000166,nucleotide binding; GO:0003674,molecular_function; GO:0005488,binding;…	PF00579.25:tRNA synthetases class I (W and Y)	--	--	--
TbA01G001430	100.041	87.2544	122.196	88.9227	81.3919	93.9957	48.0846	50.8655	55.1818	58.4167	57.8895	61.1366	GWHBCHG00000001	919688	921570	-	TbA01G001430	--	K02873 large subunit ribosomal protein L13e | (RefSeq) BBC1; breast basic conserved 1 (A)	ko03010: Ribosome	hypothetical protein LSAT_6X15240 [Lactuca sativa]	RL131_ARATH RecName: Full=60S ribosomal protein L13-1; AltName: Full=Protein BBC1 homolog;	A0A2J6M562_LACSA RecName: Full=60S ribosomal protein L13 {ECO:0000256|RuleBase:RU000572};	At3g49010	GO:0005618,cell wall; GO:0005829,cytosol; GO:0022625,cytosolic large ribosomal subunit; GO:0022626,cytosolic ribosome; GO:0005730,nucleolus; GO:0005886,plasma membrane; GO:0009506,plasmodesma; GO:0042788,polysomal ribosome; GO:0005774,vacuolar membrane; GO:0003729,mRNA binding; GO:0003723,RNA binding; GO:0003735,structural constituent of ribosome; GO:0006412,translation; GO:0003674,molecular_func…	PF01294.18:Ribosomal protein L13e	--	--	--
TbA01G001440	8.2044	8.4007	8.0692	9.9619	10.3282	9.9493	7.8257	5.6846	7.8873	7.8224	8.351	7.2519	GWHBCHG00000001	924757	938620	+	TbA01G001440	--	K16225 probable WRKY transcription factor 52 | (RefSeq) RRS1; Disease resistance protein (TIR-NBS-LRR class) (A)	ko04626: Plant-pathogen interaction	hypothetical protein LSAT_8X50380 [Lactuca sativa]	TMVRN_NICGU RecName: Full=TMV resistance protein N; EC=3.2.2.6 {ECO:0000255|PROSITE-ProRule:PRU00204};	A0A2J6M3S9_LACSA RecName: Full=TIR domain-containing protein {ECO:0000259|PROSITE:PS50104};	At5g17680	GO:0005737,cytoplasm; GO:0043531,ADP binding; GO:0005524,ATP binding; GO:0050135,NAD(P)+ nucleosidase activity; GO:0061809,NAD+ nucleotidase, cyclic ADP-ribose generating; GO:0009626,plant-type hypersensitive response; GO:0007165,signal transduction; GO:0000166,nucleotide binding; GO:0003674,molecular_function; GO:0005488,binding; GO:0017076,purine nucleotide binding; GO:0030554,adenyl nucleotide…	PF00931.22:NB-ARC domain	--	--	--
TbA01G001450	10.8287	12.3398	8.2814	11.0885	12.1145	10.2168	9.8081	9.8004	10.043	11.415	11.9913	12.9671	GWHBCHG00000001	949167	953497	+	TbA01G001450	--	K01001 UDP-N-acetylglucosamine--dolichyl-phosphate N-acetylglucosaminephosphotransferase [EC:2.7.8.15] | (RefSeq) GPT; UDP-glcnac-adolichol phosphate glcnac-1-p-transferase (A)	ko00510: N-Glycan biosynthesis; ko01100: Metabolic pathways	hypothetical protein LSAT_6X15201 [Lactuca sativa]	--	A0A6S7NHW0_LACSI RecName: Full=GlcNAc-1-P transferase {ECO:0000256|ARBA:ARBA00013408}; EC=2.7.8.15 {ECO:0000256|ARBA:ARBA00013225}; AltName: Full=N-acetylglucosamine-1-phosphate transferase {ECO:0000256|ARBA:ARBA00013705}; AltName: Full=UDP-N-acetylglucosamine--dolichyl-phosphate N-acetylglucosaminephosphotransferase {ECO:0000256|ARBA:ARBA00017659};	At3g57220	GO:0005789,endoplasmic reticulum membrane; GO:0016021,integral component of membrane; GO:0046872,metal ion binding; GO:0008963,phospho-N-acetylmuramoyl-pentapeptide-transferase activity; GO:0016757,transferase activity, transferring glycosyl groups; GO:0003975,UDP-N-acetylglucosamine-dolichyl-phosphate N-acetylglucosaminephosphotransferase activity; GO:0006488,dolichol-linked oligosaccharide bios…	PF00953.21:Glycosyl transferase family 4	--	--	--
TbA01G001460	8.2427	11.2273	12.6381	9.062	11.0882	9.4012	2.7997	2.58	5.4001	3.9911	3.0421	4.2557	GWHBCHG00000001	955257	955652	+	TbA01G001460	--	--	--	--	--	--	--	--	--	--	--	--
TbA01G001480	1.1127	1.7381	2.3946	1.9656	1.8841	2.4849	1.5893	1.7146	3.6763	3.0945	1.8459	2.2872	GWHBCHG00000001	964769	967282	+	TbA01G001480	--	K19219 peptidyl-lysine (3S)-dioxygenase / protease [EC:1.14.11.63 3.4.-.-] | (RefSeq) 2-oxoglutarate (2OG) and Fe(II)-dependent oxygenase superfamily protein (A)	--	hypothetical protein LSAT_6X15181 [Lactuca sativa]	--	A0A2J6M4Z6_LACSA RecName: Full=JmjC domain-containing protein {ECO:0000259|PROSITE:PS51184};	At3g45880	GO:0016706,2-oxoglutarate-dependent dioxygenase activity; GO:0003674,molecular_function; GO:0003824,catalytic activity; GO:0016491,oxidoreductase activity; GO:0016705,oxidoreductase activity, acting on paired donors, with incorporation or reduction of molecular oxygen; GO:0051213,dioxygenase activity	PF13621.6:Cupin-like domain	--	--	--
TbA01G001490	43.4979	43.7802	34.5916	64.4294	62.5969	65.2651	94.3242	119.423	92.0427	99.352	97.4156	100.686	GWHBCHG00000001	971784	974488	+	TbA01G001490	--	K09840 9-cis-epoxycarotenoid dioxygenase [EC:1.13.11.51] | (RefSeq) NCED4; nine-cis-epoxycarotenoid dioxygenase 4 (A)	ko00906: Carotenoid biosynthesis; ko01100: Metabolic pathways; ko01110: Biosynthesis of secondary metabolites	hypothetical protein LSAT_6X15161 [Lactuca sativa]	CCD4_ARATH RecName: Full=Probable carotenoid cleavage dioxygenase 4, chloroplastic; Short=AtCCD4; EC=1.14.99.-; AltName: Full=AtNCED4; Flags: Precursor;	A0A6S7NL68_LACSI SubName: Full=Uncharacterized protein {ECO:0000313|EMBL:CAB4101095.1};	At4g19170	GO:0009507,chloroplast; GO:0009570,chloroplast stroma; GO:0005829,cytosol; GO:0010287,plastoglobule; GO:0010436,carotenoid dioxygenase activity; GO:0046872,metal ion binding; GO:0016121,carotene catabolic process; GO:0003674,molecular_function; GO:0003824,catalytic activity; GO:0016491,oxidoreductase activity; GO:0016701,oxidoreductase activity, acting on single donors with incorporation of molec…	PF03055.15:Retinal pigment epithelial membrane protein	--	--	--
TbA01G001500	10.6062	10.7683	12.6278	8.2867	7.792	7.861	8.6016	6.262	8.0724	7.0674	6.7888	6.7351	GWHBCHG00000001	979207	994180	+	TbA01G001500	--	--	--	hypothetical protein LSAT_6X15141 [Lactuca sativa]	ALY3_ARATH RecName: Full=Protein ALWAYS EARLY 3; Short=AtALY3;	A0A6S7NHF2_LACSI SubName: Full=Uncharacterized protein {ECO:0000313|EMBL:CAB4101094.1};	At3g21430	GO:0005654,nucleoplasm; GO:0017053,transcription repressor complex; GO:0003677,DNA binding; GO:0051726,regulation of cell cycle; GO:0006357,regulation of transcription by RNA polymerase II; GO:0000003,reproduction; GO:0006351,transcription, DNA-templated; GO:0003674,molecular_function; GO:0003676,nucleic acid binding; GO:0005488,binding; GO:0097159,organic cyclic compound binding; GO:1901363,hete…	PF06584.13:DIRP	MYB-related	TF	MYB->MYB-related
TbA01G001520	9.0804	10.7942	12.8484	10.9866	14.637	12.8047	6.7364	8.0124	7.1968	6.3314	6.3722	7.1223	GWHBCHG00000001	997843	999090	+	TbA01G001520	--	K02957 small subunit ribosomal protein S15Ae | (RefSeq) rps15ab; ribosomal protein S15A B (A)	ko03010: Ribosome	40S ribosomal protein S15a-5-like [Helianthus annuus]	R15A2_ARATH RecName: Full=40S ribosomal protein S15a-2;	A0A5N6NWG7_9ASTR SubName: Full=Uncharacterized protein {ECO:0000313|EMBL:KAD5508107.1};	At2g19720	GO:0022627,cytosolic small ribosomal subunit; GO:0003735,structural constituent of ribosome; GO:0006412,translation; GO:0003674,molecular_function; GO:0005198,structural molecule activity; GO:0006518,peptide metabolic process; GO:0006807,nitrogen compound metabolic process; GO:0008150,biological_process; GO:0008152,metabolic process; GO:0009058,biosynthetic process; GO:0009059,macromolecule biosy…	PF00410.19:Ribosomal protein S8	--	--	--
TbA01G001530	3.989	3.8336	4.3079	3.491	3.6696	5.0703	4.6377	2.932	3.3564	3.8745	4.1195	3.4428	GWHBCHG00000001	999716	1001339	-	TbA01G001530	--	--	--	CAP-Gly domain-containing linker protein 1 isoform X1 [Helianthus annuus]	--	A0A251U6U3_HELAN SubName: Full=Uncharacterized protein {ECO:0000313|EMBL:OTG18854.1};	At4g15790	--	PF16888.5:Domain of unknown function (DUF5082)	--	--	--
TbA01G001540	0.5065	0.4301	0.4189	0.0354	0.0708	0.105	0.0983	0.1208	0.0648	0.0327	0.1626	0.3487	GWHBCHG00000001	1001418	1003845	-	TbA01G001540	--	K05278 flavonol synthase [EC:1.14.20.6] | (RefSeq) FLS1; flavonol synthase 1 (A)	ko00941: Flavonoid biosynthesis; ko01100: Metabolic pathways; ko01110: Biosynthesis of secondary metabolites	hypothetical protein LSAT_6X14981 [Lactuca sativa]	SRG1_ARATH RecName: Full=Protein SRG1; Short=AtSRG1; AltName: Full=Protein SENESCENCE-RELATED GENE 1;	A0A2J6M504_LACSA RecName: Full=Fe2OG dioxygenase domain-containing protein {ECO:0000259|PROSITE:PS51471};	At3g21420	GO:0046872,metal ion binding; GO:0016682,oxidoreductase activity, acting on diphenols and related substances as donors, oxygen as acceptor; GO:0010150,leaf senescence; GO:0003674,molecular_function; GO:0005488,binding; GO:0043167,ion binding; GO:0043169,cation binding; GO:0003824,catalytic activity; GO:0016491,oxidoreductase activity; GO:0016679,oxidoreductase activity, acting on diphenols and re…	PF14226.6:non-haem dioxygenase in morphine synthesis N-terminal	--	--	--
TbA01G001560	0	0	0	0	0	0	0.1034	0.0476	0.0894	0.1418	0.0897	0.0625	GWHBCHG00000001	1032582	1036782	-	TbA01G001560	--	--	--	uncharacterized protein LOC110906897 [Helianthus annuus]	RNHX1_ARATH RecName: Full=Putative ribonuclease H protein At1g65750; EC=3.1.26.4;	A0A2U1P3B3_ARTAN SubName: Full=Reverse transcriptase domain, Reverse transcriptase zinc-binding domain protein {ECO:0000313|EMBL:PWA80255.1};	At2g17610	GO:0046872,metal ion binding; GO:0003676,nucleic acid binding; GO:0004523,RNA-DNA hybrid ribonuclease activity; GO:0003674,molecular_function; GO:0005488,binding; GO:0043167,ion binding; GO:0043169,cation binding; GO:0097159,organic cyclic compound binding; GO:1901363,heterocyclic compound binding; GO:0003824,catalytic activity; GO:0004518,nuclease activity; GO:0004519,endonuclease activity; GO:0…	PF00078.27:Reverse transcriptase (RNA-dependent DNA polymerase)	--	--	--
TbA01G001570	10.9488	12.6973	9.4571	10.0794	10.5046	10.152	8.831	8.1823	8.5352	6.2946	6.4639	6.2098	GWHBCHG00000001	1043325	1047439	-	TbA01G001570	--	--	--	Zinc finger, RING/FYVE/PHD-type [Cynara cardunculus var. scolymus]	RF4_ARATH RecName: Full=Putative E3 ubiquitin-protein ligase RF4; EC=2.3.2.27; AltName: Full=RING finger protein 4; AltName: Full=RING-type E3 ubiquitin transferase RF4 {ECO:0000305};	A0A118JTQ7_CYNCS SubName: Full=Zinc finger, RING/FYVE/PHD-type {ECO:0000313|EMBL:KVH89875.1};	At1g03370_1	GO:0046872,metal ion binding; GO:0016740,transferase activity; GO:0016567,protein ubiquitination; GO:0003674,molecular_function; GO:0005488,binding; GO:0043167,ion binding; GO:0043169,cation binding; GO:0003824,catalytic activity; GO:0006464,cellular protein modification process; GO:0006807,nitrogen compound metabolic process; GO:0008150,biological_process; GO:0008152,metabolic process; GO:000998…	PF13920.6:Zinc finger, C3HC4 type (RING finger)	--	--	--
TbA01G001580	1.2426	1.0351	1.3895	1.0211	1.3538	1.4484	1.9696	1.0843	1.4909	1.8378	2.0301	1.9299	GWHBCHG00000001	1057530	1059690	+	TbA01G001580	--	--	--	hypothetical protein LSAT_6X13640 [Lactuca sativa]	THA8L_ARATH RecName: Full=Protein THYLAKOID ASSEMBLY 8-like, chloroplastic {ECO:0000303|PubMed:24047899}; Short=AtTHA8L {ECO:0000303|PubMed:24047899}; Flags: Precursor;	A0A2J6M507_LACSA SubName: Full=Uncharacterized protein {ECO:0000313|EMBL:PLY94688.1};	At3g46870	GO:0009507,chloroplast; GO:1990825,sequence-specific mRNA binding; GO:0003727,single-stranded RNA binding; GO:0008270,zinc ion binding; GO:0003674,molecular_function; GO:0003676,nucleic acid binding; GO:0003723,RNA binding; GO:0003729,mRNA binding; GO:0005488,binding; GO:0097159,organic cyclic compound binding; GO:1901363,heterocyclic compound binding; GO:0043167,ion binding; GO:0043169,cation bi…	PF13041.6:PPR repeat family	--	--	--
TbA01G001600	64.7013	67.0834	74.6126	138.071	146.346	141.84	45.1057	42.669	47.7689	43.1354	33.9005	42.3093	GWHBCHG00000001	1061896	1062204	-	TbA01G001600	--	K03676 glutaredoxin 3 | (RefSeq) Thioredoxin superfamily protein (A)	--	hypothetical protein LSAT_6X13661 [Lactuca sativa]	GRXS2_ARATH RecName: Full=Monothiol glutaredoxin-S2; Short=AtGrxS2; AltName: Full=Protein ROXY 10;	A0A2J6M5C0_LACSA RecName: Full=Glutaredoxin domain-containing protein {ECO:0000259|PROSITE:PS51354};	At5g18600	GO:0005737,cytoplasm; GO:0051537,2 iron, 2 sulfur cluster binding; GO:0046872,metal ion binding; GO:0015035,protein disulfide oxidoreductase activity; GO:0000122,negative regulation of transcription by RNA polymerase II; GO:0003674,molecular_function; GO:0005488,binding; GO:0051536,iron-sulfur cluster binding; GO:0051540,metal cluster binding; GO:0043167,ion binding; GO:0043169,cation binding; GO…	PF00462.24:Glutaredoxin	--	--	--
TbA01G001610	30.2868	28.3041	36.5694	55.4722	63.175	59.1726	17.5981	18.7613	23.522	29.0962	24.1341	27.8708	GWHBCHG00000001	1077780	1078085	+	TbA01G001610	--	K03676 glutaredoxin 3 | (RefSeq) Thioredoxin superfamily protein (A)	--	Glutaredoxin [Cynara cardunculus var. scolymus]	GRXS2_ARATH RecName: Full=Monothiol glutaredoxin-S2; Short=AtGrxS2; AltName: Full=Protein ROXY 10;	A0A103XFM7_CYNCS SubName: Full=Glutaredoxin {ECO:0000313|EMBL:KVH89878.1};	At4g15680	GO:0005737,cytoplasm; GO:0051537,2 iron, 2 sulfur cluster binding; GO:0046872,metal ion binding; GO:0015035,protein disulfide oxidoreductase activity; GO:0000122,negative regulation of transcription by RNA polymerase II; GO:0003674,molecular_function; GO:0005488,binding; GO:0051536,iron-sulfur cluster binding; GO:0051540,metal cluster binding; GO:0043167,ion binding; GO:0043169,cation binding; GO…	PF00462.24:Glutaredoxin	--	--	--
TbA01G001620	71.9741	77.8378	78.9118	107.314	120.667	105.024	46.8147	52.2808	45.818	47.1528	55.4146	55.0188	GWHBCHG00000001	1083776	1084222	+	TbA01G001620	--	K03676 glutaredoxin 3 | (RefSeq) Thioredoxin superfamily protein (A)	--	hypothetical protein LSAT_6X13941 [Lactuca sativa]	GRXS3_ARATH RecName: Full=Monothiol glutaredoxin-S3; Short=AtGrxS3; AltName: Full=Protein ROXY 11;	A0A2J6M512_LACSA RecName: Full=Glutaredoxin domain-containing protein {ECO:0000259|PROSITE:PS51354};	At4g15700	GO:0005737,cytoplasm; GO:0005634,nucleus; GO:0051537,2 iron, 2 sulfur cluster binding; GO:0046872,metal ion binding; GO:0015035,protein disulfide oxidoreductase activity; GO:0003674,molecular_function; GO:0005488,binding; GO:0051536,iron-sulfur cluster binding; GO:0051540,metal cluster binding; GO:0043167,ion binding; GO:0043169,cation binding; GO:0003824,catalytic activity; GO:0015036,disulfide …	PF00462.24:Glutaredoxin	--	--	--
TbA01G001630	3.1112	1.968	2.893	3.6997	3.9606	3.1922	4.4816	3.6606	4.1256	4.8787	5.5913	5.6816	GWHBCHG00000001	1091440	1094214	+	TbA01G001630	--	--	--	hypothetical protein LSAT_6X13861 [Lactuca sativa]	Y4554_ARATH RecName: Full=Uncharacterized protein At4g15545;	A0A2J6K859_LACSA SubName: Full=Uncharacterized protein {ECO:0000313|EMBL:PLY71239.1};	At4g15540_2	GO:0005829,cytosol; GO:0005783,endoplasmic reticulum; GO:0010168,ER body; GO:0043621,protein self-association; GO:0003674,molecular_function; GO:0005488,binding; GO:0005515,protein binding; GO:0005575,cellular_component; GO:0005622,intracellular anatomical structure; GO:0005737,cytoplasm; GO:0110165,cellular anatomical entity; GO:0012505,endomembrane system; GO:0043226,organelle; GO:0043227,membr…	PF15908.5:Hyaluronan mediated motility receptor C-terminal	--	--	--
TbA01G001640	0.1933	0.2234	0.2487	0.063	0.0946	0.3118	2.2472	1.264	2.1048	1.1067	2.2004	1.9761	GWHBCHG00000001	1095987	1099469	+	TbA01G001640	--	K13416 brassinosteroid insensitive 1-associated receptor kinase 1 [EC:2.7.10.1 2.7.11.1] | (RefSeq) BAK1; BRI1-associated receptor kinase (A)	ko04016: MAPK signaling pathway - plant; ko04075: Plant hormone signal transduction; ko04626: Plant-pathogen interaction	hypothetical protein LSAT_6X13841 [Lactuca sativa]	RBK2_ARATH RecName: Full=Receptor-like cytosolic serine/threonine-protein kinase RBK2; EC=2.7.11.1; AltName: Full=Protein ROP BINDING PROTEIN KINASES 2;	A0A6S7NPH5_LACSI RecName: Full=Protein kinase domain-containing protein {ECO:0000259|PROSITE:PS50011};	At5g18910	GO:0005737,cytoplasm; GO:0005634,nucleus; GO:0005524,ATP binding; GO:0051020,GTPase binding; GO:0106310,protein serine kinase activity; GO:0106311,protein threonine kinase activity; GO:0000166,nucleotide binding; GO:0003674,molecular_function; GO:0005488,binding; GO:0017076,purine nucleotide binding; GO:0030554,adenyl nucleotide binding; GO:0032553,ribonucleotide binding; GO:0032555,purine ribonu…	PF00069.25:Protein kinase domain	--	--	--
TbA01G001650	5.3396	5.8804	6.0434	4.9557	6.3037	6.322	4.7553	3.6601	4.6712	4.8261	4.5032	3.6851	GWHBCHG00000001	1099745	1103042	-	TbA01G001650	--	K02520 translation initiation factor IF-3 | (RefSeq) Translation initiation factor 3 protein (A)	--	hypothetical protein LSAT_6X13820 [Lactuca sativa]	IF31_ARATH RecName: Full=Translation initiation factor IF3-1, mitochondrial {ECO:0000305}; Short=AtIF3-1 {ECO:0000303|PubMed:25630975}; AltName: Full=AtINFC-1 {ECO:0000303|PubMed:25630975}; Flags: Precursor;	A0A2J6K820_LACSA RecName: Full=IF3_N domain-containing protein {ECO:0000259|Pfam:PF05198};	At1g34360	GO:0005739,mitochondrion; GO:0043022,ribosome binding; GO:0003743,translation initiation factor activity; GO:0032790,ribosome disassembly; GO:0003674,molecular_function; GO:0005488,binding; GO:0043021,ribonucleoprotein complex binding; GO:0044877,protein-containing complex binding; GO:0003676,nucleic acid binding; GO:0003723,RNA binding; GO:0008135,translation factor activity, RNA binding; GO:004…	PF05198.16:Translation initiation factor IF-3, N-terminal domain	--	--	--
TbA01G001660	11.2176	12.3549	11.8042	8.9546	9.107	8.9379	8.1843	6.4192	6.9142	5.0777	5.0971	4.5876	GWHBCHG00000001	1104998	1111655	+	TbA01G001660	--	--	--	hypothetical protein LSAT_6X14240 [Lactuca sativa]	SPL7_ARATH RecName: Full=Squamosa promoter-binding-like protein 7;	A0A2J6K846_LACSA RecName: Full=SBP-type domain-containing protein {ECO:0000259|PROSITE:PS51141};	At5g18830	GO:0016607,nuclear speck; GO:0003677,DNA binding; GO:0046872,metal ion binding; GO:0042803,protein homodimerization activity; GO:0035874,cellular response to copper ion starvation; GO:0048638,regulation of developmental growth; GO:0006355,regulation of transcription, DNA-templated; GO:0003674,molecular_function; GO:0003676,nucleic acid binding; GO:0005488,binding; GO:0097159,organic cyclic compou…	--	SBP	TF	SBP
TbA01G001670	23.6186	25.8266	27.9332	31.6315	32.3596	31.7155	21.7819	16.3159	26.8142	14.9478	15.2016	14.6449	GWHBCHG00000001	1111889	1114914	+	TbA01G001670	--	K19045 E3 ubiquitin-protein ligase BIG BROTHER and related proteins [EC:2.3.2.27] | (RefSeq) RING/U-box superfamily protein (A)	--	hypothetical protein LSAT_6X14280 [Lactuca sativa]	HIP1_ORYSJ RecName: Full=Probable E3 ubiquitin-protein ligase HIP1; EC=2.3.2.27; AltName: Full=HAL3-interacting protein 1; Short=OsHIP1; AltName: Full=RING-H2 finger HIP1; AltName: Full=RING-type E3 ubiquitin transferase HIP1 {ECO:0000305};	A0A2J6K814_LACSA RecName: Full=RING-type domain-containing protein {ECO:0000259|PROSITE:PS50089};	At5g10650	GO:0046872,metal ion binding; GO:0061630,ubiquitin protein ligase activity; GO:0040008,regulation of growth; GO:0003674,molecular_function; GO:0005488,binding; GO:0043167,ion binding; GO:0043169,cation binding; GO:0003824,catalytic activity; GO:0004842,ubiquitin-protein transferase activity; GO:0016740,transferase activity; GO:0019787,ubiquitin-like protein transferase activity; GO:0061659,ubiqui…	PF13639.6:Ring finger domain	--	--	--
TbA01G001700	0	0	0.0551	0.1117	0.0559	0.1659	0	0.1431	0.2045	0.0517	0	0	GWHBCHG00000001	1146131	1147150	+	TbA01G001700	--	K01611 S-adenosylmethionine decarboxylase [EC:4.1.1.50] | (RefSeq) BUD2; Adenosylmethionine decarboxylase family protein (A)	ko00270: Cysteine and methionine metabolism; ko00330: Arginine and proline metabolism; ko01100: Metabolic pathways	hypothetical protein LSAT_6X14941 [Lactuca sativa]	DCAM4_ARATH RecName: Full=S-adenosylmethionine decarboxylase proenzyme 4 {ECO:0000305}; Short=AdoMetDC4 {ECO:0000305}; EC=4.1.1.50 {ECO:0000269|PubMed:16699540}; Contains: RecName: Full=S-adenosylmethionine decarboxylase 1 alpha chain {ECO:0000250|UniProtKB:P17707}; Contains: RecName: Full=S-adenosylmethionine decarboxylase 1 beta chain {ECO:0000250|UniProtKB:P17707}; AltName: Full=Protein BUSHY …	A0A2J6K8C7_LACSA RecName: Full=S-adenosylmethionine decarboxylase proenzyme {ECO:0000256|PIRNR:PIRNR001355}; EC=4.1.1.50 {ECO:0000256|PIRNR:PIRNR001355};	At5g18930	GO:0005829,cytosol; GO:0004014,adenosylmethionine decarboxylase activity; GO:0099402,plant organ development; GO:0006557,S-adenosylmethioninamine biosynthetic process; GO:0008295,spermidine biosynthetic process; GO:0006597,spermine biosynthetic process; GO:0003674,molecular_function; GO:0003824,catalytic activity; GO:0016829,lyase activity; GO:0016830,carbon-carbon lyase activity; GO:0016831,carb…	PF01536.16:Adenosylmethionine decarboxylase	--	--	--
TbA01G001710	0.1806	0.1977	0.321	0.2415	0.2976	0.4048	0	0	0	0	0	0	GWHBCHG00000001	1159103	1166354	-	TbA01G001710	--	K15255 ATP-dependent DNA helicase PIF1 [EC:5.6.2.3] | (RefSeq) PIF1 helicase (A)	--	uncharacterized protein LOC110866060 [Helianthus annuus]	--	A0A6S7Q596_LACSI RecName: Full=ATP-dependent DNA helicase {ECO:0000256|RuleBase:RU363044}; EC=3.6.4.12 {ECO:0000256|RuleBase:RU363044};	At3g13250	GO:0005524,ATP binding; GO:0003678,DNA helicase activity; GO:0016787,hydrolase activity; GO:0006310,DNA recombination; GO:0006281,DNA repair; GO:0000723,telomere maintenance; GO:0000166,nucleotide binding; GO:0003674,molecular_function; GO:0005488,binding; GO:0017076,purine nucleotide binding; GO:0030554,adenyl nucleotide binding; GO:0032553,ribonucleotide binding; GO:0032555,purine ribonucleotid…	PF05970.14:PIF1-like helicase	--	--	--
TbA01G001720	0	0	0	0	0	0	0.4105	0.3027	0.4056	0.3277	0.1629	0.2383	GWHBCHG00000001	1180842	1181919	-	TbA01G001720	--	--	--	PREDICTED: histone deacetylase HDT1-like [Daucus carota subsp. sativus]	--	A0A162A538_DAUCS RecName: Full=C2H2-type domain-containing protein {ECO:0000259|PROSITE:PS50157};	--	--	--	--	--	--
TbA01G001730	0	0	0	0.0785	0	0	0	0	0	0	0	0	GWHBCHG00000001	1186361	1187147	-	TbA01G001730	--	--	--	hypothetical protein LSAT_1X123660 [Lactuca sativa]	--	A0A2J6KGT1_LACSA RecName: Full=GRF-type domain-containing protein {ECO:0000259|Pfam:PF06839};	At5g27500	GO:0016021,integral component of membrane; GO:0008270,zinc ion binding; GO:0003674,molecular_function; GO:0005488,binding; GO:0043167,ion binding; GO:0043169,cation binding; GO:0046872,metal ion binding; GO:0046914,transition metal ion binding; GO:0005575,cellular_component; GO:0016020,membrane; GO:0031224,intrinsic component of membrane; GO:0110165,cellular anatomical entity	PF06839.12:GRF zinc finger	--	--	--
TbA01G001750	2.4437	2.6307	3.0672	2.7171	3.0007	2.6424	5.9288	5.5156	6.3928	5.6458	5.6017	5.9753	GWHBCHG00000001	1197761	1205950	+	TbA01G001750	--	K16226 disease resistance protein RPS4 | (RefSeq) RPS4; Disease resistance protein (TIR-NBS-LRR class) family (A)	ko04626: Plant-pathogen interaction	hypothetical protein LSAT_8X50380 [Lactuca sativa]	P2C35_ARATH RecName: Full=Probable protein phosphatase 2C 35; Short=AtPP2C35; EC=3.1.3.16;	A0A6S7LEC2_LACSI RecName: Full=TIR domain-containing protein {ECO:0000259|PROSITE:PS50104};	At3g06270	GO:0005886,plasma membrane; GO:0046872,metal ion binding; GO:0106306,protein serine phosphatase activity; GO:0004722,protein serine/threonine phosphatase activity; GO:0106307,protein threonine phosphatase activity; GO:0006470,protein dephosphorylation; GO:0003674,molecular_function; GO:0005488,binding; GO:0043167,ion binding; GO:0043169,cation binding; GO:0003824,catalytic activity; GO:0004721,ph…	PF01582.20:TIR domain	--	--	--
TbA01G001760	0.5414	2.2345	3.1337	0.9699	3.3544	2.8815	1.0624	1.6569	0.7267	2.1204	1.8648	2.8459	GWHBCHG00000001	1216158	1217239	-	TbA01G001760	--	--	--	PREDICTED: histone deacetylase HDT1-like [Daucus carota subsp. sativus]	--	A0A162A538_DAUCS RecName: Full=C2H2-type domain-containing protein {ECO:0000259|PROSITE:PS50157};	--	--	--	--	--	--
TbA01G001780	0.9715	1.9247	0.781	0.6329	0.792	0.9401	0	0	0	0	0	0	GWHBCHG00000001	1234492	1234911	-	TbA01G001780	--	--	--	--	--	--	--	--	--	--	--	--
TbA01G001790	1.4755	1.5197	1.1407	2.1008	1.7877	1.6454	4.8148	4.6083	5.8584	4.5308	4.601	4.5375	GWHBCHG00000001	1241580	1248815	+	TbA01G001790	--	K16226 disease resistance protein RPS4 | (RefSeq) RPS4; Disease resistance protein (TIR-NBS-LRR class) family (A)	ko04626: Plant-pathogen interaction	hypothetical protein LSAT_8X50380 [Lactuca sativa]	TMVRN_NICGU RecName: Full=TMV resistance protein N; EC=3.2.2.6 {ECO:0000255|PROSITE-ProRule:PRU00204};	A0A2J6M3S9_LACSA RecName: Full=TIR domain-containing protein {ECO:0000259|PROSITE:PS50104};	At5g17680	GO:0005737,cytoplasm; GO:0043531,ADP binding; GO:0005524,ATP binding; GO:0050135,NAD(P)+ nucleosidase activity; GO:0061809,NAD+ nucleotidase, cyclic ADP-ribose generating; GO:0009626,plant-type hypersensitive response; GO:0007165,signal transduction; GO:0000166,nucleotide binding; GO:0003674,molecular_function; GO:0005488,binding; GO:0017076,purine nucleotide binding; GO:0030554,adenyl nucleotide…	PF01582.20:TIR domain	--	--	--
TbA01G001800	1.9612	1.1747	1.232	7.889	7.407	8.5626	0.8675	1.7512	1.51	2.1436	2.5	2.7572	GWHBCHG00000001	1250826	1252921	+	TbA01G001800	--	K07375 tubulin beta | (RefSeq) TUB6; beta-6 tubulin (A)	ko04145: Phagosome	tubulin beta chain-like [Helianthus annuus]	TBB1_SOYBN RecName: Full=Tubulin beta-1 chain; AltName: Full=Beta-1-tubulin;	A0A251U9A3_HELAN RecName: Full=Tubulin beta chain {ECO:0000256|RuleBase:RU000352};	At5g12250	GO:0005737,cytoplasm; GO:0005874,microtubule; GO:0005525,GTP binding; GO:0003924,GTPase activity; GO:0005200,structural constituent of cytoskeleton; GO:0000226,microtubule cytoskeleton organization; GO:0000278,mitotic cell cycle; GO:0000166,nucleotide binding; GO:0001882,nucleoside binding; GO:0001883,purine nucleoside binding; GO:0003674,molecular_function; GO:0005488,binding; GO:0017076,purine …	PF00091.25:Tubulin/FtsZ family, GTPase domain	--	--	--
TbA01G001810	4.3369	4.8117	8.0332	4.5773	4.2429	5.8758	3.6139	4.1991	3.5703	3.4495	2.1823	2.8878	GWHBCHG00000001	1253893	1254522	-	TbA01G001810	--	--	--	hypothetical protein DCAR_018742 [Daucus carota subsp. sativus]	--	A0A162A538_DAUCS RecName: Full=C2H2-type domain-containing protein {ECO:0000259|PROSITE:PS50157};	--	--	--	--	--	--
TbA01G001820	0	0	0	0	0	0	1.3939	0.3211	1.0328	3.6513	2.42	2.0225	GWHBCHG00000001	1265904	1266206	-	TbA01G001820	--	--	--	--	--	--	--	--	--	--	--	--
TbA01G001830	0	0	0	0.2004	0	0.0992	0.1857	0.3423	0.1376	0	0.0921	0	GWHBCHG00000001	1271620	1272835	+	TbA01G001830	--	--	--	hypothetical protein LSAT_8X50380 [Lactuca sativa]	ROQ1_NICBE RecName: Full=Disease resistance protein Roq1 {ECO:0000305}; AltName: Full=NAD(+) hydrolase RPV1; EC=3.2.2.6 {ECO:0000305|PubMed:31439792}; AltName: Full=Recognition of XopQ 1 protein {ECO:0000303|PubMed:28891100};	A0A6S7PSA3_LACSI RecName: Full=TIR domain-containing protein {ECO:0000259|PROSITE:PS50104};	At5g17680	GO:0043531,ADP binding; GO:0050135,NAD(P)+ nucleosidase activity; GO:0061809,NAD+ nucleotidase, cyclic ADP-ribose generating; GO:0006952,defense response; GO:0007165,signal transduction; GO:0000166,nucleotide binding; GO:0003674,molecular_function; GO:0005488,binding; GO:0017076,purine nucleotide binding; GO:0030554,adenyl nucleotide binding; GO:0032553,ribonucleotide binding; GO:0032555,purine r…	PF13855.6:Leucine rich repeat	--	--	--
TbA01G001840	5.1904	6.501	6.8876	6.7048	7.6851	7.9867	12.4285	9.8765	12.51	9.9758	10.0249	8.8338	GWHBCHG00000001	1291710	1296023	+	TbA01G001840	--	K16226 disease resistance protein RPS4 | (RefSeq) RPS4; Disease resistance protein (TIR-NBS-LRR class) family (A)	ko04626: Plant-pathogen interaction	hypothetical protein LSAT_8X50380 [Lactuca sativa]	TMVRN_NICGU RecName: Full=TMV resistance protein N; EC=3.2.2.6 {ECO:0000255|PROSITE-ProRule:PRU00204};	A0A2J6M3S9_LACSA RecName: Full=TIR domain-containing protein {ECO:0000259|PROSITE:PS50104};	At5g17680	GO:0005737,cytoplasm; GO:0043531,ADP binding; GO:0005524,ATP binding; GO:0050135,NAD(P)+ nucleosidase activity; GO:0061809,NAD+ nucleotidase, cyclic ADP-ribose generating; GO:0009626,plant-type hypersensitive response; GO:0007165,signal transduction; GO:0000166,nucleotide binding; GO:0003674,molecular_function; GO:0005488,binding; GO:0017076,purine nucleotide binding; GO:0030554,adenyl nucleotide…	PF01582.20:TIR domain	--	--	--
TbA01G001850	1.8494	1.9529	3.1371	1.1519	0.338	2.0455	0.8284	0.5428	0.6729	1.4879	1.534	1.015	GWHBCHG00000001	1304311	1309326	+	TbA01G001850	--	K06675 structural maintenance of chromosome 4 | (RefSeq) SMC3; structural maintenance of chromosome 3 (A)	--	hypothetical protein LSAT_3X101601 [Lactuca sativa]	SMC4_ARATH RecName: Full=Structural maintenance of chromosomes protein 4; Short=AtSMC4; Short=SMC protein 4; Short=SMC-4; AltName: Full=Chromosome-associated protein C; Short=AtCAP-C;	A0A2J6K7J3_LACSA RecName: Full=Structural maintenance of chromosomes protein {ECO:0000256|PIRNR:PIRNR005719};	At5g48600	GO:0005694,chromosome; GO:0005634,nucleus; GO:0005524,ATP binding; GO:0016887,ATPase activity; GO:0051301,cell division; GO:0009793,embryo development ending in seed dormancy; GO:0051321,meiotic cell cycle; GO:0007076,mitotic chromosome condensation; GO:0000070,mitotic sister chromatid segregation; GO:0000166,nucleotide binding; GO:0003674,molecular_function; GO:0005488,binding; GO:0017076,purine…	PF06470.13:SMC proteins Flexible Hinge Domain	--	--	--
TbA01G001860	2.3955	3.5025	3.1888	3.2977	4.3493	3.5777	8.1992	5.3257	7.482	6.7871	6.375	6.5185	GWHBCHG00000001	1317520	1324432	+	TbA01G001860	--	K16226 disease resistance protein RPS4 | (RefSeq) RPS4; Disease resistance protein (TIR-NBS-LRR class) family (A)	ko04626: Plant-pathogen interaction	hypothetical protein LSAT_8X50380 [Lactuca sativa]	TMVRN_NICGU RecName: Full=TMV resistance protein N; EC=3.2.2.6 {ECO:0000255|PROSITE-ProRule:PRU00204};	A0A2J6M3S9_LACSA RecName: Full=TIR domain-containing protein {ECO:0000259|PROSITE:PS50104};	At5g17680	GO:0005737,cytoplasm; GO:0043531,ADP binding; GO:0005524,ATP binding; GO:0050135,NAD(P)+ nucleosidase activity; GO:0061809,NAD+ nucleotidase, cyclic ADP-ribose generating; GO:0009626,plant-type hypersensitive response; GO:0007165,signal transduction; GO:0000166,nucleotide binding; GO:0003674,molecular_function; GO:0005488,binding; GO:0017076,purine nucleotide binding; GO:0030554,adenyl nucleotide…	PF01582.20:TIR domain	--	--	--
TbA01G001870	0.8183	1.1054	0.8254	0.9088	0.5823	1.2959	1.5498	0.621	0.6657	0.6388	1.0027	0.7496	GWHBCHG00000001	1324607	1326643	-	TbA01G001870	--	--	--	hypothetical protein DCAR_018742 [Daucus carota subsp. sativus]	--	A0A162A538_DAUCS RecName: Full=C2H2-type domain-containing protein {ECO:0000259|PROSITE:PS50157};	--	--	--	--	--	--
TbA01G001910	2.1301	2.8184	2.4366	2.3046	2.2179	2.2822	2.9077	2.7177	2.6821	4.153	4.5117	5.2122	GWHBCHG00000001	1352090	1357027	+	TbA01G001910	--	K16226 disease resistance protein RPS4 | (RefSeq) RPS4; Disease resistance protein (TIR-NBS-LRR class) family (A)	ko04626: Plant-pathogen interaction	hypothetical protein LSAT_8X50380 [Lactuca sativa]	ROQ1_NICBE RecName: Full=Disease resistance protein Roq1 {ECO:0000305}; AltName: Full=NAD(+) hydrolase RPV1; EC=3.2.2.6 {ECO:0000305|PubMed:31439792}; AltName: Full=Recognition of XopQ 1 protein {ECO:0000303|PubMed:28891100};	A0A2J6M3S9_LACSA RecName: Full=TIR domain-containing protein {ECO:0000259|PROSITE:PS50104};	At5g17680	GO:0043531,ADP binding; GO:0050135,NAD(P)+ nucleosidase activity; GO:0061809,NAD+ nucleotidase, cyclic ADP-ribose generating; GO:0006952,defense response; GO:0007165,signal transduction; GO:0000166,nucleotide binding; GO:0003674,molecular_function; GO:0005488,binding; GO:0017076,purine nucleotide binding; GO:0030554,adenyl nucleotide binding; GO:0032553,ribonucleotide binding; GO:0032555,purine r…	PF01582.20:TIR domain	--	--	--
TbA01G001920	0.8409	0.9499	0.7828	0.4613	0.3175	0.6139	0.6815	0.6403	0.8845	0.7067	0.517	0.6334	GWHBCHG00000001	1363784	1369075	+	TbA01G001920	--	K16226 disease resistance protein RPS4 | (RefSeq) RPS4; Disease resistance protein (TIR-NBS-LRR class) family (A)	ko04626: Plant-pathogen interaction	hypothetical protein LSAT_8X50380 [Lactuca sativa]	ROQ1_NICBE RecName: Full=Disease resistance protein Roq1 {ECO:0000305}; AltName: Full=NAD(+) hydrolase RPV1; EC=3.2.2.6 {ECO:0000305|PubMed:31439792}; AltName: Full=Recognition of XopQ 1 protein {ECO:0000303|PubMed:28891100};	A0A2J6M3S9_LACSA RecName: Full=TIR domain-containing protein {ECO:0000259|PROSITE:PS50104};	At5g17680	GO:0043531,ADP binding; GO:0050135,NAD(P)+ nucleosidase activity; GO:0061809,NAD+ nucleotidase, cyclic ADP-ribose generating; GO:0006952,defense response; GO:0007165,signal transduction; GO:0000166,nucleotide binding; GO:0003674,molecular_function; GO:0005488,binding; GO:0017076,purine nucleotide binding; GO:0030554,adenyl nucleotide binding; GO:0032553,ribonucleotide binding; GO:0032555,purine r…	PF01582.20:TIR domain	--	--	--
TbA01G001930	1.1729	0.8069	0.5658	4.0118	3.2194	4.162	0.4722	0.8702	0.6122	1.3546	1.2589	0.942	GWHBCHG00000001	1371706	1373753	+	TbA01G001930	--	K07375 tubulin beta | (RefSeq) TUB6; beta-6 tubulin (A)	ko04145: Phagosome	tubulin beta chain-like [Helianthus annuus]	TBB3_WHEAT RecName: Full=Tubulin beta-3 chain; AltName: Full=Beta-3-tubulin;	A0A251U9A3_HELAN RecName: Full=Tubulin beta chain {ECO:0000256|RuleBase:RU000352};	At5g12250	GO:0005737,cytoplasm; GO:0005874,microtubule; GO:0005525,GTP binding; GO:0003924,GTPase activity; GO:0005200,structural constituent of cytoskeleton; GO:0000226,microtubule cytoskeleton organization; GO:0000278,mitotic cell cycle; GO:0000166,nucleotide binding; GO:0001882,nucleoside binding; GO:0001883,purine nucleoside binding; GO:0003674,molecular_function; GO:0005488,binding; GO:0017076,purine …	PF00091.25:Tubulin/FtsZ family, GTPase domain	--	--	--
TbA01G001940	1.8504	2.5531	2.2952	1.9159	2.0905	2.7927	2.0751	2.0226	3.0159	2.0508	1.6034	2.0072	GWHBCHG00000001	1376422	1380008	-	TbA01G001940	--	K00432 glutathione peroxidase [EC:1.11.1.9] | (RefSeq) GPX8; glutathione peroxidase 8 (A)	ko00480: Glutathione metabolism; ko00590: Arachidonic acid metabolism; ko01100: Metabolic pathways	Exostosin-like protein [Cynara cardunculus var. scolymus]	GT16_ARATH RecName: Full=Xyloglucan-specific galacturonosyltransferase 1 {ECO:0000303|PubMed:23175743}; EC=2.4.1.- {ECO:0000269|PubMed:23175743}; AltName: Full=Glycosyltransferase 16 {ECO:0000303|PubMed:15020758}; AltName: Full=Protein ROOT HAIR SPECIFIC 8 {ECO:0000303|PubMed:19448035}; AltName: Full=Protein exostosin {ECO:0000303|PubMed:19448035};	A0A103XFZ0_CYNCS RecName: Full=Glutathione peroxidase {ECO:0000256|RuleBase:RU000499};	At1g63450	GO:0000139,Golgi membrane; GO:0016021,integral component of membrane; GO:0016757,transferase activity, transferring glycosyl groups; GO:0042546,cell wall biogenesis; GO:0000271,polysaccharide biosynthetic process; GO:0006486,protein glycosylation; GO:0048767,root hair elongation; GO:0003674,molecular_function; GO:0003824,catalytic activity; GO:0016740,transferase activity; GO:0008150,biological_p…	PF03016.15:Exostosin family	--	--	--
TbA01G001950	0.2004	0.1654	0.1611	0.1795	0.1634	0.1616	0.0756	0.1812	0.0747	0.151	0.1051	0.2049	GWHBCHG00000001	1380331	1384969	-	TbA01G001950	--	--	--	C2 calcium-dependent membrane targeting [Cynara cardunculus var. scolymus]	FTIP7_ORYSJ RecName: Full=FT-interacting protein 7 {ECO:0000303|PubMed:29915329}; Short=OsFTIP7 {ECO:0000303|PubMed:29915329};	A0A6S7NIE3_LACSI SubName: Full=Uncharacterized protein {ECO:0000313|EMBL:CAB4100786.1};	At4g11610	GO:0016021,integral component of membrane; GO:0005886,plasma membrane; GO:0046872,metal ion binding; GO:0009901,anther dehiscence; GO:0010930,negative regulation of auxin mediated signaling pathway; GO:0003674,molecular_function; GO:0005488,binding; GO:0043167,ion binding; GO:0043169,cation binding; GO:0000003,reproduction; GO:0003006,developmental process involved in reproduction; GO:0007275,mul…	PF00168.30:C2 domain	--	--	--
TbA01G001970	1.3065	1.503	1.4231	1.6063	2.1029	1.8354	1.6033	1.2313	2.1119	3.276	3.5599	3.0279	GWHBCHG00000001	1389912	1398288	+	TbA01G001970	--	K00799 glutathione S-transferase [EC:2.5.1.18] | (RefSeq) GSTT1; glutathione S-transferase THETA 1 (A)	ko00480: Glutathione metabolism; ko01100: Metabolic pathways	glutathione S-transferase T1-like [Helianthus annuus]	GSTT1_ARATH RecName: Full=Glutathione S-transferase T1; Short=AtGSTT1; EC=2.5.1.18; AltName: Full=GST class-theta member 1; AltName: Full=Glutathione S-transferase 10;	A0A6S7NJE2_LACSI SubName: Full=Uncharacterized protein {ECO:0000313|EMBL:CAB4100792.1};	At5g41210	GO:0005737,cytoplasm; GO:0005634,nucleus; GO:0005777,peroxisome; GO:0009536,plastid; GO:0004364,glutathione transferase activity; GO:0004601,peroxidase activity; GO:0006749,glutathione metabolic process; GO:0009407,toxin catabolic process; GO:0003674,molecular_function; GO:0003824,catalytic activity; GO:0016740,transferase activity; GO:0016765,transferase activity, transferring alkyl or aryl (oth…	PF02798.20:Glutathione S-transferase, N-terminal domain	--	--	--
TbA01G001980	25.7015	28.6153	30.1608	27.5828	26.7268	24.5168	48.5556	39.981	51.456	76.1126	75.4931	72.5781	GWHBCHG00000001	1400532	1403360	-	TbA01G001980	--	K05389 potassium channel subfamily K, other eukaryote | (RefSeq) KCO1; Outward rectifying potassium channel protein (A)	--	hypothetical protein LSAT_6X5940 [Lactuca sativa]	KCO1_ARATH RecName: Full=Two-pore potassium channel 1; Short=AtTPK1; AltName: Full=Calcium-activated outward-rectifying potassium channel 1; Short=AtKCO1;	A0A6S7NGW7_LACSI SubName: Full=Uncharacterized protein {ECO:0000313|EMBL:CAB4100798.1};	At5g55630	GO:0005887,integral component of plasma membrane; GO:0009705,plant-type vacuole membrane; GO:0005774,vacuolar membrane; GO:0005216,ion channel activity; GO:0046872,metal ion binding; GO:0022841,potassium ion leak channel activity; GO:0030007,cellular potassium ion homeostasis; GO:0071257,cellular response to electrical stimulus; GO:0097623,potassium ion export across plasma membrane; GO:1990573,p…	PF07885.16:Ion channel	--	--	--
TbA01G001990	2.5449	1.6517	1.9811	1.5094	1.8373	2.0722	3.6722	2.7688	2.827	3.5852	3.8324	3.7367	GWHBCHG00000001	1406582	1410962	-	TbA01G001990	--	K17686 P-type Cu+ transporter [EC:7.2.2.8] | (RefSeq) HMA5; heavy metal atpase 5 (A)	ko04016: MAPK signaling pathway - plant	hypothetical protein LSAT_6X5920 [Lactuca sativa]	HMA5_ARATH RecName: Full=Probable copper-transporting ATPase HMA5; EC=7.2.2.8; AltName: Full=Probable copper-transporting ATPase 3; AltName: Full=Protein HEAVY METAL ATPASE 5;	A0A2J6M4D1_LACSA SubName: Full=Uncharacterized protein {ECO:0000313|EMBL:PLY94446.1};	At1g63440	GO:0016021,integral component of membrane; GO:0005524,ATP binding; GO:0005507,copper ion binding; GO:0140581,P-type monovalent copper transporter activity; GO:0010273,detoxification of copper ion; GO:0046688,response to copper ion; GO:0000166,nucleotide binding; GO:0003674,molecular_function; GO:0005488,binding; GO:0017076,purine nucleotide binding; GO:0030554,adenyl nucleotide binding; GO:003255…	PF00122.20:E1-E2 ATPase	--	--	--
TbA01G002000	0.7954	0.6304	1.0743	1.3059	0.6537	1.1084	1.3256	1.7528	1.7936	2.2431	2.4015	1.6726	GWHBCHG00000001	1413381	1416426	-	TbA01G002000	--	K07375 tubulin beta | (RefSeq) TUB2; tubulin beta chain 2 (A)	ko04145: Phagosome	hypothetical protein LSAT_6X5880 [Lactuca sativa]	TBB2_ORYSJ RecName: Full=Tubulin beta-2 chain; AltName: Full=Beta-2-tubulin;	A0A2J6M466_LACSA RecName: Full=Tubulin beta chain {ECO:0000256|RuleBase:RU000352};	At5g62690	GO:0005737,cytoplasm; GO:0005874,microtubule; GO:0005525,GTP binding; GO:0003924,GTPase activity; GO:0005200,structural constituent of cytoskeleton; GO:0000226,microtubule cytoskeleton organization; GO:0000278,mitotic cell cycle; GO:0000166,nucleotide binding; GO:0001882,nucleoside binding; GO:0001883,purine nucleoside binding; GO:0003674,molecular_function; GO:0005488,binding; GO:0017076,purine …	PF00091.25:Tubulin/FtsZ family, GTPase domain	--	--	--
TbA01G002010	0	0	0	0	0	0	0.217	0	0.2143	0	0	0.3498	GWHBCHG00000001	1419413	1420743	+	TbA01G002010	--	K05765 cofilin | (RefSeq) ADF7; actin depolymerizing factor 7 (A)	--	hypothetical protein LSAT_6X5841 [Lactuca sativa]	ADF_LILLO RecName: Full=Actin-depolymerizing factor; Short=ADF;	A0A6S7NKC2_LACSI RecName: Full=ADF-H domain-containing protein {ECO:0000259|PROSITE:PS51263};	At1g01750	GO:0015629,actin cytoskeleton; GO:0003779,actin binding; GO:0030042,actin filament depolymerization; GO:0003674,molecular_function; GO:0005488,binding; GO:0005515,protein binding; GO:0008092,cytoskeletal protein binding; GO:0006996,organelle organization; GO:0007010,cytoskeleton organization; GO:0007015,actin filament organization; GO:0008150,biological_process; GO:0008154,actin polymerization or…	PF00241.20:Cofilin/tropomyosin-type actin-binding protein	--	--	--
TbA01G002020	21.5649	20.3894	19.7707	22.7976	25.3785	24.5419	19.8762	20.5341	19.217	23.2645	23.7107	23.8034	GWHBCHG00000001	1420744	1425973	-	TbA01G002020	--	K02945 small subunit ribosomal protein S1 | (RefSeq) RPS1; ribosomal protein S1 (A)	ko03010: Ribosome	hypothetical protein LSAT_6X5820 [Lactuca sativa]	--	A0A6S7NGW4_LACSI RecName: Full=S1 motif domain-containing protein {ECO:0000259|PROSITE:PS50126};	At1g12800	GO:0003676,nucleic acid binding; GO:0003674,molecular_function; GO:0005488,binding; GO:0097159,organic cyclic compound binding; GO:1901363,heterocyclic compound binding	PF00575.23:S1 RNA binding domain	--	--	--
TbA01G002030	0.4995	0.5937	0.6264	1.2691	1.6614	1.5951	0	0	0	0.0903	0	0	GWHBCHG00000001	1428320	1430408	-	TbA01G002030	--	--	--	hypothetical protein LSAT_6X5800 [Lactuca sativa]	WLI2A_ARATH RecName: Full=LIM domain-containing protein WLIM2a {ECO:0000305}; AltName: Full=Widely-expressed LIM protein 2 {ECO:0000303|PubMed:11085265}; Short=AtWLIM2;	A0A2J6M447_LACSA RecName: Full=LIM zinc-binding domain-containing protein {ECO:0000259|PROSITE:PS50023};	At5g42220	GO:0015629,actin cytoskeleton; GO:0005737,cytoplasm; GO:0005886,plasma membrane; GO:0051015,actin filament binding; GO:0046872,metal ion binding; GO:0051017,actin filament bundle assembly; GO:0003674,molecular_function; GO:0003779,actin binding; GO:0005488,binding; GO:0005515,protein binding; GO:0008092,cytoskeletal protein binding; GO:0044877,protein-containing complex binding; GO:0043167,ion bi…	PF00412.22:LIM domain	Others	TR	Others
TbA01G002060	12.4718	14.8581	9.1651	8.9409	9.6835	9.9636	8.5624	6.9726	7.7891	6.8524	7.4643	6.5809	GWHBCHG00000001	1434017	1438060	+	TbA01G002060	--	K12614 ATP-dependent RNA helicase DDX6/DHH1 [EC:3.6.4.13] | (RefSeq) RH8; RNAhelicase-like 8 (A)	ko03018: RNA degradation	hypothetical protein LSAT_6X5781 [Lactuca sativa]	RH8_ARATH RecName: Full=DEAD-box ATP-dependent RNA helicase 8; EC=3.6.4.13;	A0A2J6M450_LACSA SubName: Full=Uncharacterized protein {ECO:0000313|EMBL:PLY94366.1};	At4g00660	GO:0010494,cytoplasmic stress granule; GO:0005829,cytosol; GO:0000932,P-body; GO:0005524,ATP binding; GO:0016787,hydrolase activity; GO:0003729,mRNA binding; GO:0003724,RNA helicase activity; GO:0006397,mRNA processing; GO:0051028,mRNA transport; GO:0033962,P-body assembly; GO:0006417,regulation of translation; GO:0034063,stress granule assembly; GO:0016032,viral process; GO:0000166,nucleotide bi…	PF00270.29:DEAD/DEAH box helicase	--	--	--
TbA01G002070	0.0605	0.06	0.1752	0	0.0592	0	0	0	0	0	0.1088	0.1591	GWHBCHG00000001	1443336	1444914	-	TbA01G002070	--	--	--	hypothetical protein LSAT_6X5760 [Lactuca sativa]	REMO_SOLTU RecName: Full=Remorin; AltName: Full=pp34;	A0A2J6M4A4_LACSA RecName: Full=Remorin_C domain-containing protein {ECO:0000259|Pfam:PF03763};	At3g48940	GO:0005886,plasma membrane; GO:0048032,galacturonate binding; GO:0007267,cell-cell signaling; GO:0003674,molecular_function; GO:0005488,binding; GO:0031406,carboxylic acid binding; GO:0033293,monocarboxylic acid binding; GO:0043167,ion binding; GO:0043168,anion binding; GO:0007154,cell communication; GO:0008150,biological_process; GO:0009987,cellular process; GO:0023052,signaling; GO:0005575,cell…	PF03763.13:Remorin, C-terminal region	--	--	--
TbA01G002100	1.6168	1.4884	1.1659	1.4045	1.6138	1.9756	1.5976	1.7449	1.1691	1.978	1.9518	2.2322	GWHBCHG00000001	1478292	1483413	+	TbA01G002100	--	--	--	hypothetical protein LSAT_6X6740 [Lactuca sativa]	--	A0A2J6M446_LACSA RecName: Full=C2 NT-type domain-containing protein {ECO:0000259|PROSITE:PS51840};	At1g63300	--	PF10358.9:N-terminal C2 in EEIG1 and EHBP1 proteins	--	--	--
TbA01G002120	0	0	0.1317	0	0.0668	0.1321	0	0	0	0	0	0	GWHBCHG00000001	1512323	1513456	-	TbA01G002120	--	K03239 translation initiation factor eIF-2B subunit alpha | (RefSeq) Eukaryotic translation initiation factor 2B (eIF-2B) family protein (A)	--	hypothetical protein LSAT_6X6861 [Lactuca sativa]	LOR11_ARATH RecName: Full=Protein LURP-one-related 11;	A0A2J6M437_LACSA SubName: Full=Uncharacterized protein {ECO:0000313|EMBL:PLY94378.1};	At3g14260	--	PF04525.12:LURP-one-related	--	--	--
TbA01G002180	3.4892	3.5164	3.6386	3.4886	4.0253	5.1138	4.2747	3.771	2.9237	3.5365	4.6939	4.7004	GWHBCHG00000001	1577206	1581529	+	TbA01G002180	--	K00924 kinase [EC:2.7.1.-] | (RefSeq) Protein kinase superfamily protein (A)	--	hypothetical protein LSAT_6X6900 [Lactuca sativa]	Y1634_ARATH RecName: Full=Probable LRR receptor-like serine/threonine-protein kinase At1g63430; EC=2.7.11.1; Flags: Precursor;	A0A2J6M438_LACSA RecName: Full=Protein kinase domain-containing protein {ECO:0000259|PROSITE:PS50011};	At1g63430	GO:0016021,integral component of membrane; GO:0005886,plasma membrane; GO:0005524,ATP binding; GO:0106310,protein serine kinase activity; GO:0106311,protein threonine kinase activity; GO:0000166,nucleotide binding; GO:0003674,molecular_function; GO:0005488,binding; GO:0017076,purine nucleotide binding; GO:0030554,adenyl nucleotide binding; GO:0032553,ribonucleotide binding; GO:0032555,purine ribo…	PF07714.17:Protein tyrosine kinase	--	--	--
TbA01G002190	3.3244	3.7689	3.3853	5.5229	5.4568	5.8981	2.1078	2.5898	2.8426	3.2051	3.0868	2.5243	GWHBCHG00000001	1596769	1599823	-	TbA01G002190	--	--	--	hypothetical protein LSAT_6X6941 [Lactuca sativa]	--	A0A2J6M4J3_LACSA SubName: Full=Uncharacterized protein {ECO:0000313|EMBL:PLY94419.1};	At2g32500	--	PF07876.12:Stress responsive A/B Barrel Domain	--	--	--
TbA01G002210	0	0.1528	0.0744	0	0.1509	0	0.2793	0.0644	0.345	0.1394	0	0	GWHBCHG00000001	1606056	1607052	+	TbA01G002210	--	K00344 NADPH:quinone reductase [EC:1.6.5.5] | (RefSeq) GroES-like zinc-binding alcohol dehydrogenase family protein (A)	--	hypothetical protein LSAT_8X11160 [Lactuca sativa]	ENOXE_FRAAN RecName: Full=2-methylene-furan-3-one reductase; EC=1.3.1.105 {ECO:0000269|PubMed:16517758, ECO:0000269|PubMed:17636940}; AltName: Full=Enone oxidoreductase; Short=FaEO; AltName: Full=Quinone oxidoreductase; Short=FaQR;	A0A6S7PMF5_LACSI RecName: Full=PKS_ER domain-containing protein {ECO:0000259|SMART:SM00829};	At3g56460	GO:0102978,furaneol oxidoreductase activity; GO:0008270,zinc ion binding; GO:0003674,molecular_function; GO:0003824,catalytic activity; GO:0016491,oxidoreductase activity; GO:0016627,oxidoreductase activity, acting on the CH-CH group of donors; GO:0016628,oxidoreductase activity, acting on the CH-CH group of donors, NAD or NADP as acceptor; GO:0005488,binding; GO:0043167,ion binding; GO:0043169,c…	PF00107.26:Zinc-binding dehydrogenase	--	--	--
TbA01G002220	9.114	10.3613	9.7746	8.7008	9.0311	9.0918	6.941	5.9375	6.3025	6.7784	7.2856	6.8884	GWHBCHG00000001	1613437	1620935	-	TbA01G002220	--	--	--	F-box associated interaction domain-containing protein [Cynara cardunculus var. scolymus]	--	A0A124SBB1_CYNCS SubName: Full=F-box associated interaction domain-containing protein {ECO:0000313|EMBL:KVH90085.1};	--	--	PF08268.12:F-box associated domain	--	--	--
TbA01G002230	4.6792	6.9528	8.8727	7.3715	7.1035	6.5971	14.0297	12.2893	19.8163	17.9742	15.9122	17.0347	GWHBCHG00000001	1624030	1626170	-	TbA01G002230	--	K02993 small subunit ribosomal protein S7e | (RefSeq) Ribosomal protein S7e family protein (A)	ko03010: Ribosome	hypothetical protein LSAT_3X79720 [Lactuca sativa]	RS7_AVIMR RecName: Full=40S ribosomal protein S7;	A0A2J6KY18_LACSA RecName: Full=40S ribosomal protein S7 {ECO:0000256|RuleBase:RU364105};	At3g02560	GO:0005840,ribosome; GO:0003735,structural constituent of ribosome; GO:0006412,translation; GO:0003674,molecular_function; GO:0005198,structural molecule activity; GO:0006518,peptide metabolic process; GO:0006807,nitrogen compound metabolic process; GO:0008150,biological_process; GO:0008152,metabolic process; GO:0009058,biosynthetic process; GO:0009059,macromolecule biosynthetic process; GO:00099…	PF01251.18:Ribosomal protein S7e	--	--	--
TbA01G002280	1.0121	1.3368	1.338	1.7217	1.907	1.9226	2.9198	2.3466	4.9977	2.8459	2.2904	3.7439	GWHBCHG00000001	1655944	1658035	-	TbA01G002280	--	--	--	hypothetical protein DCAR_018742 [Daucus carota subsp. sativus]	--	A0A162A538_DAUCS RecName: Full=C2H2-type domain-containing protein {ECO:0000259|PROSITE:PS50157};	--	--	PF17800.1:Nucleoplasmin-like domain	--	--	--
TbA01G002370	2.7171	2.0279	2.2263	2.5825	3.6779	2.7375	2.3262	1.7709	2.065	3.2969	3.2442	3.1633	GWHBCHG00000001	1704997	1707622	+	TbA01G002370	--	--	--	Peptidase S54, rhomboid [Cynara cardunculus var. scolymus]	RBL3_ARATH RecName: Full=RHOMBOID-like protein 3 {ECO:0000303|PubMed:16223493, ECO:0000303|PubMed:17181860}; Short=AtRBL3 {ECO:0000303|PubMed:16223493, ECO:0000303|PubMed:17181860}; EC=3.4.21.- {ECO:0000305};	A0A103XG55_CYNCS RecName: Full=RHOMBOID-like protein {ECO:0000256|RuleBase:RU362115}; EC=3.4.21.- {ECO:0000256|RuleBase:RU362115}; AltName: Full=Rhomboid-like protein {ECO:0000256|RuleBase:RU362115};	At5g07250	GO:0000139,Golgi membrane; GO:0016021,integral component of membrane; GO:0009506,plasmodesma; GO:0004252,serine-type endopeptidase activity; GO:0003674,molecular_function; GO:0003824,catalytic activity; GO:0004175,endopeptidase activity; GO:0008233,peptidase activity; GO:0008236,serine-type peptidase activity; GO:0016787,hydrolase activity; GO:0017171,serine hydrolase activity; GO:0140096,catalyt…	PF01694.22:Rhomboid family	--	--	--
TbA01G002380	8.0014	7.1742	9.5787	10.7587	10.2565	11.2193	5.7661	5.8012	7.2644	4.1439	3.0439	4.1704	GWHBCHG00000001	1707774	1710495	-	TbA01G002380	--	--	--	protein of unknown function DUF4005 [Cynara cardunculus var. scolymus]	IQD22_ARATH RecName: Full=Protein IQ-DOMAIN 22 {ECO:0000303|PubMed:16368012}; Short=AtIQD22 {ECO:0000303|PubMed:16368012};	A0A6S7M044_LACSI RecName: Full=DUF4005 domain-containing protein {ECO:0000259|Pfam:PF13178};	At4g23060	GO:0009739,response to gibberellin; GO:0008150,biological_process; GO:0009719,response to endogenous stimulus; GO:0009725,response to hormone; GO:0010033,response to organic substance; GO:0033993,response to lipid; GO:0042221,response to chemical; GO:0050896,response to stimulus; GO:1901700,response to oxygen-containing compound	PF13178.6:Protein of unknown function (DUF4005)	--	--	--
TbA01G002390	0.0672	0	0.0432	0.0657	0.0658	0.0976	1.1874	1.6273	1.2533	0.0405	0.0403	0.0491	GWHBCHG00000001	1712871	1718365	+	TbA01G002390	--	--	--	putative RNA-directed DNA polymerase, eukaryota [Helianthus annuus]	RNHX1_ARATH RecName: Full=Putative ribonuclease H protein At1g65750; EC=3.1.26.4;	A0A251SSD0_HELAN SubName: Full=Putative RNA-directed DNA polymerase, eukaryota {ECO:0000313|EMBL:OTG01412.1};	At3g32110	GO:0046872,metal ion binding; GO:0003676,nucleic acid binding; GO:0004523,RNA-DNA hybrid ribonuclease activity; GO:0003674,molecular_function; GO:0005488,binding; GO:0043167,ion binding; GO:0043169,cation binding; GO:0097159,organic cyclic compound binding; GO:1901363,heterocyclic compound binding; GO:0003824,catalytic activity; GO:0004518,nuclease activity; GO:0004519,endonuclease activity; GO:0…	PF00078.27:Reverse transcriptase (RNA-dependent DNA polymerase)	--	--	--
TbA01G002430	0.2288	0.3399	0.4193	0.4695	0.5595	0.6199	0.3937	0.3246	0.5732	0.6616	0.8222	0.7817	GWHBCHG00000001	1733187	1735981	+	TbA01G002430	--	K14494 DELLA protein | (RefSeq) RGL1; RGA-like 1 (A)	ko04075: Plant hormone signal transduction	hypothetical protein LSAT_6X7120 [Lactuca sativa]	SCL28_ARATH RecName: Full=Scarecrow-like protein 28; Short=AtSCL28; AltName: Full=GRAS family protein 8; Short=AtGRAS-8;	A0A6S7L625_LACSI RecName: Full=GRAS domain-containing protein {ECO:0000259|PROSITE:PS50985};	At1g63100	GO:0005634,nucleus; GO:0003700,DNA-binding transcription factor activity; GO:0043565,sequence-specific DNA binding; GO:1900459,positive regulation of brassinosteroid mediated signaling pathway; GO:0006355,regulation of transcription, DNA-templated; GO:0003674,molecular_function; GO:0140110,transcription regulator activity; GO:0003676,nucleic acid binding; GO:0003677,DNA binding; GO:0005488,bindin…	PF03514.14:GRAS domain family	GRAS	TF	GRAS
TbA01G002450	6.6372	7.799	9.5026	8.7288	7.5297	8.0289	5.1483	5.4516	7.0449	6.5096	6.5669	7.0834	GWHBCHG00000001	1752939	1754837	+	TbA01G002450	--	--	--	hypothetical protein LSAT_6X7160 [Lactuca sativa]	P2A12_ARATH RecName: Full=F-box protein PP2-A12; AltName: Full=Protein PHLOEM PROTEIN 2-LIKE A12; Short=AtPP2-A12;	A0A2J6M473_LACSA RecName: Full=F-box domain-containing protein {ECO:0000259|PROSITE:PS50181};	At1g12710	GO:0030246,carbohydrate binding; GO:0003674,molecular_function; GO:0005488,binding	PF14299.6:Phloem protein 2	--	--	--
TbA01G002460	19.8251	18.9854	13.0795	17.7621	17.653	17.5256	14.3115	13.5741	12.7811	15.8616	16.2731	15.6645	GWHBCHG00000001	1768839	1772316	+	TbA01G002460	--	K13519 lysophospholipid acyltransferase [EC:2.3.1.51 2.3.1.23 2.3.1.-] | (RefSeq) LPLAT1; MBOAT (membrane bound O-acyl transferase) family protein (A)	ko00561: Glycerolipid metabolism; ko00564: Glycerophospholipid metabolism; ko00565: Ether lipid metabolism; ko01100: Metabolic pathways; ko01110: Biosynthesis of secondary metabolites	hypothetical protein LSAT_6X7220 [Lactuca sativa]	MBOA1_ARATH RecName: Full=Lysophospholipid acyltransferase 1 {ECO:0000303|PubMed:18154737}; Short=AtLPLAT1 {ECO:0000303|PubMed:18154737}; EC=2.3.1.- {ECO:0000269|PubMed:18154737}; AltName: Full=1-acylglycerophosphocholine O-acyltransferase {ECO:0000305}; EC=2.3.1.23 {ECO:0000269|PubMed:18154737}; AltName: Full=1-acylglycerophosphoethanolamine O-acyltransferase {ECO:0000305}; EC=2.3.1.n7 {ECO:0000…	A0A2J6M448_LACSA SubName: Full=Uncharacterized protein {ECO:0000313|EMBL:PLY94388.1};	At1g63050	GO:0005783,endoplasmic reticulum; GO:0005789,endoplasmic reticulum membrane; GO:0005576,extracellular region; GO:0016021,integral component of membrane; GO:0016020,membrane; GO:0005886,plasma membrane; GO:0047184,1-acylglycerophosphocholine O-acyltransferase activity; GO:0106262,1-acylglycerophosphoethanolamine O-acyltransferase activity; GO:0106263,1-acylglycerophosphoserine O-acyltransferase ac…	PF03062.19:MBOAT, membrane-bound O-acyltransferase family	--	--	--
TbA01G002490	1.9735	0.6982	0.8159	3.7194	5.2405	4.5017	2.1705	1.9414	1.3244	8.0267	6.9033	7.2867	GWHBCHG00000001	1782839	1784282	+	TbA01G002490	--	--	--	hypothetical protein LSAT_6X7240 [Lactuca sativa]	BAG1_ARATH RecName: Full=BAG family molecular chaperone regulator 1; AltName: Full=Bcl-2-associated athanogene 1;	A0A6S7NGY7_LACSI SubName: Full=Uncharacterized protein {ECO:0000313|EMBL:CAB4100818.1};	At5g52060	GO:0005737,cytoplasm; GO:0005829,cytosol; GO:0005739,mitochondrion; GO:0005634,nucleus; GO:0000774,adenyl-nucleotide exchange factor activity; GO:0051087,chaperone binding; GO:0031072,heat shock protein binding; GO:0071629,cytoplasm protein quality control by the ubiquitin-proteasome system; GO:0050821,protein stabilization; GO:0000166,nucleotide binding; GO:0003674,molecular_function; GO:0005488…	PF00240.23:Ubiquitin family	--	--	--
TbA01G002500	0	0	0	0	0.0311	0	0.0575	0	0.0284	0.0861	0.0285	0	GWHBCHG00000001	1790542	1792876	-	TbA01G002500	--	K24193 MFS transporter, SP family, sugar:H+ symporter | (RefSeq) STP1; sugar transporter 1 (A)	--	hypothetical protein LSAT_6X7321 [Lactuca sativa]	STP1_ARATH RecName: Full=Sugar transport protein 1; AltName: Full=Glucose transporter; AltName: Full=Hexose transporter 1;	A0A2J6M4E7_LACSA RecName: Full=MFS domain-containing protein {ECO:0000259|PROSITE:PS50850};	At1g11260	GO:0005576,extracellular region; GO:0016021,integral component of membrane; GO:0005634,nucleus; GO:0005886,plasma membrane; GO:0009506,plasmodesma; GO:0005773,vacuole; GO:0015145,monosaccharide transmembrane transporter activity; GO:0015293,symporter activity; GO:0015749,monosaccharide transmembrane transport; GO:0003674,molecular_function; GO:0005215,transporter activity; GO:0008509,anion transm…	PF00083.24:Sugar (and other) transporter	--	--	--
TbA01G002510	0	0	0	0	0	0	0	0	0	0.0599	0	0	GWHBCHG00000001	1800294	1801293	-	TbA01G002510	--	--	--	uncharacterized protein LOC110893302 [Helianthus annuus]	--	A0A5N6NX04_9ASTR SubName: Full=Uncharacterized protein {ECO:0000313|EMBL:KAD5507490.1};	--	--	PF14303.6:No apical meristem-associated C-terminal domain	--	--	--
TbA01G002520	7.6126	4.1645	5.0423	2.6649	1.8897	2.7489	0.3087	0.569	0.1017	1.5404	2.8587	1.095	GWHBCHG00000001	1801631	1802849	+	TbA01G002520	--	K09286 EREBP-like factor | (RefSeq) CBF1; C-repeat/DRE binding factor 1 (A)	--	hypothetical protein LSAT_6X13121 [Lactuca sativa]	ERF25_ARATH RecName: Full=Ethylene-responsive transcription factor ERF025;	A0A2J6M4F5_LACSA RecName: Full=AP2/ERF domain-containing protein {ECO:0000259|PROSITE:PS51032};	At5g52020	GO:0005634,nucleus; GO:0003700,DNA-binding transcription factor activity; GO:0000976,transcription regulatory region sequence-specific DNA binding; GO:0050832,defense response to fungus; GO:0009873,ethylene-activated signaling pathway; GO:0019760,glucosinolate metabolic process; GO:0003674,molecular_function; GO:0140110,transcription regulator activity; GO:0001067,regulatory region nucleic acid b…	--	--	--	--
TbA01G002540	1.7663	0.6561	2.8755	0.5394	0.216	0	0	0	0.3951	0	0	0	GWHBCHG00000001	1810789	1811426	-	TbA01G002540	--	--	--	hypothetical protein LSAT_9X119161 [Lactuca sativa]	--	A0A6S7LX33_LACSI RecName: Full=PK_Tyr_Ser-Thr domain-containing protein {ECO:0000259|Pfam:PF07714};	--	GO:0003856,3-dehydroquinate synthase activity; GO:0016491,oxidoreductase activity; GO:0004672,protein kinase activity; GO:0009073,aromatic amino acid family biosynthetic process; GO:0008652,cellular amino acid biosynthetic process; GO:0003674,molecular_function; GO:0003824,catalytic activity; GO:0016829,lyase activity; GO:0016835,carbon-oxygen lyase activity; GO:0016838,carbon-oxygen lyase activi…	--	--	--	--
TbA01G002550	7.9336	7.2175	8.8254	0.7911	0.792	0.5484	1.3199	1.3514	1.5213	2.1951	1.2367	1.4895	GWHBCHG00000001	1812371	1814563	+	TbA01G002550	--	--	--	uncharacterized protein LOC109847051 [Asparagus officinalis]	--	A0A6L2JBG9_TANCI SubName: Full=Uncharacterized protein {ECO:0000313|EMBL:GEU33305.1};	At2g10610	GO:0003676,nucleic acid binding; GO:0003674,molecular_function; GO:0005488,binding; GO:0097159,organic cyclic compound binding; GO:1901363,heterocyclic compound binding	--	--	--	--
TbA01G002570	0.0562	0	0.0271	0.0549	0.11	0.0272	0.0509	0.1877	0.2263	0.3048	0.4041	0.1477	GWHBCHG00000001	1828738	1831741	+	TbA01G002570	--	--	--	hypothetical protein LSAT_6X13021 [Lactuca sativa]	--	A0A2J6M487_LACSA SubName: Full=Uncharacterized protein {ECO:0000313|EMBL:PLY94370.1};	At4g11780	--	--	--	--	--
TbA01G002600	4.519	4.8987	4.4354	5.0956	5.8034	5.4584	4.3166	3.2572	4.114	3.223	3.6778	3.4092	GWHBCHG00000001	1843537	1850112	+	TbA01G002600	--	K15277 solute carrier family 35 (adenosine 3'-phospho 5'-phosphosulfate transporter), member B3 | (RefSeq) UDP-N-acetylglucosamine (UAA) transporter family (A)	--	hypothetical protein LSAT_6X12961 [Lactuca sativa]	UTR4_ARATH RecName: Full=UDP-galactose/UDP-glucose transporter 4 {ECO:0000303|PubMed:12042319}; Short=AtUTr4 {ECO:0000303|PubMed:12042319};	A0A2J6M4H7_LACSA SubName: Full=Uncharacterized protein {ECO:0000313|EMBL:PLY94399.1};	At1g12600	GO:0030176,integral component of endoplasmic reticulum membrane; GO:0030173,integral component of Golgi membrane; GO:0015297,antiporter activity; GO:0022857,transmembrane transporter activity; GO:0008643,carbohydrate transport; GO:0003674,molecular_function; GO:0005215,transporter activity; GO:0015291,secondary active transmembrane transporter activity; GO:0022804,active transmembrane transporter…	PF08449.11:UAA transporter family	--	--	--
TbA01G002610	0.1389	0.1376	0.0894	0.2263	0.3625	0.0896	0	0.0387	0.0622	0	0.0416	0.0609	GWHBCHG00000001	1850821	1855064	+	TbA01G002610	--	--	--	hypothetical protein LSAT_6X12921 [Lactuca sativa]	SPXM3_ARATH RecName: Full=SPX domain-containing membrane protein At4g22990;	A0A6S7NKD7_LACSI RecName: Full=SPX domain-containing protein {ECO:0000259|PROSITE:PS51382};	At4g11810_1	GO:0016021,integral component of membrane; GO:0022857,transmembrane transporter activity; GO:0003674,molecular_function; GO:0005215,transporter activity; GO:0005575,cellular_component; GO:0016020,membrane; GO:0031224,intrinsic component of membrane; GO:0110165,cellular anatomical entity	PF03105.19:SPX domain	--	--	--
TbA01G002620	0.192	0.2248	0.7242	0.2388	0.4099	0.3886	0.6166	0.51	0.7967	0.4418	0.9255	0.7188	GWHBCHG00000001	1856150	1862821	+	TbA01G002620	--	K15403 fatty acid omega-hydroxy dehydrogenase [EC:1.1.-.-] | (RefSeq) HTH; Glucose-methanol-choline (GMC) oxidoreductase family protein (A)	ko00073: Cutin, suberine and wax biosynthesis	Glucose-methanol-choline oxidoreductase, C-terminal, partial [Cynara cardunculus var. scolymus]	HTH_ARATH RecName: Full=Protein HOTHEAD; AltName: Full=Protein ADHESION OF CALYX EDGES; Flags: Precursor;	A0A103XG16_CYNCS SubName: Full=Glucose-methanol-choline oxidoreductase, C-terminal {ECO:0000313|EMBL:KVH90016.1}; Flags: Fragment;	At1g12570	GO:0005576,extracellular region; GO:0050660,flavin adenine dinucleotide binding; GO:0046593,mandelonitrile lyase activity; GO:0016614,oxidoreductase activity, acting on CH-OH group of donors; GO:0007267,cell-cell signaling; GO:0009553,embryo sac development; GO:0010430,fatty acid omega-oxidation; GO:0000166,nucleotide binding; GO:0003674,molecular_function; GO:0005488,binding; GO:0036094,small mo…	PF00732.19:GMC oxidoreductase	--	--	--
TbA01G002630	19.2809	15.4268	15.3101	15.0737	15.8161	14.3531	17.3294	17.9505	16.3241	18.3654	20.2575	17.5427	GWHBCHG00000001	1869315	1869707	-	TbA01G002630	--	K12451 3,5-epimerase/4-reductase [EC:5.1.3.- 1.1.1.-] | (RefSeq) NRS/ER; nucleotide-rhamnose synthase/epimerase-reductase (A)	ko00520: Amino sugar and nucleotide sugar metabolism; ko01100: Metabolic pathways; ko01110: Biosynthesis of secondary metabolites; ko01250: Biosynthesis of nucleotide sugars	hypothetical protein LSAT_6X12820 [Lactuca sativa]	RMLCD_ARATH RecName: Full=Bifunctional dTDP-4-dehydrorhamnose 3,5-epimerase/dTDP-4-dehydrorhamnose reductase {ECO:0000305}; EC=1.1.1.133 {ECO:0000269|PubMed:15020741}; EC=5.1.3.13 {ECO:0000269|PubMed:15020741}; AltName: Full=dTDP-L-rhamnose synthase;	A0A6S7KLY2_LACSI RecName: Full=RmlD_sub_bind domain-containing protein {ECO:0000259|Pfam:PF04321};	At1g63000	GO:0005829,cytosol; GO:0005886,plasma membrane; GO:0009506,plasmodesma; GO:0008830,dTDP-4-dehydrorhamnose 3,5-epimerase activity; GO:0008831,dTDP-4-dehydrorhamnose reductase activity; GO:0016616,oxidoreductase activity, acting on the CH-OH group of donors, NAD or NADP as acceptor; GO:0010489,UDP-4-keto-6-deoxy-glucose-3,5-epimerase activity; GO:0010490,UDP-4-keto-rhamnose-4-keto-reductase activit…	PF04321.17:RmlD substrate binding domain	--	--	--
TbA01G002640	0.1789	0.2836	0.2416	0.1049	0.035	0	0	0.0299	0	0	0	0.0313	GWHBCHG00000001	1872096	1879981	-	TbA01G002640	--	--	--	putative zinc finger, CCHC-type [Helianthus annuus]	POLX_TOBAC RecName: Full=Retrovirus-related Pol polyprotein from transposon TNT 1-94; Includes: RecName: Full=Protease; EC=3.4.23.-; Includes: RecName: Full=Reverse transcriptase; EC=2.7.7.49; Includes: RecName: Full=Endonuclease;	A0A5N6P814_9ASTR SubName: Full=Uncharacterized protein {ECO:0000313|EMBL:KAD5961709.1};	At1g11265	GO:0004190,aspartic-type endopeptidase activity; GO:0004519,endonuclease activity; GO:0003676,nucleic acid binding; GO:0003964,RNA-directed DNA polymerase activity; GO:0008270,zinc ion binding; GO:0015074,DNA integration; GO:0003674,molecular_function; GO:0003824,catalytic activity; GO:0004175,endopeptidase activity; GO:0008233,peptidase activity; GO:0016787,hydrolase activity; GO:0070001,asparti…	PF07727.14:Reverse transcriptase (RNA-dependent DNA polymerase)	--	--	--
TbA01G002700	7.1178	5.9885	7.2054	9.7	10.226	9.0207	8.3015	5.6481	8.1142	6.1866	6.5361	6.2704	GWHBCHG00000001	1934620	1939027	-	TbA01G002700	--	K01309 ubiquitin carboxyl-terminal hydrolase MINDY-1/2 [EC:3.4.19.12] | (RefSeq) FAM63A-like protein (DUF544) (A)	--	hypothetical protein LSAT_6X10400 [Lactuca sativa]	--	A0A2J6LC31_LACSA RecName: Full=MINDY_DUB domain-containing protein {ECO:0000259|Pfam:PF04424};	At4g11860	GO:0071944,cell periphery; GO:0005829,cytosol; GO:0016807,cysteine-type carboxypeptidase activity; GO:1990380,Lys48-specific deubiquitinase activity; GO:0004843,thiol-dependent ubiquitin-specific protease activity; GO:0071108,protein K48-linked deubiquitination; GO:0003674,molecular_function; GO:0003824,catalytic activity; GO:0004180,carboxypeptidase activity; GO:0008233,peptidase activity; GO:00…	PF04424.13:MINDY deubiquitinase	--	--	--
TbA01G002710	0	0	0	0	0	0	0.0159	0	0.0157	0	0.0158	0	GWHBCHG00000001	1940455	1944491	-	TbA01G002710	--	--	--	uncharacterized protein LOC110883260 [Helianthus annuus]	--	A0A251TB54_HELAN RecName: Full=ATP-dependent DNA helicase {ECO:0000256|RuleBase:RU363044}; EC=3.6.4.12 {ECO:0000256|RuleBase:RU363044};	At3g13250	GO:0005524,ATP binding; GO:0003678,DNA helicase activity; GO:0016787,hydrolase activity; GO:0006310,DNA recombination; GO:0006281,DNA repair; GO:0000723,telomere maintenance; GO:0000166,nucleotide binding; GO:0003674,molecular_function; GO:0005488,binding; GO:0017076,purine nucleotide binding; GO:0030554,adenyl nucleotide binding; GO:0032553,ribonucleotide binding; GO:0032555,purine ribonucleotid…	PF05970.14:PIF1-like helicase	--	--	--
TbA01G002720	0	0	0	0	0	0	0	0	0	0.1128	0	0	GWHBCHG00000001	1946106	1946710	+	TbA01G002720	--	--	--	--	--	--	--	--	--	--	--	--
TbA01G002750	0	0	0	0	0	0.0457	0	0	0	0	0	0	GWHBCHG00000001	1965176	1966910	+	TbA01G002750	--	--	--	hypothetical protein LSAT_6X10381 [Lactuca sativa]	BCP_PETHY RecName: Full=Blue copper protein {ECO:0000303|PubMed:25971550}; Short=PhBcp {ECO:0000303|PubMed:25971550}; Flags: Precursor;	A0A6S7NYT7_LACSI SubName: Full=Uncharacterized protein {ECO:0000313|EMBL:CAB4100831.1};	At2g32300	GO:0016021,integral component of membrane; GO:0009055,electron transfer activity; GO:0046872,metal ion binding; GO:0009610,response to symbiotic fungus; GO:0003674,molecular_function; GO:0003824,catalytic activity; GO:0016491,oxidoreductase activity; GO:0005488,binding; GO:0043167,ion binding; GO:0043169,cation binding; GO:0008150,biological_process; GO:0009605,response to external stimulus; GO:0…	PF02298.17:Plastocyanin-like domain	--	--	--
TbA01G002760	0	0	0	0	0.1736	0	0.0804	0.2222	0.6351	0	0	0	GWHBCHG00000001	1993166	1994749	+	TbA01G002760	--	--	--	hypothetical protein LSAT_6X10301 [Lactuca sativa]	BCP_PETHY RecName: Full=Blue copper protein {ECO:0000303|PubMed:25971550}; Short=PhBcp {ECO:0000303|PubMed:25971550}; Flags: Precursor;	A0A6S7NJH5_LACSI SubName: Full=Uncharacterized protein {ECO:0000313|EMBL:CAB4100832.1};	At2g32300	GO:0016021,integral component of membrane; GO:0009055,electron transfer activity; GO:0046872,metal ion binding; GO:0009610,response to symbiotic fungus; GO:0003674,molecular_function; GO:0003824,catalytic activity; GO:0016491,oxidoreductase activity; GO:0005488,binding; GO:0043167,ion binding; GO:0043169,cation binding; GO:0008150,biological_process; GO:0009605,response to external stimulus; GO:0…	PF02298.17:Plastocyanin-like domain	--	--	--
TbA01G002770	11.1381	14.6948	12.9137	12.6418	15.3435	12.7122	13.1646	13.5492	11.7097	19.0508	19.254	20.3925	GWHBCHG00000001	1999687	2000953	-	TbA01G002770	--	K15283 solute carrier family 35, member E1 | (RefSeq) CUE1; Glucose-6-phosphate/phosphate translocator-like protein (A)	--	hypothetical protein LSAT_6X10280 [Lactuca sativa]	PT112_ARATH RecName: Full=Probable sugar phosphate/phosphate translocator At1g12500;	A0A6S7NKE9_LACSI RecName: Full=TPT domain-containing protein {ECO:0000259|Pfam:PF03151};	At1g12500	GO:0005794,Golgi apparatus; GO:0016021,integral component of membrane; GO:0015297,antiporter activity; GO:0008643,carbohydrate transport; GO:0003674,molecular_function; GO:0005215,transporter activity; GO:0015291,secondary active transmembrane transporter activity; GO:0022804,active transmembrane transporter activity; GO:0022857,transmembrane transporter activity; GO:0006810,transport; GO:0006811…	PF03151.16:Triose-phosphate Transporter family	--	--	--
TbA01G002780	5.2205	4.6496	6.515	5.3825	5.7166	6.3035	5.1623	3.518	6.9001	2.2943	2.2379	2.0981	GWHBCHG00000001	2002994	2004276	-	TbA01G002780	--	--	--	hypothetical protein LSAT_6X10680 [Lactuca sativa]	GRF12_ORYSJ RecName: Full=Growth-regulating factor 12; Short=OsGRF12; AltName: Full=Transcription activator GRF12;	A0A6S7NIJ3_LACSI RecName: Full=Growth-regulating factor {ECO:0000256|RuleBase:RU367127};	At3g52910	GO:0005634,nucleus; GO:0005524,ATP binding; GO:0032502,developmental process; GO:0006355,regulation of transcription, DNA-templated; GO:0006351,transcription, DNA-templated; GO:0000166,nucleotide binding; GO:0003674,molecular_function; GO:0005488,binding; GO:0017076,purine nucleotide binding; GO:0030554,adenyl nucleotide binding; GO:0032553,ribonucleotide binding; GO:0032555,purine ribonucleotide…	PF08879.10:WRC	GRF	TF	GRF
TbA01G002790	0.0956	0	0	0.1868	0	0	0.6058	0.2393	0.7695	0.0864	0.2576	0.1674	GWHBCHG00000001	2005936	2006722	-	TbA01G002790	--	K07466 replication factor A1 | (RefSeq) RPA70D; Replication factor-A protein 1-like protein (A)	ko03030: DNA replication; ko03420: Nucleotide excision repair; ko03430: Mismatch repair; ko03440: Homologous recombination	PREDICTED: uncharacterized protein LOC107022968 [Solanum pennellii]	RFA1D_ARATH RecName: Full=Replication protein A 70 kDa DNA-binding subunit D; Short=AtRPA70D; AltName: Full=AtRPA1-4; AltName: Full=Replication factor A protein 1D; AltName: Full=Replication protein A 1D; Short=AtRPA1D;	A0A6I9RHW0_ELAGV SubName: Full=uncharacterized protein LOC105049159 {ECO:0000313|RefSeq:XP_010927033.1};	At3g31990	GO:0005662,DNA replication factor A complex; GO:0005524,ATP binding; GO:0003684,damaged DNA binding; GO:0004386,helicase activity; GO:0016787,hydrolase activity; GO:0046872,metal ion binding; GO:0043047,single-stranded telomeric DNA binding; GO:0006268,DNA unwinding involved in DNA replication; GO:0000724,double-strand break repair via homologous recombination; GO:0051321,meiotic cell cycle; GO:0…	PF08646.10:Replication factor-A C terminal domain	--	--	--
TbA01G002800	52.8472	53.3063	65.7754	47.7054	48.6541	46.6672	32.5232	31.1481	40.0974	42.9601	45.0875	47.212	GWHBCHG00000001	2025563	2029559	-	TbA01G002800	--	K04569 copper chaperone for superoxide dismutase | (RefSeq) CCS; copper chaperone for SOD1 (A)	--	hypothetical protein LSAT_6X10640 [Lactuca sativa]	CCS_ARATH RecName: Full=Copper chaperone for superoxide dismutase, chloroplastic/cytosolic; Short=AtCCS; AltName: Full=Superoxide dismutase copper chaperone; Flags: Precursor;	A0A6S7NH10_LACSI RecName: Full=HMA domain-containing protein {ECO:0000259|PROSITE:PS50846};	At1g12520	GO:0009507,chloroplast; GO:0009570,chloroplast stroma; GO:0005737,cytoplasm; GO:0005829,cytosol; GO:0005507,copper ion binding; GO:0016532,superoxide dismutase copper chaperone activity; GO:0006878,cellular copper ion homeostasis; GO:0019430,removal of superoxide radicals; GO:0003674,molecular_function; GO:0005488,binding; GO:0043167,ion binding; GO:0043169,cation binding; GO:0046872,metal ion bi…	PF00080.20:Copper/zinc superoxide dismutase (SODC)	--	--	--
TbA01G002810	0.1921	0.0951	0.3706	1.0322	0.8455	0.6505	0	0	0	0.0868	0	0	GWHBCHG00000001	2031795	2032570	-	TbA01G002810	--	--	--	uncharacterized protein LOC110885832 [Helianthus annuus]	--	A0A5N6N3F5_9ASTR SubName: Full=Uncharacterized protein {ECO:0000313|EMBL:KAD4384724.1};	At5g17210	GO:0016021,integral component of membrane; GO:0005575,cellular_component; GO:0016020,membrane; GO:0031224,intrinsic component of membrane; GO:0110165,cellular anatomical entity	PF06749.12:Protein of unknown function (DUF1218)	--	--	--
TbA01G002840	22.2318	20.5014	23.0857	52.6952	58.7652	59.6934	5.3453	4.3861	4.0511	7.5992	7.7002	9.3496	GWHBCHG00000001	2049196	2050447	-	TbA01G002840	--	--	--	hypothetical protein LSAT_6X10480 [Lactuca sativa]	MWL1_ARATH RecName: Full=Protein MODIFYING WALL LIGNIN-1 {ECO:0000303|PubMed:26930070}; Short=MWL-1 {ECO:0000303|PubMed:26930070}; Flags: Precursor;	A0A6S7NJI5_LACSI SubName: Full=Uncharacterized protein {ECO:0000313|EMBL:CAB4100842.1};	At5g17210	GO:0016021,integral component of membrane; GO:0016020,membrane; GO:0005886,plasma membrane; GO:0009809,lignin biosynthetic process; GO:0009808,lignin metabolic process; GO:0006725,cellular aromatic compound metabolic process; GO:0008150,biological_process; GO:0008152,metabolic process; GO:0009058,biosynthetic process; GO:0009698,phenylpropanoid metabolic process; GO:0009699,phenylpropanoid biosyn…	PF06749.12:Protein of unknown function (DUF1218)	--	--	--
TbA01G002850	0.2105	0.0695	0.0903	0.2971	0.3204	0.1811	0.4661	0.41	0.1674	0.6765	0.5044	0.7992	GWHBCHG00000001	2058620	2061181	+	TbA01G002850	--	--	--	hypothetical protein LSAT_6X8160 [Lactuca sativa]	SBT_PETHY RecName: Full=Subtilisin-like protease {ECO:0000303|PubMed:25971550}; Short=Subtilase {ECO:0000303|PubMed:25971550}; EC=3.4.21.- {ECO:0000255|PROSITE-ProRule:PRU10080}; Flags: Precursor;	A0A2J6KZT9_LACSA SubName: Full=Uncharacterized protein {ECO:0000313|EMBL:PLY80580.1};	At3g14067	GO:0048046,apoplast; GO:0005615,extracellular space; GO:0004252,serine-type endopeptidase activity; GO:0036377,arbuscular mycorrhizal association; GO:0009610,response to symbiotic fungus; GO:0003674,molecular_function; GO:0003824,catalytic activity; GO:0004175,endopeptidase activity; GO:0008233,peptidase activity; GO:0008236,serine-type peptidase activity; GO:0016787,hydrolase activity; GO:001717…	PF00082.22:Subtilase family	--	--	--
TbA01G002860	0	0.1385	0.2697	0	0.2735	0	0	0.1167	0.1251	0.1263	0.2512	0.3674	GWHBCHG00000001	2064613	2065102	+	TbA01G002860	--	--	--	--	--	--	--	--	--	--	--	--
TbA01G002880	0	0.0732	0.0713	0	0	0	0	0	0.0331	0.0334	0.0332	0	GWHBCHG00000001	2067473	2070503	-	TbA01G002880	--	--	--	hypothetical protein LSAT_1X15781 [Lactuca sativa]	--	A0A6S7M4Q0_LACSI RecName: Full=SWIM-type domain-containing protein {ECO:0000259|PROSITE:PS50966};	At1g67240	GO:0008270,zinc ion binding; GO:0003674,molecular_function; GO:0005488,binding; GO:0043167,ion binding; GO:0043169,cation binding; GO:0046872,metal ion binding; GO:0046914,transition metal ion binding	--	--	--	--
TbA01G002890	1.6952	2.2084	1.8819	6.0138	5.9979	6.0902	7.3617	9.963	6.7535	33.5829	31.7387	30.9464	GWHBCHG00000001	2074813	2077401	+	TbA01G002890	--	--	--	hypothetical protein LSAT_6X8160 [Lactuca sativa]	SBT_PETHY RecName: Full=Subtilisin-like protease {ECO:0000303|PubMed:25971550}; Short=Subtilase {ECO:0000303|PubMed:25971550}; EC=3.4.21.- {ECO:0000255|PROSITE-ProRule:PRU10080}; Flags: Precursor;	A0A2J6KZT9_LACSA SubName: Full=Uncharacterized protein {ECO:0000313|EMBL:PLY80580.1};	At3g14067	GO:0048046,apoplast; GO:0005615,extracellular space; GO:0004252,serine-type endopeptidase activity; GO:0036377,arbuscular mycorrhizal association; GO:0009610,response to symbiotic fungus; GO:0003674,molecular_function; GO:0003824,catalytic activity; GO:0004175,endopeptidase activity; GO:0008233,peptidase activity; GO:0008236,serine-type peptidase activity; GO:0016787,hydrolase activity; GO:001717…	PF00082.22:Subtilase family	--	--	--
TbA01G002900	0.7263	0.7195	0	2.3068	2.1318	1.4058	0	0	0.1625	0	0	0	GWHBCHG00000001	2077920	2078564	+	TbA01G002900	--	--	--	--	--	--	--	--	--	--	--	--
TbA01G002910	28.2882	32.8425	29.9129	73.2922	75.4098	73.9435	42.3387	26.9729	46.062	52.1675	52.527	52.3623	GWHBCHG00000001	2078718	2082200	+	TbA01G002910	--	--	--	hypothetical protein LSAT_6X8180 [Lactuca sativa]	PGL1A_ARATH RecName: Full=PGR5-like protein 1A, chloroplastic; AltName: Full=Ferredoxin-plastoquinone reductase 1; Flags: Precursor;	A0A6S7NX20_LACSI SubName: Full=Uncharacterized protein {ECO:0000313|EMBL:CAB4100849.1};	At4g22890	GO:0009507,chloroplast; GO:0009534,chloroplast thylakoid; GO:0009535,chloroplast thylakoid membrane; GO:0005829,cytosol; GO:0016021,integral component of membrane; GO:0009579,thylakoid; GO:0042802,identical protein binding; GO:0016730,oxidoreductase activity, acting on iron-sulfur proteins as donors; GO:0019904,protein domain specific binding; GO:0009773,photosynthetic electron transport in photo…	--	--	--	--
TbA01G002950	2.1038	1.1646	1.1939	1.1489	1.0291	0.5389	0.3363	0.7231	0.443	1.2304	0.9452	0.8132	GWHBCHG00000001	2113382	2114323	-	TbA01G002950	--	K01913 acetate/butyrate---CoA ligase [EC:6.2.1.1 6.2.1.2] | (RefSeq) AAE7; acyl-activating enzyme 7 (A)	ko00010: Glycolysis / Gluconeogenesis; ko00620: Pyruvate metabolism; ko00630: Glyoxylate and dicarboxylate metabolism; ko00650: Butanoate metabolism; ko01100: Metabolic pathways; ko01110: Biosynthesis of secondary metabolites; ko01200: Carbon metabolism	hypothetical protein LSAT_6X6980 [Lactuca sativa]	CCL13_HUMLU RecName: Full=Probable CoA ligase CCL13 {ECO:0000305|PubMed:23300257}; Short=HlCCL13 {ECO:0000303|PubMed:23300257}; EC=6.2.1.- {ECO:0000305|PubMed:23300257};	A0A2J6M4A8_LACSA RecName: Full=4-coumarate--CoA ligase {ECO:0000256|ARBA:ARBA00012959}; EC=6.2.1.12 {ECO:0000256|ARBA:ARBA00012959};	At2g17650	GO:0003987,acetate-CoA ligase activity; GO:0003674,molecular_function; GO:0003824,catalytic activity; GO:0016405,CoA-ligase activity; GO:0016874,ligase activity; GO:0016877,ligase activity, forming carbon-sulfur bonds; GO:0016878,acid-thiol ligase activity	PF00501.28:AMP-binding enzyme	--	--	--
TbA01G002960	0.1777	0.132	0.0429	0.3039	0.2173	0.043	1.3681	0.7416	1.2721	1.044	1.517	1.518	GWHBCHG00000001	2120287	2122299	-	TbA01G002960	--	K02993 small subunit ribosomal protein S7e | (RefSeq) Ribosomal protein S7e family protein (A)	ko03010: Ribosome	hypothetical protein LSAT_3X79720 [Lactuca sativa]	RS7_AVIMR RecName: Full=40S ribosomal protein S7;	A0A2J6KY18_LACSA RecName: Full=40S ribosomal protein S7 {ECO:0000256|RuleBase:RU364105};	At3g02560	GO:0005840,ribosome; GO:0003735,structural constituent of ribosome; GO:0006412,translation; GO:0003674,molecular_function; GO:0005198,structural molecule activity; GO:0006518,peptide metabolic process; GO:0006807,nitrogen compound metabolic process; GO:0008150,biological_process; GO:0008152,metabolic process; GO:0009058,biosynthetic process; GO:0009059,macromolecule biosynthetic process; GO:00099…	PF01251.18:Ribosomal protein S7e	--	--	--
TbA01G002990	0.0295	0.0292	0.0284	0.1439	0.2017	0.114	0.0534	0	0.1054	0.0799	0.1059	0.0258	GWHBCHG00000001	2144501	2148842	-	TbA01G002990	--	K16812 targeting protein for Xklp2 | (RefSeq) TPX2; targeting protein for XKLP2 (A)	--	hypothetical protein LSAT_6X8301 [Lactuca sativa]	TPX2_ARATH RecName: Full=Protein TPX2; Short=AtTPX2; AltName: Full=Targeting protein for XKLP2;	A0A6S7NKG0_LACSI RecName: Full=TPX2_importin domain-containing protein {ECO:0000259|Pfam:PF12214};	At4g22860	GO:0009941,chloroplast envelope; GO:0005874,microtubule; GO:0072686,mitotic spindle; GO:0005880,nuclear microtubule; GO:0005654,nucleoplasm; GO:0005634,nucleus; GO:0009524,phragmoplast; GO:0005819,spindle; GO:0008017,microtubule binding; GO:0030295,protein kinase activator activity; GO:0051301,cell division; GO:0000278,mitotic cell cycle; GO:0090307,mitotic spindle assembly; GO:0060236,regulation…	PF12214.8:Cell cycle regulated microtubule associated protein	--	--	--
TbA01G003030	3.1503	3.2252	3.7227	6.1866	5.0286	5.5868	4.4371	4.1644	4.6803	11.4712	11.2554	11.1593	GWHBCHG00000001	2179180	2183470	+	TbA01G003030	--	K14270 aminotransferase | (RefSeq) ACS12; 1-amino-cyclopropane-1-carboxylate synthase 12 (A)	--	hypothetical protein LSAT_6X8340 [Lactuca sativa]	1A112_ARATH RecName: Full=Probable aminotransferase ACS12; EC=2.6.1.-;	A0A2J6KZW4_LACSA RecName: Full=Aminotran_1_2 domain-containing protein {ECO:0000259|Pfam:PF00155};	At5g51690	GO:0030170,pyridoxal phosphate binding; GO:0008483,transaminase activity; GO:0042218,1-aminocyclopropane-1-carboxylate biosynthetic process; GO:0003674,molecular_function; GO:0005488,binding; GO:0019842,vitamin binding; GO:0036094,small molecule binding; GO:0043167,ion binding; GO:0043168,anion binding; GO:0070279,vitamin B6 binding; GO:0097159,organic cyclic compound binding; GO:1901363,heterocy…	PF00155.21:Aminotransferase class I and II	--	--	--
TbA01G003040	12.696	15.5633	15.7063	21.5406	26.5462	24.9295	6.8875	7.4656	8.603	14.4122	16.646	14.9097	GWHBCHG00000001	2206857	2208931	-	TbA01G003040	--	--	--	hypothetical protein LSAT_6X8521 [Lactuca sativa]	--	A0A6S7NH34_LACSI SubName: Full=Uncharacterized protein {ECO:0000313|EMBL:CAB4100858.1};	At4g12000	GO:0016021,integral component of membrane; GO:0005575,cellular_component; GO:0016020,membrane; GO:0031224,intrinsic component of membrane; GO:0110165,cellular anatomical entity	PF09335.11:SNARE associated Golgi protein	--	--	--
TbA01G003070	0	0	0	0	0	0	0.1286	0.0169	0.0363	0	0	0	GWHBCHG00000001	2230004	2233829	-	TbA01G003070	--	--	--	putative RNA-directed DNA polymerase, eukaryota, Reverse transcriptase zinc-binding domain protein [Helianthus annuus]	RNHX1_ARATH RecName: Full=Putative ribonuclease H protein At1g65750; EC=3.1.26.4;	A0A251SDW8_HELAN SubName: Full=Putative RNA-directed DNA polymerase, eukaryota, Reverse transcriptase zinc-binding domain protein {ECO:0000313|EMBL:OTF96722.1};	At3g32110	GO:0046872,metal ion binding; GO:0003676,nucleic acid binding; GO:0004523,RNA-DNA hybrid ribonuclease activity; GO:0003674,molecular_function; GO:0005488,binding; GO:0043167,ion binding; GO:0043169,cation binding; GO:0097159,organic cyclic compound binding; GO:1901363,heterocyclic compound binding; GO:0003824,catalytic activity; GO:0004518,nuclease activity; GO:0004519,endonuclease activity; GO:0…	PF13966.6:zinc-binding in reverse transcriptase	--	--	--
TbA01G003140	3.8193	3.9554	4.8989	7.0406	7.3882	8.2322	6.4469	5.7962	8.0392	9.4147	9.8278	10.6092	GWHBCHG00000001	2265723	2274352	+	TbA01G003140	--	--	--	Uncharacterized protein family Ycf49 [Cynara cardunculus var. scolymus]	YCF49_CYAPA RecName: Full=Uncharacterized protein ycf49; AltName: Full=ORF102;	A0A6S7NX28_LACSI SubName: Full=Uncharacterized protein {ECO:0000313|EMBL:CAB4100859.1};	At4g22830	GO:0033113,cyanelle membrane; GO:0016021,integral component of membrane; GO:0005575,cellular_component; GO:0005622,intracellular anatomical structure; GO:0005737,cytoplasm; GO:0009526,plastid envelope; GO:0009536,plastid; GO:0009842,cyanelle; GO:0016020,membrane; GO:0031090,organelle membrane; GO:0031967,organelle envelope; GO:0031975,envelope; GO:0033112,cyanelle envelope; GO:0042170,plastid mem…	PF10693.9:Protein of unknown function (DUF2499)	--	--	--
TbA01G003150	0	0	0	0	0.0836	0	0	0	0	0	0	0	GWHBCHG00000001	2277279	2278218	-	TbA01G003150	--	--	--	hypothetical protein LSAT_6X10220 [Lactuca sativa]	ZPR1_ARATH RecName: Full=Protein LITTLE ZIPPER 1 {ECO:0000303|PubMed:18055602};	A0A2J6KZS3_LACSA SubName: Full=Uncharacterized protein {ECO:0000313|EMBL:PLY80583.1};	At2g45450	GO:0009943,adaxial/abaxial axis specification; GO:0010358,leaf shaping; GO:0003002,regionalization; GO:0007275,multicellular organism development; GO:0007389,pattern specification process; GO:0008150,biological_process; GO:0009798,axis specification; GO:0009955,adaxial/abaxial pattern specification; GO:0032501,multicellular organismal process; GO:0032502,developmental process; GO:0048856,anatomic…	--	--	--	--
TbA01G003160	1.8014	1.7845	2.5654	1.5089	2.3498	2.0753	0	0	0	0	0	0	GWHBCHG00000001	2284900	2286772	+	TbA01G003160	--	--	--	uncharacterized protein LOC110927176 [Helianthus annuus]	RNHX1_ARATH RecName: Full=Putative ribonuclease H protein At1g65750; EC=3.1.26.4;	A0A2U1PVL1_ARTAN SubName: Full=RNA-directed DNA polymerase, eukaryota, Reverse transcriptase zinc-binding domain protein {ECO:0000313|EMBL:PWA89800.1};	At1g10160	GO:0046872,metal ion binding; GO:0003676,nucleic acid binding; GO:0004523,RNA-DNA hybrid ribonuclease activity; GO:0003674,molecular_function; GO:0005488,binding; GO:0043167,ion binding; GO:0043169,cation binding; GO:0097159,organic cyclic compound binding; GO:1901363,heterocyclic compound binding; GO:0003824,catalytic activity; GO:0004518,nuclease activity; GO:0004519,endonuclease activity; GO:0…	PF00078.27:Reverse transcriptase (RNA-dependent DNA polymerase)	--	--	--
TbA01G003200	0	0	0	0	0	0	0	0	0	0	0.0393	0	GWHBCHG00000001	2328873	2331801	-	TbA01G003200	--	--	--	hypothetical protein LSAT_6X10180 [Lactuca sativa]	AHL24_ARATH RecName: Full=AT-hook motif nuclear-localized protein 24 {ECO:0000312|EMBL:FAA00295.1};	A0A2J6KZQ5_LACSA RecName: Full=AT-hook motif nuclear-localized protein {ECO:0000256|PIRNR:PIRNR016021};	At4g22810	GO:0005634,nucleus; GO:0003700,DNA-binding transcription factor activity; GO:0003680,minor groove of adenine-thymine-rich DNA binding; GO:0010228,vegetative to reproductive phase transition of meristem; GO:0003674,molecular_function; GO:0140110,transcription regulator activity; GO:0000217,DNA secondary structure binding; GO:0003676,nucleic acid binding; GO:0003677,DNA binding; GO:0005488,binding;…	PF03479.15:Plants and Prokaryotes Conserved (PCC) domain	--	--	--
TbA01G003210	0	0	0.1065	0	0	0	0.0333	0.0307	0	0.1663	0.0331	0.2579	GWHBCHG00000001	2338077	2340652	+	TbA01G003210	--	K22733 magnesium transporter | (RefSeq) magnesium transporter, putative (DUF803) (A)	--	probable magnesium transporter NIPA8 isoform X2 [Olea europaea var. sylvestris]	NIPA8_ARATH RecName: Full=Probable magnesium transporter NIPA8;	A0A6S7NU34_LACSI RecName: Full=RING-type domain-containing protein {ECO:0000259|PROSITE:PS50089};	At3g26670	GO:0005769,early endosome; GO:0016021,integral component of membrane; GO:0005886,plasma membrane; GO:0015095,magnesium ion transmembrane transporter activity; GO:0015693,magnesium ion transport; GO:0003674,molecular_function; GO:0005215,transporter activity; GO:0008324,cation transmembrane transporter activity; GO:0015075,ion transmembrane transporter activity; GO:0015318,inorganic molecular enti…	--	--	--	--
TbA01G003250	4.2834	4.5482	6.185	5.4992	6.4913	5.5811	17.0148	15.1658	16.6593	9.0336	9.0564	8.8058	GWHBCHG00000001	2378370	2381201	+	TbA01G003250	--	--	--	hypothetical protein LSAT_6X8041 [Lactuca sativa]	ACR8_ARATH RecName: Full=ACT domain-containing protein ACR8 {ECO:0000305}; AltName: Full=Protein ACT DOMAIN REPEATS 8 {ECO:0000303|PubMed:12481063};	A0A6S7NGT1_LACSI SubName: Full=Uncharacterized protein {ECO:0000313|EMBL:CAB4100864.1};	At1g12420	GO:0016597,amino acid binding; GO:0009737,response to abscisic acid; GO:0003674,molecular_function; GO:0005488,binding; GO:0031406,carboxylic acid binding; GO:0043167,ion binding; GO:0043168,anion binding; GO:0008150,biological_process; GO:0009719,response to endogenous stimulus; GO:0009725,response to hormone; GO:0010033,response to organic substance; GO:0033993,response to lipid; GO:0042221,res…	PF01842.25:ACT domain	--	--	--
TbA01G003260	0	0	0	0	0	0	0.3955	0.243	0.5209	0	0	0.1913	GWHBCHG00000001	2388295	2389901	+	TbA01G003260	--	--	--	uncharacterized protein LOC110931370 [Helianthus annuus]	--	A0A5N6NX04_9ASTR SubName: Full=Uncharacterized protein {ECO:0000313|EMBL:KAD5507490.1};	At3g47680	--	PF14303.6:No apical meristem-associated C-terminal domain	--	--	--
TbA01G003270	3.2251	3.0482	3.1399	2.9204	2.5473	3.2928	3.2963	4.5195	4.5539	3.7975	3.8285	4.0959	GWHBCHG00000001	2391546	2394783	+	TbA01G003270	--	--	--	hypothetical protein LSAT_6X9620 [Lactuca sativa]	AHL1_ARATH RecName: Full=AT-hook motif nuclear-localized protein 1 {ECO:0000303|PubMed:15604740};	A0A6S7NKH1_LACSI RecName: Full=AT-hook motif nuclear-localized protein {ECO:0000256|RuleBase:RU367031};	At4g12080	GO:0098687,chromosomal region; GO:0005737,cytoplasm; GO:0005739,mitochondrion; GO:0005730,nucleolus; GO:0005654,nucleoplasm; GO:0005634,nucleus; GO:0003677,DNA binding; GO:0003680,minor groove of adenine-thymine-rich DNA binding; GO:0043565,sequence-specific DNA binding; GO:0003674,molecular_function; GO:0003676,nucleic acid binding; GO:0005488,binding; GO:0097159,organic cyclic compound binding;…	PF03479.15:Plants and Prokaryotes Conserved (PCC) domain	--	--	--
TbA01G003290	14.4404	14.6364	13.839	14.3455	17.7297	15.4554	9.1816	9.459	10.7824	8.3844	8.5503	10.1383	GWHBCHG00000001	2413150	2415861	-	TbA01G003290	--	K20368 protein cornichon | (RefSeq) Cornichon family protein (A)	--	hypothetical protein LSAT_6X9661 [Lactuca sativa]	CNIH4_ARATH RecName: Full=Protein cornichon homolog 4;	A0A2J6KZP2_LACSA SubName: Full=Uncharacterized protein {ECO:0000313|EMBL:PLY80549.1};	At1g62880	GO:0016021,integral component of membrane; GO:0016192,vesicle-mediated transport; GO:0006810,transport; GO:0008150,biological_process; GO:0009987,cellular process; GO:0051179,localization; GO:0051234,establishment of localization; GO:0005575,cellular_component; GO:0016020,membrane; GO:0031224,intrinsic component of membrane; GO:0110165,cellular anatomical entity	PF03311.14:Cornichon protein	--	--	--
TbA01G003300	1.7391	1.556	2.219	1.8092	1.427	2.2802	1.4736	1.3111	1.0542	1.5719	1.2603	1.5237	GWHBCHG00000001	2422332	2423893	-	TbA01G003300	--	--	--	hypothetical protein LSAT_6X9681 [Lactuca sativa]	Y4276_ARATH RecName: Full=Uncharacterized protein At4g22758;	A0A6S7NH09_LACSI SubName: Full=Uncharacterized protein {ECO:0000313|EMBL:CAB4100867.1};	At4g22760	--	--	--	--	--
TbA01G003310	3.1773	3.7045	2.9839	4.5063	3.9062	3.9183	3.2853	2.8633	3.8495	6.0485	5.5838	6.0849	GWHBCHG00000001	2428818	2432954	+	TbA01G003310	--	K14423 plant 4,4-dimethylsterol C-4alpha-methyl-monooxygenase [EC:1.14.18.10] | (RefSeq) SMO1-2; sterol C4-methyl oxidase 1-2 (A)	ko00100: Steroid biosynthesis; ko01100: Metabolic pathways; ko01110: Biosynthesis of secondary metabolites	hypothetical protein LSAT_6X9700 [Lactuca sativa]	SMO12_ARATH RecName: Full=Methylsterol monooxygenase 1-2; EC=1.14.18.9 {ECO:0000250|UniProtKB:Q8L7W5}; AltName: Full=Sterol 4-alpha-methyl-oxidase 1-2; Short=AtSMO1-2;	A0A2J6KZV7_LACSA RecName: Full=Fatty acid hydroxylase domain-containing protein {ECO:0000259|Pfam:PF04116};	At4g12110	GO:0005783,endoplasmic reticulum; GO:0005789,endoplasmic reticulum membrane; GO:0016021,integral component of membrane; GO:0016020,membrane; GO:0000254,C-4 methylsterol oxidase activity; GO:0005506,iron ion binding; GO:0016491,oxidoreductase activity; GO:0080064,4,4-dimethyl-9beta,19-cyclopropylsterol oxidation; GO:0016126,sterol biosynthetic process; GO:0003674,molecular_function; GO:0003824,cat…	PF04116.13:Fatty acid hydroxylase superfamily	--	--	--
TbA01G003320	4.9775	4.1826	4.3052	3.623	2.7203	2.3918	3.8865	3.6389	3.256	1.6444	1.8199	1.6241	GWHBCHG00000001	2438869	2440602	+	TbA01G003320	--	--	--	Ribonuclease H-like domain-containing protein [Cynara cardunculus var. scolymus]	--	A0A6S7NJL2_LACSI SubName: Full=Uncharacterized protein {ECO:0000313|EMBL:CAB4100872.1};	At1g12380	--	--	--	--	--
TbA01G003330	0.6219	1.1761	0.9272	2.9558	2.1018	2.6535	2.1763	2.1707	1.29	3.1937	2.3369	2.6005	GWHBCHG00000001	2441642	2444178	+	TbA01G003330	--	K01669 deoxyribodipyrimidine photo-lyase [EC:4.1.99.3] | (RefSeq) PHR1; photolyase 1 (A)	--	hypothetical protein LSAT_6X9740 [Lactuca sativa]	PHR_ARATH RecName: Full=Deoxyribodipyrimidine photo-lyase; EC=4.1.99.3; AltName: Full=AtCPDII; AltName: Full=DNA photolyase; AltName: Full=Photoreactivating enzyme 1; AltName: Full=Protein UV RESISTANCE 2;	A0A6S7NGU2_LACSI RecName: Full=DNA photolyase {ECO:0000256|ARBA:ARBA00014081}; EC=4.1.99.3 {ECO:0000256|ARBA:ARBA00013149}; AltName: Full=Deoxyribodipyrimidine photo-lyase {ECO:0000256|ARBA:ARBA00014046};	At1g12370	GO:0005634,nucleus; GO:0003904,deoxyribodipyrimidine photo-lyase activity; GO:0003677,DNA binding; GO:0003913,DNA photolyase activity; GO:0071949,FAD binding; GO:0000719,photoreactive repair; GO:0009650,UV protection; GO:0003674,molecular_function; GO:0003824,catalytic activity; GO:0016829,lyase activity; GO:0016830,carbon-carbon lyase activity; GO:0140097,catalytic activity, acting on DNA; GO:00…	PF00875.18:DNA photolyase	--	--	--
TbA01G003380	0.6423	0.5226	0.5975	0.4259	0.5835	0.444	0.8726	0.5553	0.5132	1.0781	1.1955	1.5073	GWHBCHG00000001	2485565	2491778	-	TbA01G003380	--	K15292 syntaxin-binding protein 1 | (RefSeq) KEU; Sec1/munc18-like (SM) proteins superfamily (A)	--	Sec1-like protein [Cynara cardunculus var. scolymus]	KEULE_ARATH RecName: Full=SNARE-interacting protein KEULE;	A0A6S7NKH8_LACSI SubName: Full=Uncharacterized protein {ECO:0000313|EMBL:CAB4100875.1};	At1g12360	GO:0005856,cytoskeleton; GO:0005829,cytosol; GO:0019898,extrinsic component of membrane; GO:0009524,phragmoplast; GO:0005886,plasma membrane; GO:0030141,secretory granule; GO:0005773,vacuole; GO:0019905,syntaxin binding; GO:0007049,cell cycle; GO:0051301,cell division; GO:0006886,intracellular protein transport; GO:0006904,vesicle docking involved in exocytosis; GO:0016192,vesicle-mediated transp…	PF00995.23:Sec1 family	--	--	--
TbA01G003390	28.4571	27.6665	34.385	24.5743	23.1546	22.8357	19.5546	16.1978	21.4618	16.6803	17.944	16.7555	GWHBCHG00000001	2493724	2495989	+	TbA01G003390	--	--	--	hypothetical protein LSAT_6X9780 [Lactuca sativa]	--	A0A6S7NIN6_LACSI SubName: Full=Uncharacterized protein {ECO:0000313|EMBL:CAB4100876.1};	At2g45370	GO:0005737,cytoplasm; GO:0005575,cellular_component; GO:0005622,intracellular anatomical structure; GO:0110165,cellular anatomical entity	PF10248.9:Myelodysplasia-myeloid leukemia factor 1-interacting protein	--	--	--
TbA01G003400	0.354	0.3117	0.4933	0.4612	0.5772	0.9135	0.5344	0.7551	0.9502	0.3199	0.6361	0.7236	GWHBCHG00000001	2501989	2503975	-	TbA01G003400	--	K20667 beta-amyrin 28-monooxygenase [EC:1.14.14.126] | (RefSeq) CYP716A1; cytochrome P450, family 716, subfamily A, polypeptide 1 (A)	--	hypothetical protein LSAT_6X9821 [Lactuca sativa]	C71E6_SOLLC RecName: Full=Beta-amyrin 6-beta-monooxygenase {ECO:0000305}; EC=1.14.14.64 {ECO:0000269|PubMed:28194155}; AltName: Full=Cytochrome P450 716E26 {ECO:0000305};	A0A6S7NH55_LACSI SubName: Full=Uncharacterized protein {ECO:0000313|EMBL:CAB4100878.1};	At5g36110	GO:0016021,integral component of membrane; GO:0020037,heme binding; GO:0005506,iron ion binding; GO:0004497,monooxygenase activity; GO:0016491,oxidoreductase activity; GO:0016712,oxidoreductase activity, acting on paired donors, with incorporation or reduction of molecular oxygen, reduced flavin or flavoprotein as one donor, and incorporation of one atom of oxygen; GO:0019742,pentacyclic triterpe…	PF00067.22:Cytochrome P450	--	--	--
TbA01G003420	14.5797	17.485	21.9064	16.855	17.3595	17.6217	9.0753	7.4571	9.9374	11.6077	11.9303	12.3935	GWHBCHG00000001	2509995	2513241	-	TbA01G003420	--	K19367 maspardin | (RefSeq) alpha/beta-Hydrolases superfamily protein (A)	ko04144: Endocytosis	maspardin-like [Helianthus annuus]	--	A0A6S7NX59_LACSI RecName: Full=Maspardin {ECO:0000256|ARBA:ARBA00020148};	At4g12230	--	PF00561.20:alpha/beta hydrolase fold	--	--	--
TbA01G003500	1.1519	1.5976	1.0796	0.9006	1.1914	0.9555	0.3875	0.1374	0.1178	0.2082	0.0887	0.2307	GWHBCHG00000001	2581450	2583357	-	TbA01G003500	--	--	--	hypothetical protein Ccrd_007979, partial [Cynara cardunculus var. scolymus]	MAKR2_ARATH RecName: Full=Probable membrane-associated kinase regulator 2;	A0A103XG56_CYNCS SubName: Full=Uncharacterized protein {ECO:0000313|EMBL:KVH90076.1}; Flags: Fragment;	At1g64080	GO:0016020,membrane; GO:0005886,plasma membrane; GO:0005575,cellular_component; GO:0110165,cellular anatomical entity; GO:0071944,cell periphery	--	--	--	--
TbA01G003510	0	0	0	0.1596	0	0	0	0	0	0	0	0	GWHBCHG00000001	2584374	2584730	+	TbA01G003510	--	--	--	uncharacterized protein LOC110919272 [Helianthus annuus]	--	A0A6S7N7Z4_LACSI RecName: Full=zf-RVT domain-containing protein {ECO:0000259|Pfam:PF13966};	--	--	--	--	--	--
TbA01G003530	0	0	0	0	0	0	0.0201	0	0	0.0201	0	0	GWHBCHG00000001	2593926	2596577	-	TbA01G003530	--	--	--	PREDICTED: uncharacterized protein LOC109236973 [Nicotiana attenuata]	POLR2_ARATH RecName: Full=Retrovirus-related Pol polyprotein from transposon RE2; AltName: Full=Retro element 2 {ECO:0000303|PubMed:10689195}; Short=AtRE2 {ECO:0000303|PubMed:10689195}; Includes: RecName: Full=Protease RE2; EC=3.4.23.-; Includes: RecName: Full=Reverse transcriptase RE2; EC=2.7.7.49; Includes: RecName: Full=Endonuclease RE2;	A0A540N9I8_MALBA RecName: Full=Integrase catalytic domain-containing protein {ECO:0000259|PROSITE:PS50994};	At2g20460	GO:0004190,aspartic-type endopeptidase activity; GO:0004519,endonuclease activity; GO:0046872,metal ion binding; GO:0003676,nucleic acid binding; GO:0003964,RNA-directed DNA polymerase activity; GO:0015074,DNA integration; GO:0006310,DNA recombination; GO:0003674,molecular_function; GO:0003824,catalytic activity; GO:0004175,endopeptidase activity; GO:0008233,peptidase activity; GO:0016787,hydrola…	PF07727.14:Reverse transcriptase (RNA-dependent DNA polymerase)	--	--	--
TbA01G003540	0	0	0	0	0	0.1446	0	0	0	0	0	0	GWHBCHG00000001	2598345	2598734	-	TbA01G003540	--	--	--	PREDICTED: uncharacterized protein LOC108194744 [Daucus carota subsp. sativus]	--	J3L4M1_ORYBR SubName: Full=Uncharacterized protein {ECO:0000313|EnsemblPlants:OB01G41770.1};	At1g42690	--	--	--	--	--
TbA01G003630	0.0869	0.0516	0.1341	0.0679	0	0.0168	0.0315	0	0.0467	0	0	0	GWHBCHG00000001	2633626	2637626	+	TbA01G003630	--	--	--	putative RNA-directed DNA polymerase, eukaryota, Reverse transcriptase zinc-binding domain protein [Helianthus annuus]	RNHX1_ARATH RecName: Full=Putative ribonuclease H protein At1g65750; EC=3.1.26.4;	A0A2U1PI57_ARTAN SubName: Full=RNA-directed DNA polymerase, eukaryota, Reverse transcriptase zinc-binding domain protein {ECO:0000313|EMBL:PWA85454.1};	At3g32110	GO:0046872,metal ion binding; GO:0003676,nucleic acid binding; GO:0004523,RNA-DNA hybrid ribonuclease activity; GO:0003674,molecular_function; GO:0005488,binding; GO:0043167,ion binding; GO:0043169,cation binding; GO:0097159,organic cyclic compound binding; GO:1901363,heterocyclic compound binding; GO:0003824,catalytic activity; GO:0004518,nuclease activity; GO:0004519,endonuclease activity; GO:0…	PF00078.27:Reverse transcriptase (RNA-dependent DNA polymerase)	--	--	--
TbA01G003670	0	0	0	0	0	0	0	0	0	0	0.0466	0	GWHBCHG00000001	2672658	2673901	+	TbA01G003670	--	--	--	hypothetical protein LSAT_7X113840 [Lactuca sativa]	--	A0A2J6LN25_LACSA SubName: Full=Uncharacterized protein {ECO:0000313|EMBL:PLY88731.1};	--	--	--	--	--	--
TbA01G003680	36.5953	38.7881	37.8861	41.2731	39.3491	36.8625	20.5861	19.6674	23.9678	26.1595	24.3268	25.2067	GWHBCHG00000001	2675375	2678062	-	TbA01G003680	--	K13412 calcium-dependent protein kinase [EC:2.7.11.1] | (RefSeq) CDPK6; calcium-dependent protein kinase 6 (A)	ko04626: Plant-pathogen interaction	hypothetical protein LSAT_6X9921 [Lactuca sativa]	CDPK1_ORYSJ RecName: Full=Calcium-dependent protein kinase 1 {ECO:0000305}; Short=OsCDPK1 {ECO:0000305}; Short=OsCPK1 {ECO:0000303|PubMed:15695435}; EC=2.7.11.1 {ECO:0000305};	A0A2J6KZS0_LACSA SubName: Full=Uncharacterized protein {ECO:0000313|EMBL:PLY80560.1};	At4g23650	GO:0005737,cytoplasm; GO:0016020,membrane; GO:0005634,nucleus; GO:0005524,ATP binding; GO:0005509,calcium ion binding; GO:0009931,calcium-dependent protein serine/threonine kinase activity; GO:0005516,calmodulin binding; GO:0004683,calmodulin-dependent protein kinase activity; GO:0106310,protein serine kinase activity; GO:0106311,protein threonine kinase activity; GO:0035556,intracellular signal …	PF00069.25:Protein kinase domain	--	--	--
TbA01G003690	0	0	0	0.1194	0.0797	0.0788	0	0	0	0	0	0.0714	GWHBCHG00000001	2681312	2683123	+	TbA01G003690	--	K20667 beta-amyrin 28-monooxygenase [EC:1.14.14.126] | (RefSeq) CYP716A1; cytochrome P450, family 716, subfamily A, polypeptide 1 (A)	--	hypothetical protein LSAT_7X57261 [Lactuca sativa]	C7A94_KALSE RecName: Full=Beta-amyrin 28-monooxygenase; EC=1.14.14.126 {ECO:0000269|PubMed:29186583}; AltName: Full=Cytochrome P450 716A94 {ECO:0000303|PubMed:29186583};	A0A2J6K2P6_LACSA SubName: Full=Uncharacterized protein {ECO:0000313|EMBL:PLY69356.1};	At5g36110	GO:0016021,integral component of membrane; GO:0020037,heme binding; GO:0005506,iron ion binding; GO:0016712,oxidoreductase activity, acting on paired donors, with incorporation or reduction of molecular oxygen, reduced flavin or flavoprotein as one donor, and incorporation of one atom of oxygen; GO:0102373,uvaol dehydrogenase activity; GO:0016134,saponin metabolic process; GO:0003674,molecular_fu…	PF00067.22:Cytochrome P450	--	--	--
TbA01G003700	0	0	0	0	0	0.031	0	0	0	0	0	0	GWHBCHG00000001	2686866	2689692	+	TbA01G003700	--	--	--	hypothetical protein LSAT_6X10001 [Lactuca sativa]	ALMT9_ARATH RecName: Full=Aluminum-activated malate transporter 9; Short=AtALMT9;	A0A2J6KZU9_LACSA SubName: Full=Uncharacterized protein {ECO:0000313|EMBL:PLY80609.1};	At3g18440	GO:0016021,integral component of membrane; GO:0009705,plant-type vacuole membrane; GO:0005253,anion channel activity; GO:0015743,malate transport; GO:0003674,molecular_function; GO:0005215,transporter activity; GO:0005216,ion channel activity; GO:0008509,anion transmembrane transporter activity; GO:0015075,ion transmembrane transporter activity; GO:0015103,inorganic anion transmembrane transporte…	PF11744.8:Aluminium activated malate transporter	--	--	--
TbA01G003710	0.0553	0.0548	0.0534	0.8647	0.2164	0.0535	0	0	0	0	0.0497	0	GWHBCHG00000001	2691502	2699229	+	TbA01G003710	--	--	--	hypothetical protein LSAT_2X7701 [Lactuca sativa]	--	A0A6A2YVR2_HIBSY RecName: Full=ULP_PROTEASE domain-containing protein {ECO:0000259|PROSITE:PS50600};	--	GO:0008234,cysteine-type peptidase activity; GO:0003674,molecular_function; GO:0003824,catalytic activity; GO:0008233,peptidase activity; GO:0016787,hydrolase activity; GO:0140096,catalytic activity, acting on a protein	PF02902.19:Ulp1 protease family, C-terminal catalytic domain	--	--	--
TbA01G003730	39.2176	37.1498	37.4113	44.9141	43.1299	39.2652	49.7227	61.2064	48.7661	53.6928	54.7064	57.0459	GWHBCHG00000001	2716519	2717979	-	TbA01G003730	--	K00033 6-phosphogluconate dehydrogenase [EC:1.1.1.44 1.1.1.343] | (RefSeq) 6-phosphogluconate dehydrogenase family protein (A)	ko00030: Pentose phosphate pathway; ko00480: Glutathione metabolism; ko01100: Metabolic pathways; ko01110: Biosynthesis of secondary metabolites; ko01200: Carbon metabolism	hypothetical protein LSAT_6X11721 [Lactuca sativa]	6PGD1_ARATH RecName: Full=6-phosphogluconate dehydrogenase, decarboxylating 1, chloroplastic {ECO:0000305}; EC=1.1.1.44 {ECO:0000250|UniProtKB:Q9FWA3};	A0A6S7NH66_LACSI RecName: Full=6-phosphogluconate dehydrogenase, decarboxylating {ECO:0000256|PIRNR:PIRNR000109, ECO:0000256|RuleBase:RU000485}; EC=1.1.1.44 {ECO:0000256|PIRNR:PIRNR000109, ECO:0000256|RuleBase:RU000485};	At1g64190	GO:0009507,chloroplast; GO:0009570,chloroplast stroma; GO:0005829,cytosol; GO:0009536,plastid; GO:0099503,secretory vesicle; GO:0050661,NADP binding; GO:0008114,phosphogluconate 2-dehydrogenase activity; GO:0004616,phosphogluconate dehydrogenase (decarboxylating) activity; GO:0046177,D-gluconate catabolic process; GO:0009051,pentose-phosphate shunt, oxidative branch; GO:0000166,nucleotide binding…	PF00393.19:6-phosphogluconate dehydrogenase, C-terminal domain	--	--	--
TbA01G003740	6.7717	7.4296	7.8433	6.5022	6.4324	6.1532	4.5288	5.0279	4.3685	4.5015	4.5637	4.26	GWHBCHG00000001	2720714	2724602	-	TbA01G003740	--	K02519 translation initiation factor IF-2 | (RefSeq) Translation initiation factor 2, small GTP-binding protein (A)	--	hypothetical protein LSAT_6X11741 [Lactuca sativa]	IF2C_ARATH RecName: Full=Translation initiation factor IF-2, chloroplastic; Flags: Precursor;	A0A6S7NX72_LACSI RecName: Full=Tr-type G domain-containing protein {ECO:0000259|PROSITE:PS51722};	At4g11160	GO:0009507,chloroplast; GO:0009941,chloroplast envelope; GO:0009570,chloroplast stroma; GO:0005634,nucleus; GO:0005525,GTP binding; GO:0003924,GTPase activity; GO:0003729,mRNA binding; GO:0003743,translation initiation factor activity; GO:0000166,nucleotide binding; GO:0001882,nucleoside binding; GO:0001883,purine nucleoside binding; GO:0003674,molecular_function; GO:0005488,binding; GO:0017076,p…	PF00009.27:Elongation factor Tu GTP binding domain	--	--	--
TbA01G003750	17.0657	17.1435	13.1016	22.6671	22.5749	23.726	11.2482	8.627	7.4204	15.461	13.751	13.513	GWHBCHG00000001	2727690	2729708	-	TbA01G003750	--	K02150 V-type H+-transporting ATPase subunit E | (RefSeq) VHA-E3; vacuolar H+-ATPase subunit E isoform 3 (A)	ko00190: Oxidative phosphorylation; ko01100: Metabolic pathways; ko04145: Phagosome	hypothetical protein LSAT_6X86200 [Lactuca sativa]	VATE_GOSHI RecName: Full=V-type proton ATPase subunit E; Short=V-ATPase subunit E; AltName: Full=Vacuolar proton pump subunit E;	A0A2U1PLF4_ARTAN SubName: Full=Vacuolar H+-ATPase subunit E isoform 3 {ECO:0000313|EMBL:PWA86568.1};	At1g64200	GO:0033178,proton-transporting two-sector ATPase complex, catalytic domain; GO:0008553,proton-exporting ATPase activity, phosphorylative mechanism; GO:0046961,proton-transporting ATPase activity, rotational mechanism; GO:0003674,molecular_function; GO:0005215,transporter activity; GO:0008324,cation transmembrane transporter activity; GO:0015075,ion transmembrane transporter activity; GO:0015078,p…	PF01991.18:ATP synthase (E/31 kDa) subunit	--	--	--
TbA01G003760	633.846	654.259	597.116	534.826	553.913	550.746	593.452	672.854	673.999	469.337	471.924	503.516	GWHBCHG00000001	2732554	2734357	+	TbA01G003760	--	K06689 ubiquitin-conjugating enzyme E2 D [EC:2.3.2.23] | (RefSeq) UBC28; ubiquitin-conjugating enzyme 28 (A)	ko04120: Ubiquitin mediated proteolysis; ko04141: Protein processing in endoplasmic reticulum	ubiquitin-conjugating enzyme E2 10 [Jatropha curcas]	UBC10_ARATH RecName: Full=Ubiquitin-conjugating enzyme E2 10; EC=2.3.2.23; AltName: Full=E2 ubiquitin-conjugating enzyme 10; AltName: Full=Ubiquitin carrier protein 10/12; AltName: Full=Ubiquitin-conjugating enzyme E2-17 kDa 10/12; AltName: Full=Ubiquitin-protein ligase 10/12;	A0A059CHQ6_EUCGR RecName: Full=UBC core domain-containing protein {ECO:0000259|PROSITE:PS50127};	At5g53300	GO:0005634,nucleus; GO:0005524,ATP binding; GO:0061631,ubiquitin conjugating enzyme activity; GO:0031625,ubiquitin protein ligase binding; GO:0004842,ubiquitin-protein transferase activity; GO:0000209,protein polyubiquitination; GO:0006511,ubiquitin-dependent protein catabolic process; GO:0000166,nucleotide binding; GO:0003674,molecular_function; GO:0005488,binding; GO:0017076,purine nucleotide b…	PF00179.26:Ubiquitin-conjugating enzyme	--	--	--
TbA01G003800	0	0	0	0	0.054	0	0	0	0.0741	0.0249	0.0496	0	GWHBCHG00000001	2761708	2764511	-	TbA01G003800	--	--	--	uncharacterized protein LOC110925532 [Helianthus annuus]	--	A0A0D2NEH0_GOSRA RecName: Full=Protein FAR1-RELATED SEQUENCE {ECO:0000256|RuleBase:RU367018};	--	GO:0005634,nucleus; GO:0008270,zinc ion binding; GO:0006355,regulation of transcription, DNA-templated; GO:0003674,molecular_function; GO:0005488,binding; GO:0043167,ion binding; GO:0043169,cation binding; GO:0046872,metal ion binding; GO:0046914,transition metal ion binding; GO:0006139,nucleobase-containing compound metabolic process; GO:0006351,transcription, DNA-templated; GO:0006725,cellular …	PF08731.11:Transcription factor AFT	--	--	--
TbA01G003860	1.0722	0.9656	2.7583	0.6985	0.8582	0.6603	0	0.0542	0.2907	0	0	0.0285	GWHBCHG00000001	2785114	2787655	+	TbA01G003860	--	--	--	uncharacterized protein LOC110906982 [Helianthus annuus]	--	A0A6S7NY46_LACSI RecName: Full=MULE domain-containing protein {ECO:0000259|Pfam:PF10551};	At1g67240	GO:0003677,DNA binding; GO:0004803,transposase activity; GO:0006313,transposition, DNA-mediated; GO:0003674,molecular_function; GO:0003676,nucleic acid binding; GO:0005488,binding; GO:0097159,organic cyclic compound binding; GO:1901363,heterocyclic compound binding; GO:0003824,catalytic activity; GO:0140097,catalytic activity, acting on DNA; GO:0006139,nucleobase-containing compound metabolic pro…	PF15288.6:Zinc knuckle	--	--	--
TbA01G003910	0	0	0.8465	0	0	0	0.2271	0.6278	0.2243	0	0	0	GWHBCHG00000001	2847366	2848123	-	TbA01G003910	--	--	--	--	--	--	--	--	--	--	--	--
TbA01G003920	2.0199	3.7874	3.2013	4.7233	5.0109	5.166	4.1817	1.8064	3.6149	1.8909	2.0743	1.3273	GWHBCHG00000001	2864344	2865811	+	TbA01G003920	--	--	--	hypothetical protein LSAT_9X80960 [Lactuca sativa]	--	A0A6S7MB78_LACSI SubName: Full=Uncharacterized protein {ECO:0000313|EMBL:CAB4084421.1};	--	--	--	--	--	--
TbA01G003930	17.563	17.6972	17.1006	16.3006	17.2053	15.8499	14.4348	14.3106	13.4707	15.6013	14.8006	14.2886	GWHBCHG00000001	2866582	2870258	-	TbA01G003930	--	K12869 crooked neck | (RefSeq) crooked neck protein, putative / cell cycle protein (A)	ko03040: Spliceosome	hypothetical protein LSAT_6X11921 [Lactuca sativa]	--	A0A2J6KZW3_LACSA SubName: Full=Uncharacterized protein {ECO:0000313|EMBL:PLY80577.1};	At5g41770	GO:0071014,post-mRNA release spliceosomal complex; GO:0000974,Prp19 complex; GO:0071007,U2-type catalytic step 2 spliceosome; GO:0000398,mRNA splicing, via spliceosome; GO:0000245,spliceosomal complex assembly; GO:0000375,RNA splicing, via transesterification reactions; GO:0000377,RNA splicing, via transesterification reactions with bulged adenosine as nucleophile; GO:0006139,nucleobase-containin…	PF02184.16:HAT (Half-A-TPR) repeat	--	--	--
TbA01G003940	19.708	21.5937	14.2738	21.3477	26.2914	22.6799	25.908	18.3984	17.9886	21.6233	21.5286	19.3835	GWHBCHG00000001	2876777	2883215	+	TbA01G003940	--	--	--	hypothetical protein LSAT_6X12040 [Lactuca sativa]	CIP1_ARATH RecName: Full=COP1-interactive protein 1 {ECO:0000303|PubMed:7753789};	A0A2J6KZS2_LACSA RecName: Full=NAB domain-containing protein {ECO:0000259|PROSITE:PS51774};	At1g64330	GO:0005856,cytoskeleton; GO:0005829,cytosol; GO:0005886,plasma membrane; GO:0009536,plastid; GO:0005774,vacuolar membrane; GO:0005773,vacuole; GO:0003779,actin binding; GO:0009738,abscisic acid-activated signaling pathway; GO:0071215,cellular response to abscisic acid stimulus; GO:0009789,positive regulation of abscisic acid-activated signaling pathway; GO:0042306,regulation of protein import int…	PF07765.12:KIP1-like protein	--	--	--
TbA01G003950	20.7778	20.9785	23.6109	19.7681	20.0346	19.6967	18.6612	16.0089	18.3915	27.6056	27.1082	27.8755	GWHBCHG00000001	2883639	2893299	+	TbA01G003950	--	K24917 amino acid permease | (RefSeq) AAP6; amino acid permease 6 (A)	--	hypothetical protein LSAT_6X12060 [Lactuca sativa]	GAT2_ARATH RecName: Full=Probable GABA transporter 2;	A0A2J6KZU1_LACSA RecName: Full=Aa_trans domain-containing protein {ECO:0000259|Pfam:PF01490};	At5g41800	GO:0016021,integral component of membrane; GO:0005886,plasma membrane; GO:0006865,amino acid transport; GO:0006810,transport; GO:0006811,ion transport; GO:0006820,anion transport; GO:0008150,biological_process; GO:0015849,organic acid transport; GO:0051179,localization; GO:0051234,establishment of localization; GO:0071702,organic substance transport; GO:0071705,nitrogen compound transport; GO:000…	PF01490.18:Transmembrane amino acid transporter protein	--	--	--
TbA01G003960	0.7174	0.8172	0.7613	0.666	0.7018	0.8678	1.8194	1.4072	2.3752	1.9776	1.9339	1.917	GWHBCHG00000001	2894177	2896503	+	TbA01G003960	--	K16225 probable WRKY transcription factor 52 | (RefSeq) RRS1; Disease resistance protein (TIR-NBS-LRR class) (A)	ko04626: Plant-pathogen interaction	hypothetical protein LSAT_8X49401 [Lactuca sativa]	TMVRN_NICGU RecName: Full=TMV resistance protein N; EC=3.2.2.6 {ECO:0000255|PROSITE-ProRule:PRU00204};	A0A2J6M418_LACSA RecName: Full=TIR domain-containing protein {ECO:0000259|PROSITE:PS50104};	At5g17680	GO:0005737,cytoplasm; GO:0043531,ADP binding; GO:0005524,ATP binding; GO:0050135,NAD(P)+ nucleosidase activity; GO:0061809,NAD+ nucleotidase, cyclic ADP-ribose generating; GO:0009626,plant-type hypersensitive response; GO:0007165,signal transduction; GO:0000166,nucleotide binding; GO:0003674,molecular_function; GO:0005488,binding; GO:0017076,purine nucleotide binding; GO:0030554,adenyl nucleotide…	PF01582.20:TIR domain	--	--	--
TbA01G003970	18.7984	20.3716	14.8492	10.7265	11.3557	12.3315	11.6559	18.3235	14.7893	11.6313	9.4096	10.8328	GWHBCHG00000001	2900508	2901002	+	TbA01G003970	--	--	--	hypothetical protein LSAT_6X11781 [Lactuca sativa]	--	A0A2J6KZT8_LACSA SubName: Full=Uncharacterized protein {ECO:0000313|EMBL:PLY80599.1};	At1g64340	--	--	--	--	--
TbA01G003990	3.0493	3.9832	3.9277	5.9106	6.2779	6.599	12.8381	8.8662	13.5679	14.0832	12.5257	11.7286	GWHBCHG00000001	2905644	2909783	-	TbA01G003990	--	K00924 kinase [EC:2.7.1.-] | (RefSeq) Protein kinase superfamily protein (A)	--	hypothetical protein LSAT_5X61840 [Lactuca sativa]	ANX1_ARATH RecName: Full=Receptor-like protein kinase ANXUR1; EC=2.7.11.1; Flags: Precursor;	A0A2J6LMW2_LACSA RecName: Full=Protein kinase domain-containing protein {ECO:0000259|PROSITE:PS50011};	At3g04690	GO:0016324,apical plasma membrane; GO:0016021,integral component of membrane; GO:0005886,plasma membrane; GO:0009506,plasmodesma; GO:0090404,pollen tube tip; GO:0005524,ATP binding; GO:0004672,protein kinase activity; GO:0106310,protein serine kinase activity; GO:0106311,protein threonine kinase activity; GO:0046777,protein autophosphorylation; GO:0000166,nucleotide binding; GO:0003674,molecular_…	PF07714.17:Protein tyrosine kinase	--	--	--
TbA01G004010	0.2709	0.1708	0.3326	0.3128	0.6264	0.3813	0.0669	0.3494	0.2424	0.0223	0.0221	0	GWHBCHG00000001	2942612	2944978	-	TbA01G004010	--	--	--	putative RNA-directed DNA polymerase, eukaryota, Reverse transcriptase zinc-binding domain protein [Helianthus annuus]	RNHX1_ARATH RecName: Full=Putative ribonuclease H protein At1g65750; EC=3.1.26.4;	A0A251SN13_HELAN SubName: Full=Putative RNA-directed DNA polymerase, eukaryota, Reverse transcriptase zinc-binding domain protein {ECO:0000313|EMBL:OTG00104.1};	At1g47910	GO:0046872,metal ion binding; GO:0003676,nucleic acid binding; GO:0004523,RNA-DNA hybrid ribonuclease activity; GO:0003674,molecular_function; GO:0005488,binding; GO:0043167,ion binding; GO:0043169,cation binding; GO:0097159,organic cyclic compound binding; GO:1901363,heterocyclic compound binding; GO:0003824,catalytic activity; GO:0004518,nuclease activity; GO:0004519,endonuclease activity; GO:0…	PF00078.27:Reverse transcriptase (RNA-dependent DNA polymerase)	--	--	--
TbA01G004140	10.8922	11.3731	7.9521	11.3347	13.1907	14.1873	13.4385	8.6493	11.854	13.7295	14.1786	12.174	GWHBCHG00000001	3066203	3067686	+	TbA01G004140	--	--	--	hypothetical protein LSAT_6X12120 [Lactuca sativa]	--	A0A6S7NJP4_LACSI SubName: Full=Uncharacterized protein {ECO:0000313|EMBL:CAB4100902.1};	At1g64350	GO:0016021,integral component of membrane; GO:0005575,cellular_component; GO:0016020,membrane; GO:0031224,intrinsic component of membrane; GO:0110165,cellular anatomical entity	PF12159.8:Protein of unknown function (DUF3593)	--	--	--
TbA01G004150	1.326	1.3707	1.2793	1.5212	1.5229	1.9528	7.5719	6.7372	5.7781	6.4095	5.1288	5.809	GWHBCHG00000001	3074362	3075463	-	TbA01G004150	--	--	--	hypothetical protein LSAT_6X12141 [Lactuca sativa]	--	A0A2J6L000_LACSA SubName: Full=Uncharacterized protein {ECO:0000313|EMBL:PLY80604.1};	--	GO:0005634,nucleus; GO:0003700,DNA-binding transcription factor activity; GO:0000976,transcription regulatory region sequence-specific DNA binding; GO:0003674,molecular_function; GO:0140110,transcription regulator activity; GO:0001067,regulatory region nucleic acid binding; GO:0003676,nucleic acid binding; GO:0003677,DNA binding; GO:0003690,double-stranded DNA binding; GO:0005488,binding; GO:0043…	--	--	--	--
TbA01G004160	0	0	0	0	0	0	0.1313	0	0	0.1311	0.1303	0	GWHBCHG00000001	3077516	3078315	-	TbA01G004160	--	K14832 ribosome biogenesis protein MAK21 | (RefSeq) EDA25; CCAAT-binding factor (A)	--	hypothetical protein LSAT_5X136720 [Lactuca sativa]	--	A0A2J6LIC2_LACSA RecName: Full=CBF domain-containing protein {ECO:0000259|Pfam:PF03914};	At1g72440	GO:0005634,nucleus; GO:0005575,cellular_component; GO:0005622,intracellular anatomical structure; GO:0043226,organelle; GO:0043227,membrane-bounded organelle; GO:0043229,intracellular organelle; GO:0043231,intracellular membrane-bounded organelle; GO:0110165,cellular anatomical entity	--	--	--	--
TbA01G004170	22.5248	25.7874	19.1571	17.7642	15.5611	15.9662	36.3743	26.2639	33.4604	39.1105	38.3056	36.4838	GWHBCHG00000001	3080761	3082029	-	TbA01G004170	--	--	--	hypothetical protein LSAT_6X12141 [Lactuca sativa]	--	A0A6S7NNW0_LACSI SubName: Full=Uncharacterized protein {ECO:0000313|EMBL:CAB4100903.1};	--	--	--	--	--	--
TbA01G004190	8.3372	11.2034	6.9941	11.619	10.8518	10.5238	31.7159	26.0204	33.1499	45.3442	44.6891	40.1435	GWHBCHG00000001	3084729	3085715	-	TbA01G004190	--	--	--	hypothetical protein LSAT_6X12141 [Lactuca sativa]	--	A0A6S7NNW0_LACSI SubName: Full=Uncharacterized protein {ECO:0000313|EMBL:CAB4100903.1};	--	--	--	--	--	--
TbA01G004210	25.7428	24.0119	19.9043	17.4446	17.0598	16.7295	16.4067	17.378	18.7982	23.845	22.3553	23.8716	GWHBCHG00000001	3099187	3100851	-	TbA01G004210	--	--	--	hypothetical protein LSAT_6X12141 [Lactuca sativa]	--	A0A6S7NNW0_LACSI SubName: Full=Uncharacterized protein {ECO:0000313|EMBL:CAB4100903.1};	--	--	--	--	--	--
TbA01G004220	0.5191	0.955	1.1447	1.0146	1.3059	1.3635	0.2687	0.0619	0.4645	0.2011	0.2665	0.065	GWHBCHG00000001	3122935	3131891	-	TbA01G004220	--	--	--	--	--	--	--	--	--	--	--	--
TbA01G004240	0.2395	0.3796	0.3234	0.5149	0.6091	0.2781	0.4338	0.2399	0.6429	0.6926	0.043	0.4196	GWHBCHG00000001	3136224	3138014	+	TbA01G004240	--	--	--	hypothetical protein HannXRQ_Chr01g0005111 [Helianthus annuus]	--	A0A251VLI8_HELAN SubName: Full=Uncharacterized protein {ECO:0000313|EMBL:OTG36209.1};	--	--	--	--	--	--
TbA01G004250	9.8626	12.2704	8.7934	16.7641	14.1305	11.58	15.072	10.222	14.3883	14.829	13.4406	13.2689	GWHBCHG00000001	3145710	3147149	-	TbA01G004250	--	K16225 probable WRKY transcription factor 52 | (RefSeq) RRS1; Disease resistance protein (TIR-NBS-LRR class) (A)	ko04626: Plant-pathogen interaction	hypothetical protein LSAT_6X12161 [Lactuca sativa]	WRK53_ARATH RecName: Full=Probable WRKY transcription factor 53 {ECO:0000303|PubMed:17369373}; AltName: Full=WRKY DNA-binding protein 53 {ECO:0000303|PubMed:17369373};	A0A2J6KZS7_LACSA RecName: Full=WRKY domain-containing protein {ECO:0000259|PROSITE:PS50811};	At4g23810	GO:0009507,chloroplast; GO:0005634,nucleus; GO:0003677,DNA binding; GO:0003700,DNA-binding transcription factor activity; GO:0000976,transcription regulatory region sequence-specific DNA binding; GO:0042742,defense response to bacterium; GO:0010150,leaf senescence; GO:0045893,positive regulation of transcription, DNA-templated; GO:0031347,regulation of defense response; GO:2000022,regulation of j…	PF03106.15:WRKY DNA -binding domain	WRKY	TF	WRKY
TbA01G004260	0.1106	0.1826	0.1067	0.1441	0.2525	0.1784	0.0334	0	0	0.0333	0.0331	0.0323	GWHBCHG00000001	3148322	3150487	-	TbA01G004260	--	--	--	uncharacterized protein LOC110873920 [Helianthus annuus]	--	A0A3B6HUN4_WHEAT SubName: Full=Uncharacterized protein {ECO:0000313|EnsemblPlants:TraesCS4A02G205700.1.cds1};	--	--	--	--	--	--
TbA01G004280	8.2049	10.3386	6.0159	5.6448	5.5869	5.0818	4.5779	4.5474	4.229	6.2887	6.0752	7.0737	GWHBCHG00000001	3187020	3187943	+	TbA01G004280	--	--	--	hypothetical protein LSAT_6X12200 [Lactuca sativa]	--	A0A6S7NKL3_LACSI SubName: Full=Uncharacterized protein {ECO:0000313|EMBL:CAB4100905.1};	--	--	--	--	--	--
TbA01G004310	0.4224	1.569	1.4262	1.3415	1.9628	0.3066	0.1913	0.2644	0	0.4772	0.5693	0	GWHBCHG00000001	3213502	3214320	-	TbA01G004310	--	K01595 phosphoenolpyruvate carboxylase [EC:4.1.1.31] | (RefSeq) PPC3; phosphoenolpyruvate carboxylase 3 (A)	ko00620: Pyruvate metabolism; ko00710: Carbon fixation in photosynthetic organisms; ko01100: Metabolic pathways; ko01200: Carbon metabolism	hypothetical protein LSAT_7X103521 [Lactuca sativa]	CAPPB_FLATR RecName: Full=Phosphoenolpyruvate carboxylase 1; Short=PEPC 1; Short=PEPCase 1; Short=ppcB; EC=4.1.1.31;	A0A2U1MNG8_ARTAN SubName: Full=Phosphoenolpyruvate carboxylase {ECO:0000313|EMBL:PWA62778.1};	At3g14940	GO:0005737,cytoplasm; GO:0008964,phosphoenolpyruvate carboxylase activity; GO:0015977,carbon fixation; GO:0009915,phloem sucrose loading; GO:0006099,tricarboxylic acid cycle; GO:0003674,molecular_function; GO:0003824,catalytic activity; GO:0004611,phosphoenolpyruvate carboxykinase activity; GO:0016829,lyase activity; GO:0016830,carbon-carbon lyase activity; GO:0016831,carboxy-lyase activity; GO:0…	PF00311.17:Phosphoenolpyruvate carboxylase	--	--	--
TbA01G004360	9.7554	9.1041	8.7029	16.3062	15.6612	13.9789	11.8552	14.4935	13.0267	29.8396	30.0719	29.6347	GWHBCHG00000001	3235125	3241100	-	TbA01G004360	--	K01184 polygalacturonase [EC:3.2.1.15] | (RefSeq) PGAZAT; polygalacturonase ADPG2-like protein (A)	ko00040: Pentose and glucuronate interconversions; ko01100: Metabolic pathways	hypothetical protein LSAT_6X12221 [Lactuca sativa]	PGLR_VITVI RecName: Full=Probable polygalacturonase; Short=PG {ECO:0000250|UniProtKB:Q7M1E7}; EC=3.2.1.15; AltName: Full=Pectinase {ECO:0000250|UniProtKB:Q7M1E7};	A0A2J6KZT2_LACSA SubName: Full=Uncharacterized protein {ECO:0000313|EMBL:PLY80571.1};	At4g23820	GO:0016021,integral component of membrane; GO:0004650,polygalacturonase activity; GO:0005975,carbohydrate metabolic process; GO:0003674,molecular_function; GO:0003824,catalytic activity; GO:0004553,hydrolase activity, hydrolyzing O-glycosyl compounds; GO:0016787,hydrolase activity; GO:0016798,hydrolase activity, acting on glycosyl bonds; GO:0008150,biological_process; GO:0008152,metabolic process…	PF00295.17:Glycosyl hydrolases family 28	--	--	--
TbA01G004390	0.2395	0.089	0.3755	0	0.1464	0.029	0.2983	0.2249	0.6161	0.2706	0.0807	0.1311	GWHBCHG00000001	3250658	3255465	+	TbA01G004390	--	K02684 DNA primase small subunit [EC:2.7.7.102] | (RefSeq) POLA3; DNA primase POLA3 (A)	ko03030: DNA replication	hypothetical protein LSAT_6X12240 [Lactuca sativa]	--	A0A2J6KZU3_LACSA RecName: Full=DNA primase {ECO:0000256|RuleBase:RU003514}; EC=2.7.7.- {ECO:0000256|RuleBase:RU003514};	At5g41880	GO:0005658,alpha DNA polymerase:primase complex; GO:0003896,DNA primase activity; GO:0046872,metal ion binding; GO:0006269,DNA replication, synthesis of RNA primer; GO:0003674,molecular_function; GO:0003824,catalytic activity; GO:0003899,DNA-directed 5'-3' RNA polymerase activity; GO:0016740,transferase activity; GO:0016772,transferase activity, transferring phosphorus-containing groups; GO:00167…	PF01896.19:DNA primase small subunit	--	--	--
TbA01G004400	0	0	0	0	0.0684	0	0.0633	0.35	0	0	0	0	GWHBCHG00000001	3255571	3256641	-	TbA01G004400	--	--	--	uncharacterized protein LOC110876851 [Helianthus annuus]	RNHX1_ARATH RecName: Full=Putative ribonuclease H protein At1g65750; EC=3.1.26.4;	A0A251UTR2_HELAN SubName: Full=Putative reverse transcriptase domain, Reverse transcriptase zinc-binding domain protein {ECO:0000313|EMBL:OTG26767.1};	At3g32110	GO:0046872,metal ion binding; GO:0003676,nucleic acid binding; GO:0004523,RNA-DNA hybrid ribonuclease activity; GO:0003674,molecular_function; GO:0005488,binding; GO:0043167,ion binding; GO:0043169,cation binding; GO:0097159,organic cyclic compound binding; GO:1901363,heterocyclic compound binding; GO:0003824,catalytic activity; GO:0004518,nuclease activity; GO:0004519,endonuclease activity; GO:0…	--	--	--	--
TbA01G004410	0	0	0	0	0	0	0.23	0.106	0.0568	0	0.1141	0.0556	GWHBCHG00000001	3257427	3258344	-	TbA01G004410	--	--	--	putative RNA-directed DNA polymerase, eukaryota, Reverse transcriptase zinc-binding domain protein [Helianthus annuus]	--	A0A251U4I0_HELAN SubName: Full=Putative RNA-directed DNA polymerase, eukaryota, Reverse transcriptase zinc-binding domain protein {ECO:0000313|EMBL:OTG17963.1};	At2g31520	GO:0003964,RNA-directed DNA polymerase activity; GO:0003674,molecular_function; GO:0003824,catalytic activity; GO:0016740,transferase activity; GO:0016772,transferase activity, transferring phosphorus-containing groups; GO:0016779,nucleotidyltransferase activity; GO:0034061,DNA polymerase activity; GO:0140097,catalytic activity, acting on DNA	PF00078.27:Reverse transcriptase (RNA-dependent DNA polymerase)	--	--	--
TbA01G004420	0	0	0	0.2792	0.0932	0	0	0.0795	0	0.0861	0.2567	0	GWHBCHG00000001	3266534	3267217	+	TbA01G004420	--	--	--	uncharacterized protein LOC110892557 [Helianthus annuus]	RNHX1_ARATH RecName: Full=Putative ribonuclease H protein At1g65750; EC=3.1.26.4;	A0A6L2MEZ3_TANCI SubName: Full=RNA-directed DNA polymerase, eukaryota, reverse transcriptase zinc-binding domain protein {ECO:0000313|EMBL:GEU72270.1};	At2g15510	GO:0046872,metal ion binding; GO:0003676,nucleic acid binding; GO:0004523,RNA-DNA hybrid ribonuclease activity; GO:0003674,molecular_function; GO:0005488,binding; GO:0043167,ion binding; GO:0043169,cation binding; GO:0097159,organic cyclic compound binding; GO:1901363,heterocyclic compound binding; GO:0003824,catalytic activity; GO:0004518,nuclease activity; GO:0004519,endonuclease activity; GO:0…	PF13966.6:zinc-binding in reverse transcriptase	--	--	--
TbA01G004450	0.1518	0	0	0	0	0	0	0	0	0	0	0	GWHBCHG00000001	3292605	3292988	-	TbA01G004450	--	--	--	--	--	--	--	--	--	--	--	--
TbA01G004480	0	0	0	0	0.0366	0	0	0	0	0	0	0	GWHBCHG00000001	3362546	3364332	-	TbA01G004480	--	--	--	uncharacterized protein LOC110925133 [Helianthus annuus]	--	A0A2U1KXF4_ARTAN SubName: Full=RNA-directed DNA polymerase, eukaryota, Reverse transcriptase zinc-binding domain protein {ECO:0000313|EMBL:PWA41429.1};	At2g45230	GO:0003964,RNA-directed DNA polymerase activity; GO:0003674,molecular_function; GO:0003824,catalytic activity; GO:0016740,transferase activity; GO:0016772,transferase activity, transferring phosphorus-containing groups; GO:0016779,nucleotidyltransferase activity; GO:0034061,DNA polymerase activity; GO:0140097,catalytic activity, acting on DNA	PF14529.6:Endonuclease-reverse transcriptase	--	--	--
TbA01G004500	4.037	4.9186	4.8318	3.1645	3.6538	3.5307	1.8771	2.3966	2.3954	0	0.0194	0	GWHBCHG00000001	3381360	3384896	-	TbA01G004500	--	--	--	putative RNA-directed DNA polymerase, eukaryota, Reverse transcriptase zinc-binding domain protein [Helianthus annuus]	RNHX1_ARATH RecName: Full=Putative ribonuclease H protein At1g65750; EC=3.1.26.4;	A0A251TD17_HELAN SubName: Full=Putative RNA-directed DNA polymerase, eukaryota, Reverse transcriptase zinc-binding domain protein {ECO:0000313|EMBL:OTG08794.1};	At1g47860_2	GO:0046872,metal ion binding; GO:0003676,nucleic acid binding; GO:0004523,RNA-DNA hybrid ribonuclease activity; GO:0003674,molecular_function; GO:0005488,binding; GO:0043167,ion binding; GO:0043169,cation binding; GO:0097159,organic cyclic compound binding; GO:1901363,heterocyclic compound binding; GO:0003824,catalytic activity; GO:0004518,nuclease activity; GO:0004519,endonuclease activity; GO:0…	PF13966.6:zinc-binding in reverse transcriptase	--	--	--
TbA01G004510	1.3294	1.7029	1.2383	3.0239	3.1843	2.3512	2.9272	4.4003	3.4457	5.2207	5.1902	4.7795	GWHBCHG00000001	3385830	3389816	+	TbA01G004510	--	K01179 endoglucanase [EC:3.2.1.4] | (RefSeq) GH9C2; glycosyl hydrolase 9C2 (A)	ko00500: Starch and sucrose metabolism; ko01100: Metabolic pathways	hypothetical protein LSAT_6X12340 [Lactuca sativa]	GUN6_ARATH RecName: Full=Endoglucanase 6; EC=3.2.1.4; AltName: Full=Endo-1,4-beta glucanase 6; Flags: Precursor;	A0A6S7NJQ2_LACSI RecName: Full=Endoglucanase {ECO:0000256|RuleBase:RU361166}; EC=3.2.1.4 {ECO:0000256|RuleBase:RU361166};	At1g64390	GO:0005576,extracellular region; GO:0030246,carbohydrate binding; GO:0008810,cellulase activity; GO:0071555,cell wall organization; GO:0030245,cellulose catabolic process; GO:0003674,molecular_function; GO:0005488,binding; GO:0003824,catalytic activity; GO:0004553,hydrolase activity, hydrolyzing O-glycosyl compounds; GO:0016787,hydrolase activity; GO:0016798,hydrolase activity, acting on glycosyl…	PF00759.19:Glycosyl hydrolase family 9	--	--	--
TbA01G004520	2.3835	2.9097	3.5305	3.2939	3.1563	3.3784	3.0093	2.5321	3.4039	2.7201	2.661	2.6368	GWHBCHG00000001	3391026	3394647	+	TbA01G004520	--	--	--	hypothetical protein LSAT_6X12380 [Lactuca sativa]	--	A0A2J6L010_LACSA SubName: Full=Uncharacterized protein {ECO:0000313|EMBL:PLY80614.1};	At4g23830	--	PF12799.7:Leucine Rich repeats (2 copies)	--	--	--
TbA01G004530	0.2226	0.147	0.0954	0.3867	0.1452	0.1915	0.5152	0.1445	0.5311	0.6258	0.4444	0.5417	GWHBCHG00000001	3394792	3400415	-	TbA01G004530	--	K01897 long-chain acyl-CoA synthetase [EC:6.2.1.3] | (RefSeq) LACS4; AMP-dependent synthetase and ligase family protein (A)	ko00061: Fatty acid biosynthesis; ko00071: Fatty acid degradation; ko01100: Metabolic pathways; ko01212: Fatty acid metabolism; ko04146: Peroxisome	hypothetical protein LSAT_6X12401 [Lactuca sativa]	LACS4_ARATH RecName: Full=Long chain acyl-CoA synthetase 4; EC=6.2.1.3;	A0A2J6KZN2_LACSA RecName: Full=4-coumarate--CoA ligase {ECO:0000256|ARBA:ARBA00012959}; EC=6.2.1.12 {ECO:0000256|ARBA:ARBA00012959};	At4g23850	GO:0005783,endoplasmic reticulum; GO:0005794,Golgi apparatus; GO:0016020,membrane; GO:0005886,plasma membrane; GO:0005524,ATP binding; GO:0004467,long-chain fatty acid-CoA ligase activity; GO:0006631,fatty acid metabolic process; GO:0000166,nucleotide binding; GO:0003674,molecular_function; GO:0005488,binding; GO:0017076,purine nucleotide binding; GO:0030554,adenyl nucleotide binding; GO:0032553,…	PF00501.28:AMP-binding enzyme	--	--	--
TbA01G004540	0.493	0.1127	0.2927	0.5188	0.5194	0.4037	0.2748	0	0.3393	0.1028	0.0341	0.1994	GWHBCHG00000001	3403849	3406452	-	TbA01G004540	--	K19040 E3 ubiquitin-protein ligase ATL10/75/76/77/78 [EC:2.3.2.27] | (RefSeq) RING/U-box superfamily protein (A)	--	hypothetical protein LSAT_6X12521 [Lactuca sativa]	AT21A_ARATH RecName: Full=Putative RING-H2 finger protein ATL21A; EC=2.3.2.27 {ECO:0000305}; AltName: Full=RING-type E3 ubiquitin transferase ATL21A {ECO:0000305}; Flags: Precursor;	A0A2J6KZV3_LACSA RecName: Full=RING-type domain-containing protein {ECO:0000259|PROSITE:PS50089};	At5g53110	GO:0016021,integral component of membrane; GO:0046872,metal ion binding; GO:0030247,polysaccharide binding; GO:0016740,transferase activity; GO:0016567,protein ubiquitination; GO:0003674,molecular_function; GO:0005488,binding; GO:0043167,ion binding; GO:0043169,cation binding; GO:0030246,carbohydrate binding; GO:0003824,catalytic activity; GO:0006464,cellular protein modification process; GO:0006…	PF13639.6:Ring finger domain	--	--	--
TbA01G004570	0	0	0	0.0693	0	0	0	0	0	0	0	0	GWHBCHG00000001	3415217	3416854	-	TbA01G004570	--	--	--	hypothetical protein LSAT_8X99681 [Lactuca sativa]	AT21A_ARATH RecName: Full=Putative RING-H2 finger protein ATL21A; EC=2.3.2.27 {ECO:0000305}; AltName: Full=RING-type E3 ubiquitin transferase ATL21A {ECO:0000305}; Flags: Precursor;	A0A2J6K4T3_LACSA RecName: Full=GUB_WAK_bind domain-containing protein {ECO:0000259|Pfam:PF13947};	At5g53110	GO:0016021,integral component of membrane; GO:0046872,metal ion binding; GO:0030247,polysaccharide binding; GO:0016740,transferase activity; GO:0016567,protein ubiquitination; GO:0003674,molecular_function; GO:0005488,binding; GO:0043167,ion binding; GO:0043169,cation binding; GO:0030246,carbohydrate binding; GO:0003824,catalytic activity; GO:0006464,cellular protein modification process; GO:0006…	PF13947.6:Wall-associated receptor kinase galacturonan-binding	--	--	--
TbA01G004580	0	0	0	0	0.0262	0	0	0	0	0.0242	0.0723	0	GWHBCHG00000001	3421570	3425189	+	TbA01G004580	--	--	--	protein FAR1-RELATED SEQUENCE 5-like [Helianthus annuus]	FRS5_ARATH RecName: Full=Protein FAR1-RELATED SEQUENCE 5;	A0A2U1N051_ARTAN RecName: Full=Protein FAR1-RELATED SEQUENCE {ECO:0000256|RuleBase:RU367018};	At4g38180	GO:0005634,nucleus; GO:0008270,zinc ion binding; GO:0006355,regulation of transcription, DNA-templated; GO:0003674,molecular_function; GO:0005488,binding; GO:0043167,ion binding; GO:0043169,cation binding; GO:0046872,metal ion binding; GO:0046914,transition metal ion binding; GO:0006139,nucleobase-containing compound metabolic process; GO:0006351,transcription, DNA-templated; GO:0006725,cellular …	PF04434.17:SWIM zinc finger	FAR1	TF	FAR1
TbA01G004590	4.425	5.177	4.2322	8.164	8.2478	8.6383	9.3288	7.578	8.6019	7.93	7.404	7.286	GWHBCHG00000001	3447963	3450798	-	TbA01G004590	--	K10664 E3 ubiquitin-protein ligase ATL6/9/15/31/42/55 [EC:2.3.2.27] | (RefSeq) RING/U-box superfamily protein (A)	--	hypothetical protein LSAT_6X12521 [Lactuca sativa]	AT21A_ARATH RecName: Full=Putative RING-H2 finger protein ATL21A; EC=2.3.2.27 {ECO:0000305}; AltName: Full=RING-type E3 ubiquitin transferase ATL21A {ECO:0000305}; Flags: Precursor;	A0A6S7NH95_LACSI RecName: Full=RING-type domain-containing protein {ECO:0000259|PROSITE:PS50089};	At5g53110	GO:0016021,integral component of membrane; GO:0046872,metal ion binding; GO:0030247,polysaccharide binding; GO:0016740,transferase activity; GO:0016567,protein ubiquitination; GO:0003674,molecular_function; GO:0005488,binding; GO:0043167,ion binding; GO:0043169,cation binding; GO:0030246,carbohydrate binding; GO:0003824,catalytic activity; GO:0006464,cellular protein modification process; GO:0006…	PF13639.6:Ring finger domain	--	--	--
TbA01G004610	41.1032	42.1565	42.3495	42.8439	43.1926	41.4538	31.3829	31.6962	37.5554	31.6957	34.0973	30.4307	GWHBCHG00000001	3453524	3459825	+	TbA01G004610	--	K01784 UDP-glucose 4-epimerase [EC:5.1.3.2] | (RefSeq) UGE5; UDP-D-glucose/UDP-D-galactose 4-epimerase 5 (A)	ko00052: Galactose metabolism; ko00520: Amino sugar and nucleotide sugar metabolism; ko01100: Metabolic pathways; ko01250: Biosynthesis of nucleotide sugars	hypothetical protein LSAT_6X12580 [Lactuca sativa]	GALE2_CYATE RecName: Full=UDP-glucose 4-epimerase GEPI48; EC=5.1.3.2; AltName: Full=Galactowaldenase; AltName: Full=UDP-galactose 4-epimerase;	A0A2J6KZY3_LACSA RecName: Full=UDP-glucose 4-epimerase {ECO:0000256|RuleBase:RU366046}; EC=5.1.3.- {ECO:0000256|RuleBase:RU366046};	At4g10960	GO:0003978,UDP-glucose 4-epimerase activity; GO:0006012,galactose metabolic process; GO:0003674,molecular_function; GO:0003824,catalytic activity; GO:0016853,isomerase activity; GO:0016854,racemase and epimerase activity; GO:0016857,racemase and epimerase activity, acting on carbohydrates and derivatives; GO:0005975,carbohydrate metabolic process; GO:0005996,monosaccharide metabolic process; GO:0…	PF16363.5:GDP-mannose 4,6 dehydratase	--	--	--
TbA01G004620	0.6423	1.2725	1.8589	2.8245	1.728	3.1079	1.7453	0.5361	2.0116	1.8867	2.1643	1.9696	GWHBCHG00000001	3476871	3477233	-	TbA01G004620	--	--	--	--	--	--	--	--	--	--	--	--
TbA01G004630	2.611	2.3068	1.9402	2.7239	2.5544	3.2438	1.4061	0.9424	1.1997	0.9248	0.9194	1.1747	GWHBCHG00000001	3483989	3487562	+	TbA01G004630	--	K07023 5'-deoxynucleotidase [EC:3.1.3.89] | (RefSeq) Metal-dependent phosphohydrolase (A)	ko00230: Purine metabolism; ko00240: Pyrimidine metabolism; ko01100: Metabolic pathways; ko01232: Nucleotide metabolism	hypothetical protein LSAT_5X87800 [Lactuca sativa]	--	A0A2J6KB67_LACSA RecName: Full=5'-deoxynucleotidase {ECO:0000256|ARBA:ARBA00012964}; EC=3.1.3.89 {ECO:0000256|ARBA:ARBA00012964};	At2g23820	GO:0005737,cytoplasm; GO:0002953,5'-deoxynucleotidase activity; GO:0005524,ATP binding; GO:0003674,molecular_function; GO:0003824,catalytic activity; GO:0016787,hydrolase activity; GO:0016788,hydrolase activity, acting on ester bonds; GO:0016791,phosphatase activity; GO:0042578,phosphoric ester hydrolase activity; GO:0000166,nucleotide binding; GO:0005488,binding; GO:0017076,purine nucleotide bin…	PF13023.6:HD domain	--	--	--
TbA01G004640	6.4067	6.4353	7.5207	6.6112	6.7063	5.2028	8.1565	8.6759	8.0181	12.4318	9.8633	10.6769	GWHBCHG00000001	3490901	3492271	+	TbA01G004640	--	--	--	GDSL esterase/lipase At4g10955-like [Helianthus annuus]	GDL62_ARATH RecName: Full=GDSL esterase/lipase At4g10955; EC=3.1.1.-;	A0A5N6NZM9_9ASTR RecName: Full=Lipase_3 domain-containing protein {ECO:0000259|Pfam:PF01764};	At2g05260	GO:0016787,hydrolase activity; GO:0016042,lipid catabolic process; GO:0003674,molecular_function; GO:0003824,catalytic activity; GO:0006629,lipid metabolic process; GO:0008150,biological_process; GO:0008152,metabolic process; GO:0009056,catabolic process; GO:0044238,primary metabolic process; GO:0071704,organic substance metabolic process; GO:1901575,organic substance catabolic process	PF01764.25:Lipase (class 3)	--	--	--
TbA01G004650	0	0	0	0	0	0	0.7351	1.1085	1.8486	2.8676	2.8509	2.1979	GWHBCHG00000001	3492710	3493970	-	TbA01G004650	--	--	--	hypothetical protein LSAT_2X130281 [Lactuca sativa]	--	A0A2J6LYH3_LACSA SubName: Full=Uncharacterized protein {ECO:0000313|EMBL:PLY92254.1};	--	--	--	--	--	--
TbA01G004670	0	0	0	0.0321	0	0	0.0595	0	0	0	0	0.0288	GWHBCHG00000001	3498355	3500488	+	TbA01G004670	--	K01206 alpha-L-fucosidase [EC:3.2.1.51] | (RefSeq) FXG1; alpha-fucosidase 1 (A)	ko00511: Other glycan degradation	hypothetical protein LSAT_6X8360 [Lactuca sativa]	GLIP7_ARATH RecName: Full=GDSL esterase/lipase 7; EC=3.1.1.-; AltName: Full=Extracellular lipase 7; Flags: Precursor;	A0A6S7NGY8_LACSI SubName: Full=Uncharacterized protein {ECO:0000313|EMBL:CAB4100924.1};	At4g10950_2	GO:0005576,extracellular region; GO:0016298,lipase activity; GO:0016042,lipid catabolic process; GO:0003674,molecular_function; GO:0003824,catalytic activity; GO:0016787,hydrolase activity; GO:0016788,hydrolase activity, acting on ester bonds; GO:0006629,lipid metabolic process; GO:0008150,biological_process; GO:0008152,metabolic process; GO:0009056,catabolic process; GO:0044238,primary metabolic…	PF00657.22:GDSL-like Lipase/Acylhydrolase	--	--	--
TbA01G004680	2.3443	2.9793	2.5375	2.8274	2.8753	3.1651	3.5838	3.0163	2.8141	3.6693	3.2266	2.7754	GWHBCHG00000001	3500906	3509434	+	TbA01G004680	--	K01184 polygalacturonase [EC:3.2.1.15] | (RefSeq) Pectin lyase-like superfamily protein (A)	ko00040: Pentose and glucuronate interconversions; ko01100: Metabolic pathways	hypothetical protein LSAT_6X8380 [Lactuca sativa]	Y4193_ARATH RecName: Full=Uncharacterized protein At4g10930;	A0A6S7NKN0_LACSI SubName: Full=Uncharacterized protein {ECO:0000313|EMBL:CAB4100925.1};	At1g60590	GO:0061630,ubiquitin protein ligase activity; GO:0016567,protein ubiquitination; GO:0003674,molecular_function; GO:0003824,catalytic activity; GO:0004842,ubiquitin-protein transferase activity; GO:0016740,transferase activity; GO:0019787,ubiquitin-like protein transferase activity; GO:0061659,ubiquitin-like protein ligase activity; GO:0140096,catalytic activity, acting on a protein; GO:0006464,ce…	PF13639.6:Ring finger domain	--	--	--
TbA01G004690	7.635	8.2688	8.7124	12.3054	12.5422	11.8825	7.1992	6.349	7.6987	8.1368	7.3726	7.9623	GWHBCHG00000001	3519170	3521393	+	TbA01G004690	--	--	--	hypothetical protein LSAT_6X8420 [Lactuca sativa]	SKIP8_ARATH RecName: Full=F-box protein SKIP8; AltName: Full=SKP1-interacting partner 8;	A0A2J6KZP4_LACSA RecName: Full=F-box domain-containing protein {ECO:0000259|PROSITE:PS50181};	At4g23960	GO:0016567,protein ubiquitination; GO:0006464,cellular protein modification process; GO:0006807,nitrogen compound metabolic process; GO:0008150,biological_process; GO:0008152,metabolic process; GO:0009987,cellular process; GO:0019538,protein metabolic process; GO:0032446,protein modification by small protein conjugation; GO:0036211,protein modification process; GO:0043170,macromolecule metabolic …	PF13474.6:SnoaL-like domain	--	--	--
TbA01G004700	6.3888	8.777	8.6999	12.3069	11.2919	11.5766	9.9064	7.2638	10.2809	8.8399	9.0956	8.7072	GWHBCHG00000001	3525072	3527971	+	TbA01G004700	--	--	--	hypothetical protein LSAT_5X52160 [Lactuca sativa]	NLP6_ARATH RecName: Full=Protein NLP6; Short=AtNLP6; AltName: Full=NIN-like protein 6; AltName: Full=Nodule inception protein-like protein 6;	A0A2J6JGS7_LACSA SubName: Full=Uncharacterized protein {ECO:0000313|EMBL:PLY62010.1};	At1g64530	GO:0005634,nucleus; GO:0003700,DNA-binding transcription factor activity; GO:0000976,transcription regulatory region sequence-specific DNA binding; GO:0003674,molecular_function; GO:0140110,transcription regulator activity; GO:0001067,regulatory region nucleic acid binding; GO:0003676,nucleic acid binding; GO:0003677,DNA binding; GO:0003690,double-stranded DNA binding; GO:0005488,binding; GO:0043…	PF00564.24:PB1 domain	RWP-RK	TF	RWP-RK
TbA01G004710	7.7096	7.0497	7.6284	8.1689	9.7805	10.3304	4.246	4.9029	4.0432	5.0794	4.7961	5.765	GWHBCHG00000001	3529728	3533063	+	TbA01G004710	--	--	--	hypothetical protein LSAT_5X52180 [Lactuca sativa]	NLP7_ARATH RecName: Full=Protein NLP7; Short=AtNLP7; AltName: Full=NIN-like protein 7; AltName: Full=Nodule inception protein-like protein 7;	A0A6S7N7C5_LACSI SubName: Full=Uncharacterized protein {ECO:0000313|EMBL:CAB4096656.1};	At4g24020	GO:0005634,nucleus; GO:0001046,core promoter sequence-specific DNA binding; GO:0003700,DNA-binding transcription factor activity; GO:0000976,transcription regulatory region sequence-specific DNA binding; GO:0042128,nitrate assimilation; GO:0010167,response to nitrate; GO:0009414,response to water deprivation; GO:0010118,stomatal movement; GO:0001067,regulatory region nucleic acid binding; GO:0003…	PF02042.15:RWP-RK domain	RWP-RK	TF	RWP-RK
TbA01G004730	2.139	1.9423	2.5795	2.2645	2.4414	2.2425	0	0	0	0	0	0	GWHBCHG00000001	3544984	3545466	+	TbA01G004730	--	--	--	--	--	--	--	--	--	--	--	--
TbA01G004760	0.6025	0	0	0.4416	0	0.2915	0	0	0	0	0	0	GWHBCHG00000001	3577631	3578574	+	TbA01G004760	--	--	--	--	--	--	--	--	--	--	--	--
TbA01G004770	0.1718	0.2552	0.1657	0.7834	0.9803	0.9974	0.752	0.8125	0.5124	0.1035	0.3859	0.2759	GWHBCHG00000001	3583956	3586546	-	TbA01G004770	--	K19039 E3 ubiquitin-protein ligase ATL7/58/59 [EC:2.3.2.27] | (RefSeq) RING/U-box superfamily protein (A)	--	Zinc finger, RING/FYVE/PHD-type [Cynara cardunculus var. scolymus]	RHA4A_ARATH RecName: Full=Probable E3 ubiquitin-protein ligase RHA4A {ECO:0000305}; EC=2.3.2.27; AltName: Full=RING-H2 finger A4a {ECO:0000303|PubMed:9781696}; AltName: Full=RING-H2 zinc finger protein RHA4a {ECO:0000305}; AltName: Full=RING-type E3 ubiquitin transferase RHA4A {ECO:0000305};	A0A6S7NGZ7_LACSI RecName: Full=RING-type domain-containing protein {ECO:0000259|PROSITE:PS50089};	At1g33480	GO:0046872,metal ion binding; GO:0061630,ubiquitin protein ligase activity; GO:0006511,ubiquitin-dependent protein catabolic process; GO:0003674,molecular_function; GO:0005488,binding; GO:0043167,ion binding; GO:0043169,cation binding; GO:0003824,catalytic activity; GO:0004842,ubiquitin-protein transferase activity; GO:0016740,transferase activity; GO:0019787,ubiquitin-like protein transferase ac…	PF13639.6:Ring finger domain	--	--	--
TbA01G004780	49.9204	42.5677	48.1601	72.9918	70.1599	75.3015	34.8536	36.2227	36.633	54.1358	57.0489	59.0624	GWHBCHG00000001	3593212	3596163	-	TbA01G004780	--	K02990 small subunit ribosomal protein S6 | (RefSeq) Translation elongation factor EF1B/ribosomal protein S6 family protein (A)	ko03010: Ribosome	hypothetical protein LSAT_6X9541 [Lactuca sativa]	RR6_ARATH RecName: Full=30S ribosomal protein S6 alpha, chloroplastic; Flags: Precursor;	A0A6S7NKN6_LACSI SubName: Full=Uncharacterized protein {ECO:0000313|EMBL:CAB4100935.1};	At1g64510	GO:0009507,chloroplast; GO:0009535,chloroplast thylakoid membrane; GO:0005634,nucleus; GO:0005840,ribosome; GO:0009579,thylakoid; GO:0003729,mRNA binding; GO:0070181,small ribosomal subunit rRNA binding; GO:0003735,structural constituent of ribosome; GO:0006412,translation; GO:0003674,molecular_function; GO:0003676,nucleic acid binding; GO:0003723,RNA binding; GO:0005488,binding; GO:0097159,organ…	PF01250.17:Ribosomal protein S6	--	--	--
TbA01G004920	16.4084	16.3524	19.8111	18.6322	18.5401	19.106	12.4996	13.379	14.9929	13.5475	14.5366	13.8989	GWHBCHG00000001	3696918	3703441	+	TbA01G004920	--	--	--	hypothetical protein LSAT_6X8860 [Lactuca sativa]	NLP7_ARATH RecName: Full=Protein NLP7; Short=AtNLP7; AltName: Full=NIN-like protein 7; AltName: Full=Nodule inception protein-like protein 7;	A0A6S7NH65_LACSI SubName: Full=Uncharacterized protein {ECO:0000313|EMBL:CAB4100937.1};	At4g24020	GO:0005634,nucleus; GO:0001046,core promoter sequence-specific DNA binding; GO:0003700,DNA-binding transcription factor activity; GO:0000976,transcription regulatory region sequence-specific DNA binding; GO:0042128,nitrate assimilation; GO:0010167,response to nitrate; GO:0009414,response to water deprivation; GO:0010118,stomatal movement; GO:0001067,regulatory region nucleic acid binding; GO:0003…	PF02042.15:RWP-RK domain	RWP-RK	TF	RWP-RK
TbA01G004930	23.218	23.2886	22.7741	21.052	21.1231	21.9989	18.7419	17.4742	16.4731	16.222	18.1789	15.5972	GWHBCHG00000001	3706805	3713302	+	TbA01G004930	--	K06158 ATP-binding cassette, subfamily F, member 3 | (RefSeq) ABCF3; general control non-repressible 3 (A)	--	hypothetical protein LSAT_6X8920 [Lactuca sativa]	AB3F_ARATH RecName: Full=ABC transporter F family member 3; Short=ABC transporter ABCF.3; Short=AtABCF3; AltName: Full=GCN20-type ATP-binding cassette protein GCN3;	A0A2J6KHA3_LACSA SubName: Full=Uncharacterized protein {ECO:0000313|EMBL:PLY74428.1};	At1g64550	GO:0005829,cytosol; GO:0005634,nucleus; GO:0005524,ATP binding; GO:0042626,ATPase-coupled transmembrane transporter activity; GO:0042742,defense response to bacterium; GO:0046686,response to cadmium ion; GO:0000166,nucleotide binding; GO:0003674,molecular_function; GO:0005488,binding; GO:0017076,purine nucleotide binding; GO:0030554,adenyl nucleotide binding; GO:0032553,ribonucleotide binding; GO…	PF00005.27:ABC transporter	--	--	--
TbA01G004950	4.954	5.4355	4.87	3.6463	4.1718	4.3087	3.8907	3.5331	3.8157	5.7246	5.1841	4.6151	GWHBCHG00000001	3740662	3744847	+	TbA01G004950	--	K11153 retinol dehydrogenase 12 [EC:1.1.1.300] | (RefSeq) NAD(P)-binding Rossmann-fold superfamily protein (A)	ko01100: Metabolic pathways; ko01240: Biosynthesis of cofactors	hypothetical protein LSAT_6X8940 [Lactuca sativa]	TC32A_BRANA RecName: Full=Short-chain dehydrogenase TIC 32 A, chloroplastic {ECO:0000305}; EC=1.1.1.- {ECO:0000305}; AltName: Full=Pod-specific dehydrogenase SAC25 {ECO:0000303|PubMed:8111020}; AltName: Full=Translocon at the inner envelope membrane of chloroplasts 32 A {ECO:0000305}; Short=BnTIC32A {ECO:0000305};	A0A6S7NZA1_LACSI SubName: Full=Uncharacterized protein {ECO:0000313|EMBL:CAB4100941.1};	At4g24050	GO:0009706,chloroplast inner membrane; GO:0005516,calmodulin binding; GO:0016491,oxidoreductase activity; GO:0015031,protein transport; GO:0003674,molecular_function; GO:0005488,binding; GO:0005515,protein binding; GO:0003824,catalytic activity; GO:0006810,transport; GO:0006811,ion transport; GO:0006820,anion transport; GO:0008104,protein localization; GO:0008150,biological_process; GO:0015833,pe…	PF00106.25:short chain dehydrogenase	--	--	--
TbA01G004960	0	0	0	0	0	0	0.6276	0.8314	1.0656	0	0.0389	0.0949	GWHBCHG00000001	3746610	3749515	+	TbA01G004960	--	--	--	uncharacterized protein LOC110913680 [Helianthus annuus]	--	A0A6S7MAI9_LACSI SubName: Full=Uncharacterized protein {ECO:0000313|EMBL:CAB4084722.1};	At3g32110	GO:0003676,nucleic acid binding; GO:0003674,molecular_function; GO:0005488,binding; GO:0097159,organic cyclic compound binding; GO:1901363,heterocyclic compound binding	--	--	--	--
TbA01G004970	0.0904	0.1343	0.0436	0.1766	0.0884	0	1.5143	0.6034	1.9407	0	0.0812	0.0792	GWHBCHG00000001	3750774	3752141	+	TbA01G004970	--	--	--	uncharacterized protein LOC110914665 [Helianthus annuus]	RNHX1_ARATH RecName: Full=Putative ribonuclease H protein At1g65750; EC=3.1.26.4;	A0A6S7PH38_LACSI RecName: Full=zf-RVT domain-containing protein {ECO:0000259|Pfam:PF13966};	At2g31080	GO:0046872,metal ion binding; GO:0003676,nucleic acid binding; GO:0004523,RNA-DNA hybrid ribonuclease activity; GO:0003674,molecular_function; GO:0005488,binding; GO:0043167,ion binding; GO:0043169,cation binding; GO:0097159,organic cyclic compound binding; GO:1901363,heterocyclic compound binding; GO:0003824,catalytic activity; GO:0004518,nuclease activity; GO:0004519,endonuclease activity; GO:0…	PF13966.6:zinc-binding in reverse transcriptase	--	--	--
TbA01G004980	67.3374	75.1878	59.3303	62.2866	74.4945	69.1675	54.1163	45.7687	47.7603	50.5723	51.1958	45.7402	GWHBCHG00000001	3756510	3758279	-	TbA01G004980	--	--	--	ORM1-like protein 3 [Helianthus annuus]	--	A0A251VH00_HELAN SubName: Full=Putative ORMDL family {ECO:0000313|EMBL:OTG34559.1};	At1g01230	GO:0016021,integral component of membrane; GO:0035339,SPOTS complex; GO:0090156,cellular sphingolipid homeostasis; GO:0006672,ceramide metabolic process; GO:1900060,negative regulation of ceramide biosynthetic process; GO:0008150,biological_process; GO:0009987,cellular process; GO:0019725,cellular homeostasis; GO:0042592,homeostatic process; GO:0048878,chemical homeostasis; GO:0055082,cellular ch…	PF04061.14:ORMDL family	--	--	--
TbA01G005000	0.2239	0.2711	0.408	0.389	0.7545	0.6982	0.3605	0.6022	0.3784	0.3598	0.4247	0.2834	GWHBCHG00000001	3767928	3771780	+	TbA01G005000	--	--	--	transcription factor bHLH155-like [Helianthus annuus]	LHWL2_ARATH RecName: Full=Transcription factor bHLH157; AltName: Full=BHLH transcription factor epsilon; Short=bHLH epsilon; AltName: Full=Basic helix-loop-helix protein 157; Short=AtbHLH157; Short=bHLH 157; AltName: Full=LONESOME HIGHWAY-like protein 2; AltName: Full=bHLH transcription factor bHLH157;	A0A251U9T3_HELAN SubName: Full=Putative myc-type, basic helix-loop-helix (BHLH) domain, Transcription factor MYC/MYB N-terminal {ECO:0000313|EMBL:OTG20100.1};	At1g64630_1	GO:0005634,nucleus; GO:0003677,DNA binding; GO:0003700,DNA-binding transcription factor activity; GO:0046983,protein dimerization activity; GO:0071365,cellular response to auxin stimulus; GO:0007140,male meiotic nuclear division; GO:0051321,meiotic cell cycle; GO:0090058,metaxylem development; GO:0048364,root development; GO:0048316,seed development; GO:0010089,xylem development; GO:0003674,molec…	PF14215.6:bHLH-MYC and R2R3-MYB transcription factors N-terminal	--	--	--
TbA01G005010	1.3047	0.9017	1.3758	0.3558	0.8609	0.646	0.9619	1.2663	1.1675	1.7003	1.2269	1.3824	GWHBCHG00000001	3772045	3776257	+	TbA01G005010	--	--	--	hypothetical protein LSAT_6X9040 [Lactuca sativa]	--	A0A6S7NH05_LACSI RecName: Full=HIT-type domain-containing protein {ECO:0000259|PROSITE:PS51083};	At5g63830	GO:0046872,metal ion binding; GO:0003674,molecular_function; GO:0005488,binding; GO:0043167,ion binding; GO:0043169,cation binding	PF04438.16:HIT zinc finger	--	--	--
TbA01G005070	31.3421	34.1104	36.1201	31.793	32.0507	30.1663	36.2238	32.7662	32.056	43.736	41.3912	42.3709	GWHBCHG00000001	3809588	3814293	+	TbA01G005070	--	K18726 FAS-associated factor 2 | (RefSeq) UBX domain-containing protein (A)	--	hypothetical protein LSAT_6X9060 [Lactuca sativa]	PUX10_ARATH RecName: Full=Plant UBX domain-containing protein 10 {ECO:0000303|Ref.4}; Short=PUX10 {ECO:0000303|Ref.4};	A0A2J6KHH2_LACSA RecName: Full=UBX domain-containing protein {ECO:0000259|PROSITE:PS50033};	At4g10790	GO:0009941,chloroplast envelope; GO:0005783,endoplasmic reticulum; GO:0005811,lipid droplet; GO:0005886,plasma membrane; GO:0030674,protein-macromolecule adaptor activity; GO:0043130,ubiquitin binding; GO:1905691,lipid droplet disassembly; GO:0003674,molecular_function; GO:0060090,molecular adaptor activity; GO:0005488,binding; GO:0005515,protein binding; GO:0032182,ubiquitin-like protein binding…	PF00789.20:UBX domain	--	--	--
TbA01G005080	14.898	17.0251	15.5428	12.5239	14.5082	13.0887	14.5303	11.5565	13.6998	10.1767	10.8783	8.1205	GWHBCHG00000001	3817379	3821175	+	TbA01G005080	--	K08867 WNK lysine deficient protein kinase [EC:2.7.11.1] | (RefSeq) WNK8; with no lysine (K) kinase 8 (A)	--	hypothetical protein LSAT_6X9080 [Lactuca sativa]	WNK8_ARATH RecName: Full=Serine/threonine-protein kinase WNK8; Short=AtWNK8; EC=2.7.11.1; AltName: Full=Protein kinase with no lysine 8;	A0A2J6KH51_LACSA RecName: Full=Protein kinase domain-containing protein {ECO:0000259|PROSITE:PS50011};	At5g41990	GO:0005737,cytoplasm; GO:0005634,nucleus; GO:0005524,ATP binding; GO:0042802,identical protein binding; GO:0004672,protein kinase activity; GO:0106310,protein serine kinase activity; GO:0004674,protein serine/threonine kinase activity; GO:0106311,protein threonine kinase activity; GO:0035556,intracellular signal transduction; GO:0048573,photoperiodism, flowering; GO:0009911,positive regulation of…	PF00069.25:Protein kinase domain	--	--	--
TbA01G005090	40.0199	36.587	46.7243	31.3263	32.3354	31.5034	37.9613	37.3512	35.7664	24.9694	24.2872	26.3848	GWHBCHG00000001	3821482	3823662	-	TbA01G005090	--	--	--	hypothetical protein LSAT_6X9101 [Lactuca sativa]	YIPL6_ARATH RecName: Full=Protein yippee-like At4g27745;	A0A6S7NHC9_LACSI RecName: Full=Protein yippee-like {ECO:0000256|RuleBase:RU110713};	At4g27740	GO:0046872,metal ion binding; GO:0003674,molecular_function; GO:0005488,binding; GO:0043167,ion binding; GO:0043169,cation binding	PF03226.14:Yippee zinc-binding/DNA-binding /Mis18, centromere assembly	--	--	--
TbA01G005100	17.2827	18.7243	18.4483	19.4546	18.8284	18.8144	24.6862	21.2648	22.5445	42.0179	42.0817	39.3547	GWHBCHG00000001	3825442	3835626	-	TbA01G005100	--	K24175 MFS transporter, MFS domain-containing protein family, molybdate-anion transporter | (RefSeq) Major facilitator superfamily protein (A)	--	hypothetical protein LSAT_6X9141 [Lactuca sativa]	--	A0A6S7NZB5_LACSI SubName: Full=Uncharacterized protein {ECO:0000313|EMBL:CAB4100951.1};	At1g64650	GO:0016021,integral component of membrane; GO:0015098,molybdate ion transmembrane transporter activity; GO:0006817,phosphate ion transport; GO:0003674,molecular_function; GO:0005215,transporter activity; GO:0008509,anion transmembrane transporter activity; GO:0015075,ion transmembrane transporter activity; GO:0015103,inorganic anion transmembrane transporter activity; GO:0015318,inorganic molecul…	PF05631.14:Sugar-tranasporters, 12 TM	--	--	--
TbA01G005110	6.7278	7.2249	6.9788	6.9529	7.2228	6.7556	5.4061	5.6032	4.8748	7.1706	6.8078	7.4334	GWHBCHG00000001	3838955	3845988	+	TbA01G005110	--	--	--	hypothetical protein LSAT_6X9180 [Lactuca sativa]	YSL3_ARATH RecName: Full=Metal-nicotianamine transporter YSL3; AltName: Full=Protein YELLOW STRIPE LIKE 3; Short=AtYSL3;	A0A2J6KH70_LACSA SubName: Full=Uncharacterized protein {ECO:0000313|EMBL:PLY74429.1};	At5g53550	GO:0016021,integral component of membrane; GO:0016020,membrane; GO:0005886,plasma membrane; GO:0051980,iron-nicotianamine transmembrane transporter activity; GO:0003006,developmental process involved in reproduction; GO:0010039,response to iron ion; GO:0009624,response to nematode; GO:0048316,seed development; GO:0003674,molecular_function; GO:0005215,transporter activity; GO:0015603,iron chelate…	PF03169.15:OPT oligopeptide transporter protein	--	--	--
TbA01G005120	0	0	0	0.188	0	0	1.2197	1.4451	1.7214	0	0.1729	1.1798	GWHBCHG00000001	3851976	3852370	+	TbA01G005120	--	--	--	--	--	--	--	--	--	--	--	--
TbA01G005180	0	0.1591	0.3098	0.4708	0.1571	0.1554	0	0	0	0	0	0	GWHBCHG00000001	3911829	3915926	-	TbA01G005180	--	--	--	--	--	--	--	--	--	--	--	--
TbA01G005220	0	0.0354	0	0.035	0	0.0346	0.0324	0	0	0	0	0.0313	GWHBCHG00000001	3943601	3946038	-	TbA01G005220	--	--	--	hypothetical protein LSAT_6X11620 [Lactuca sativa]	NAC43_ARATH RecName: Full=NAC domain-containing protein 43; Short=ANAC043; AltName: Full=Protein EMBRYO DEFECTIVE 2301; AltName: Full=Protein NAC SECONDARY WALL THICKENING PROMOTING FACTOR 1;	A0A2J6LC85_LACSA RecName: Full=NAC domain-containing protein {ECO:0000259|PROSITE:PS51005};	At2g46770	GO:0005634,nucleus; GO:0003677,DNA binding; GO:0003700,DNA-binding transcription factor activity; GO:0010047,fruit dehiscence; GO:0009834,plant-type secondary cell wall biogenesis; GO:0045893,positive regulation of transcription, DNA-templated; GO:0003674,molecular_function; GO:0003676,nucleic acid binding; GO:0005488,binding; GO:0097159,organic cyclic compound binding; GO:1901363,heterocyclic co…	PF02365.15:No apical meristem (NAM) protein	NAC	TF	NAC
TbA01G005230	15.599	15.3913	22.6479	15.8779	13.7803	15.7534	31.615	28.3868	40.4933	40.315	43.744	40.947	GWHBCHG00000001	3954788	3959617	+	TbA01G005230	--	K00001 alcohol dehydrogenase [EC:1.1.1.1] | (RefSeq) GroES-like zinc-binding dehydrogenase family protein (A)	ko00010: Glycolysis / Gluconeogenesis; ko00071: Fatty acid degradation; ko00350: Tyrosine metabolism; ko00620: Pyruvate metabolism; ko01100: Metabolic pathways; ko01110: Biosynthesis of secondary metabolites	alcohol dehydrogenase-like 3 isoform X5 [Helianthus annuus]	ADHL3_ARATH RecName: Full=Alcohol dehydrogenase-like 3; EC=1.1.1.1 {ECO:0000250|UniProtKB:P06525};	A0A6S7NP37_LACSI SubName: Full=Uncharacterized protein {ECO:0000313|EMBL:CAB4100963.1};	At1g64710	GO:0005829,cytosol; GO:0004024,alcohol dehydrogenase activity, zinc-dependent; GO:0051903,S-(hydroxymethyl)glutathione dehydrogenase activity; GO:0008270,zinc ion binding; GO:0046294,formaldehyde catabolic process; GO:0003674,molecular_function; GO:0003824,catalytic activity; GO:0004022,alcohol dehydrogenase (NAD+) activity; GO:0016491,oxidoreductase activity; GO:0016614,oxidoreductase activity, …	PF00107.26:Zinc-binding dehydrogenase	--	--	--
TbA01G005240	10.8349	10.9568	12.7273	15.0492	15.9248	16.165	12.9941	10.3626	15.351	12.6721	12.2602	11.8882	GWHBCHG00000001	3962217	3967074	+	TbA01G005240	--	K08287 dual-specificity kinase [EC:2.7.12.1] | (RefSeq) AME3; Protein kinase superfamily protein (A)	--	hypothetical protein LSAT_6X11360 [Lactuca sativa]	AFC3_ARATH RecName: Full=Serine/threonine-protein kinase AFC3; EC=2.7.12.1;	A0A2J6LCN2_LACSA RecName: Full=Protein kinase domain-containing protein {ECO:0000259|PROSITE:PS50011};	At4g32660	GO:0005524,ATP binding; GO:0106310,protein serine kinase activity; GO:0004674,protein serine/threonine kinase activity; GO:0004712,protein serine/threonine/tyrosine kinase activity; GO:0106311,protein threonine kinase activity; GO:0004714,transmembrane receptor protein tyrosine kinase activity; GO:0046777,protein autophosphorylation; GO:0000166,nucleotide binding; GO:0003674,molecular_function; G…	PF00069.25:Protein kinase domain	--	--	--
TbA01G005250	10.0182	11.7285	11.8615	17.9117	15.2587	15.0934	10.93	13.5884	13.9562	10.7013	12.0711	13.8644	GWHBCHG00000001	3967918	3969323	-	TbA01G005250	--	K01507 inorganic pyrophosphatase [EC:3.6.1.1] | (RefSeq) PPa1; pyrophosphorylase 1 (A)	ko00190: Oxidative phosphorylation	putative inorganic pyrophosphatase [Helianthus annuus]	IPYR_SOLTU RecName: Full=Soluble inorganic pyrophosphatase PPA1 {ECO:0000303|PubMed:10092174}; EC=3.6.1.1 {ECO:0000269|PubMed:8552717}; AltName: Full=Pyrophosphate phospho-hydrolase {ECO:0000303|PubMed:8552717}; Short=PPase {ECO:0000303|PubMed:8552717};	A0A6S7NH90_LACSI RecName: Full=Inorganic diphosphatase {ECO:0000256|ARBA:ARBA00012146}; EC=3.6.1.1 {ECO:0000256|ARBA:ARBA00012146};	At1g01050	GO:0005829,cytosol; GO:0004427,inorganic diphosphatase activity; GO:0000287,magnesium ion binding; GO:0071344,diphosphate metabolic process; GO:0006796,phosphate-containing compound metabolic process; GO:0003674,molecular_function; GO:0003824,catalytic activity; GO:0016462,pyrophosphatase activity; GO:0016787,hydrolase activity; GO:0016817,hydrolase activity, acting on acid anhydrides; GO:0016818…	--	--	--	--
TbA01G005280	6.9992	6.5257	5.1352	10.3462	10.2139	10.2456	5.1143	6.8486	4.5	14.8852	14.3229	16.2843	GWHBCHG00000001	3989243	3991313	+	TbA01G005280	--	K19892 glucan endo-1,3-beta-glucosidase 4 [EC:3.2.1.39] | (RefSeq) O-Glycosyl hydrolases family 17 protein (A)	ko00500: Starch and sucrose metabolism; ko01100: Metabolic pathways	hypothetical protein LSAT_6X11460 [Lactuca sativa]	E1311_ARATH RecName: Full=Glucan endo-1,3-beta-glucosidase 11; EC=3.2.1.39; AltName: Full=(1->3)-beta-glucan endohydrolase 11; Short=(1->3)-beta-glucanase 11; AltName: Full=Beta-1,3-endoglucanase 11; Short=Beta-1,3-glucanase 11; Flags: Precursor;	A0A2J6LC64_LACSA SubName: Full=Uncharacterized protein {ECO:0000313|EMBL:PLY84932.1};	At1g32860	GO:0031225,anchored component of membrane; GO:0046658,anchored component of plasma membrane; GO:0005618,cell wall; GO:0005576,extracellular region; GO:0005886,plasma membrane; GO:0042973,glucan endo-1,3-beta-D-glucosidase activity; GO:0005975,carbohydrate metabolic process; GO:0071555,cell wall organization; GO:0006952,defense response; GO:0003674,molecular_function; GO:0003824,catalytic activity…	PF00332.18:Glycosyl hydrolases family 17	--	--	--
TbA01G005290	20.2262	19.2201	17.0193	20.3185	22.5224	20.5587	21.583	19.4447	18.5905	16.1641	15.3732	14.6072	GWHBCHG00000001	3991671	3996066	-	TbA01G005290	--	--	--	hypothetical protein LSAT_6X11441 [Lactuca sativa]	Y1342_ARATH RecName: Full=PHD finger protein At1g33420;	A0A2J6LC51_LACSA RecName: Full=PHD domain-containing protein {ECO:0000259|SMART:SM00249};	At1g32800	GO:0005634,nucleus; GO:0046872,metal ion binding; GO:0003674,molecular_function; GO:0005488,binding; GO:0043167,ion binding; GO:0043169,cation binding; GO:0005575,cellular_component; GO:0005622,intracellular anatomical structure; GO:0043226,organelle; GO:0043227,membrane-bounded organelle; GO:0043229,intracellular organelle; GO:0043231,intracellular membrane-bounded organelle; GO:0110165,cellular…	PF00628.29:PHD-finger	--	--	--
TbA01G005300	0.1722	0.7166	0.6647	0.7743	0.7078	0.8668	0.0624	0	0.1541	0.0934	0.1548	0.1207	GWHBCHG00000001	3996847	4000699	-	TbA01G005300	--	K00001 alcohol dehydrogenase [EC:1.1.1.1] | (RefSeq) GroES-like zinc-binding dehydrogenase family protein (A)	ko00010: Glycolysis / Gluconeogenesis; ko00071: Fatty acid degradation; ko00350: Tyrosine metabolism; ko00620: Pyruvate metabolism; ko01100: Metabolic pathways; ko01110: Biosynthesis of secondary metabolites	alcohol dehydrogenase-like 4 isoform X3 [Helianthus annuus]	ADHL3_ARATH RecName: Full=Alcohol dehydrogenase-like 3; EC=1.1.1.1 {ECO:0000250|UniProtKB:P06525};	A0A6S7NP37_LACSI SubName: Full=Uncharacterized protein {ECO:0000313|EMBL:CAB4100963.1};	At1g64710	GO:0005829,cytosol; GO:0004024,alcohol dehydrogenase activity, zinc-dependent; GO:0051903,S-(hydroxymethyl)glutathione dehydrogenase activity; GO:0008270,zinc ion binding; GO:0046294,formaldehyde catabolic process; GO:0003674,molecular_function; GO:0003824,catalytic activity; GO:0004022,alcohol dehydrogenase (NAD+) activity; GO:0016491,oxidoreductase activity; GO:0016614,oxidoreductase activity, …	PF08240.12:Alcohol dehydrogenase GroES-like domain	--	--	--
TbA01G005310	4.246	4.5255	4.3814	4.1231	3.1549	3.5368	2.9695	3.5216	2.5009	3.2062	3.1633	3.3198	GWHBCHG00000001	4002729	4005751	+	TbA01G005310	--	--	--	hypothetical protein LSAT_6X11341 [Lactuca sativa]	GLB3_ARATH RecName: Full=Two-on-two hemoglobin-3; Short=AtGLB3; AltName: Full=2-on-2 hemoglobin-3;	A0A6S7NXH7_LACSI SubName: Full=Uncharacterized protein {ECO:0000313|EMBL:CAB4100969.1};	At4g32690	GO:0020037,heme binding; GO:0046872,metal ion binding; GO:0019825,oxygen binding; GO:0005344,oxygen carrier activity; GO:0015671,oxygen transport; GO:0009733,response to auxin; GO:0001666,response to hypoxia; GO:0003674,molecular_function; GO:0005488,binding; GO:0046906,tetrapyrrole binding; GO:0097159,organic cyclic compound binding; GO:1901363,heterocyclic compound binding; GO:0043167,ion bindi…	PF01152.21:Bacterial-like globin	--	--	--
TbA01G005330	23.8845	20.3947	17.5202	18.8016	17.7966	17.7198	12.4046	10.2557	10.0561	9.7511	11.0138	10.3975	GWHBCHG00000001	4028151	4031037	+	TbA01G005330	--	K03036 26S proteasome regulatory subunit N6 | (RefSeq) ATS9; non-ATPase subunit 9 (A)	ko03050: Proteasome	putative 26S proteasome non-ATPase regulatory subunit 11 [Helianthus annuus]	PSD11_ARATH RecName: Full=26S proteasome non-ATPase regulatory subunit 11 homolog; AltName: Full=19S proteosome subunit 9; Short=AtS9; AltName: Full=26S proteasome regulatory subunit RPN6; Short=AtRPN6; AltName: Full=26S proteasome regulatory subunit S9 homolog;	A0A6S7NZE7_LACSI RecName: Full=PCI domain-containing protein {ECO:0000259|PROSITE:PS50250};	At1g29150	GO:0005829,cytosol; GO:0005634,nucleus; GO:0009506,plasmodesma; GO:0000502,proteasome complex; GO:0008541,proteasome regulatory particle, lid subcomplex; GO:0005198,structural molecule activity; GO:0043248,proteasome assembly; GO:0030163,protein catabolic process; GO:0046686,response to cadmium ion; GO:0006511,ubiquitin-dependent protein catabolic process; GO:0003674,molecular_function; GO:000815…	PF18055.1:26S proteasome regulatory subunit RPN6 N-terminal domain	--	--	--
TbA01G005340	0.4846	0.5794	0.403	0.7512	0.4578	0.5175	0.5146	0.5021	0.5832	0.4833	0.3454	0.2343	GWHBCHG00000001	4034479	4039743	-	TbA01G005340	--	--	--	hypothetical protein LSAT_6X11220 [Lactuca sativa]	APSR1_ARATH RecName: Full=Protein ALTERED PHOSPHATE STARVATION RESPONSE 1 {ECO:0000303|PubMed:23498857};	A0A6S7NJV5_LACSI SubName: Full=Uncharacterized protein {ECO:0000313|EMBL:CAB4100972.1};	At5g25590	GO:0005634,nucleus; GO:0005575,cellular_component; GO:0005622,intracellular anatomical structure; GO:0043226,organelle; GO:0043227,membrane-bounded organelle; GO:0043229,intracellular organelle; GO:0043231,intracellular membrane-bounded organelle; GO:0110165,cellular anatomical entity	PF04782.12:Protein of unknown function (DUF632)	--	--	--
TbA01G005350	1.8366	2.1133	2.0224	1.4866	1.942	1.885	0.9242	1.0684	1.0458	1.0228	1.5003	1.0565	GWHBCHG00000001	4043328	4053556	-	TbA01G005350	--	--	--	hypothetical protein LSAT_6X11320 [Lactuca sativa]	ASI1_ARATH RecName: Full=Protein ANTI-SILENCING 1 {ECO:0000303|PubMed:24003136}; AltName: Full=Protein INCREASE IN BONSAI METHYLATION 2 {ECO:0000303|PubMed:23934508}; AltName: Full=Protein SHOOT GROWTH 1 {ECO:0000303|PubMed:24404182};	A0A6S7NS55_LACSI RecName: Full=BAH domain-containing protein {ECO:0000259|PROSITE:PS51038};	At5g11470	GO:0032991,protein-containing complex; GO:0003682,chromatin binding; GO:0003723,RNA binding; GO:0006325,chromatin organization; GO:0031936,negative regulation of chromatin silencing; GO:1905642,negative regulation of DNA methylation; GO:0044030,regulation of DNA methylation; GO:0051570,regulation of histone H3-K9 methylation; GO:0031060,regulation of histone methylation; GO:0003674,molecular_func…	PF01426.18:BAH domain	--	--	--
TbA01G005360	4.1179	3.8175	4.4524	2.9916	2.5084	2.6166	3.8846	3.4631	3.8517	4.4102	4.957	4.7924	GWHBCHG00000001	4058087	4064047	+	TbA01G005360	--	K02349 DNA polymerase theta [EC:2.7.7.7] | (RefSeq) MUS308 and mammalian DNA polymerase-like protein (A)	--	hypothetical protein LSAT_6X11181 [Lactuca sativa]	TEB_ARATH RecName: Full=Helicase and polymerase-containing protein TEBICHI; EC=3.6.4.-;	A0A6S7NP47_LACSI SubName: Full=Uncharacterized protein {ECO:0000313|EMBL:CAB4100973.1};	At4g32700	GO:0005737,cytoplasm; GO:0008409,5'-3' exonuclease activity; GO:0005524,ATP binding; GO:0003677,DNA binding; GO:0003887,DNA-directed DNA polymerase activity; GO:0004386,helicase activity; GO:0007049,cell cycle; GO:0051301,cell division; GO:0006261,DNA-dependent DNA replication; GO:1990067,intrachromosomal DNA recombination; GO:0009933,meristem structural organization; GO:0009640,photomorphogenesi…	PF00270.29:DEAD/DEAH box helicase	--	--	--
TbA01G005370	15.8075	14.8819	13.7364	12.6879	13.3161	12.147	7.8516	10.2477	7.6165	6.3461	5.8509	6.6327	GWHBCHG00000001	4077654	4079383	-	TbA01G005370	--	--	--	hypothetical protein LSAT_6X11160 [Lactuca sativa]	RD22_ARATH RecName: Full=BURP domain protein RD22 {ECO:0000303|PubMed:9790599}; AltName: Full=Dehydration-responsive protein RD22 {ECO:0000303|PubMed:8479424}; Flags: Precursor;	A0A2J6LC74_LACSA RecName: Full=BURP domain-containing protein {ECO:0000259|PROSITE:PS51277};	At5g25610	GO:0005768,endosome; GO:0005794,Golgi apparatus; GO:0005802,trans-Golgi network; GO:0003729,mRNA binding; GO:0009651,response to salt stress; GO:0003674,molecular_function; GO:0003676,nucleic acid binding; GO:0003723,RNA binding; GO:0005488,binding; GO:0097159,organic cyclic compound binding; GO:1901363,heterocyclic compound binding; GO:0006950,response to stress; GO:0006970,response to osmotic s…	PF03181.15:BURP domain	--	--	--
TbA01G005380	9.3461	11.1499	9.259	7.513	7.5706	8.3152	5.0974	4.1941	3.5521	4.6779	5.4182	4.5786	GWHBCHG00000001	4085162	4086727	-	TbA01G005380	--	K03978 GTP-binding protein | (RefSeq) P-loop containing nucleoside triphosphate hydrolases superfamily protein (A)	--	hypothetical protein LSAT_6X11100 [Lactuca sativa]	Y2287_ARATH RecName: Full=GTP-binding protein At2g22870; AltName: Full=Protein EMBRYO DEFECTIVE 2001;	A0A2J6LC55_LACSA RecName: Full=EngB-type G domain-containing protein {ECO:0000259|PROSITE:PS51706};	At5g11480	GO:0005525,GTP binding; GO:0046872,metal ion binding; GO:0000166,nucleotide binding; GO:0001882,nucleoside binding; GO:0001883,purine nucleoside binding; GO:0003674,molecular_function; GO:0005488,binding; GO:0017076,purine nucleotide binding; GO:0019001,guanyl nucleotide binding; GO:0032549,ribonucleoside binding; GO:0032550,purine ribonucleoside binding; GO:0032553,ribonucleotide binding; GO:003…	PF01926.23:50S ribosome-binding GTPase	--	--	--
TbA01G005390	11.6109	12.0791	9.3182	8.7414	9.3783	8.5577	8.1283	7.6608	6.7397	6.9261	5.9301	6.1012	GWHBCHG00000001	4087322	4091806	-	TbA01G005390	--	K01469 5-oxoprolinase (ATP-hydrolysing) [EC:3.5.2.9] | (RefSeq) OXP1; oxoprolinase 1 (A)	ko00480: Glutathione metabolism; ko01100: Metabolic pathways	hypothetical protein LSAT_6X11080 [Lactuca sativa]	OPLA_ARATH RecName: Full=5-oxoprolinase; EC=3.5.2.9; AltName: Full=5-oxo-L-prolinase; Short=5-OPase; AltName: Full=Protein OXOPROLINASE 1; AltName: Full=Pyroglutamase;	A0A6S7NH99_LACSI SubName: Full=Uncharacterized protein {ECO:0000313|EMBL:CAB4100977.1};	At5g37830	GO:0005737,cytoplasm; GO:0005829,cytosol; GO:0009506,plasmodesma; GO:0009536,plastid; GO:0017168,5-oxoprolinase (ATP-hydrolyzing) activity; GO:0005524,ATP binding; GO:0006751,glutathione catabolic process; GO:0006749,glutathione metabolic process; GO:0003674,molecular_function; GO:0003824,catalytic activity; GO:0016787,hydrolase activity; GO:0016810,hydrolase activity, acting on carbon-nitrogen (…	PF02538.14:Hydantoinase B/oxoprolinase	--	--	--
TbA01G005410	1.3766	1.5431	1.2931	2.1241	1.7012	2.1034	1.2468	1.1188	1.3615	1.5717	1.2695	1.3648	GWHBCHG00000001	4099704	4101474	+	TbA01G005410	--	--	--	hypothetical protein LSAT_6X11021 [Lactuca sativa]	--	A0A6S7NHF6_LACSI SubName: Full=Uncharacterized protein {ECO:0000313|EMBL:CAB4100978.1};	--	--	PF01535.20:PPR repeat	--	--	--
TbA01G005420	6.4114	6.7862	7.9364	9.3553	8.9934	8.556	4.11	3.9098	4.1391	3.6516	4.6299	4.1553	GWHBCHG00000001	4102301	4106581	-	TbA01G005420	--	K13348 protein Mpv17 | (RefSeq) Peroxisomal membrane 22 kDa (Mpv17/PMP22) family protein (A)	ko04146: Peroxisome	rhomboid protein Lacsa_RBL11, partial [Lactuca sativa]	RBL11_ARATH RecName: Full=Rhomboid-like protein 11, chloroplastic {ECO:0000303|PubMed:17181860}; Short=AtRBL11 {ECO:0000303|PubMed:17181860}; EC=3.4.21.- {ECO:0000305}; Flags: Precursor;	A0A5N6NWX8_9ASTR RecName: Full=Rhomboid domain-containing protein {ECO:0000259|Pfam:PF01694};	At3g24570	GO:0009507,chloroplast; GO:0009706,chloroplast inner membrane; GO:0016021,integral component of membrane; GO:0019904,protein domain specific binding; GO:0004252,serine-type endopeptidase activity; GO:0080140,regulation of jasmonic acid metabolic process; GO:0003674,molecular_function; GO:0005488,binding; GO:0005515,protein binding; GO:0003824,catalytic activity; GO:0004175,endopeptidase activity;…	PF01694.22:Rhomboid family	--	--	--
TbA01G005430	0.2049	0.1776	0.1729	0.4505	0.1754	0.0744	0.1392	0.0214	0.0917	0.0231	0.069	0.0449	GWHBCHG00000001	4114753	4120974	+	TbA01G005430	--	K21867 potassium channel | (RefSeq) KAT3; potassium channel protein (A)	--	hypothetical protein LSAT_6X10961 [Lactuca sativa]	KAT3_ARATH RecName: Full=Potassium channel KAT3; AltName: Full=AKT4; AltName: Full=AtKC1; AltName: Full=Potassium channel TKC;	A0A6S7NH40_LACSI SubName: Full=Uncharacterized protein {ECO:0000313|EMBL:CAB4100984.1};	At4g32650	GO:0005783,endoplasmic reticulum; GO:0016021,integral component of membrane; GO:0005886,plasma membrane; GO:0005249,voltage-gated potassium channel activity; GO:0071805,potassium ion transmembrane transport; GO:0034765,regulation of ion transmembrane transport; GO:0009624,response to nematode; GO:0003674,molecular_function; GO:0005215,transporter activity; GO:0005216,ion channel activity; GO:0005…	PF00520.31:Ion transport protein	--	--	--
TbA01G005440	3.0678	3.039	1.8498	0.6246	1.5007	1.9792	0	0	0.1144	0.1155	0.1149	0	GWHBCHG00000001	4121212	4122781	-	TbA01G005440	--	--	--	hypothetical protein LSAT_6X8481 [Lactuca sativa]	--	A0A2J6KZP9_LACSA SubName: Full=Uncharacterized protein {ECO:0000313|EMBL:PLY80563.1};	At5g25570	--	--	--	--	--
TbA01G005450	0	0	0.1588	0.1609	0.1611	0.1593	0	0	0	0.1488	0	0	GWHBCHG00000001	4128888	4129453	-	TbA01G005450	--	K03363 cell division cycle 20, cofactor of APC complex | (RefSeq) CDC20.2; Transducin family protein / WD-40 repeat family protein (A)	ko04120: Ubiquitin mediated proteolysis	putative WD40/YVTN repeat-like-containing domain-containing protein [Helianthus annuus]	CDC22_ARATH RecName: Full=Cell division cycle 20.2, cofactor of APC complex; Short=AtCDC20.2;	A0A699RY20_TANCI SubName: Full=Cell division cycle 20.2, cofactor of APC complex-like {ECO:0000313|EMBL:GFC88701.1}; Flags: Fragment;	At4g33260	GO:0005680,anaphase-promoting complex; GO:0033597,mitotic checkpoint complex; GO:0005634,nucleus; GO:0010997,anaphase-promoting complex binding; GO:0019900,kinase binding; GO:1990757,ubiquitin ligase activator activity; GO:0031145,anaphase-promoting complex-dependent catabolic process; GO:0007049,cell cycle; GO:0051301,cell division; GO:1905786,positive regulation of anaphase-promoting complex-de…	PF12894.7:Anaphase-promoting complex subunit 4 WD40 domain	--	--	--
TbA01G005460	15.4944	16.9262	13.663	13.0172	14.979	14.5501	18.1528	15.9362	15.5226	12.427	11.8593	11.6974	GWHBCHG00000001	4130104	4136832	+	TbA01G005460	--	K03145 transcription elongation factor S-II | (RefSeq) TFIIS; transcript elongation factor IIS (A)	--	hypothetical protein LSAT_6X10880 [Lactuca sativa]	RDO2_ARATH RecName: Full=Transcription elongation factor TFIIS {ECO:0000305}; AltName: Full=Protein REDUCED DORMANCY 2 {ECO:0000303|PubMed:21799800};	A0A6S7NS76_LACSI RecName: Full=TFIIS central domain-containing protein {ECO:0000259|PROSITE:PS51321};	At5g25520	GO:0005634,nucleus; GO:0003746,translation elongation factor activity; GO:0008270,zinc ion binding; GO:0009910,negative regulation of flower development; GO:0034243,regulation of transcription elongation from RNA polymerase II promoter; GO:0009739,response to gibberellin; GO:0010162,seed dormancy process; GO:0009845,seed germination; GO:0006351,transcription, DNA-templated; GO:0003674,molecular_f…	PF07500.14:Transcription factor S-II (TFIIS), central domain	--	--	--
TbA01G005470	6.7675	5.1901	8.0031	8.2135	8.1159	9.0844	0.9887	2.0955	3.7116	3.0584	4.9041	5.6424	GWHBCHG00000001	4139198	4141105	+	TbA01G005470	--	--	--	Mog1/PsbP, alpha/beta/alpha sandwich [Cynara cardunculus var. scolymus]	PPD5_ARATH RecName: Full=PsbP domain-containing protein 5, chloroplastic; AltName: Full=OEC23-like protein 6; AltName: Full=PsbP-related thylakoid lumenal protein 4; AltName: Full=Thylakoid lumenal 35.8 kDa protein; Flags: Precursor;	A0A2U1LEW5_ARTAN SubName: Full=Mog1/PsbP, alpha/beta/alpha sandwich {ECO:0000313|EMBL:PWA47536.1};	At5g11450	GO:0009507,chloroplast; GO:0009543,chloroplast thylakoid lumen; GO:0009535,chloroplast thylakoid membrane; GO:0019898,extrinsic component of membrane; GO:0009654,photosystem II oxygen evolving complex; GO:0005886,plasma membrane; GO:0009579,thylakoid; GO:0031977,thylakoid lumen; GO:0005509,calcium ion binding; GO:0015979,photosynthesis; GO:0003674,molecular_function; GO:0005488,binding; GO:004316…	--	--	--	--
TbA01G005500	0	0	0	0	0	0	0.144	0.1327	0	0	0.0715	0.0697	GWHBCHG00000001	4154256	4155771	+	TbA01G005500	--	--	--	hypothetical protein LSAT_6X10940 [Lactuca sativa]	--	A0A2J6LC57_LACSA SubName: Full=Uncharacterized protein {ECO:0000313|EMBL:PLY84922.1};	--	--	--	--	--	--
TbA01G005530	0	0.0904	0.264	0	0.2677	0.1765	0	0	0	0	0	0	GWHBCHG00000001	4176095	4176733	-	TbA01G005530	--	K09286 EREBP-like factor | (RefSeq) DREB1A; dehydration response element B1A (A)	--	hypothetical protein LSAT_9X54101 [Lactuca sativa]	DRE1A_ARATH RecName: Full=Dehydration-responsive element-binding protein 1A {ECO:0000303|PubMed:9707537}; Short=Protein DREB1A {ECO:0000303|PubMed:9707537}; AltName: Full=C-repeat/dehydration-responsive element-binding factor 3 {ECO:0000303|PubMed:9881163}; Short=C-repeat-binding factor 3 {ECO:0000303|PubMed:9881163}; Short=CRT/DRE-binding factor 3 {ECO:0000303|PubMed:9881163}; AltName: Full=Cold…	A0A6S7Q208_LACSI RecName: Full=AP2/ERF domain-containing protein {ECO:0000259|PROSITE:PS51032};	At4g25490	GO:0005634,nucleus; GO:0000987,cis-regulatory region sequence-specific DNA binding; GO:0003700,DNA-binding transcription factor activity; GO:0000976,transcription regulatory region sequence-specific DNA binding; GO:0009631,cold acclimation; GO:0010628,positive regulation of gene expression; GO:0009409,response to cold; GO:0009414,response to water deprivation; GO:0001067,regulatory region nucleic…	PF00847.20:AP2 domain	AP2/ERF-ERF	TF	AP2/ERF->AP2/ERF-ERF
TbA01G005540	0	0	0	0.1085	0	0.3223	0	0	0	0	0	0	GWHBCHG00000001	4183082	4184278	+	TbA01G005540	--	--	--	--	--	--	--	--	--	--	--	--
TbA01G005550	0	0.0863	0.2522	0	0	0	0	0.2909	0	0.0787	0.1566	0.3053	GWHBCHG00000001	4196235	4196903	-	TbA01G005550	--	K09286 EREBP-like factor | (RefSeq) DREB1A; dehydration response element B1A (A)	--	hypothetical protein LSAT_9X54101 [Lactuca sativa]	DRE1D_ARATH RecName: Full=Dehydration-responsive element-binding protein 1D; Short=Protein DREB1D; AltName: Full=C-repeat/dehydration-responsive element-binding factor 4; Short=C-repeat-binding factor 4; Short=CRT/DRE-binding factor 4;	A0A6S7PKA1_LACSI RecName: Full=AP2/ERF domain-containing protein {ECO:0000259|PROSITE:PS51032};	At5g51990	GO:0005634,nucleus; GO:0003700,DNA-binding transcription factor activity; GO:0000976,transcription regulatory region sequence-specific DNA binding; GO:0009738,abscisic acid-activated signaling pathway; GO:0019760,glucosinolate metabolic process; GO:0003674,molecular_function; GO:0140110,transcription regulator activity; GO:0001067,regulatory region nucleic acid binding; GO:0003676,nucleic acid bi…	PF00847.20:AP2 domain	AP2/ERF-ERF	TF	AP2/ERF->AP2/ERF-ERF
TbA01G005580	0	0	0	0	0	0.1621	0.6068	0.1398	0.2998	0	0	0	GWHBCHG00000001	4218045	4218392	+	TbA01G005580	--	--	--	--	--	--	--	--	--	--	--	--
TbA01G005600	0.1634	0.0809	0.1576	0.1996	0.0799	0.1186	0.037	0	0	0	0.0734	0.0358	GWHBCHG00000001	4219886	4227970	-	TbA01G005600	--	K16283 E3 ubiquitin-protein ligase SDIR1 [EC:2.3.2.27] | (RefSeq) SDIR1; RING/U-box superfamily protein (A)	--	hypothetical protein LSAT_6X10820 [Lactuca sativa]	RING4_ARATH RecName: Full=E3 ubiquitin-protein ligase At4g11680; EC=2.3.2.27; AltName: Full=RING finger protein At4g11680; AltName: Full=RING-type E3 ubiquitin transferase At4g11680 {ECO:0000305};	A0A2J6LC30_LACSA RecName: Full=RING-type domain-containing protein {ECO:0000259|PROSITE:PS50089};	At4g32600	GO:0016021,integral component of membrane; GO:0005774,vacuolar membrane; GO:0046872,metal ion binding; GO:0016740,transferase activity; GO:0016567,protein ubiquitination; GO:0003674,molecular_function; GO:0005488,binding; GO:0043167,ion binding; GO:0043169,cation binding; GO:0003824,catalytic activity; GO:0006464,cellular protein modification process; GO:0006807,nitrogen compound metabolic proces…	PF13639.6:Ring finger domain	--	--	--
TbA01G005710	1.0605	2.4374	2.2919	3.358	3.0712	2.7506	1.4601	2.7619	1.4805	3.5659	3.6214	2.8991	GWHBCHG00000001	4288873	4290341	-	TbA01G005710	--	--	--	hypothetical protein LSAT_6X10100 [Lactuca sativa]	BLT_ARATH RecName: Full=Protein BRANCHLESS TRICHOME;	A0A2J6KH58_LACSA SubName: Full=Uncharacterized protein {ECO:0000313|EMBL:PLY74426.1};	At1g64690	GO:0010091,trichome branching; GO:0010090,trichome morphogenesis; GO:0000902,cell morphogenesis; GO:0000904,cell morphogenesis involved in differentiation; GO:0008150,biological_process; GO:0009653,anatomical structure morphogenesis; GO:0009888,tissue development; GO:0009987,cellular process; GO:0010026,trichome differentiation; GO:0030154,cell differentiation; GO:0032502,developmental process; G…	--	--	--	--
TbA01G005720	18.6961	17.1587	21.485	20.5545	18.1566	21.0198	20.1714	16.8676	14.1465	20.1289	18.0352	18.669	GWHBCHG00000001	4291689	4295297	-	TbA01G005720	--	--	--	hypothetical protein LSAT_6X10060 [Lactuca sativa]	--	A0A2J6KHA8_LACSA SubName: Full=Uncharacterized protein {ECO:0000313|EMBL:PLY74424.1};	At5g53650	GO:0016021,integral component of membrane; GO:0005575,cellular_component; GO:0016020,membrane; GO:0031224,intrinsic component of membrane; GO:0110165,cellular anatomical entity	--	--	--	--
TbA01G005740	0	0	0	0.1461	0.1462	0	0	0	0	0.1351	0.1343	0.2619	GWHBCHG00000001	4305888	4306905	-	TbA01G005740	--	--	--	--	--	--	--	--	--	--	--	--
TbA01G005770	0	0.3737	0	0	0.9227	0	0.1709	0	0	0.1705	0.5085	0	GWHBCHG00000001	4325921	4326229	-	TbA01G005770	--	--	--	--	--	--	--	--	--	--	--	--
TbA01G005800	0.1252	0.1653	0.1409	0.367	0.4082	0.323	0.1323	0.3831	0.056	0.6977	0.7686	0.4021	GWHBCHG00000001	4364494	4368538	+	TbA01G005800	--	--	--	hypothetical protein LSAT_6X9340 [Lactuca sativa]	BDG3_ARATH RecName: Full=Probable lysophospholipase BODYGUARD 3 {ECO:0000303|PubMed:16415209}; Short=AtBDG3 {ECO:0000303|PubMed:16415209}; EC=3.1.1.- {ECO:0000305}; Flags: Precursor;	A0A6S7NKR4_LACSI RecName: Full=AB hydrolase-1 domain-containing protein {ECO:0000259|Pfam:PF00561};	At4g24140	GO:0005618,cell wall; GO:0005576,extracellular region; GO:0005886,plasma membrane; GO:0016787,hydrolase activity; GO:0071555,cell wall organization; GO:0003674,molecular_function; GO:0003824,catalytic activity; GO:0008150,biological_process; GO:0009987,cellular process; GO:0016043,cellular component organization; GO:0045229,external encapsulating structure organization; GO:0071554,cell wall organ…	PF00561.20:alpha/beta hydrolase fold	--	--	--
TbA01G005840	0.3635	0.6002	0.2338	1.4211	0.2371	1.1727	0.439	0.1011	0	0	0	0	GWHBCHG00000001	4384794	4387531	+	TbA01G005840	--	--	--	hypothetical protein LSAT_7X83121 [Lactuca sativa]	--	A0A2J6LFF4_LACSA SubName: Full=Uncharacterized protein {ECO:0000313|EMBL:PLY86079.1};	--	--	--	--	--	--
TbA01G005850	0	0	0	0	0	0	0.2861	0.7911	1.1308	0.9994	1.2775	1.7992	GWHBCHG00000001	4399292	4400087	-	TbA01G005850	--	--	--	--	--	--	--	--	--	--	--	--
TbA01G005880	0	0	0	0	0	0	0.1133	0	0	0	0	0	GWHBCHG00000001	4412055	4412613	-	TbA01G005880	--	K15255 ATP-dependent DNA helicase PIF1 [EC:5.6.2.3] | (RefSeq) PIF1 helicase (A)	--	DNA helicase [Trema orientalis]	--	A0A2P5CCP8_TREOI RecName: Full=ATP-dependent DNA helicase {ECO:0000256|RuleBase:RU363044}; EC=3.6.4.12 {ECO:0000256|RuleBase:RU363044};	At2g05640	GO:0005524,ATP binding; GO:0003678,DNA helicase activity; GO:0016787,hydrolase activity; GO:0006310,DNA recombination; GO:0006281,DNA repair; GO:0000723,telomere maintenance; GO:0000166,nucleotide binding; GO:0003674,molecular_function; GO:0005488,binding; GO:0017076,purine nucleotide binding; GO:0030554,adenyl nucleotide binding; GO:0032553,ribonucleotide binding; GO:0032555,purine ribonucleotid…	PF05970.14:PIF1-like helicase	--	--	--
TbA01G005890	0	0	0	0	0.0698	0.069	0.1292	0	0.1277	0	0	0	GWHBCHG00000001	4414004	4415042	-	TbA01G005890	--	--	--	PREDICTED: replication protein A 70 kDa DNA-binding subunit A-like [Capsicum annuum]	--	A0A1U8H4F8_CAPAN SubName: Full=replication protein A 70 kDa DNA-binding subunit A-like {ECO:0000313|RefSeq:XP_016575963.1};	--	GO:0003677,DNA binding; GO:0003674,molecular_function; GO:0003676,nucleic acid binding; GO:0005488,binding; GO:0097159,organic cyclic compound binding; GO:1901363,heterocyclic compound binding	PF08646.10:Replication factor-A C terminal domain	--	--	--
TbA01G005900	0	0.032	0	0	0	0	0	0	0.0289	0	0	0.0283	GWHBCHG00000001	4418499	4421390	-	TbA01G005900	--	--	--	uncharacterized protein LOC110880602 [Helianthus annuus]	--	A0A6S7NV14_LACSI RecName: Full=DBD_Tnp_Mut domain-containing protein {ECO:0000259|Pfam:PF03108};	--	--	PF03108.15:MuDR family transposase	--	--	--
TbA01G006000	0	0	0	0	0.0512	0	0	0	0	0.0473	0	0	GWHBCHG00000001	4543318	4544432	-	TbA01G006000	--	K00799 glutathione S-transferase [EC:2.5.1.18] | (RefSeq) GSTT3; glutathione S-transferase THETA 3 (A)	ko00480: Glutathione metabolism; ko01100: Metabolic pathways	no-apical-meristem-associated carboxy-terminal domain protein [Medicago truncatula]	GSTT3_ARATH RecName: Full=Glutathione S-transferase T3; Short=AtGSTT3; EC=2.5.1.18; AltName: Full=GST class-theta member 3; AltName: Full=Glutathione S-transferase 10C;	A0A6S7PBK8_LACSI SubName: Full=Uncharacterized protein {ECO:0000313|EMBL:CAB4111957.1};	At3g47680	GO:0005737,cytoplasm; GO:0005634,nucleus; GO:0009536,plastid; GO:0004364,glutathione transferase activity; GO:0006749,glutathione metabolic process; GO:0009407,toxin catabolic process; GO:0003674,molecular_function; GO:0003824,catalytic activity; GO:0016740,transferase activity; GO:0016765,transferase activity, transferring alkyl or aryl (other than methyl) groups; GO:0006518,peptide metabolic pr…	PF14303.6:No apical meristem-associated C-terminal domain	--	--	--
TbA01G006010	0.7684	1.0874	0.6354	0.6436	0.8591	0.9561	0	0	0	0.0992	0	0.0962	GWHBCHG00000001	4547603	4548133	+	TbA01G006010	--	K09422 transcription factor MYB, plant | (RefSeq) MYB70; myb domain protein 70 (A)	--	hypothetical protein LSAT_2X124061 [Lactuca sativa]	MYB73_ARATH RecName: Full=Transcription factor MYB73 {ECO:0000303|PubMed:11597504}; AltName: Full=Myb-related protein 73 {ECO:0000303|PubMed:11597504}; Short=AtMYB73 {ECO:0000303|PubMed:11597504};	A0A2J6KJG8_LACSA SubName: Full=Uncharacterized protein {ECO:0000313|EMBL:PLY75216.1};	At2g23290	GO:0005634,nucleus; GO:0003700,DNA-binding transcription factor activity; GO:0000981,DNA-binding transcription factor activity, RNA polymerase II-specific; GO:0000978,RNA polymerase II cis-regulatory region sequence-specific DNA binding; GO:0000976,transcription regulatory region sequence-specific DNA binding; GO:0019760,glucosinolate metabolic process; GO:1901001,negative regulation of response …	PF00249.31:Myb-like DNA-binding domain	MYB-related	TF	MYB->MYB-related
TbA01G006020	56.7919	62.9523	44.2892	52.5758	56.6215	55.4091	44.805	49.8146	49.6651	44.1979	40.5568	39.6347	GWHBCHG00000001	4549493	4551074	-	TbA01G006020	--	--	--	hypothetical protein LSAT_2X124081 [Lactuca sativa]	--	A0A2J6KJB9_LACSA SubName: Full=Uncharacterized protein {ECO:0000313|EMBL:PLY75183.1};	At3g56010	GO:0009535,chloroplast thylakoid membrane; GO:0016021,integral component of membrane; GO:0005575,cellular_component; GO:0005622,intracellular anatomical structure; GO:0005737,cytoplasm; GO:0009507,chloroplast; GO:0009534,chloroplast thylakoid; GO:0009536,plastid; GO:0009579,thylakoid; GO:0016020,membrane; GO:0031976,plastid thylakoid; GO:0031984,organelle subcompartment; GO:0034357,photosynthetic…	--	--	--	--
TbA01G006030	3.0794	3.7352	4.4562	4.0226	3.5967	2.828	3.7283	3.1473	3.8239	2.9253	3.0494	3.3587	GWHBCHG00000001	4551421	4553985	-	TbA01G006030	--	K03844 alpha-1,2-mannosyltransferase [EC:2.4.1.131] | (RefSeq) LEW3; UDP-Glycosyltransferase superfamily protein (A)	ko00510: N-Glycan biosynthesis; ko00513: Various types of N-glycan biosynthesis; ko01100: Metabolic pathways	hypothetical protein LSAT_2X124101 [Lactuca sativa]	ALG11_ARATH RecName: Full=GDP-Man:Man(3)GlcNAc(2)-PP-Dol alpha-1,2-mannosyltransferase; EC=2.4.1.131; AltName: Full=Alpha-1,2-mannosyltransferase ALG11; AltName: Full=Asparagine-linked glycosylation protein 11; AltName: Full=Protein LEAF WILTING 3;	A0A2J6KJC6_LACSA RecName: Full=GDP-Man:Man(3)GlcNAc(2)-PP-Dol alpha-1,2-mannosyltransferase {ECO:0000256|ARBA:ARBA00022018, ECO:0000256|RuleBase:RU367051}; EC=2.4.1.131 {ECO:0000256|ARBA:ARBA00012645, ECO:0000256|RuleBase:RU367051};	7296469	GO:0005783,endoplasmic reticulum; GO:0005789,endoplasmic reticulum membrane; GO:0016021,integral component of membrane; GO:0016020,membrane; GO:0004377,GDP-Man:Man3GlcNAc2-PP-Dol alpha-1,2-mannosyltransferase activity; GO:0006490,oligosaccharide-lipid intermediate biosynthetic process; GO:0009832,plant-type cell wall biogenesis; GO:0006487,protein N-linked glycosylation; GO:0009737,response to ab…	PF15924.5:ALG11 mannosyltransferase N-terminus	--	--	--
TbA01G006040	0.8414	0.6062	1.8449	2.0183	1.9457	1.1104	3.2563	2.937	2.2588	3.6643	3.7117	3.1499	GWHBCHG00000001	4555849	4556610	-	TbA01G006040	--	K04646 clathrin heavy chain | (RefSeq) Clathrin, heavy chain (A)	ko04144: Endocytosis	clathrin heavy chain 2-like [Olea europaea var. sylvestris]	CLH1_ORYSJ RecName: Full=Clathrin heavy chain 1;	A0A0E0BEE4_9ORYZ SubName: Full=Uncharacterized protein {ECO:0000313|EnsemblPlants:OGLUM11G00230.1};	At3g08530	GO:0009507,chloroplast; GO:0030132,clathrin coat of coated pit; GO:0030130,clathrin coat of trans-Golgi network vesicle; GO:0071439,clathrin complex; GO:0005829,cytosol; GO:0005794,Golgi apparatus; GO:0005886,plasma membrane; GO:0009506,plasmodesma; GO:0032051,clathrin light chain binding; GO:0005198,structural molecule activity; GO:0006886,intracellular protein transport; GO:0006898,receptor-med…	PF00637.20:Region in Clathrin and VPS	--	--	--
TbA01G006050	0.9524	0.4529	1.3966	1.6381	1.0809	0.4793	0.7246	0.477	0.7159	1.6528	2.054	1.3685	GWHBCHG00000001	4559940	4562875	-	TbA01G006050	--	K04646 clathrin heavy chain | (RefSeq) Clathrin, heavy chain (A)	ko04144: Endocytosis	clathrin heavy chain 1-like [Helianthus annuus]	CLAH2_ARATH RecName: Full=Clathrin heavy chain 2;	A0A251SCP5_HELAN SubName: Full=Putative clathrin, heavy chain {ECO:0000313|EMBL:OTF96636.1};	At3g11130	GO:0009507,chloroplast; GO:0030132,clathrin coat of coated pit; GO:0030130,clathrin coat of trans-Golgi network vesicle; GO:0071439,clathrin complex; GO:0005829,cytosol; GO:0005794,Golgi apparatus; GO:0005886,plasma membrane; GO:0009506,plasmodesma; GO:0032051,clathrin light chain binding; GO:0042802,identical protein binding; GO:0003729,mRNA binding; GO:0005198,structural molecule activity; GO:0…	PF01394.20:Clathrin propeller repeat	--	--	--
TbA01G006060	0.228	0.0753	0.2199	0.3713	0.8922	0.4413	0.0688	0.1269	0.068	0.3434	0.0683	0.3329	GWHBCHG00000001	4568643	4569672	-	TbA01G006060	--	K17506 protein phosphatase 1L [EC:3.1.3.16] | (RefSeq) PIA1; PP2C induced by AVRRPM1 (A)	--	hypothetical protein LSAT_2X124161 [Lactuca sativa]	P2C25_ARATH RecName: Full=Probable protein phosphatase 2C 25; Short=AtPP2C25; EC=3.1.3.16; AltName: Full=Protein phosphatase AP2C1;	A0A2J6KJD6_LACSA RecName: Full=Protein-serine/threonine phosphatase {ECO:0000256|ARBA:ARBA00013081}; EC=3.1.3.16 {ECO:0000256|ARBA:ARBA00013081};	At2g30020	GO:0005634,nucleus; GO:0009536,plastid; GO:0046872,metal ion binding; GO:0106306,protein serine phosphatase activity; GO:0004722,protein serine/threonine phosphatase activity; GO:0106307,protein threonine phosphatase activity; GO:0009738,abscisic acid-activated signaling pathway; GO:0050832,defense response to fungus; GO:0006470,protein dephosphorylation; GO:0009620,response to fungus; GO:0009611…	--	--	--	--
TbA01G006110	0.4149	1.0274	0.3335	0.2703	0.6765	0.5353	0.1879	0.4617	0.5568	1.0624	0.7456	0.7875	GWHBCHG00000001	4665617	4668739	-	TbA01G006110	--	K03070 preprotein translocase subunit SecA [EC:7.4.2.8] | (RefSeq) AGY1; Albino or Glassy Yellow 1 (A)	ko03060: Protein export	uncharacterized protein LOC110870176 [Helianthus annuus]	SECA_PEA RecName: Full=Protein translocase subunit SecA, chloroplastic {ECO:0000305}; EC=7.4.2.4 {ECO:0000269|PubMed:9342223}; Flags: Precursor;	A0A2U1PMT8_ARTAN SubName: Full=Ribonuclease H-like domain-containing protein {ECO:0000313|EMBL:PWA87032.1};	At4g22040	GO:0009570,chloroplast stroma; GO:0009535,chloroplast thylakoid membrane; GO:0005524,ATP binding; GO:0016464,chloroplast protein-transporting ATPase activity; GO:0015450,P-P-bond-hydrolysis-driven protein transmembrane transporter activity; GO:0008320,protein transmembrane transporter activity; GO:0017038,protein import; GO:0006605,protein targeting; GO:0071806,protein transmembrane transport; GO…	PF07727.14:Reverse transcriptase (RNA-dependent DNA polymerase)	--	--	--
TbA01G006150	0	0	0	0	0	0	0	0	0	0.3763	0	0.1216	GWHBCHG00000001	4710019	4711286	+	TbA01G006150	--	--	--	--	--	--	--	--	--	--	--	--
TbA01G006180	0.1703	0.405	0.3615	0.566	0.3	0.1648	0.2468	0.1422	0.7621	1.3856	0.6428	1.6416	GWHBCHG00000001	4769661	4772830	+	TbA01G006180	--	--	--	hypothetical protein LSAT_4X141161 [Lactuca sativa]	--	A0A6S7M798_LACSI SubName: Full=Uncharacterized protein {ECO:0000313|EMBL:CAB4083365.1};	--	--	PF03004.14:Plant transposase (Ptta/En/Spm family)	--	--	--
TbA01G006200	3.8773	3.586	4.2547	4.3637	5.9506	5.246	4.0944	2.27	3.6833	3.2885	3.0217	2.7209	GWHBCHG00000001	4797653	4803229	-	TbA01G006200	--	K16283 E3 ubiquitin-protein ligase SDIR1 [EC:2.3.2.27] | (RefSeq) SDIR1; RING/U-box superfamily protein (A)	--	hypothetical protein LSAT_6X10820 [Lactuca sativa]	RING2_ARATH RecName: Full=E3 ubiquitin-protein ligase At1g63170; EC=2.3.2.27; AltName: Full=RING finger protein At1g63170; AltName: Full=RING-type E3 ubiquitin transferase At1g63170 {ECO:0000305};	A0A2J6LC30_LACSA RecName: Full=RING-type domain-containing protein {ECO:0000259|PROSITE:PS50089};	At4g32600	GO:0016021,integral component of membrane; GO:0005774,vacuolar membrane; GO:0046872,metal ion binding; GO:0016740,transferase activity; GO:0016567,protein ubiquitination; GO:0003674,molecular_function; GO:0005488,binding; GO:0043167,ion binding; GO:0043169,cation binding; GO:0003824,catalytic activity; GO:0006464,cellular protein modification process; GO:0006807,nitrogen compound metabolic proces…	PF13639.6:Ring finger domain	--	--	--
TbA01G006210	0	0	0	0	0	0.0597	0.1676	0.0772	0.1104	0.1115	0.1663	0	GWHBCHG00000001	4804817	4808666	-	TbA01G006210	--	K06627 cyclin-A | (RefSeq) CYCA2;1; cyclin a2;1 (A)	--	hypothetical protein LSAT_6X10800 [Lactuca sativa]	CCA21_ARATH RecName: Full=Cyclin-A2-1; AltName: Full=Cyc3a-At; AltName: Full=Cyclin-3a; AltName: Full=G2/mitotic-specific cyclin-A2-1; Short=CycA2;1;	A0A6S7NJX6_LACSI SubName: Full=Uncharacterized protein {ECO:0000313|EMBL:CAB4100992.1};	At5g25380	GO:0000307,cyclin-dependent protein kinase holoenzyme complex; GO:0005737,cytoplasm; GO:0005634,nucleus; GO:0016538,cyclin-dependent protein serine/threonine kinase regulator activity; GO:0051301,cell division; GO:0044772,mitotic cell cycle phase transition; GO:0000079,regulation of cyclin-dependent protein serine/threonine kinase activity; GO:0003674,molecular_function; GO:0019207,kinase regulat…	PF00134.23:Cyclin, N-terminal domain	--	--	--
TbA01G006230	2.4663	2.5641	2.874	3.7942	3.2968	4.0882	6.9449	6.2777	7.5166	10.2629	10.3568	10.248	GWHBCHG00000001	4815209	4818810	-	TbA01G006230	--	K01809 mannose-6-phosphate isomerase [EC:5.3.1.8] | (RefSeq) MEE31; Mannose-6-phosphate isomerase, type I (A)	ko00051: Fructose and mannose metabolism; ko00520: Amino sugar and nucleotide sugar metabolism; ko01100: Metabolic pathways; ko01110: Biosynthesis of secondary metabolites; ko01240: Biosynthesis of cofactors; ko01250: Biosynthesis of nucleotide sugars	hypothetical protein LSAT_3X79700 [Lactuca sativa]	MPI1_ARATH RecName: Full=Mannose-6-phosphate isomerase 1; EC=5.3.1.8; AltName: Full=Phosphohexomutase 1; AltName: Full=Phosphomannose isomerase 1; Short=PMI1; AltName: Full=Protein MATERNAL EFFECT EMBRYO ARREST 31;	A0A2J6KXY8_LACSA RecName: Full=Mannose-6-phosphate isomerase {ECO:0000256|ARBA:ARBA00011956, ECO:0000256|RuleBase:RU000611}; EC=5.3.1.8 {ECO:0000256|ARBA:ARBA00011956, ECO:0000256|RuleBase:RU000611};	At3g02570	GO:0005829,cytosol; GO:0004476,mannose-6-phosphate isomerase activity; GO:0008270,zinc ion binding; GO:0005975,carbohydrate metabolic process; GO:0000032,cell wall mannoprotein biosynthetic process; GO:0009793,embryo development ending in seed dormancy; GO:0009298,GDP-mannose biosynthetic process; GO:0006486,protein glycosylation; GO:0046686,response to cadmium ion; GO:0032025,response to cobalt …	PF01238.21:Phosphomannose isomerase type I	--	--	--
TbA01G006240	51.8324	50.9695	36.5114	51.6425	48.4188	48.323	30.8396	38.4568	24.4648	41.7003	48.3954	43.5276	GWHBCHG00000001	4822939	4823904	-	TbA01G006240	--	K14493 gibberellin receptor GID1 [EC:3.-.-.-] | (RefSeq) GID1C; alpha/beta-Hydrolases superfamily protein (A)	ko04075: Plant hormone signal transduction	hypothetical protein LSAT_5X112981 [Lactuca sativa]	CXE7_ARATH RecName: Full=Probable carboxylesterase 7; AltName: Full=AtCXE7; EC=3.1.1.1;	A0A2J6MDH6_LACSA RecName: Full=Abhydrolase_3 domain-containing protein {ECO:0000259|Pfam:PF07859};	At2g03550	GO:0016787,hydrolase activity; GO:0080030,methyl indole-3-acetate esterase activity; GO:0003674,molecular_function; GO:0003824,catalytic activity; GO:0016788,hydrolase activity, acting on ester bonds; GO:0052689,carboxylic ester hydrolase activity	PF07859.13:alpha/beta hydrolase fold	--	--	--
TbA01G006250	8.5855	7.7527	10.9873	13.584	13.3706	10.8519	8.3053	12.3824	13.17	13.989	14.7472	15.7607	GWHBCHG00000001	4833038	4834509	-	TbA01G006250	--	--	--	hypothetical protein LSAT_6X10760 [Lactuca sativa]	PNSB3_ARATH RecName: Full=Photosynthetic NDH subunit of subcomplex B 3, chloroplastic {ECO:0000303|PubMed:21785130}; Short=Protein PnsB3 {ECO:0000303|PubMed:21785130}; AltName: Full=NDH-DEPENDENT CYCLIC ELECTRON FLOW 4 {ECO:0000303|PubMed:18785996}; Flags: Precursor;	A0A2J6LCL0_LACSA RecName: Full=2Fe-2S ferredoxin-type domain-containing protein {ECO:0000259|Pfam:PF00111};	At3g16250	GO:0009535,chloroplast thylakoid membrane; GO:0005829,cytosol; GO:0010598,NAD(P)H dehydrogenase complex (plastoquinone); GO:0051537,2 iron, 2 sulfur cluster binding; GO:0009055,electron transfer activity; GO:0046872,metal ion binding; GO:0009773,photosynthetic electron transport in photosystem I; GO:0003674,molecular_function; GO:0005488,binding; GO:0051536,iron-sulfur cluster binding; GO:0051540…	PF00111.27:2Fe-2S iron-sulfur cluster binding domain	--	--	--
TbA01G006260	33.5354	27.713	40.9689	38.9857	36.2519	34.5142	23.3837	18.5377	20.6937	24.0562	23.6503	23.0599	GWHBCHG00000001	4835631	4841453	-	TbA01G006260	--	K03444 MFS transporter, SP family, ERD6-like sugar transporter | (RefSeq) SFP2; Major facilitator superfamily protein (A)	--	hypothetical protein LSAT_6X10740 [Lactuca sativa]	XYLL2_ARATH RecName: Full=D-xylose-proton symporter-like 2;	A0A6S7NKW5_LACSI RecName: Full=MFS domain-containing protein {ECO:0000259|PROSITE:PS50850};	At5g59250	GO:0016021,integral component of membrane; GO:0009536,plastid; GO:0005774,vacuolar membrane; GO:0005353,fructose transmembrane transporter activity; GO:0005355,glucose transmembrane transporter activity; GO:0003674,molecular_function; GO:0005215,transporter activity; GO:0008509,anion transmembrane transporter activity; GO:0015075,ion transmembrane transporter activity; GO:0015144,carbohydrate tra…	PF00083.24:Sugar (and other) transporter	--	--	--
TbA01G006270	22.4922	23.3812	18.7035	21.6843	24.2771	24.3317	21.1268	17.7625	19.5393	17.9793	20.3471	18.2467	GWHBCHG00000001	4877242	4881401	+	TbA01G006270	--	K10601 E3 ubiquitin-protein ligase synoviolin [EC:2.3.2.27] | (RefSeq) Hrd1A; RING/U-box superfamily protein (A)	ko04120: Ubiquitin mediated proteolysis; ko04141: Protein processing in endoplasmic reticulum	hypothetical protein LSAT_6X9400 [Lactuca sativa]	HRD1A_ARATH RecName: Full=ERAD-associated E3 ubiquitin-protein ligase HRD1A {ECO:0000305}; Short=AtHrd1A {ECO:0000303|PubMed:21187394}; EC=2.3.2.27 {ECO:0000305}; AltName: Full=RING-type E3 ubiquitin transferase HRD1A {ECO:0000305};	A0A6S7NIZ9_LACSI RecName: Full=RING-type domain-containing protein {ECO:0000259|PROSITE:PS50089};	At3g16090	GO:0005789,endoplasmic reticulum membrane; GO:0016021,integral component of membrane; GO:0046872,metal ion binding; GO:0061630,ubiquitin protein ligase activity; GO:0030433,ubiquitin-dependent ERAD pathway; GO:0006511,ubiquitin-dependent protein catabolic process; GO:0003674,molecular_function; GO:0005488,binding; GO:0043167,ion binding; GO:0043169,cation binding; GO:0003824,catalytic activity; G…	PF13639.6:Ring finger domain	--	--	--
TbA01G006280	7.3212	8.2287	11.4095	10.7318	9.3665	13.4887	0.5101	0	0.5039	0	0	0	GWHBCHG00000001	4885393	4887444	+	TbA01G006280	--	--	--	--	--	--	--	--	--	--	--	--
TbA01G006290	0.3109	0.154	0	0	0	0	0.5631	0.6487	0.6954	0.281	0.419	0.8171	GWHBCHG00000001	4891789	4892163	-	TbA01G006290	--	--	--	hypothetical protein LSAT_5X113081 [Lactuca sativa]	CXE3_ARATH RecName: Full=Probable carboxylesterase 3; AltName: Full=AtCXE3; EC=3.1.1.1;	A0A6S7NBY6_LACSI RecName: Full=Abhydrolase_3 domain-containing protein {ECO:0000259|Pfam:PF07859};	--	GO:0016787,hydrolase activity; GO:0080030,methyl indole-3-acetate esterase activity; GO:0003674,molecular_function; GO:0003824,catalytic activity; GO:0016788,hydrolase activity, acting on ester bonds; GO:0052689,carboxylic ester hydrolase activity	--	--	--	--
TbA01G006300	16.8855	18.4476	23.0204	19.2283	20.6706	20.0609	15.2167	11.3846	22.8556	12.8426	12.2561	13.8462	GWHBCHG00000001	4893836	4897467	-	TbA01G006300	--	--	--	hypothetical protein LSAT_6X9421 [Lactuca sativa]	NAC82_ARATH RecName: Full=NAC domain-containing protein 82 {ECO:0000303|PubMed:15029955}; Short=ANAC082 {ECO:0000303|PubMed:15029955}; AltName: Full=Protein VND-INTERACTING 1 {ECO:0000303|PubMed:20388856};	A0A6S7NHH9_LACSI RecName: Full=NAC domain-containing protein {ECO:0000259|PROSITE:PS51005};	At5g09330	GO:0005634,nucleus; GO:0003700,DNA-binding transcription factor activity; GO:0000976,transcription regulatory region sequence-specific DNA binding; GO:0003674,molecular_function; GO:0140110,transcription regulator activity; GO:0001067,regulatory region nucleic acid binding; GO:0003676,nucleic acid binding; GO:0003677,DNA binding; GO:0003690,double-stranded DNA binding; GO:0005488,binding; GO:0043…	PF02365.15:No apical meristem (NAM) protein	NAC	TF	NAC
TbA01G006390	2.7134	2.0906	2.4238	0.1964	0.295	0.2918	0.7282	0.5033	1.169	0	0	0	GWHBCHG00000001	4968727	4970948	+	TbA01G006390	--	K14490 histidine-containing phosphotransfer peotein | (RefSeq) AHP4; HPT phosphotransmitter 4 (A)	ko04075: Plant hormone signal transduction	histidine-containing phosphotransfer protein 4-like [Helianthus annuus]	PHP2_ORYSJ RecName: Full=Pseudo histidine-containing phosphotransfer protein 2 {ECO:0000303|PubMed:17284581}; AltName: Full=OsHpt4 {ECO:0000303|PubMed:16891544};	A0A251UAB5_HELAN SubName: Full=Putative signal transduction histidine kinase, phosphotransfer (Hpt) domain-containing protein {ECO:0000313|EMBL:OTG20285.1};	At3g16360	GO:0005737,cytoplasm; GO:0005634,nucleus; GO:0009927,histidine phosphotransfer kinase activity; GO:0043424,protein histidine kinase binding; GO:0009736,cytokinin-activated signaling pathway; GO:0000160,phosphorelay signal transduction system; GO:0016310,phosphorylation; GO:0003674,molecular_function; GO:0003824,catalytic activity; GO:0004672,protein kinase activity; GO:0016301,kinase activity; GO…	PF01627.23:Hpt domain	--	--	--
TbA01G006400	2.359	3.5265	2.3999	1.1317	1.3428	0.9131	2.6805	1.8616	3.0703	0.8529	1.1177	0.3382	GWHBCHG00000001	4976203	4982195	+	TbA01G006400	--	K14484 auxin-responsive protein IAA | (RefSeq) IAA18; indole-3-acetic acid inducible 18 (A)	ko04075: Plant hormone signal transduction	auxin-responsive protein IAA7-like [Helianthus annuus]	IAA18_ARATH RecName: Full=Auxin-responsive protein IAA18; AltName: Full=Indoleacetic acid-induced protein 18;	A0A251UAZ3_HELAN RecName: Full=Auxin-responsive protein {ECO:0000256|RuleBase:RU004549};	At1g51950	GO:0005634,nucleus; GO:0003700,DNA-binding transcription factor activity; GO:0009734,auxin-activated signaling pathway; GO:0009733,response to auxin; GO:0003674,molecular_function; GO:0140110,transcription regulator activity; GO:0007154,cell communication; GO:0007165,signal transduction; GO:0008150,biological_process; GO:0009719,response to endogenous stimulus; GO:0009725,response to hormone; GO:…	PF02309.16:AUX/IAA family	AUX/IAA	TR	AUX/IAA
TbA01G006420	0.0186	0	0	0.0181	0	0	0.1009	0.0465	0.0166	0.2517	0.2002	0.1789	GWHBCHG00000001	5022535	5026343	-	TbA01G006420	--	K00924 kinase [EC:2.7.1.-] | (RefSeq) kinase family with leucine-rich repeat domain-containing protein (A)	--	hypothetical protein LSAT_6X8820 [Lactuca sativa]	RLK5_ARATH RecName: Full=Receptor-like protein kinase 5; EC=2.7.10.1; EC=2.7.11.1; AltName: Full=Protein HAESA; Flags: Precursor;	A0A2J6LRY6_LACSA RecName: Full=Protein kinase domain-containing protein {ECO:0000259|PROSITE:PS50011};	At5g25930	GO:0016021,integral component of membrane; GO:0005886,plasma membrane; GO:0005524,ATP binding; GO:0004672,protein kinase activity; GO:0106310,protein serine kinase activity; GO:0106311,protein threonine kinase activity; GO:0004714,transmembrane receptor protein tyrosine kinase activity; GO:0050829,defense response to Gram-negative bacterium; GO:0010227,floral organ abscission; GO:0010102,lateral …	PF00069.25:Protein kinase domain	--	--	--
TbA01G006430	0.2002	0.4533	0.4691	0.6149	0.7555	0.775	0.6994	1.2414	0.8701	2.1456	1.5677	1.6538	GWHBCHG00000001	5029596	5031705	-	TbA01G006430	--	K00924 kinase [EC:2.7.1.-] | (RefSeq) kinase family with leucine-rich repeat domain-containing protein (A)	--	hypothetical protein LSAT_6X7801 [Lactuca sativa]	Y1723_ARATH RecName: Full=Leucine-rich repeat receptor-like serine/threonine-protein kinase At1g17230; EC=2.7.11.1; Flags: Precursor;	A0A2J6LRY9_LACSA RecName: Full=LRRNT_2 domain-containing protein {ECO:0000259|Pfam:PF08263};	At5g25930	GO:0016021,integral component of membrane; GO:0005886,plasma membrane; GO:0005524,ATP binding; GO:0106310,protein serine kinase activity; GO:0106311,protein threonine kinase activity; GO:0000166,nucleotide binding; GO:0003674,molecular_function; GO:0005488,binding; GO:0017076,purine nucleotide binding; GO:0030554,adenyl nucleotide binding; GO:0032553,ribonucleotide binding; GO:0032555,purine ribo…	PF08263.12:Leucine rich repeat N-terminal domain	--	--	--
TbA01G006440	0	0	0.0559	0.0944	0.0756	0.0935	0	0	0.0346	0.192	0.1215	0.2369	GWHBCHG00000001	5032852	5036203	-	TbA01G006440	--	K00924 kinase [EC:2.7.1.-] | (RefSeq) kinase family with leucine-rich repeat domain-containing protein (A)	--	hypothetical protein LSAT_6X8820 [Lactuca sativa]	HSL2_ARATH RecName: Full=LRR receptor-like serine/threonine-protein kinase HSL2; EC=2.7.11.1; AltName: Full=Protein HAESA-LIKE2; Flags: Precursor;	A0A6S7NH59_LACSI RecName: Full=Protein kinase domain-containing protein {ECO:0000259|PROSITE:PS50011};	At5g25930	GO:0016021,integral component of membrane; GO:0005886,plasma membrane; GO:0005524,ATP binding; GO:0106310,protein serine kinase activity; GO:0106311,protein threonine kinase activity; GO:0050829,defense response to Gram-negative bacterium; GO:0010102,lateral root morphogenesis; GO:0060866,leaf abscission; GO:0010468,regulation of gene expression; GO:0000166,nucleotide binding; GO:0003674,molecula…	PF12799.7:Leucine Rich repeats (2 copies)	--	--	--
TbA01G006450	21.4982	21.1932	21.2753	17.2138	20.8629	19.2947	17.3992	15.7157	18.0891	12.6928	14.1456	15.5545	GWHBCHG00000001	5040058	5043059	+	TbA01G006450	--	K14847 ribosome production factor 2 | (RefSeq) Ribosomal RNA processing Brix domain protein (A)	--	hypothetical protein LSAT_4X35140 [Lactuca sativa]	RPF2_ORYSJ RecName: Full=Ribosome production factor 2 homolog; AltName: Full=Brix domain-containing protein 1 homolog; AltName: Full=Ribosome biogenesis protein RPF2 homolog;	A0A2J6KMD1_LACSA RecName: Full=Ribosome production factor 2 homolog {ECO:0000256|RuleBase:RU367086}; AltName: Full=Ribosome biogenesis protein RPF2 homolog {ECO:0000256|RuleBase:RU367086};	At3g23620	GO:0005730,nucleolus; GO:0019843,rRNA binding; GO:0000463,maturation of LSU-rRNA from tricistronic rRNA transcript (SSU-rRNA, 5.8S rRNA, LSU-rRNA); GO:0000027,ribosomal large subunit assembly; GO:0003674,molecular_function; GO:0003676,nucleic acid binding; GO:0003723,RNA binding; GO:0005488,binding; GO:0097159,organic cyclic compound binding; GO:1901363,heterocyclic compound binding; GO:0000470,m…	PF04427.18:Brix domain	--	--	--
TbA01G006460	11.1794	12.3682	11.3832	16.1171	18.3226	17.4814	7.9201	7.89	9.3499	15.2067	15.5159	14.8377	GWHBCHG00000001	5043687	5047351	+	TbA01G006460	--	--	--	Cof protein [Cynara cardunculus var. scolymus]	YBEY_ARATH RecName: Full=Endoribonuclease YBEY, chloroplastic {ECO:0000305}; EC=3.1.-.- {ECO:0000269|PubMed:25810095}; Flags: Precursor;	A0A6S7NXN3_LACSI SubName: Full=Uncharacterized protein {ECO:0000313|EMBL:CAB4101009.1};	At2g25860	GO:0009507,chloroplast; GO:0009570,chloroplast stroma; GO:0004521,endoribonuclease activity; GO:0046872,metal ion binding; GO:0004222,metalloendopeptidase activity; GO:0009658,chloroplast organization; GO:1901259,chloroplast rRNA processing; GO:0003674,molecular_function; GO:0003824,catalytic activity; GO:0004518,nuclease activity; GO:0004519,endonuclease activity; GO:0004540,ribonuclease activit…	PF08282.12:haloacid dehalogenase-like hydrolase	--	--	--
TbA01G006470	0.0514	0.3055	0.1488	0	0.3017	0.0995	0.1862	0.0429	0.23	0.511	0.2309	0.7205	GWHBCHG00000001	5050889	5055384	+	TbA01G006470	--	--	--	hypothetical protein LSAT_6X7781 [Lactuca sativa]	YBEY_ARATH RecName: Full=Endoribonuclease YBEY, chloroplastic {ECO:0000305}; EC=3.1.-.- {ECO:0000269|PubMed:25810095}; Flags: Precursor;	A0A6S7NS93_LACSI SubName: Full=Uncharacterized protein {ECO:0000313|EMBL:CAB4101010.1};	At2g25870	GO:0009507,chloroplast; GO:0009570,chloroplast stroma; GO:0004521,endoribonuclease activity; GO:0046872,metal ion binding; GO:0004222,metalloendopeptidase activity; GO:0009658,chloroplast organization; GO:1901259,chloroplast rRNA processing; GO:0003674,molecular_function; GO:0003824,catalytic activity; GO:0004518,nuclease activity; GO:0004519,endonuclease activity; GO:0004540,ribonuclease activit…	PF08282.12:haloacid dehalogenase-like hydrolase	--	--	--
TbA01G006480	2.4198	1.927	1.8767	4.2889	3.5046	3.3978	0.6231	0.4356	0.5519	1.1793	1.3003	0.9977	GWHBCHG00000001	5058558	5061101	-	TbA01G006480	--	K13417 somatic embryogenesis receptor kinase 4 [EC:2.7.10.1 2.7.11.1] | (RefSeq) SERK4; somatic embryogenesis receptor-like kinase 4 (A)	ko04626: Plant-pathogen interaction	hypothetical protein LSAT_4X88101 [Lactuca sativa]	SD25_ARATH RecName: Full=G-type lectin S-receptor-like serine/threonine-protein kinase SD2-5; EC=2.7.11.1; AltName: Full=S-domain-2 (SD2) receptor kinase 5; Short=SD2-5; Flags: Precursor;	A0A2J6JT61_LACSA RecName: Full=Receptor-like serine/threonine-protein kinase {ECO:0000256|PIRNR:PIRNR000641}; EC=2.7.11.1 {ECO:0000256|PIRNR:PIRNR000641};	At4g32300	GO:0016021,integral component of membrane; GO:0005886,plasma membrane; GO:0005524,ATP binding; GO:0005516,calmodulin binding; GO:0030246,carbohydrate binding; GO:0004672,protein kinase activity; GO:0106310,protein serine kinase activity; GO:0004674,protein serine/threonine kinase activity; GO:0106311,protein threonine kinase activity; GO:0031625,ubiquitin protein ligase binding; GO:0046777,protei…	PF00069.25:Protein kinase domain	--	--	--
TbA01G006490	0	0	0	0.1249	0	0	0	0	0	0	0	0.112	GWHBCHG00000001	5064484	5065010	+	TbA01G006490	--	--	--	hypothetical protein LSAT_6X64401 [Lactuca sativa]	--	A0A2J6JGZ3_LACSA SubName: Full=Uncharacterized protein {ECO:0000313|EMBL:PLY62095.1};	At1g78095	--	PF06839.12:GRF zinc finger	--	--	--
TbA01G006500	0	0	0	0.1507	0	0	6.4247	0.7723	5.2434	4.7387	6.3738	6.2147	GWHBCHG00000001	5073706	5074731	+	TbA01G006500	--	--	--	--	--	--	--	--	--	--	--	--
TbA01G006510	0	0	0	0	0.1027	0.1016	1.2366	0.0877	0.2819	0.1898	0	0.276	GWHBCHG00000001	5077878	5078432	+	TbA01G006510	--	--	--	hypothetical protein PanWU01x14_141040 [Parasponia andersonii]	--	A0A7C9AV95_OPUST SubName: Full=Uncharacterized protein {ECO:0000313|EMBL:MBA4677658.1};	--	--	--	--	--	--
TbA01G006520	0.0815	0.0808	0	0.1593	0.3988	0.0789	0	0	0	0	0	0	GWHBCHG00000001	5079620	5080372	-	TbA01G006520	--	K00799 glutathione S-transferase [EC:2.5.1.18] | (RefSeq) GSTT3; glutathione S-transferase THETA 3 (A)	ko00480: Glutathione metabolism; ko01100: Metabolic pathways	hypothetical protein PAHAL_H01868 [Panicum hallii]	GSTT3_ARATH RecName: Full=Glutathione S-transferase T3; Short=AtGSTT3; EC=2.5.1.18; AltName: Full=GST class-theta member 3; AltName: Full=Glutathione S-transferase 10C;	A0A6S7PBK8_LACSI SubName: Full=Uncharacterized protein {ECO:0000313|EMBL:CAB4111957.1};	At3g47680	GO:0005737,cytoplasm; GO:0005634,nucleus; GO:0009536,plastid; GO:0004364,glutathione transferase activity; GO:0006749,glutathione metabolic process; GO:0009407,toxin catabolic process; GO:0003674,molecular_function; GO:0003824,catalytic activity; GO:0016740,transferase activity; GO:0016765,transferase activity, transferring alkyl or aryl (other than methyl) groups; GO:0006518,peptide metabolic pr…	--	--	--	--
TbA01G006650	25.9914	26.5561	29.8447	41.5796	45.9308	41.4826	27.9378	16.7727	25.7338	14.8825	14.1844	12.6778	GWHBCHG00000001	5158935	5163753	-	TbA01G006650	--	--	--	early nodulin-93-like isoform X1 [Helianthus annuus]	NO93_SOYBN RecName: Full=Early nodulin-93; Short=N-93;	A0A6S7NZK2_LACSI SubName: Full=Uncharacterized protein {ECO:0000313|EMBL:CAB4101011.1};	At5g25940	GO:0016021,integral component of membrane; GO:0009877,nodulation; GO:0008150,biological_process; GO:0009653,anatomical structure morphogenesis; GO:0032502,developmental process; GO:0048646,anatomical structure formation involved in morphogenesis; GO:0048856,anatomical structure development; GO:0005575,cellular_component; GO:0016020,membrane; GO:0031224,intrinsic component of membrane; GO:0110165,…	PF03386.14:Early nodulin 93 ENOD93 protein	--	--	--
TbA01G006660	14.6371	14.209	16.5426	13.1572	14.8942	13.8179	10.0982	10.0678	10.7932	10.5779	10.2526	10.368	GWHBCHG00000001	5165358	5168933	-	TbA01G006660	--	K07933 Rab-like protein 3 | (RefSeq) LIP1; Ras-related small GTP-binding family protein (A)	--	hypothetical protein LSAT_6X7740 [Lactuca sativa]	LIIP1_ARATH RecName: Full=Small GTPase LIP1 {ECO:0000303|PubMed:17683937}; AltName: Full=Protein LIGHT INSENSITIVE PERIOD 1 {ECO:0000303|PubMed:17683937};	A0A2J6LRW3_LACSA SubName: Full=Uncharacterized protein {ECO:0000313|EMBL:PLY90067.1};	At5g09910	GO:0005737,cytoplasm; GO:0012505,endomembrane system; GO:0005634,nucleus; GO:0005525,GTP binding; GO:0003924,GTPase activity; GO:0032922,circadian regulation of gene expression; GO:0006886,intracellular protein transport; GO:0009640,photomorphogenesis; GO:0000166,nucleotide binding; GO:0001882,nucleoside binding; GO:0001883,purine nucleoside binding; GO:0003674,molecular_function; GO:0005488,bind…	PF08477.13:Ras of Complex, Roc, domain of DAPkinase	--	--	--
TbA01G006670	2.1995	2.2611	2.8426	2.6564	2.1722	1.747	0.6954	0.381	0.8356	0.4501	0.7085	0.3454	GWHBCHG00000001	5170279	5173286	-	TbA01G006670	--	--	--	hypothetical protein LSAT_1X100901 [Lactuca sativa]	PP328_ARATH RecName: Full=Pentatricopeptide repeat-containing protein At4g20740;	A0A2J6L2N3_LACSA SubName: Full=Uncharacterized protein {ECO:0000313|EMBL:PLY81571.1};	At4g20740	--	PF13041.6:PPR repeat family	--	--	--
TbA01G006680	0	0	0	0.0871	0	0.0287	0.0807	0.0744	0.0532	0.2148	0.1335	0.1562	GWHBCHG00000001	5176187	5180062	+	TbA01G006680	--	K00850 6-phosphofructokinase 1 [EC:2.7.1.11] | (RefSeq) PFK3; phosphofructokinase 3 (A)	ko00010: Glycolysis / Gluconeogenesis; ko00030: Pentose phosphate pathway; ko00051: Fructose and mannose metabolism; ko00052: Galactose metabolism; ko01100: Metabolic pathways; ko01110: Biosynthesis of secondary metabolites; ko01200: Carbon metabolism; ko01230: Biosynthesis of amino acids; ko03018: RNA degradation	hypothetical protein LSAT_6X7721 [Lactuca sativa]	PFKA3_ARATH RecName: Full=ATP-dependent 6-phosphofructokinase 3 {ECO:0000255|HAMAP-Rule:MF_03186}; Short=ATP-PFK 3 {ECO:0000255|HAMAP-Rule:MF_03186}; Short=Phosphofructokinase 3 {ECO:0000255|HAMAP-Rule:MF_03186}; EC=2.7.1.11 {ECO:0000255|HAMAP-Rule:MF_03186}; AltName: Full=Phosphohexokinase 3 {ECO:0000255|HAMAP-Rule:MF_03186};	A0A6S7NH69_LACSI RecName: Full=ATP-dependent 6-phosphofructokinase {ECO:0000256|HAMAP-Rule:MF_03186}; Short=ATP-PFK {ECO:0000256|HAMAP-Rule:MF_03186}; Short=Phosphofructokinase {ECO:0000256|HAMAP-Rule:MF_03186}; EC=2.7.1.11 {ECO:0000256|HAMAP-Rule:MF_03186}; AltName: Full=Phosphohexokinase {ECO:0000256|HAMAP-Rule:MF_03186};	At5g56630	GO:0005737,cytoplasm; GO:0005829,cytosol; GO:0003872,6-phosphofructokinase activity; GO:0005524,ATP binding; GO:0046872,metal ion binding; GO:0071456,cellular response to hypoxia; GO:0006002,fructose 6-phosphate metabolic process; GO:0006096,glycolytic process; GO:0010053,root epidermal cell differentiation; GO:0003674,molecular_function; GO:0003824,catalytic activity; GO:0008443,phosphofructokin…	PF00365.20:Phosphofructokinase	--	--	--
TbA01G006690	0.0386	0	0.3726	0.2265	0.0756	0.0374	0.4198	0.2257	0.242	0.3142	0.243	0.3384	GWHBCHG00000001	5181275	5184289	-	TbA01G006690	--	K08850 aurora kinase, other [EC:2.7.11.1] | (RefSeq) AUR1; ataurora1 (A)	--	hypothetical protein LSAT_6X7700 [Lactuca sativa]	AUR1_ARATH RecName: Full=Serine/threonine-protein kinase Aurora-1; Short=AtAur1; EC=2.7.11.1; AltName: Full=Aurora-like kinase 1;	A0A2J6LRY4_LACSA RecName: Full=Aurora kinase {ECO:0000256|RuleBase:RU367134}; EC=2.7.11.1 {ECO:0000256|RuleBase:RU367134};	At4g32830	GO:0009504,cell plate; GO:0032133,chromosome passenger complex; GO:0005874,microtubule; GO:0031965,nuclear membrane; GO:0005730,nucleolus; GO:0005634,nucleus; GO:0009524,phragmoplast; GO:0005819,spindle; GO:0005876,spindle microtubule; GO:0051233,spindle midzone; GO:0000922,spindle pole; GO:0005524,ATP binding; GO:0035175,histone kinase activity (H3-S10 specific); GO:0035174,histone serine kinase…	PF00069.25:Protein kinase domain	--	--	--
TbA01G006700	10.1229	10.1497	12.1939	7.9359	7.6493	7.9237	7.9733	7.1237	8.3876	8.6643	8.7042	8.1831	GWHBCHG00000001	5184530	5192433	-	TbA01G006700	--	--	--	hypothetical protein LSAT_6X7660 [Lactuca sativa]	--	A0A6S7NHD6_LACSI SubName: Full=Uncharacterized protein {ECO:0000313|EMBL:CAB4101017.1};	At5g11700	GO:0016021,integral component of membrane; GO:0005575,cellular_component; GO:0016020,membrane; GO:0031224,intrinsic component of membrane; GO:0110165,cellular anatomical entity	PF07699.13:Putative ephrin-receptor like	--	--	--
TbA01G006720	58.1977	68.0033	52.8428	66.1615	68.3068	68.0464	55.0789	54.2166	57.599	68.1542	72.5333	68.9861	GWHBCHG00000001	5223903	5226515	-	TbA01G006720	--	K12194 charged multivesicular body protein 4A/B | (RefSeq) SNF7.2; SNF7 family protein (A)	ko03250: Viral life cycle - HIV-1; ko04144: Endocytosis	Snf7 [Cynara cardunculus var. scolymus]	VP321_ARATH RecName: Full=Vacuolar protein sorting-associated protein 32 homolog 1; Short=AtVPS32-1; AltName: Full=Charged multivesicular body protein 4 homolog 1; AltName: Full=ESCRT-III complex subunit VPS32 homolog 1;	A0A103XFW8_CYNCS SubName: Full=Snf7 {ECO:0000313|EMBL:KVH89924.1};	At2g19830	GO:0009898,cytoplasmic side of plasma membrane; GO:0000815,ESCRT III complex; GO:0005771,multivesicular body; GO:0005886,plasma membrane; GO:0032511,late endosome to vacuole transport via multivesicular body sorting pathway; GO:0015031,protein transport; GO:0006900,vesicle budding from membrane; GO:0006810,transport; GO:0007034,vacuolar transport; GO:0008150,biological_process; GO:0009987,cellula…	PF03357.21:Snf7	--	--	--
TbA01G006730	3.582	3.4284	3.2977	5.0315	4.654	4.6863	7.0693	7.9353	6.3405	8.8374	7.9604	8.2671	GWHBCHG00000001	5229524	5238446	+	TbA01G006730	--	K12125 protein EARLY FLOWERING 3 | (RefSeq) ELF3; hydroxyproline-rich glycoprotein family protein (A)	ko04712: Circadian rhythm - plant	putative RNA-directed DNA polymerase, eukaryota, Reverse transcriptase zinc-binding domain protein [Helianthus annuus]	ELF3_ARATH RecName: Full=Protein EARLY FLOWERING 3; AltName: Full=Nematode-responsive protein;	A0A251SDW8_HELAN SubName: Full=Putative RNA-directed DNA polymerase, eukaryota, Reverse transcriptase zinc-binding domain protein {ECO:0000313|EMBL:OTF96722.1};	At3g32110	GO:0005634,nucleus; GO:0003700,DNA-binding transcription factor activity; GO:0007623,circadian rhythm; GO:0010031,circumnutation; GO:0048573,photoperiodism, flowering; GO:0009585,red, far-red light phototransduction; GO:0009909,regulation of flower development; GO:2000028,regulation of photoperiodism, flowering; GO:0010119,regulation of stomatal movement; GO:0009737,response to abscisic acid; GO:…	PF00078.27:Reverse transcriptase (RNA-dependent DNA polymerase)	--	--	--
TbA01G006740	0	0	0	0	0.113	0	0.0697	0	0	0.1044	0.0692	0	GWHBCHG00000001	5238848	5241871	+	TbA01G006740	--	--	--	hypothetical protein LSAT_6X7561 [Lactuca sativa]	--	A0A6S7NHL2_LACSI SubName: Full=Uncharacterized protein {ECO:0000313|EMBL:CAB4101028.1};	At5g25950	--	PF03080.15:Neprosin	--	--	--
TbA01G006750	171.5	175.29	140.36	124.976	137.603	131.527	189.164	186.677	157.909	240.528	242.034	231.282	GWHBCHG00000001	5242893	5247499	-	TbA01G006750	--	K01369 legumain [EC:3.4.22.34] | (RefSeq) GAMMA-VPE; gamma vacuolar processing enzyme (A)	--	hypothetical protein LSAT_6X7540 [Lactuca sativa]	VPEG_ARATH RecName: Full=Vacuolar-processing enzyme gamma-isozyme; EC=3.4.22.34 {ECO:0000250|UniProtKB:Q84LM2}; AltName: Full=Asparaginyl endopeptidase gamma-VPE {ECO:0000305}; AltName: Full=Gamma-VPE; Flags: Precursor;	A0A6S7NXQ9_LACSI SubName: Full=Uncharacterized protein {ECO:0000313|EMBL:CAB4101029.1};	At4g32940	GO:0000323,lytic vacuole; GO:0000326,protein storage vacuole; GO:0004197,cysteine-type endopeptidase activity; GO:0004175,endopeptidase activity; GO:0010150,leaf senescence; GO:0051603,proteolysis involved in cellular protein catabolic process; GO:0009723,response to ethylene; GO:0009753,response to jasmonic acid; GO:0009751,response to salicylic acid; GO:0009611,response to wounding; GO:0006624,…	PF01650.18:Peptidase C13 family	--	--	--
TbA01G006790	0	0	0	0	0.07	0.0346	0	0	0	0	0.1286	0	GWHBCHG00000001	5278445	5281077	+	TbA01G006790	--	K09841 xanthoxin dehydrogenase [EC:1.1.1.288] | (RefSeq) ABA2; NAD(P)-binding Rossmann-fold superfamily protein (A)	ko00906: Carotenoid biosynthesis; ko01100: Metabolic pathways; ko01110: Biosynthesis of secondary metabolites	hypothetical protein LSAT_6X7481 [Lactuca sativa]	ATA1_ARATH RecName: Full=Short-chain dehydrogenase reductase ATA1 {ECO:0000305}; EC=1.1.1.-; AltName: Full=Protein TAPETUM 1 {ECO:0000303|PubMed:9351239}; Short=ATA1 {ECO:0000303|PubMed:9351239}; AltName: Full=Tasselseed-2 homolog ATA1 {ECO:0000305};	A0A2J6LS11_LACSA SubName: Full=Uncharacterized protein {ECO:0000313|EMBL:PLY90105.1};	At3g42960	GO:0042802,identical protein binding; GO:0016491,oxidoreductase activity; GO:0003674,molecular_function; GO:0005488,binding; GO:0005515,protein binding; GO:0003824,catalytic activity	PF13561.6:Enoyl-(Acyl carrier protein) reductase	--	--	--
TbA01G006800	8.9592	6.3344	8.1349	12.1888	10.4151	11.2543	5.1235	5.3667	6.445	8.1295	10.1343	8.0651	GWHBCHG00000001	5283485	5285530	-	TbA01G006800	--	K20776 BRISC and BRCA1-A complex member 1 | (RefSeq) BRISC/BRCA1-A complex protein (A)	ko03440: Homologous recombination	hypothetical protein LSAT_6X7400 [Lactuca sativa]	--	A0A2J6LRX7_LACSA SubName: Full=Uncharacterized protein {ECO:0000313|EMBL:PLY90106.1};	At4g32960	GO:0070531,BRCA1-A complex; GO:0070552,BRISC complex; GO:0045739,positive regulation of DNA repair; GO:0006139,nucleobase-containing compound metabolic process; GO:0006259,DNA metabolic process; GO:0006281,DNA repair; GO:0006282,regulation of DNA repair; GO:0006725,cellular aromatic compound metabolic process; GO:0006807,nitrogen compound metabolic process; GO:0006950,response to stress; GO:00069…	--	--	--	--
TbA01G006810	0	0	0	0	0	0	0.3061	0.5641	0.1512	0.6108	0.6073	0.4441	GWHBCHG00000001	5294354	5294698	-	TbA01G006810	--	--	--	--	--	--	--	--	--	--	--	--
TbA01G006820	0	0.1175	0.1431	0.3189	0.4933	0.3445	0.9672	0.6685	1.0617	1.2601	1.0129	0.9096	GWHBCHG00000001	5304881	5312230	-	TbA01G006820	--	--	--	transcription factor bHLH128-like [Helianthus annuus]	BH128_ARATH RecName: Full=Transcription factor bHLH128; AltName: Full=Basic helix-loop-helix protein 128; Short=AtbHLH128; Short=bHLH 128; AltName: Full=Transcription factor EN 74; AltName: Full=bHLH transcription factor bHLH128;	A0A251TTX4_HELAN SubName: Full=Putative basic helix-loop-helix (BHLH) DNA-binding superfamily protein {ECO:0000313|EMBL:OTG14598.1};	At1g05800_2	GO:0005829,cytosol; GO:0005634,nucleus; GO:0003700,DNA-binding transcription factor activity; GO:0000981,DNA-binding transcription factor activity, RNA polymerase II-specific; GO:0046983,protein dimerization activity; GO:0000978,RNA polymerase II cis-regulatory region sequence-specific DNA binding; GO:0000976,transcription regulatory region sequence-specific DNA binding; GO:0010119,regulation of …	PF00010.26:Helix-loop-helix DNA-binding domain	bHLH	TF	bHLH
TbA01G006830	29.434	25.8656	37.0472	32.0633	27.5579	30.2201	18.5855	19.9011	20.8158	22.2652	26.0696	26.7591	GWHBCHG00000001	5316646	5320330	+	TbA01G006830	--	--	--	hypothetical protein LSAT_6X13140 [Lactuca sativa]	PITH1_ARATH RecName: Full=PITH domain-containing protein At3g04780;	A0A2J6LRZ4_LACSA RecName: Full=PITH domain-containing protein {ECO:0000259|PROSITE:PS51532};	At2g25950	GO:0005829,cytosol; GO:0005575,cellular_component; GO:0005622,intracellular anatomical structure; GO:0005737,cytoplasm; GO:0110165,cellular anatomical entity	PF06201.13:PITH domain	--	--	--
TbA01G006840	0	0	0	0.5132	0.9419	0.6776	0	0	0	0.5537	0.1573	0.6901	GWHBCHG00000001	5326099	5327241	-	TbA01G006840	--	K09286 EREBP-like factor | (RefSeq) Integrase-type DNA-binding superfamily protein (A)	--	AP2/ERF domain-containing protein [Cynara cardunculus var. scolymus]	ERF22_ARATH RecName: Full=Ethylene-responsive transcription factor ERF022;	A0A118JTI0_CYNCS SubName: Full=AP2/ERF domain-containing protein {ECO:0000313|EMBL:KVH89917.1};	At1g33760	GO:0005634,nucleus; GO:0003677,DNA binding; GO:0003700,DNA-binding transcription factor activity; GO:0009873,ethylene-activated signaling pathway; GO:0003674,molecular_function; GO:0003676,nucleic acid binding; GO:0005488,binding; GO:0097159,organic cyclic compound binding; GO:1901363,heterocyclic compound binding; GO:0140110,transcription regulator activity; GO:0000160,phosphorelay signal transd…	PF00847.20:AP2 domain	AP2/ERF-ERF	TF	AP2/ERF->AP2/ERF-ERF
TbA01G006850	0.1405	0.0928	0	0.0915	0.0916	0.0453	0.0848	0.0391	0.0419	0	0.0841	0	GWHBCHG00000001	5330279	5331592	+	TbA01G006850	--	--	--	protein ALP1-like [Helianthus annuus]	ALPL_ARATH RecName: Full=Protein ALP1-like {ECO:0000305}; EC=3.1.-.-;	A0A251V2A6_HELAN SubName: Full=Putative harbinger transposase-derived protein {ECO:0000313|EMBL:OTG28751.1};	At3g15310	GO:0005634,nucleus; GO:0046872,metal ion binding; GO:0004518,nuclease activity; GO:0003674,molecular_function; GO:0005488,binding; GO:0043167,ion binding; GO:0043169,cation binding; GO:0003824,catalytic activity; GO:0016787,hydrolase activity; GO:0016788,hydrolase activity, acting on ester bonds; GO:0005575,cellular_component; GO:0005622,intracellular anatomical structure; GO:0043226,organelle; G…	PF04827.14:Plant transposon protein	--	--	--
TbA01G006880	9.8317	11.6176	8.4687	8.5099	11.5424	8.9708	19.6547	23.8571	17.344	14.0277	14.5139	15.6898	GWHBCHG00000001	5345662	5347100	-	TbA01G006880	--	K02140 F-type H+-transporting ATPase subunit g | (RefSeq) Mitochondrial ATP synthase subunit G protein (A)	ko00190: Oxidative phosphorylation; ko01100: Metabolic pathways	hypothetical protein LSAT_6X13201 [Lactuca sativa]	--	A0A2J6LS05_LACSA SubName: Full=Uncharacterized protein {ECO:0000313|EMBL:PLY90068.1};	At4g26210	GO:0000276,mitochondrial proton-transporting ATP synthase complex, coupling factor F(o); GO:0015078,proton transmembrane transporter activity; GO:0015986,ATP synthesis coupled proton transport; GO:0003674,molecular_function; GO:0005215,transporter activity; GO:0008324,cation transmembrane transporter activity; GO:0015075,ion transmembrane transporter activity; GO:0015318,inorganic molecular entit…	PF04718.15:Mitochondrial ATP synthase g subunit	--	--	--
TbA01G006890	65.1798	58.9332	68.1463	54.3824	48.6531	52.9859	57.6907	79.0623	62.0159	73.6869	70.9784	75.8286	GWHBCHG00000001	5351885	5355811	-	TbA01G006890	--	K13210 far upstream element-binding protein | (RefSeq) KH domain-containing protein (A)	--	hypothetical protein LSAT_6X13221 [Lactuca sativa]	BTR1_ARATH RecName: Full=Protein BTR1 {ECO:0000303|PubMed:18762309}; AltName: Full=Binding to ToMV RNA 1 {ECO:0000303|PubMed:18762309};	A0A2J6LRV3_LACSA SubName: Full=Uncharacterized protein {ECO:0000313|EMBL:PLY90057.1};	At2g25970	GO:0005737,cytoplasm; GO:0005829,cytosol; GO:0005886,plasma membrane; GO:0003729,mRNA binding; GO:0046719,regulation by virus of viral protein levels in host cell; GO:0010468,regulation of gene expression; GO:0008380,RNA splicing; GO:0003674,molecular_function; GO:0003676,nucleic acid binding; GO:0003723,RNA binding; GO:0005488,binding; GO:0097159,organic cyclic compound binding; GO:1901363,heter…	PF00013.29:KH domain	--	--	--
TbA01G006950	33.5087	34.2916	31.3554	28.8088	27.6585	28.3987	39.8389	39.2636	40.0495	14.4454	16.4128	15.2677	GWHBCHG00000001	5406522	5409875	+	TbA01G006950	--	--	--	hypothetical protein LSAT_6X13280 [Lactuca sativa]	NDL2_ARATH RecName: Full=Protein NDL2 {ECO:0000305}; AltName: Full=Protein N-MYC DOWNREGULATED-LIKE 2 {ECO:0000303|PubMed:19948787};	A0A6S7NK21_LACSI SubName: Full=Uncharacterized protein {ECO:0000313|EMBL:CAB4101042.1};	At5g11790	GO:0005737,cytoplasm; GO:2000012,regulation of auxin polar transport; GO:0040008,regulation of growth; GO:0009737,response to abscisic acid; GO:0009409,response to cold; GO:0009753,response to jasmonic acid; GO:0006810,transport; GO:0008150,biological_process; GO:0009914,hormone transport; GO:0009926,auxin polar transport; GO:0010817,regulation of hormone levels; GO:0032879,regulation of localiza…	PF03096.14:Ndr family	--	--	--
TbA01G006960	0	0	0	0	0	0	0	0	0	0.4811	0.4783	0.1166	GWHBCHG00000001	5416708	5417145	+	TbA01G006960	--	--	--	--	--	A0A6S7PF58_LACSI SubName: Full=Uncharacterized protein {ECO:0000313|EMBL:CAB4112282.1};	--	--	--	--	--	--
TbA01G006970	13.7924	12.1183	9.4878	14.885	14.667	12.4189	11.2975	11.212	12.9857	7.4797	9.376	9.247	GWHBCHG00000001	5418611	5419096	-	TbA01G006970	--	K14496 abscisic acid receptor PYR/PYL family | (RefSeq) PYL2; PYR1-like 2 (A)	ko04016: MAPK signaling pathway - plant; ko04075: Plant hormone signal transduction	Polyketide cyclase/dehydrase [Cynara cardunculus var. scolymus]	PYL2_ARATH RecName: Full=Abscisic acid receptor PYL2; AltName: Full=PYR1-like protein 2; AltName: Full=Regulatory components of ABA receptor 14;	A0A6S7NPC8_LACSI SubName: Full=Uncharacterized protein {ECO:0000313|EMBL:CAB4101043.1};	At2g26040	GO:0005737,cytoplasm; GO:0005634,nucleus; GO:0005886,plasma membrane; GO:0010427,abscisic acid binding; GO:0042802,identical protein binding; GO:0042803,protein homodimerization activity; GO:0004864,protein phosphatase inhibitor activity; GO:0038023,signaling receptor activity; GO:0009738,abscisic acid-activated signaling pathway; GO:0080163,regulation of protein serine/threonine phosphatase acti…	PF10604.9:Polyketide cyclase / dehydrase and lipid transport	--	--	--
TbA01G006980	2.1236	2.016	2.9663	3.1993	2.7917	3.2325	2.0236	1.6617	2.4149	3.8988	4.8699	3.7793	GWHBCHG00000001	5429044	5438085	-	TbA01G006980	--	--	--	K(+) efflux antiporter 6-like [Helianthus annuus]	KEA4_ARATH RecName: Full=K(+) efflux antiporter 4 {ECO:0000303|PubMed:11500563}; Short=AtKEA4 {ECO:0000303|PubMed:11500563}; Flags: Precursor;	A0A6S7NHA0_LACSI RecName: Full=Na_H_Exchanger domain-containing protein {ECO:0000259|Pfam:PF00999};	At2g19600	GO:0000138,Golgi trans cisterna; GO:0016021,integral component of membrane; GO:0015299,solute:proton antiporter activity; GO:0006813,potassium ion transport; GO:0003674,molecular_function; GO:0005215,transporter activity; GO:0008324,cation transmembrane transporter activity; GO:0015075,ion transmembrane transporter activity; GO:0015078,proton transmembrane transporter activity; GO:0015291,seconda…	PF00999.21:Sodium/hydrogen exchanger family	--	--	--
TbA01G006990	20.9849	21.2021	19.7435	17.3159	18.662	18.9738	18.7615	16.4029	16.169	14.5752	14.998	13.5543	GWHBCHG00000001	5438794	5445828	-	TbA01G006990	--	K25639 FACT complex subunit SPT16 | (RefSeq) SPT16; global transcription factor C (A)	--	hypothetical protein LSAT_6X13361 [Lactuca sativa]	SPT16_ORYSJ RecName: Full=FACT complex subunit SPT16; AltName: Full=Facilitates chromatin transcription complex subunit SPT16;	A0A2J6LRX8_LACSA RecName: Full=FACT complex subunit {ECO:0000256|RuleBase:RU367052};	At4g10710	GO:0035101,FACT complex; GO:0031491,nucleosome binding; GO:0006281,DNA repair; GO:0006260,DNA replication; GO:0034724,DNA replication-independent nucleosome organization; GO:0032968,positive regulation of transcription elongation from RNA polymerase II promoter; GO:0006368,transcription elongation from RNA polymerase II promoter; GO:0003674,molecular_function; GO:0003682,chromatin binding; GO:000…	PF08644.11:FACT complex subunit (SPT16/CDC68)	--	--	--
TbA01G007010	3.7913	3.211	5.0816	3.6485	3.6242	3.4449	5.4786	4.4207	5.0241	2.9297	3.7449	2.84	GWHBCHG00000001	5456263	5458413	-	TbA01G007010	--	K25639 FACT complex subunit SPT16 | (RefSeq) SPT16; global transcription factor C (A)	--	hypothetical protein LSAT_6X87320 [Lactuca sativa]	SPT16_ORYSJ RecName: Full=FACT complex subunit SPT16; AltName: Full=Facilitates chromatin transcription complex subunit SPT16;	A0A2J6M2R0_LACSA RecName: Full=NAM-associated domain-containing protein {ECO:0000259|Pfam:PF14303};	At4g10710	GO:0035101,FACT complex; GO:0031491,nucleosome binding; GO:0006281,DNA repair; GO:0006260,DNA replication; GO:0034724,DNA replication-independent nucleosome organization; GO:0032968,positive regulation of transcription elongation from RNA polymerase II promoter; GO:0006368,transcription elongation from RNA polymerase II promoter; GO:0003674,molecular_function; GO:0003682,chromatin binding; GO:000…	PF14303.6:No apical meristem-associated C-terminal domain	--	--	--
TbA01G007020	5.7528	5.2687	3.9792	12.3045	11.8935	10.2941	6.9802	7.5198	5.0506	20.4061	18.0439	15.6915	GWHBCHG00000001	5468563	5469099	-	TbA01G007020	--	--	--	Late embryogenesis abundant protein, LEA-14 [Cynara cardunculus var. scolymus]	--	A0A6S7NHH2_LACSI SubName: Full=Uncharacterized protein {ECO:0000313|EMBL:CAB4101047.1};	At5g11890	GO:0016021,integral component of membrane; GO:0005575,cellular_component; GO:0016020,membrane; GO:0031224,intrinsic component of membrane; GO:0110165,cellular anatomical entity	PF03168.13:Late embryogenesis abundant protein	--	--	--
TbA01G007030	5.3743	4.7521	5.5328	4.8643	4.658	5.4802	3.3323	3.9138	4.4863	3.6513	3.0466	3.5394	GWHBCHG00000001	5486376	5488115	+	TbA01G007030	--	--	--	hypothetical protein LSAT_6X55141 [Lactuca sativa]	--	A0A2J6JV51_LACSA RecName: Full=KAT8 regulatory NSL complex subunit 2 {ECO:0000256|ARBA:ARBA00015508}; AltName: Full=NSL complex protein NSL2 {ECO:0000256|ARBA:ARBA00015160}; AltName: Full=Non-specific lethal 2 homolog {ECO:0000256|ARBA:ARBA00018792};	At1g05860	GO:0044545,NSL complex; GO:0043984,histone H4-K16 acetylation; GO:0043981,histone H4-K5 acetylation; GO:0043982,histone H4-K8 acetylation; GO:0006325,chromatin organization; GO:0006464,cellular protein modification process; GO:0006473,protein acetylation; GO:0006475,internal protein amino acid acetylation; GO:0006807,nitrogen compound metabolic process; GO:0006996,organelle organization; GO:00081…	PF13891.6:Potential DNA-binding domain	--	--	--
TbA01G007040	5.5807	6.9185	6.9897	6.5381	8.7805	7.8642	6.2076	6.1019	6.3956	3.5987	4.1936	3.4885	GWHBCHG00000001	5488283	5490206	-	TbA01G007040	--	K25639 FACT complex subunit SPT16 | (RefSeq) SPT16; global transcription factor C (A)	--	hypothetical protein LSAT_6X13361 [Lactuca sativa]	SPT16_ORYSJ RecName: Full=FACT complex subunit SPT16; AltName: Full=Facilitates chromatin transcription complex subunit SPT16;	A0A2J6LRX8_LACSA RecName: Full=FACT complex subunit {ECO:0000256|RuleBase:RU367052};	At4g10710	GO:0035101,FACT complex; GO:0031491,nucleosome binding; GO:0006281,DNA repair; GO:0006260,DNA replication; GO:0034724,DNA replication-independent nucleosome organization; GO:0032968,positive regulation of transcription elongation from RNA polymerase II promoter; GO:0006368,transcription elongation from RNA polymerase II promoter; GO:0003674,molecular_function; GO:0003682,chromatin binding; GO:000…	PF14826.6:FACT complex subunit SPT16 N-terminal lobe domain	--	--	--
TbA01G007050	9.0107	9.8326	8.0138	25.8665	24.3803	25.7512	12.0508	16.1586	10.5827	27.8686	26.6309	22.8206	GWHBCHG00000001	5495931	5496758	-	TbA01G007050	--	--	--	Late embryogenesis abundant protein, LEA-14 [Cynara cardunculus var. scolymus]	NHL13_ARATH RecName: Full=NDR1/HIN1-like protein 13 {ECO:0000303|PubMed:26206852};	A0A6S7NHH2_LACSI SubName: Full=Uncharacterized protein {ECO:0000313|EMBL:CAB4101047.1};	At1g17620	GO:0016021,integral component of membrane; GO:0005886,plasma membrane; GO:0009506,plasmodesma; GO:0042742,defense response to bacterium; GO:0006950,response to stress; GO:0006952,defense response; GO:0008150,biological_process; GO:0009605,response to external stimulus; GO:0009607,response to biotic stimulus; GO:0009617,response to bacterium; GO:0043207,response to external biotic stimulus; GO:004…	PF03168.13:Late embryogenesis abundant protein	--	--	--
TbA01G007060	2.0942	1.844	2.0764	7.447	8.4798	5.8547	2.6871	2.8647	1.8739	4.6269	4.234	3.5167	GWHBCHG00000001	5513696	5514697	-	TbA01G007060	--	--	--	hypothetical protein LSAT_6X13421 [Lactuca sativa]	A70_ARATH RecName: Full=Pathogen-associated molecular patterns-induced protein A70 {ECO:0000303|PubMed:17215350}; Short=PIG A70 {ECO:0000303|PubMed:17215350};	A0A2J6LRZ8_LACSA RecName: Full=DUF4408 domain-containing protein {ECO:0000259|Pfam:PF14364};	At2g26110	GO:0016021,integral component of membrane; GO:0042742,defense response to bacterium; GO:0009617,response to bacterium; GO:0009753,response to jasmonic acid; GO:0009611,response to wounding; GO:0006950,response to stress; GO:0006952,defense response; GO:0008150,biological_process; GO:0009605,response to external stimulus; GO:0009607,response to biotic stimulus; GO:0043207,response to external biot…	PF05553.11:Cotton fibre expressed protein	--	--	--
TbA01G007080	16.7569	16.5684	17.5916	6.7284	6.3361	6.3283	9.7957	10.8903	10.831	3.3531	3.5878	3.5258	GWHBCHG00000001	5539232	5542243	-	TbA01G007080	--	K14709 solute carrier family 39 (zinc transporter), member 1/2/3 | (RefSeq) IRT3; iron regulated transporter 3 (A)	--	hypothetical protein LSAT_6X13481 [Lactuca sativa]	IRT3_ARATH RecName: Full=Fe(2+) transport protein 3, chloroplastic; AltName: Full=Fe(II) transport protein 3; AltName: Full=Iron-regulated transporter 3; Flags: Precursor;	A0A6S7NXT6_LACSI SubName: Full=Uncharacterized protein {ECO:0000313|EMBL:CAB4101049.1};	At1g60960	GO:0009535,chloroplast thylakoid membrane; GO:0016021,integral component of membrane; GO:0016020,membrane; GO:0005886,plasma membrane; GO:0005774,vacuolar membrane; GO:0005381,iron ion transmembrane transporter activity; GO:0005385,zinc ion transmembrane transporter activity; GO:0055072,iron ion homeostasis; GO:0006826,iron ion transport; GO:0009624,response to nematode; GO:0071577,zinc ion trans…	PF02535.22:ZIP Zinc transporter	--	--	--
TbA01G007090	2.9125	3.6521	1.7784	5.9447	4.8333	5.6372	1.3023	1.354	1.0227	4.2653	4.7043	3.3594	GWHBCHG00000001	5548404	5550090	-	TbA01G007090	--	K21734 sphingolipid 8-(E/Z)-desaturase [EC:1.14.19.29] | (RefSeq) SLD2; Fatty acid/sphingolipid desaturase (A)	--	hypothetical protein LSAT_6X13521 [Lactuca sativa]	SLD1_HELAN RecName: Full=Delta(8)-fatty-acid desaturase; EC=1.14.19.29 {ECO:0000269|PubMed:11171153, ECO:0000269|PubMed:12203571, ECO:0000269|PubMed:20575587}; AltName: Full=Delta(8)-sphingolipid desaturase; AltName: Full=Sphingolipid 8-(E/Z)-desaturase;	A0A6S7NSC7_LACSI RecName: Full=Cytochrome b5 heme-binding domain-containing protein {ECO:0000259|PROSITE:PS50255};	At2g46210	GO:0016021,integral component of membrane; GO:0046872,metal ion binding; GO:0052631,sphingolipid delta-8 desaturase activity; GO:0006665,sphingolipid metabolic process; GO:0003674,molecular_function; GO:0005488,binding; GO:0043167,ion binding; GO:0043169,cation binding; GO:0003824,catalytic activity; GO:0016491,oxidoreductase activity; GO:0016705,oxidoreductase activity, acting on paired donors, …	PF00487.24:Fatty acid desaturase	--	--	--
TbA01G007110	31.193	29.9535	29.1917	22.5148	20.7742	22.9945	20.0599	27.0821	20.977	21.8793	22.3434	22.567	GWHBCHG00000001	5563474	5569305	+	TbA01G007110	--	K08955 ATP-dependent metalloprotease [EC:3.4.24.-] | (RefSeq) ftsh4; FTSH protease 4 (A)	--	hypothetical protein LSAT_6X13540 [Lactuca sativa]	FTSH4_ARATH RecName: Full=ATP-dependent zinc metalloprotease FTSH 4, mitochondrial; Short=AtFTSH4; EC=3.4.24.-; Flags: Precursor;	A0A6S7NZS3_LACSI RecName: Full=AAA domain-containing protein {ECO:0000259|SMART:SM00382};	At2g26140	GO:0009534,chloroplast thylakoid; GO:0016021,integral component of membrane; GO:0005743,mitochondrial inner membrane; GO:0005739,mitochondrion; GO:0009536,plastid; GO:0005524,ATP binding; GO:0004176,ATP-dependent peptidase activity; GO:0046872,metal ion binding; GO:0004222,metalloendopeptidase activity; GO:0010073,meristem maintenance; GO:0006508,proteolysis; GO:0000166,nucleotide binding; GO:000…	PF01434.18:Peptidase family M41	--	--	--
TbA01G007140	9.4786	11.0804	9.4246	11.5875	12.8973	12.7576	14.539	13.8833	13.8112	13.6057	13.967	12.6956	GWHBCHG00000001	5602894	5606928	+	TbA01G007140	--	--	--	hypothetical protein LSAT_6X14101 [Lactuca sativa]	IDD7_ARATH RecName: Full=Protein indeterminate-domain 7 {ECO:0000303|PubMed:16784536};	A0A6S7NHB0_LACSI RecName: Full=C2H2-type domain-containing protein {ECO:0000259|PROSITE:PS50157};	At1g55110	GO:0005634,nucleus; GO:0003677,DNA binding; GO:0003700,DNA-binding transcription factor activity; GO:0046872,metal ion binding; GO:0006355,regulation of transcription, DNA-templated; GO:0003674,molecular_function; GO:0003676,nucleic acid binding; GO:0005488,binding; GO:0097159,organic cyclic compound binding; GO:1901363,heterocyclic compound binding; GO:0140110,transcription regulator activity; G…	PF00096.26:Zinc finger, C2H2 type	C2H2	TF	C2H2
TbA01G007150	0.6624	1.3852	1.491	1.6542	1.44	0.641	0.5333	0.6143	0.8561	1.3304	1.0581	0.3869	GWHBCHG00000001	5607915	5609853	-	TbA01G007150	--	K03686 molecular chaperone DnaJ | (RefSeq) GFA2; gametophytic factor 2 (A)	--	hypothetical protein LSAT_9X74901 [Lactuca sativa]	DNAJ1_ARATH RecName: Full=Chaperone protein dnaJ 1, mitochondrial; Short=AtDjB1; Short=AtJ1; Flags: Precursor;	A0A6S7L503_LACSI SubName: Full=Uncharacterized protein {ECO:0000313|EMBL:CAB4075248.1};	At1g28210	GO:0005737,cytoplasm; GO:0005739,mitochondrion; GO:0005524,ATP binding; GO:0031072,heat shock protein binding; GO:0046872,metal ion binding; GO:0051082,unfolded protein binding; GO:0051085,chaperone cofactor-dependent protein refolding; GO:0042026,protein refolding; GO:0009408,response to heat; GO:0000166,nucleotide binding; GO:0003674,molecular_function; GO:0005488,binding; GO:0017076,purine nuc…	PF01556.18:DnaJ C terminal domain	--	--	--
TbA01G007160	3.6936	3.6589	3.251	2.9049	3.556	3.9874	5.3714	3.8814	4.398	1.7956	2.5653	2.2949	GWHBCHG00000001	5615418	5622740	+	TbA01G007160	--	K16226 disease resistance protein RPS4 | (RefSeq) RPS4; Disease resistance protein (TIR-NBS-LRR class) family (A)	ko04626: Plant-pathogen interaction	hypothetical protein LSAT_8X50701 [Lactuca sativa]	ROQ1_NICBE RecName: Full=Disease resistance protein Roq1 {ECO:0000305}; AltName: Full=NAD(+) hydrolase RPV1; EC=3.2.2.6 {ECO:0000305|PubMed:31439792}; AltName: Full=Recognition of XopQ 1 protein {ECO:0000303|PubMed:28891100};	A0A2J6M3Q4_LACSA RecName: Full=TIR domain-containing protein {ECO:0000259|PROSITE:PS50104};	At5g17680	GO:0043531,ADP binding; GO:0050135,NAD(P)+ nucleosidase activity; GO:0061809,NAD+ nucleotidase, cyclic ADP-ribose generating; GO:0006952,defense response; GO:0007165,signal transduction; GO:0000166,nucleotide binding; GO:0003674,molecular_function; GO:0005488,binding; GO:0017076,purine nucleotide binding; GO:0030554,adenyl nucleotide binding; GO:0032553,ribonucleotide binding; GO:0032555,purine r…	PF01582.20:TIR domain	--	--	--
TbA01G007190	0	0	0	0	0	0	0	0	0	0.2276	0	0.0735	GWHBCHG00000001	5636168	5637661	+	TbA01G007190	--	--	--	protein ALP1-like [Helianthus annuus]	--	A0A251V2A6_HELAN SubName: Full=Putative harbinger transposase-derived protein {ECO:0000313|EMBL:OTG28751.1};	At3g15310	GO:0016788,hydrolase activity, acting on ester bonds; GO:0003674,molecular_function; GO:0003824,catalytic activity; GO:0016787,hydrolase activity	PF04827.14:Plant transposon protein	--	--	--
TbA01G007220	0.1312	0.0557	0.0904	0.1099	0.0917	0.0907	0.8994	0.5004	1.0227	0.3387	0.1852	0.2134	GWHBCHG00000001	5667260	5672067	+	TbA01G007220	--	K16226 disease resistance protein RPS4 | (RefSeq) RPS4; Disease resistance protein (TIR-NBS-LRR class) family (A)	ko04626: Plant-pathogen interaction	hypothetical protein LSAT_8X50380 [Lactuca sativa]	ROQ1_NICBE RecName: Full=Disease resistance protein Roq1 {ECO:0000305}; AltName: Full=NAD(+) hydrolase RPV1; EC=3.2.2.6 {ECO:0000305|PubMed:31439792}; AltName: Full=Recognition of XopQ 1 protein {ECO:0000303|PubMed:28891100};	A0A2J6M3S9_LACSA RecName: Full=TIR domain-containing protein {ECO:0000259|PROSITE:PS50104};	At5g36930	GO:0043531,ADP binding; GO:0050135,NAD(P)+ nucleosidase activity; GO:0061809,NAD+ nucleotidase, cyclic ADP-ribose generating; GO:0006952,defense response; GO:0007165,signal transduction; GO:0000166,nucleotide binding; GO:0003674,molecular_function; GO:0005488,binding; GO:0017076,purine nucleotide binding; GO:0030554,adenyl nucleotide binding; GO:0032553,ribonucleotide binding; GO:0032555,purine r…	PF00931.22:NB-ARC domain	--	--	--
TbA01G007250	0.1487	0.2455	0.3347	0.3391	0.5819	0	0.6285	0.4137	0.3548	0.0448	0.0445	0.1303	GWHBCHG00000001	5685366	5687290	+	TbA01G007250	--	--	--	hypothetical protein LSAT_8X50380 [Lactuca sativa]	ROQ1_NICBE RecName: Full=Disease resistance protein Roq1 {ECO:0000305}; AltName: Full=NAD(+) hydrolase RPV1; EC=3.2.2.6 {ECO:0000305|PubMed:31439792}; AltName: Full=Recognition of XopQ 1 protein {ECO:0000303|PubMed:28891100};	A0A2J6M3S9_LACSA RecName: Full=TIR domain-containing protein {ECO:0000259|PROSITE:PS50104};	At1g63730	GO:0043531,ADP binding; GO:0050135,NAD(P)+ nucleosidase activity; GO:0061809,NAD+ nucleotidase, cyclic ADP-ribose generating; GO:0006952,defense response; GO:0007165,signal transduction; GO:0000166,nucleotide binding; GO:0003674,molecular_function; GO:0005488,binding; GO:0017076,purine nucleotide binding; GO:0030554,adenyl nucleotide binding; GO:0032553,ribonucleotide binding; GO:0032555,purine r…	PF13855.6:Leucine rich repeat	--	--	--
TbA01G007260	3.8127	4.062	3.0363	3.6732	4.1348	3.6723	5.9131	5.8244	5.8579	3.9825	4.0886	3.5611	GWHBCHG00000001	5690963	5694427	-	TbA01G007260	--	K13428 LRR receptor-like serine/threonine-protein kinase EFR [EC:2.7.11.1] | (RefSeq) EFR; EF-TU receptor (A)	ko04626: Plant-pathogen interaction	hypothetical protein LSAT_4X130161 [Lactuca sativa]	Y3471_ARATH RecName: Full=Putative receptor-like protein kinase At3g47110; EC=2.7.11.1; Flags: Precursor;	A0A2J6JWB4_LACSA RecName: Full=Protein kinase domain-containing protein {ECO:0000259|PROSITE:PS50011};	At3g47090	GO:0016021,integral component of membrane; GO:0005886,plasma membrane; GO:0005524,ATP binding; GO:0106310,protein serine kinase activity; GO:0106311,protein threonine kinase activity; GO:0000166,nucleotide binding; GO:0003674,molecular_function; GO:0005488,binding; GO:0017076,purine nucleotide binding; GO:0030554,adenyl nucleotide binding; GO:0032553,ribonucleotide binding; GO:0032555,purine ribo…	PF13855.6:Leucine rich repeat	--	--	--
TbA01G007270	0	0.1241	0	0	0	0	0	0	0	0	0	0	GWHBCHG00000001	5696168	5700316	-	TbA01G007270	--	--	--	protein ALP1-like [Helianthus annuus]	ALPL_ARATH RecName: Full=Protein ALP1-like {ECO:0000305}; EC=3.1.-.-;	A0A251V2A6_HELAN SubName: Full=Putative harbinger transposase-derived protein {ECO:0000313|EMBL:OTG28751.1};	At3g15310	GO:0005634,nucleus; GO:0046872,metal ion binding; GO:0004518,nuclease activity; GO:0003674,molecular_function; GO:0005488,binding; GO:0043167,ion binding; GO:0043169,cation binding; GO:0003824,catalytic activity; GO:0016787,hydrolase activity; GO:0016788,hydrolase activity, acting on ester bonds; GO:0005575,cellular_component; GO:0005622,intracellular anatomical structure; GO:0043226,organelle; G…	PF04827.14:Plant transposon protein	--	--	--
TbA01G007290	0	0	0.1829	0	0	0	0.1717	0	0	0	0	0	GWHBCHG00000001	5733020	5733634	-	TbA01G007290	--	K00737 beta-1,4-mannosyl-glycoprotein beta-1,4-N-acetylglucosaminyltransferase [EC:2.4.1.144] | (RefSeq) beta-1,4-N-acetylglucosaminyltransferase family protein (A)	ko00510: N-Glycan biosynthesis; ko01100: Metabolic pathways	hypothetical protein LSAT_2X91280 [Lactuca sativa]	--	A0A6S7MAF6_LACSI SubName: Full=Uncharacterized protein {ECO:0000313|EMBL:CAB4084686.1};	At5g14480	GO:0016021,integral component of membrane; GO:0003830,beta-1,4-mannosylglycoprotein 4-beta-N-acetylglucosaminyltransferase activity; GO:0006487,protein N-linked glycosylation; GO:0003674,molecular_function; GO:0003824,catalytic activity; GO:0008194,UDP-glycosyltransferase activity; GO:0008375,acetylglucosaminyltransferase activity; GO:0016740,transferase activity; GO:0016757,transferase activity,…	PF04724.13:Glycosyltransferase family 17	--	--	--
TbA01G007300	3.1258	3.4039	3.3482	5.3907	5.5991	5.772	9.2327	7.3957	10.2937	6.6789	7.0117	6.8971	GWHBCHG00000001	5737269	5743977	+	TbA01G007300	--	K16226 disease resistance protein RPS4 | (RefSeq) RPS4; Disease resistance protein (TIR-NBS-LRR class) family (A)	ko04626: Plant-pathogen interaction	hypothetical protein LSAT_8X50380 [Lactuca sativa]	RUN1_VITRO RecName: Full=Disease resistance protein RUN1 {ECO:0000305}; AltName: Full=NAD(+) hydrolase RUN1; EC=3.2.2.6 {ECO:0000269|PubMed:31439792}; AltName: Full=NADP(+) hydrolase RUN1 {ECO:0000305}; EC=3.2.2.- {ECO:0000269|PubMed:31439792}; AltName: Full=Resistance to Uncinula necator protein {ECO:0000303|PubMed:24033846}; Short=MrRUN1 {ECO:0000303|PubMed:24033846};	A0A6S7LHV3_LACSI RecName: Full=TIR domain-containing protein {ECO:0000259|PROSITE:PS50104};	At5g36930	GO:0005737,cytoplasm; GO:0005634,nucleus; GO:0043531,ADP binding; GO:0050135,NAD(P)+ nucleosidase activity; GO:0003953,NAD+ nucleosidase activity; GO:0061809,NAD+ nucleotidase, cyclic ADP-ribose generating; GO:0050832,defense response to fungus; GO:0019677,NAD catabolic process; GO:0043068,positive regulation of programmed cell death; GO:0007165,signal transduction; GO:0000166,nucleotide binding;…	PF01582.20:TIR domain	--	--	--
TbA01G007310	2.0248	1.5779	1.693	0.9234	1.3471	1.1234	2.0052	1.8478	2.0051	1.1957	1.2372	1.3719	GWHBCHG00000001	5757920	5760400	+	TbA01G007310	--	K20771 carlactone C-19 oxidase [EC:1.14.-.-] | (RefSeq) CYP711A1; cytochrome P450, family 711, subfamily A, polypeptide 1 (A)	--	hypothetical protein LSAT_6X14580 [Lactuca sativa]	MAX1_ARATH RecName: Full=Cytochrome P450 711A1; EC=1.14.-.-; AltName: Full=Protein MORE AXILLARY BRANCHES 1;	A0A6S7MLY3_LACSI SubName: Full=Uncharacterized protein {ECO:0000313|EMBL:CAB4089076.1};	At2g26170	GO:0016021,integral component of membrane; GO:0020037,heme binding; GO:0005506,iron ion binding; GO:0004497,monooxygenase activity; GO:0016705,oxidoreductase activity, acting on paired donors, with incorporation or reduction of molecular oxygen; GO:0009926,auxin polar transport; GO:0016117,carotenoid biosynthetic process; GO:0009963,positive regulation of flavonoid biosynthetic process; GO:000993…	PF00067.22:Cytochrome P450	--	--	--
TbA01G007320	0.58	0.2873	0.9792	0.4251	1.1348	1.1225	5.7785	6.8984	6.617	0	0	0	GWHBCHG00000001	5765241	5765875	-	TbA01G007320	--	--	--	--	--	--	--	--	--	--	--	--
TbA01G007330	0.256	0.4791	0.3293	0.1946	0.1948	0.2478	0.2061	0.2374	0.0509	0.0514	0.0767	0.2492	GWHBCHG00000001	5766825	5769121	-	TbA01G007330	--	--	--	hypothetical protein LSAT_6X14000 [Lactuca sativa]	IQD6_ARATH RecName: Full=Protein IQ-DOMAIN 6 {ECO:0000303|PubMed:16368012}; Short=AtIQD6 {ECO:0000303|PubMed:16368012};	A0A2J6ME71_LACSA SubName: Full=Uncharacterized protein {ECO:0000313|EMBL:PLY97807.1};	At2g26180	GO:0005634,nucleus; GO:0005575,cellular_component; GO:0005622,intracellular anatomical structure; GO:0043226,organelle; GO:0043227,membrane-bounded organelle; GO:0043229,intracellular organelle; GO:0043231,intracellular membrane-bounded organelle; GO:0110165,cellular anatomical entity	PF00612.27:IQ calmodulin-binding motif	--	--	--
TbA01G007350	3.592	3.6553	4.2214	5.393	6.2935	5.5617	3.845	3.2707	3.5064	5.047	5.1056	6.4944	GWHBCHG00000001	5774230	5781256	-	TbA01G007350	--	--	--	hypothetical protein LSAT_6X14601 [Lactuca sativa]	NIPA9_ARATH RecName: Full=Probable magnesium transporter NIPA9;	A0A6S7MM78_LACSI RecName: Full=Probable magnesium transporter {ECO:0000256|RuleBase:RU363078};	At5g11960	GO:0005769,early endosome; GO:0016021,integral component of membrane; GO:0005886,plasma membrane; GO:0015095,magnesium ion transmembrane transporter activity; GO:0015693,magnesium ion transport; GO:0003674,molecular_function; GO:0005215,transporter activity; GO:0008324,cation transmembrane transporter activity; GO:0015075,ion transmembrane transporter activity; GO:0015318,inorganic molecular enti…	PF00892.20:EamA-like transporter family	--	--	--
TbA01G007400	0	0	0	0	0	0	0.1587	0.39	0.0523	0	0	0	GWHBCHG00000001	5819451	5821404	+	TbA01G007400	--	K00430 peroxidase [EC:1.11.1.7] | (RefSeq) Peroxidase superfamily protein (A)	ko00940: Phenylpropanoid biosynthesis; ko01100: Metabolic pathways; ko01110: Biosynthesis of secondary metabolites	hypothetical protein LSAT_6X14760 [Lactuca sativa]	PER24_ARATH RecName: Full=Peroxidase 24; Short=Atperox P24; EC=1.11.1.7; AltName: Full=ATP47; Flags: Precursor;	A0A6S7NJ63_LACSI RecName: Full=Peroxidase {ECO:0000256|ARBA:ARBA00012313, ECO:0000256|RuleBase:RU362060}; EC=1.11.1.7 {ECO:0000256|ARBA:ARBA00012313, ECO:0000256|RuleBase:RU362060};	At2g39040	GO:0005576,extracellular region; GO:0009505,plant-type cell wall; GO:0009506,plasmodesma; GO:0020037,heme binding; GO:0046872,metal ion binding; GO:0004601,peroxidase activity; GO:0042744,hydrogen peroxide catabolic process; GO:0006979,response to oxidative stress; GO:0003674,molecular_function; GO:0005488,binding; GO:0046906,tetrapyrrole binding; GO:0097159,organic cyclic compound binding; GO:19…	PF00141.23:Peroxidase	--	--	--
TbA01G007410	4.6404	4.5968	6.0782	5.1615	5.2042	6.0606	2.4603	2.9286	3.646	2.1823	2.5425	2.8427	GWHBCHG00000001	5821895	5825162	+	TbA01G007410	--	K14765 U3 small nucleolar ribonucleoprotein protein LCP5 | (RefSeq) Sas10/Utp3/C1D family (A)	--	hypothetical protein LSAT_3X110060 [Lactuca sativa]	--	A0A2J6KC73_LACSA SubName: Full=Uncharacterized protein {ECO:0000313|EMBL:PLY72658.1};	At1g07840	GO:0005730,nucleolus; GO:0032040,small-subunit processome; GO:0000462,maturation of SSU-rRNA from tricistronic rRNA transcript (SSU-rRNA, 5.8S rRNA, LSU-rRNA); GO:0006139,nucleobase-containing compound metabolic process; GO:0006364,rRNA processing; GO:0006396,RNA processing; GO:0006725,cellular aromatic compound metabolic process; GO:0006807,nitrogen compound metabolic process; GO:0008150,biologi…	PF04000.15:Sas10/Utp3/C1D family	--	--	--
TbA01G007420	11.2993	7.7465	11.5655	7.945	7.3135	9.3012	3.6507	4.1406	3.9766	7.3482	6.5315	8.6624	GWHBCHG00000001	5825361	5829236	-	TbA01G007420	--	K00611 ornithine carbamoyltransferase [EC:2.1.3.3] | (RefSeq) OTC; ornithine carbamoyltransferase (A)	ko00220: Arginine biosynthesis; ko01100: Metabolic pathways; ko01110: Biosynthesis of secondary metabolites; ko01230: Biosynthesis of amino acids	hypothetical protein LSAT_6X14781 [Lactuca sativa]	OTC_PEA RecName: Full=Ornithine carbamoyltransferase, chloroplastic; EC=2.1.3.3; AltName: Full=Ornithine transcarbamylase; Short=OTCase; Flags: Precursor;	A0A2J6K822_LACSA RecName: Full=Ornithine carbamoyltransferase {ECO:0000256|ARBA:ARBA00013007}; EC=2.1.3.3 {ECO:0000256|ARBA:ARBA00013007};	At1g75330	GO:0009507,chloroplast; GO:0016597,amino acid binding; GO:0004585,ornithine carbamoyltransferase activity; GO:0006526,arginine biosynthetic process; GO:0003674,molecular_function; GO:0005488,binding; GO:0031406,carboxylic acid binding; GO:0043167,ion binding; GO:0043168,anion binding; GO:0003824,catalytic activity; GO:0016740,transferase activity; GO:0016741,transferase activity, transferring one…	PF00185.24:Aspartate/ornithine carbamoyltransferase, Asp/Orn binding domain	--	--	--
TbA01G007430	3.0678	4.1508	3.6093	5.155	5.051	5.3221	3.8969	4.0908	3.5486	5.2074	6.2193	5.8673	GWHBCHG00000001	5829717	5833423	-	TbA01G007430	--	K08272 calcium binding protein 39 | (RefSeq) Mo25 family protein (A)	--	hypothetical protein LSAT_6X14801 [Lactuca sativa]	MO25N_ARATH RecName: Full=Putative MO25-like protein At5g47540;	A0A6S7NY40_LACSI SubName: Full=Uncharacterized protein {ECO:0000313|EMBL:CAB4101069.1};	At5g18940	GO:0009536,plastid; GO:0043539,protein serine/threonine kinase activator activity; GO:0035556,intracellular signal transduction; GO:0003674,molecular_function; GO:0008047,enzyme activator activity; GO:0019207,kinase regulator activity; GO:0019209,kinase activator activity; GO:0019887,protein kinase regulator activity; GO:0030234,enzyme regulator activity; GO:0030295,protein kinase activator activ…	PF08569.11:Mo25-like	--	--	--
TbA01G007440	1.548	2.1437	1.722	4.7391	4.3889	5.228	3.1619	2.281	3.2793	1.9132	1.9872	2.3112	GWHBCHG00000001	5836546	5840822	-	TbA01G007440	--	K16226 disease resistance protein RPS4 | (RefSeq) RPS4; Disease resistance protein (TIR-NBS-LRR class) family (A)	ko04626: Plant-pathogen interaction	hypothetical protein LSAT_8X50380 [Lactuca sativa]	RUN1_VITRO RecName: Full=Disease resistance protein RUN1 {ECO:0000305}; AltName: Full=NAD(+) hydrolase RUN1; EC=3.2.2.6 {ECO:0000269|PubMed:31439792}; AltName: Full=NADP(+) hydrolase RUN1 {ECO:0000305}; EC=3.2.2.- {ECO:0000269|PubMed:31439792}; AltName: Full=Resistance to Uncinula necator protein {ECO:0000303|PubMed:24033846}; Short=MrRUN1 {ECO:0000303|PubMed:24033846};	A0A2J6M3S9_LACSA RecName: Full=TIR domain-containing protein {ECO:0000259|PROSITE:PS50104};	At5g36930	GO:0005737,cytoplasm; GO:0005634,nucleus; GO:0043531,ADP binding; GO:0050135,NAD(P)+ nucleosidase activity; GO:0003953,NAD+ nucleosidase activity; GO:0061809,NAD+ nucleotidase, cyclic ADP-ribose generating; GO:0050832,defense response to fungus; GO:0019677,NAD catabolic process; GO:0043068,positive regulation of programmed cell death; GO:0007165,signal transduction; GO:0000166,nucleotide binding;…	PF01582.20:TIR domain	--	--	--
TbA01G007490	4.0176	3.6357	5.4892	4.7539	4.9292	6.0527	3.3832	2.5559	4.178	5.1819	5.6396	5.1754	GWHBCHG00000001	5865232	5868489	+	TbA01G007490	--	K19023 AP-5 complex subunit mu-1 | (RefSeq) clathrin adaptor complexes medium subunit family protein (A)	--	hypothetical protein LSAT_6X14820 [Lactuca sativa]	AP5M_ARATH RecName: Full=AP-5 complex subunit mu; AltName: Full=Adaptor protein complex AP-5 subunit mu; AltName: Full=Adaptor protein-5 mu-adaptin; AltName: Full=Adaptor-related protein complex 5 subunit mu; AltName: Full=Mu5-adaptin;	A0A2J6K823_LACSA RecName: Full=MHD domain-containing protein {ECO:0000259|PROSITE:PS51072};	At2g20790	GO:0030119,AP-type membrane coat adaptor complex; GO:0030131,clathrin adaptor complex; GO:0030659,cytoplasmic vesicle membrane; GO:0005829,cytosol; GO:0005770,late endosome; GO:0005764,lysosome; GO:0005739,mitochondrion; GO:0016197,endosomal transport; GO:0006886,intracellular protein transport; GO:0006810,transport; GO:0008150,biological_process; GO:0009987,cellular process; GO:0016192,vesicle-m…	PF00928.21:Adaptor complexes medium subunit family	--	--	--
TbA01G007500	1.272	1.4369	2.0021	2.3552	2.5543	1.4901	10.9752	6.8173	11.0026	3.328	3.8901	2.9914	GWHBCHG00000001	5869635	5878855	-	TbA01G007500	--	K16226 disease resistance protein RPS4 | (RefSeq) RPS4; Disease resistance protein (TIR-NBS-LRR class) family (A)	ko04626: Plant-pathogen interaction	hypothetical protein LSAT_8X47261 [Lactuca sativa]	ROQ1_NICBE RecName: Full=Disease resistance protein Roq1 {ECO:0000305}; AltName: Full=NAD(+) hydrolase RPV1; EC=3.2.2.6 {ECO:0000305|PubMed:31439792}; AltName: Full=Recognition of XopQ 1 protein {ECO:0000303|PubMed:28891100};	A0A6S7P439_LACSI RecName: Full=NB-ARC domain-containing protein {ECO:0000259|Pfam:PF00931};	At5g17680	GO:0043531,ADP binding; GO:0050135,NAD(P)+ nucleosidase activity; GO:0061809,NAD+ nucleotidase, cyclic ADP-ribose generating; GO:0006952,defense response; GO:0007165,signal transduction; GO:0000166,nucleotide binding; GO:0003674,molecular_function; GO:0005488,binding; GO:0017076,purine nucleotide binding; GO:0030554,adenyl nucleotide binding; GO:0032553,ribonucleotide binding; GO:0032555,purine r…	PF00931.22:NB-ARC domain	--	--	--
TbA01G007560	2.4653	2.3259	2.0953	1.262	1.0911	0.7953	0.2658	0.196	0.1051	0	0	0.1543	GWHBCHG00000001	5900876	5901868	+	TbA01G007560	--	--	--	hypothetical protein LSAT_1X98100 [Lactuca sativa]	--	A0A6S7M3T8_LACSI SubName: Full=Uncharacterized protein {ECO:0000313|EMBL:CAB4081417.1};	--	--	PF12799.7:Leucine Rich repeats (2 copies)	--	--	--
TbA01G007570	3.5338	3.4053	3.5552	4.3672	4.668	4.6042	2.8645	1.9052	2.0671	2.0382	1.8039	2.2649	GWHBCHG00000001	5904823	5909767	+	TbA01G007570	--	K13457 disease resistance protein RPM1 | (RefSeq) RPM1; NB-ARC domain-containing disease resistance protein (A)	ko04626: Plant-pathogen interaction	hypothetical protein LSAT_1X99180 [Lactuca sativa]	R13L1_ARATH RecName: Full=Putative disease resistance RPP13-like protein 1;	A0A2J6MEX9_LACSA SubName: Full=Uncharacterized protein {ECO:0000313|EMBL:PLY98150.1};	At3g14470	GO:0043531,ADP binding; GO:0005524,ATP binding; GO:0006952,defense response; GO:0000166,nucleotide binding; GO:0003674,molecular_function; GO:0005488,binding; GO:0017076,purine nucleotide binding; GO:0030554,adenyl nucleotide binding; GO:0032553,ribonucleotide binding; GO:0032555,purine ribonucleotide binding; GO:0032559,adenyl ribonucleotide binding; GO:0036094,small molecule binding; GO:0043167…	PF00931.22:NB-ARC domain	--	--	--
TbA01G007580	0.0347	0	0	0	0	0.0336	0.0314	0.1013	0	0.0627	0	0.0304	GWHBCHG00000001	5917567	5922469	-	TbA01G007580	--	K16226 disease resistance protein RPS4 | (RefSeq) RPS4; Disease resistance protein (TIR-NBS-LRR class) family (A)	ko04626: Plant-pathogen interaction	hypothetical protein LSAT_8X50380 [Lactuca sativa]	ROQ1_NICBE RecName: Full=Disease resistance protein Roq1 {ECO:0000305}; AltName: Full=NAD(+) hydrolase RPV1; EC=3.2.2.6 {ECO:0000305|PubMed:31439792}; AltName: Full=Recognition of XopQ 1 protein {ECO:0000303|PubMed:28891100};	A0A2J6M3S9_LACSA RecName: Full=TIR domain-containing protein {ECO:0000259|PROSITE:PS50104};	At5g36930	GO:0043531,ADP binding; GO:0050135,NAD(P)+ nucleosidase activity; GO:0061809,NAD+ nucleotidase, cyclic ADP-ribose generating; GO:0006952,defense response; GO:0007165,signal transduction; GO:0000166,nucleotide binding; GO:0003674,molecular_function; GO:0005488,binding; GO:0017076,purine nucleotide binding; GO:0030554,adenyl nucleotide binding; GO:0032553,ribonucleotide binding; GO:0032555,purine r…	PF00931.22:NB-ARC domain	--	--	--
TbA01G007620	2.3213	1.9316	2.3514	2.3365	2.2937	3.1225	2.3548	1.8988	3.1365	3.1891	2.9202	3.4981	GWHBCHG00000001	5934707	5937687	+	TbA01G007620	--	K19023 AP-5 complex subunit mu-1 | (RefSeq) clathrin adaptor complexes medium subunit family protein (A)	--	hypothetical protein LSAT_6X14820 [Lactuca sativa]	AP5M_ARATH RecName: Full=AP-5 complex subunit mu; AltName: Full=Adaptor protein complex AP-5 subunit mu; AltName: Full=Adaptor protein-5 mu-adaptin; AltName: Full=Adaptor-related protein complex 5 subunit mu; AltName: Full=Mu5-adaptin;	A0A2J6K823_LACSA RecName: Full=MHD domain-containing protein {ECO:0000259|PROSITE:PS51072};	At2g20790	GO:0030119,AP-type membrane coat adaptor complex; GO:0030131,clathrin adaptor complex; GO:0030659,cytoplasmic vesicle membrane; GO:0005829,cytosol; GO:0005770,late endosome; GO:0005764,lysosome; GO:0005739,mitochondrion; GO:0016197,endosomal transport; GO:0006886,intracellular protein transport; GO:0006810,transport; GO:0008150,biological_process; GO:0009987,cellular process; GO:0016192,vesicle-m…	PF00928.21:Adaptor complexes medium subunit family	--	--	--
TbA01G007630	0	0.0165	0	0	0.0325	0.0161	0.2559	0.1665	0.1636	0.1352	0.0597	0	GWHBCHG00000001	5938420	5941926	-	TbA01G007630	--	--	--	putative RNA-directed DNA polymerase, eukaryota, Reverse transcriptase zinc-binding domain protein [Helianthus annuus]	RNHX1_ARATH RecName: Full=Putative ribonuclease H protein At1g65750; EC=3.1.26.4;	A0A2U1NID1_ARTAN SubName: Full=RNA-directed DNA polymerase, eukaryota {ECO:0000313|EMBL:PWA73265.1};	At2g45230	GO:0046872,metal ion binding; GO:0003676,nucleic acid binding; GO:0004523,RNA-DNA hybrid ribonuclease activity; GO:0003674,molecular_function; GO:0005488,binding; GO:0043167,ion binding; GO:0043169,cation binding; GO:0097159,organic cyclic compound binding; GO:1901363,heterocyclic compound binding; GO:0003824,catalytic activity; GO:0004518,nuclease activity; GO:0004519,endonuclease activity; GO:0…	PF00078.27:Reverse transcriptase (RNA-dependent DNA polymerase)	--	--	--
TbA01G007650	1.4535	1.4265	1.3763	1.2889	1.6985	1.3806	1.5359	1.1009	1.3006	0.9002	1.0884	1.4739	GWHBCHG00000001	5950251	5955359	+	TbA01G007650	--	K13457 disease resistance protein RPM1 | (RefSeq) RPM1; NB-ARC domain-containing disease resistance protein (A)	ko04626: Plant-pathogen interaction	hypothetical protein LSAT_1X98341 [Lactuca sativa]	R13L1_ARATH RecName: Full=Putative disease resistance RPP13-like protein 1;	A0A6S7M3T8_LACSI SubName: Full=Uncharacterized protein {ECO:0000313|EMBL:CAB4081417.1};	At3g14470	GO:0043531,ADP binding; GO:0005524,ATP binding; GO:0006952,defense response; GO:0000166,nucleotide binding; GO:0003674,molecular_function; GO:0005488,binding; GO:0017076,purine nucleotide binding; GO:0030554,adenyl nucleotide binding; GO:0032553,ribonucleotide binding; GO:0032555,purine ribonucleotide binding; GO:0032559,adenyl ribonucleotide binding; GO:0036094,small molecule binding; GO:0043167…	PF12799.7:Leucine Rich repeats (2 copies)	--	--	--
TbA01G007660	4.7273	5.0466	5.4461	7.0417	6.6455	4.708	3.284	4.4055	3.3266	3.0282	2.4745	2.8952	GWHBCHG00000001	5956037	5958150	-	TbA01G007660	--	K22912 5-amino-6-(5-phospho-D-ribitylamino)uracil phosphatase [EC:3.1.3.104] | (RefSeq) Haloacid dehalogenase-like hydrolase (HAD) superfamily protein (A)	ko00740: Riboflavin metabolism; ko01100: Metabolic pathways; ko01110: Biosynthesis of secondary metabolites; ko01240: Biosynthesis of cofactors	HAD-like domain-containing protein [Cynara cardunculus var. scolymus]	PYRP2_ARATH RecName: Full=5-amino-6-(5-phospho-D-ribitylamino)uracil phosphatase, chloroplastic {ECO:0000303|PubMed:27490826}; Short=AtPyrP2 {ECO:0000303|PubMed:27490826}; EC=3.1.3.104 {ECO:0000269|PubMed:27490826}; AltName: Full=5-amino-6-ribitylamino-2,4(1H,3H)-pyrimidinedione 5'-phosphate phosphatase {ECO:0000305|PubMed:27490826}; Short=ARPP phosphatase {ECO:0000305|PubMed:27490826}; AltName: …	A0A103XG11_CYNCS SubName: Full=HAD-like domain-containing protein {ECO:0000313|EMBL:KVH90065.1};	At4g11570	GO:0009507,chloroplast; GO:0043726,5-amino-6-(5-phosphoribitylamino)uracil phosphatase activity; GO:0043621,protein self-association; GO:0006468,protein phosphorylation; GO:0009231,riboflavin biosynthetic process; GO:0003674,molecular_function; GO:0003824,catalytic activity; GO:0016787,hydrolase activity; GO:0016788,hydrolase activity, acting on ester bonds; GO:0016791,phosphatase activity; GO:00…	PF13419.6:Haloacid dehalogenase-like hydrolase	--	--	--
TbA01G007670	1.2253	2.0807	1.3509	2.3948	2.3975	1.0164	3.6464	3.2143	3.2892	3.3224	4.404	1.687	GWHBCHG00000001	5958857	5959189	+	TbA01G007670	--	--	--	--	--	--	--	--	--	--	--	--
TbA01G007690	0.4209	0.4169	0.5413	0.4113	0.6176	0.4752	0	0	0.1255	0	0.1261	0	GWHBCHG00000001	5970439	5972375	+	TbA01G007690	--	--	--	hypothetical protein LSAT_1X98100 [Lactuca sativa]	--	A0A6S7LNF1_LACSI SubName: Full=Uncharacterized protein {ECO:0000313|EMBL:CAB4081415.1};	--	--	--	--	--	--
TbA01G007700	0.1019	0.0865	0.1404	0.3271	0.3702	0.1972	0.2373	0.3158	0.2474	0.2105	0.2092	0.1785	GWHBCHG00000001	5974447	5979266	+	TbA01G007700	--	K13460 disease resistance protein RPS5 | (RefSeq) RPS5; Disease resistance protein (CC-NBS-LRR class) family (A)	ko04626: Plant-pathogen interaction	hypothetical protein LSAT_1X98261 [Lactuca sativa]	R13L1_ARATH RecName: Full=Putative disease resistance RPP13-like protein 1;	A0A2J6LGX8_LACSA SubName: Full=Uncharacterized protein {ECO:0000313|EMBL:PLY86588.1};	At3g14470	GO:0043531,ADP binding; GO:0005524,ATP binding; GO:0006952,defense response; GO:0000166,nucleotide binding; GO:0003674,molecular_function; GO:0005488,binding; GO:0017076,purine nucleotide binding; GO:0030554,adenyl nucleotide binding; GO:0032553,ribonucleotide binding; GO:0032555,purine ribonucleotide binding; GO:0032559,adenyl ribonucleotide binding; GO:0036094,small molecule binding; GO:0043167…	PF00931.22:NB-ARC domain	--	--	--
TbA01G007710	4.2263	3.5761	3.7375	2.0651	4.307	4.4308	12.2814	8.9661	10.7151	5.889	6.013	6.8657	GWHBCHG00000001	5980018	5981619	-	TbA01G007710	--	K22912 5-amino-6-(5-phospho-D-ribitylamino)uracil phosphatase [EC:3.1.3.104] | (RefSeq) Haloacid dehalogenase-like hydrolase (HAD) superfamily protein (A)	ko00740: Riboflavin metabolism; ko01100: Metabolic pathways; ko01110: Biosynthesis of secondary metabolites; ko01240: Biosynthesis of cofactors	HAD-like domain-containing protein [Cynara cardunculus var. scolymus]	PYRP2_ARATH RecName: Full=5-amino-6-(5-phospho-D-ribitylamino)uracil phosphatase, chloroplastic {ECO:0000303|PubMed:27490826}; Short=AtPyrP2 {ECO:0000303|PubMed:27490826}; EC=3.1.3.104 {ECO:0000269|PubMed:27490826}; AltName: Full=5-amino-6-ribitylamino-2,4(1H,3H)-pyrimidinedione 5'-phosphate phosphatase {ECO:0000305|PubMed:27490826}; Short=ARPP phosphatase {ECO:0000305|PubMed:27490826}; AltName: …	A0A103XG11_CYNCS SubName: Full=HAD-like domain-containing protein {ECO:0000313|EMBL:KVH90065.1};	At4g11570	GO:0009507,chloroplast; GO:0043726,5-amino-6-(5-phosphoribitylamino)uracil phosphatase activity; GO:0043621,protein self-association; GO:0006468,protein phosphorylation; GO:0009231,riboflavin biosynthetic process; GO:0003674,molecular_function; GO:0003824,catalytic activity; GO:0016787,hydrolase activity; GO:0016788,hydrolase activity, acting on ester bonds; GO:0016791,phosphatase activity; GO:00…	--	--	--	--
TbA01G007720	0	0	0	0	0	0	0	0	0.0284	0	0.0571	0.0278	GWHBCHG00000001	5986133	5988589	-	TbA01G007720	--	--	--	hypothetical protein LSAT_8X47261 [Lactuca sativa]	TMVRN_NICGU RecName: Full=TMV resistance protein N; EC=3.2.2.6 {ECO:0000255|PROSITE-ProRule:PRU00204};	A0A6S7P2F8_LACSI SubName: Full=Uncharacterized protein {ECO:0000313|EMBL:CAB4108924.1};	At1g63730	GO:0005737,cytoplasm; GO:0043531,ADP binding; GO:0005524,ATP binding; GO:0050135,NAD(P)+ nucleosidase activity; GO:0061809,NAD+ nucleotidase, cyclic ADP-ribose generating; GO:0009626,plant-type hypersensitive response; GO:0007165,signal transduction; GO:0000166,nucleotide binding; GO:0003674,molecular_function; GO:0005488,binding; GO:0017076,purine nucleotide binding; GO:0030554,adenyl nucleotide…	PF12799.7:Leucine Rich repeats (2 copies)	--	--	--
TbA01G007740	4.3386	7.2876	7.8252	3.8712	4.4291	4.7463	0.1709	0	0.3376	0	0.1695	0	GWHBCHG00000001	6012947	6013389	+	TbA01G007740	--	K19023 AP-5 complex subunit mu-1 | (RefSeq) clathrin adaptor complexes medium subunit family protein (A)	--	hypothetical protein LSAT_6X14820 [Lactuca sativa]	AP5M_ARATH RecName: Full=AP-5 complex subunit mu; AltName: Full=Adaptor protein complex AP-5 subunit mu; AltName: Full=Adaptor protein-5 mu-adaptin; AltName: Full=Adaptor-related protein complex 5 subunit mu; AltName: Full=Mu5-adaptin;	A0A2J6K823_LACSA RecName: Full=MHD domain-containing protein {ECO:0000259|PROSITE:PS51072};	--	GO:0030119,AP-type membrane coat adaptor complex; GO:0030131,clathrin adaptor complex; GO:0030659,cytoplasmic vesicle membrane; GO:0005829,cytosol; GO:0005770,late endosome; GO:0005764,lysosome; GO:0005739,mitochondrion; GO:0016197,endosomal transport; GO:0006886,intracellular protein transport; GO:0006810,transport; GO:0008150,biological_process; GO:0009987,cellular process; GO:0016192,vesicle-m…	PF17116.5:Domain of unknown function (DUF5103)	--	--	--
TbA01G007780	0.3439	0.8516	0.4976	0.3361	0.1682	0	0	0	0	0	0	0	GWHBCHG00000001	6019956	6020384	+	TbA01G007780	--	--	--	--	--	--	--	--	--	--	--	--
TbA01G007810	1.2168	1.1922	1.5867	1.5942	1.8315	1.9022	1.6472	1.9979	1.8786	1.6437	1.8504	1.6402	GWHBCHG00000001	6046590	6051753	+	TbA01G007810	--	K13457 disease resistance protein RPM1 | (RefSeq) RPM1; NB-ARC domain-containing disease resistance protein (A)	ko04626: Plant-pathogen interaction	hypothetical protein LSAT_1X99180 [Lactuca sativa]	R13L1_ARATH RecName: Full=Putative disease resistance RPP13-like protein 1;	A0A2J6MEX9_LACSA SubName: Full=Uncharacterized protein {ECO:0000313|EMBL:PLY98150.1};	At3g14470	GO:0043531,ADP binding; GO:0005524,ATP binding; GO:0006952,defense response; GO:0000166,nucleotide binding; GO:0003674,molecular_function; GO:0005488,binding; GO:0017076,purine nucleotide binding; GO:0030554,adenyl nucleotide binding; GO:0032553,ribonucleotide binding; GO:0032555,purine ribonucleotide binding; GO:0032559,adenyl ribonucleotide binding; GO:0036094,small molecule binding; GO:0043167…	PF00931.22:NB-ARC domain	--	--	--
TbA01G007820	37.0137	40.7579	30.1478	41.7119	46.328	44.0496	42.4872	41.441	37.3486	21.7174	21.506	22.0809	GWHBCHG00000001	6052344	6059396	-	TbA01G007820	--	K22912 5-amino-6-(5-phospho-D-ribitylamino)uracil phosphatase [EC:3.1.3.104] | (RefSeq) Haloacid dehalogenase-like hydrolase (HAD) superfamily protein (A)	ko00740: Riboflavin metabolism; ko01100: Metabolic pathways; ko01110: Biosynthesis of secondary metabolites; ko01240: Biosynthesis of cofactors	hypothetical protein LSAT_6X6481 [Lactuca sativa]	PYRP2_ARATH RecName: Full=5-amino-6-(5-phospho-D-ribitylamino)uracil phosphatase, chloroplastic {ECO:0000303|PubMed:27490826}; Short=AtPyrP2 {ECO:0000303|PubMed:27490826}; EC=3.1.3.104 {ECO:0000269|PubMed:27490826}; AltName: Full=5-amino-6-ribitylamino-2,4(1H,3H)-pyrimidinedione 5'-phosphate phosphatase {ECO:0000305|PubMed:27490826}; Short=ARPP phosphatase {ECO:0000305|PubMed:27490826}; AltName: …	A0A2J6M458_LACSA SubName: Full=Uncharacterized protein {ECO:0000313|EMBL:PLY94398.1};	At4g11560	GO:0009507,chloroplast; GO:0043726,5-amino-6-(5-phosphoribitylamino)uracil phosphatase activity; GO:0043621,protein self-association; GO:0006468,protein phosphorylation; GO:0009231,riboflavin biosynthetic process; GO:0003674,molecular_function; GO:0003824,catalytic activity; GO:0016787,hydrolase activity; GO:0016788,hydrolase activity, acting on ester bonds; GO:0016791,phosphatase activity; GO:00…	PF07500.14:Transcription factor S-II (TFIIS), central domain	--	--	--
TbA01G007930	0.319	0.2231	0.1086	0.2934	0.3856	0.3269	0.323	0.3446	0.6717	0.4919	0.489	0.4275	GWHBCHG00000001	6116713	6120220	-	TbA01G007930	--	--	--	hypothetical protein LSAT_6X6520 [Lactuca sativa]	--	A0A2J6M4D6_LACSA SubName: Full=Uncharacterized protein {ECO:0000313|EMBL:PLY94367.1};	At4g11450	--	PF12043.8:Domain of unknown function (DUF3527)	--	--	--
TbA01G007950	2.1742	1.9247	2.6331	1.4466	1.7424	1.8131	1.3827	0.4247	1.3453	0.8153	0.9561	0.9322	GWHBCHG00000001	6126363	6129505	-	TbA01G007950	--	K15111 solute carrier family 25 (mitochondrial S-adenosylmethionine transporter), member 26 | (RefSeq) SAMC1; S-adenosylmethionine carrier 1 (A)	--	hypothetical protein LSAT_6X6541 [Lactuca sativa]	SAMC1_ARATH RecName: Full=S-adenosylmethionine carrier 1, chloroplastic/mitochondrial; AltName: Full=S-adenosylmethionine transporter 1; Short=AtSAMT1; Flags: Precursor;	A0A2J6M4K4_LACSA SubName: Full=Uncharacterized protein {ECO:0000313|EMBL:PLY94434.1};	At4g11440	GO:0009507,chloroplast; GO:0009941,chloroplast envelope; GO:0031969,chloroplast membrane; GO:0016021,integral component of membrane; GO:0005743,mitochondrial inner membrane; GO:0005739,mitochondrion; GO:0005886,plasma membrane; GO:0009536,plastid; GO:0000095,S-adenosyl-L-methionine transmembrane transporter activity; GO:0009658,chloroplast organization; GO:0015805,S-adenosyl-L-methionine transpor…	PF00153.27:Mitochondrial carrier protein	--	--	--
TbA01G007990	0.6747	0.7113	0.5007	0.7862	0.6855	0.7032	0.9246	0.5271	0.658	0.8835	0.583	0.6897	GWHBCHG00000001	6161545	6170186	-	TbA01G007990	--	K10406 kinesin family member C2/C3 | (RefSeq) P-loop nucleoside triphosphate hydrolases superfamily protein with CH (Calponin Homology) domain-containing protein (A)	--	hypothetical protein LSAT_1X98341 [Lactuca sativa]	R13L1_ARATH RecName: Full=Putative disease resistance RPP13-like protein 1;	A0A2J6LH01_LACSA SubName: Full=Uncharacterized protein {ECO:0000313|EMBL:PLY86595.1};	At3g14470	GO:0043531,ADP binding; GO:0005524,ATP binding; GO:0006952,defense response; GO:0000166,nucleotide binding; GO:0003674,molecular_function; GO:0005488,binding; GO:0017076,purine nucleotide binding; GO:0030554,adenyl nucleotide binding; GO:0032553,ribonucleotide binding; GO:0032555,purine ribonucleotide binding; GO:0032559,adenyl ribonucleotide binding; GO:0036094,small molecule binding; GO:0043167…	PF00931.22:NB-ARC domain	--	--	--
TbA01G008000	0	0	0	0	0	0	0.3451	0	0	0	0.1712	0	GWHBCHG00000001	6172597	6172902	-	TbA01G008000	--	--	--	hypothetical protein LSAT_3X96901 [Lactuca sativa]	Y4478_ARATH RecName: Full=Uncharacterized protein At4g04775;	A0A2J6KQR9_LACSA SubName: Full=Uncharacterized protein {ECO:0000313|EMBL:PLY77419.1};	At5g15690	GO:0016592,mediator complex; GO:0003712,transcription coregulator activity; GO:0006357,regulation of transcription by RNA polymerase II; GO:0003674,molecular_function; GO:0098772,molecular function regulator; GO:0140110,transcription regulator activity; GO:0006139,nucleobase-containing compound metabolic process; GO:0006351,transcription, DNA-templated; GO:0006355,regulation of transcription, DNA…	PF06839.12:GRF zinc finger	--	--	--
TbA01G008070	0	0	0	0	0	0	0	0.2421	0.1297	0.3932	0	0.127	GWHBCHG00000001	6248787	6249188	+	TbA01G008070	--	--	--	agenet domain protein [Medicago truncatula]	--	A0A2U1NVK9_ARTAN SubName: Full=Agenet-like domain-containing protein {ECO:0000313|EMBL:PWA77563.1};	--	--	PF05641.12:Agenet domain	--	--	--
TbA01G008080	0.1241	0	0.0599	0	0.0607	0	0.1687	0	0.0555	0.1122	0.0558	0.1088	GWHBCHG00000001	6249868	6251966	+	TbA01G008080	--	--	--	hypothetical protein CDL12_02274 [Handroanthus impetiginosus]	--	A0A2G9I5E6_9LAMI SubName: Full=Uncharacterized protein {ECO:0000313|EMBL:PIN24988.1};	--	--	PF05641.12:Agenet domain	--	--	--
TbA01G008100	0	0	0	0	0	0	0	0	0	0.041	0.1224	0.1193	GWHBCHG00000001	6277320	6279847	-	TbA01G008100	--	--	--	uncharacterized protein LOC110942569 [Helianthus annuus]	RNHX1_ARATH RecName: Full=Putative ribonuclease H protein At1g65750; EC=3.1.26.4;	A0A6L2MEZ3_TANCI SubName: Full=RNA-directed DNA polymerase, eukaryota, reverse transcriptase zinc-binding domain protein {ECO:0000313|EMBL:GEU72270.1};	At2g05980	GO:0046872,metal ion binding; GO:0003676,nucleic acid binding; GO:0004523,RNA-DNA hybrid ribonuclease activity; GO:0003674,molecular_function; GO:0005488,binding; GO:0043167,ion binding; GO:0043169,cation binding; GO:0097159,organic cyclic compound binding; GO:1901363,heterocyclic compound binding; GO:0003824,catalytic activity; GO:0004518,nuclease activity; GO:0004519,endonuclease activity; GO:0…	PF13966.6:zinc-binding in reverse transcriptase	--	--	--
TbA01G008120	0.7047	0.5236	1.2383	1.2297	1.2311	1.3396	1.1854	1.0503	1.7341	2.0018	1.47	2.7122	GWHBCHG00000001	6286154	6303683	-	TbA01G008120	--	K10406 kinesin family member C2/C3 | (RefSeq) P-loop nucleoside triphosphate hydrolases superfamily protein with CH (Calponin Homology) domain-containing protein (A)	--	hypothetical protein LSAT_6X6561 [Lactuca sativa]	KN14J_ARATH RecName: Full=Kinesin-like protein KIN-14J {ECO:0000305}; AltName: Full=Kinesin KinG {ECO:0000312|EMBL:ADL28383.1};	A0A2J6M474_LACSA RecName: Full=Kinesin motor domain-containing protein {ECO:0000259|PROSITE:PS50067};	At1g63640	GO:0005874,microtubule; GO:0005886,plasma membrane; GO:0005524,ATP binding; GO:1990939,ATP-dependent microtubule motor activity; GO:0008017,microtubule binding; GO:0007018,microtubule-based movement; GO:0000166,nucleotide binding; GO:0003674,molecular_function; GO:0005488,binding; GO:0017076,purine nucleotide binding; GO:0030554,adenyl nucleotide binding; GO:0032553,ribonucleotide binding; GO:003…	PF00225.23:Kinesin motor domain	--	--	--
TbA01G008130	0.2287	0.4118	0.4011	0.6094	0.2644	0.4828	0.546	0.8849	0.7068	1.0897	0.8406	1.0199	GWHBCHG00000001	6309718	6317584	-	TbA01G008130	--	K10406 kinesin family member C2/C3 | (RefSeq) P-loop nucleoside triphosphate hydrolases superfamily protein with CH (Calponin Homology) domain-containing protein (A)	--	hypothetical protein LSAT_6X6561 [Lactuca sativa]	KN14J_ARATH RecName: Full=Kinesin-like protein KIN-14J {ECO:0000305}; AltName: Full=Kinesin KinG {ECO:0000312|EMBL:ADL28383.1};	A0A2J6M474_LACSA RecName: Full=Kinesin motor domain-containing protein {ECO:0000259|PROSITE:PS50067};	At1g63640	GO:0005874,microtubule; GO:0005886,plasma membrane; GO:0005524,ATP binding; GO:1990939,ATP-dependent microtubule motor activity; GO:0008017,microtubule binding; GO:0007018,microtubule-based movement; GO:0000166,nucleotide binding; GO:0003674,molecular_function; GO:0005488,binding; GO:0017076,purine nucleotide binding; GO:0030554,adenyl nucleotide binding; GO:0032553,ribonucleotide binding; GO:003…	PF00225.23:Kinesin motor domain	--	--	--
TbA01G008170	0.3674	0.4246	0.8269	1.0172	0.8985	1.0665	1.7746	2.7597	2.3559	0.9961	0.9903	1.3411	GWHBCHG00000001	6338616	6340343	-	TbA01G008170	--	K10406 kinesin family member C2/C3 | (RefSeq) P-loop nucleoside triphosphate hydrolases superfamily protein with CH (Calponin Homology) domain-containing protein (A)	--	hypothetical protein LSAT_6X6561 [Lactuca sativa]	KN14J_ARATH RecName: Full=Kinesin-like protein KIN-14J {ECO:0000305}; AltName: Full=Kinesin KinG {ECO:0000312|EMBL:ADL28383.1};	A0A2J6M474_LACSA RecName: Full=Kinesin motor domain-containing protein {ECO:0000259|PROSITE:PS50067};	At1g63640	GO:0005874,microtubule; GO:0005886,plasma membrane; GO:0005524,ATP binding; GO:1990939,ATP-dependent microtubule motor activity; GO:0008017,microtubule binding; GO:0007018,microtubule-based movement; GO:0000166,nucleotide binding; GO:0003674,molecular_function; GO:0005488,binding; GO:0017076,purine nucleotide binding; GO:0030554,adenyl nucleotide binding; GO:0032553,ribonucleotide binding; GO:003…	PF00225.23:Kinesin motor domain	--	--	--
TbA01G008180	1.1565	1.6803	1.562	1.4316	1.7726	1.6042	3.1774	2.1237	3.967	1.8815	1.7667	2.6683	GWHBCHG00000001	6354164	6356301	-	TbA01G008180	--	K10406 kinesin family member C2/C3 | (RefSeq) P-loop nucleoside triphosphate hydrolases superfamily protein with CH (Calponin Homology) domain-containing protein (A)	--	hypothetical protein LSAT_6X6561 [Lactuca sativa]	KN14J_ARATH RecName: Full=Kinesin-like protein KIN-14J {ECO:0000305}; AltName: Full=Kinesin KinG {ECO:0000312|EMBL:ADL28383.1};	A0A2J6M474_LACSA RecName: Full=Kinesin motor domain-containing protein {ECO:0000259|PROSITE:PS50067};	At1g63640	GO:0005874,microtubule; GO:0005886,plasma membrane; GO:0005524,ATP binding; GO:1990939,ATP-dependent microtubule motor activity; GO:0008017,microtubule binding; GO:0007018,microtubule-based movement; GO:0000166,nucleotide binding; GO:0003674,molecular_function; GO:0005488,binding; GO:0017076,purine nucleotide binding; GO:0030554,adenyl nucleotide binding; GO:0032553,ribonucleotide binding; GO:003…	PF00225.23:Kinesin motor domain	--	--	--
TbA01G008200	0.1486	0.1472	0.2867	0.363	0.1817	0.1798	1.1104	1.5504	1.9281	0.4365	0.4006	0.5859	GWHBCHG00000001	6362676	6369890	-	TbA01G008200	--	K10406 kinesin family member C2/C3 | (RefSeq) P-loop nucleoside triphosphate hydrolases superfamily protein with CH (Calponin Homology) domain-containing protein (A)	--	hypothetical protein LSAT_6X6561 [Lactuca sativa]	KN14J_ARATH RecName: Full=Kinesin-like protein KIN-14J {ECO:0000305}; AltName: Full=Kinesin KinG {ECO:0000312|EMBL:ADL28383.1};	A0A2J6M474_LACSA RecName: Full=Kinesin motor domain-containing protein {ECO:0000259|PROSITE:PS50067};	At1g63640	GO:0005874,microtubule; GO:0005886,plasma membrane; GO:0005524,ATP binding; GO:1990939,ATP-dependent microtubule motor activity; GO:0008017,microtubule binding; GO:0007018,microtubule-based movement; GO:0000166,nucleotide binding; GO:0003674,molecular_function; GO:0005488,binding; GO:0017076,purine nucleotide binding; GO:0030554,adenyl nucleotide binding; GO:0032553,ribonucleotide binding; GO:003…	PF00225.23:Kinesin motor domain	--	--	--
TbA01G008220	0.9858	1.3201	1.2504	1.1417	1.1371	1.1954	1.7196	1.3002	1.6553	1.5235	1.4982	1.7114	GWHBCHG00000001	6388114	6405593	-	TbA01G008220	--	K13460 disease resistance protein RPS5 | (RefSeq) RPS5; Disease resistance protein (CC-NBS-LRR class) family (A)	ko04626: Plant-pathogen interaction	hypothetical protein LSAT_1X99180 [Lactuca sativa]	R13L1_ARATH RecName: Full=Putative disease resistance RPP13-like protein 1;	A0A2J6MEX9_LACSA SubName: Full=Uncharacterized protein {ECO:0000313|EMBL:PLY98150.1};	At3g14470	GO:0043531,ADP binding; GO:0005524,ATP binding; GO:0006952,defense response; GO:0000166,nucleotide binding; GO:0003674,molecular_function; GO:0005488,binding; GO:0017076,purine nucleotide binding; GO:0030554,adenyl nucleotide binding; GO:0032553,ribonucleotide binding; GO:0032555,purine ribonucleotide binding; GO:0032559,adenyl ribonucleotide binding; GO:0036094,small molecule binding; GO:0043167…	PF12799.7:Leucine Rich repeats (2 copies)	--	--	--
TbA01G008230	0	0	0	0	0	0	0.1343	0	0.1327	0.2681	0	0.2599	GWHBCHG00000001	6417307	6419592	+	TbA01G008230	--	--	--	Agenet-like domain [Macleaya cordata]	AGDP1_ARATH RecName: Full=Protein AGENET DOMAIN (AGD)-CONTAINING P1 {ECO:0000303|PubMed:30382101}; AltName: Full=Protein ONE AGENET DOMAIN-CONTAINING PROTEIN {ECO:0000303|PubMed:30425322};	A0A200QC34_9MAGN SubName: Full=Agenet-like domain {ECO:0000313|EMBL:OVA08048.1};	At1g09320	GO:0000775,chromosome, centromeric region; GO:0000792,heterochromatin; GO:0005634,nucleus; GO:0042393,histone binding; GO:0035064,methylated histone binding; GO:0006346,DNA methylation-dependent heterochromatin assembly; GO:0036123,histone H3-K9 dimethylation; GO:0044030,regulation of DNA methylation; GO:0003674,molecular_function; GO:0005488,binding; GO:0005515,protein binding; GO:0140030,modifi…	PF05641.12:Agenet domain	--	--	--
TbA01G008260	0	0	0	0	0.0316	0.1563	0	0	0.0578	0	0	0	GWHBCHG00000001	6450933	6458999	+	TbA01G008260	--	--	--	putative nucleic acid-binding, OB-fold, Replication protein A, OB domain protein [Helianthus annuus]	--	A0A5N6PLN7_9ASTR SubName: Full=Uncharacterized protein {ECO:0000313|EMBL:KAD6794546.1};	At5g28940	--	--	--	--	--
TbA01G008270	0	0	0	0	0	0	0	0	0.0471	0	0	0	GWHBCHG00000001	6460563	6463093	+	TbA01G008270	--	--	--	uncharacterized protein LOC110923771 [Helianthus annuus]	--	A0A251TB54_HELAN RecName: Full=ATP-dependent DNA helicase {ECO:0000256|RuleBase:RU363044}; EC=3.6.4.12 {ECO:0000256|RuleBase:RU363044};	At2g05080	GO:0005524,ATP binding; GO:0003678,DNA helicase activity; GO:0016787,hydrolase activity; GO:0006310,DNA recombination; GO:0006281,DNA repair; GO:0000723,telomere maintenance; GO:0000166,nucleotide binding; GO:0003674,molecular_function; GO:0005488,binding; GO:0017076,purine nucleotide binding; GO:0030554,adenyl nucleotide binding; GO:0032553,ribonucleotide binding; GO:0032555,purine ribonucleotid…	PF14214.6:Helitron helicase-like domain at N-terminus	--	--	--
TbA01G008290	0	0	0	0	0	0	0	0	0	0	0.3637	0	GWHBCHG00000001	6471111	6471542	-	TbA01G008290	--	--	--	PREDICTED: uncharacterized protein LOC104249984 [Nicotiana sylvestris]	--	A0A2U1Q380_ARTAN SubName: Full=RNA-directed DNA polymerase, eukaryota, Reverse transcriptase zinc-binding domain protein {ECO:0000313|EMBL:PWA92456.1};	--	GO:0003964,RNA-directed DNA polymerase activity; GO:0003674,molecular_function; GO:0003824,catalytic activity; GO:0016740,transferase activity; GO:0016772,transferase activity, transferring phosphorus-containing groups; GO:0016779,nucleotidyltransferase activity; GO:0034061,DNA polymerase activity; GO:0140097,catalytic activity, acting on DNA	--	--	--	--
TbA01G008300	0.5727	0.9035	0.9106	1.0053	1.38	0.9545	2.0557	2.1511	2.3346	2.3485	2.4015	2.4624	GWHBCHG00000001	6473500	6481485	-	TbA01G008300	--	K13460 disease resistance protein RPS5 | (RefSeq) RPS5; Disease resistance protein (CC-NBS-LRR class) family (A)	ko04626: Plant-pathogen interaction	hypothetical protein LSAT_0X19921 [Lactuca sativa]	R13L1_ARATH RecName: Full=Putative disease resistance RPP13-like protein 1;	A0A2J6LH19_LACSA SubName: Full=Uncharacterized protein {ECO:0000313|EMBL:PLY86600.1};	At3g14470	GO:0043531,ADP binding; GO:0005524,ATP binding; GO:0006952,defense response; GO:0000166,nucleotide binding; GO:0003674,molecular_function; GO:0005488,binding; GO:0017076,purine nucleotide binding; GO:0030554,adenyl nucleotide binding; GO:0032553,ribonucleotide binding; GO:0032555,purine ribonucleotide binding; GO:0032559,adenyl ribonucleotide binding; GO:0036094,small molecule binding; GO:0043167…	PF00931.22:NB-ARC domain	--	--	--
TbA01G008310	0.3084	1.222	1.1157	1.2809	1.2069	1.7907	0.5587	0.1287	1.5178	1.1847	1.5242	1.0808	GWHBCHG00000001	6486264	6487312	-	TbA01G008310	--	K10406 kinesin family member C2/C3 | (RefSeq) P-loop nucleoside triphosphate hydrolases superfamily protein with CH (Calponin Homology) domain-containing protein (A)	--	hypothetical protein LSAT_6X6561 [Lactuca sativa]	KN14J_ARATH RecName: Full=Kinesin-like protein KIN-14J {ECO:0000305}; AltName: Full=Kinesin KinG {ECO:0000312|EMBL:ADL28383.1};	A0A2J6M474_LACSA RecName: Full=Kinesin motor domain-containing protein {ECO:0000259|PROSITE:PS50067};	At1g63640	GO:0005874,microtubule; GO:0005886,plasma membrane; GO:0005524,ATP binding; GO:1990939,ATP-dependent microtubule motor activity; GO:0008017,microtubule binding; GO:0007018,microtubule-based movement; GO:0000166,nucleotide binding; GO:0003674,molecular_function; GO:0005488,binding; GO:0017076,purine nucleotide binding; GO:0030554,adenyl nucleotide binding; GO:0032553,ribonucleotide binding; GO:003…	--	--	--	--
TbA01G008320	1.0977	0.9787	0.8472	0.5364	1.5035	0.4249	0.2983	0.1832	0.6876	0.4961	0.4932	0.7694	GWHBCHG00000001	6487562	6488092	-	TbA01G008320	--	K10406 kinesin family member C2/C3 | (RefSeq) P-loop nucleoside triphosphate hydrolases superfamily protein with CH (Calponin Homology) domain-containing protein (A)	--	hypothetical protein LSAT_6X6561 [Lactuca sativa]	KN14J_ARATH RecName: Full=Kinesin-like protein KIN-14J {ECO:0000305}; AltName: Full=Kinesin KinG {ECO:0000312|EMBL:ADL28383.1};	A0A5J4ZUN4_9ASTE RecName: Full=Kinesin motor domain-containing protein {ECO:0000259|PROSITE:PS50067};	At1g63640	GO:0005874,microtubule; GO:0005886,plasma membrane; GO:0005524,ATP binding; GO:1990939,ATP-dependent microtubule motor activity; GO:0008017,microtubule binding; GO:0007018,microtubule-based movement; GO:0000166,nucleotide binding; GO:0003674,molecular_function; GO:0005488,binding; GO:0017076,purine nucleotide binding; GO:0030554,adenyl nucleotide binding; GO:0032553,ribonucleotide binding; GO:003…	PF00225.23:Kinesin motor domain	--	--	--
TbA01G008360	1.9801	4.0455	5.4919	7.2562	5.9326	4.6707	3.3627	2.4791	3.3221	2.3489	2.7801	3.1444	GWHBCHG00000001	6508280	6509340	-	TbA01G008360	--	--	--	hypothetical protein LSAT_9X120341 [Lactuca sativa]	--	A0A6S7N9W8_LACSI SubName: Full=Uncharacterized protein {ECO:0000313|EMBL:CAB4097977.1};	--	--	--	--	--	--
TbA01G008370	0	0	0	0	0	0.3082	3.8947	2.7915	6.2703	4.3183	1.0017	2.5116	GWHBCHG00000001	6520721	6521164	+	TbA01G008370	--	--	--	hypothetical protein LSAT_8X136221 [Lactuca sativa]	--	--	--	--	--	--	--	--
TbA01G008400	0	0	0	0	0	0	0.2979	0.1372	0.1471	0.1486	0.2955	0.2161	GWHBCHG00000001	6528775	6531586	+	TbA01G008400	--	K10579 ubiquitin-conjugating enzyme E2 M [EC:2.3.2.34] | (RefSeq) RCE1; RUB1 conjugating enzyme 1 (A)	ko04120: Ubiquitin mediated proteolysis	hypothetical protein L195_g010761 [Trifolium pratense]	RCE1_ARATH RecName: Full=NEDD8-conjugating enzyme Ubc12; EC=2.3.2.-; AltName: Full=RUB1 carrier protein 1; AltName: Full=RUB1-conjugating enzyme 1;	A0A7J7DFI4_TRIWF SubName: Full=Uncharacterized protein {ECO:0000313|EMBL:KAF5745092.1};	At4g36800	GO:0005634,nucleus; GO:0005524,ATP binding; GO:0019788,NEDD8 transferase activity; GO:0045116,protein neddylation; GO:0009733,response to auxin; GO:0000166,nucleotide binding; GO:0003674,molecular_function; GO:0005488,binding; GO:0017076,purine nucleotide binding; GO:0030554,adenyl nucleotide binding; GO:0032553,ribonucleotide binding; GO:0032555,purine ribonucleotide binding; GO:0032559,adenyl r…	PF05641.12:Agenet domain	--	--	--
TbA01G008410	0	0	0	0	0	0	0.1137	0.2095	0.1123	0.0567	0	0.1099	GWHBCHG00000001	6532130	6534217	+	TbA01G008410	--	--	--	hypothetical protein CDL12_02274 [Handroanthus impetiginosus]	--	A0A2U1N292_ARTAN SubName: Full=Agenet-like domain-containing protein {ECO:0000313|EMBL:PWA67619.1};	At1g06340	--	PF05641.12:Agenet domain	--	--	--
TbA01G008420	0	0	0	0	0	0	0	0	0	0.1596	0	0.3095	GWHBCHG00000001	6538074	6538699	+	TbA01G008420	--	--	--	hypothetical protein LSAT_2X72041 [Lactuca sativa]	--	A0A6S7M926_LACSI SubName: Full=Uncharacterized protein {ECO:0000313|EMBL:CAB4084048.1};	--	--	--	--	--	--
TbA01G008530	0	0	0	0	0	0	0	0	0	0.1909	0.4175	0.2961	GWHBCHG00000001	6629985	6631499	-	TbA01G008530	--	--	--	uncharacterized protein LOC110880455 [Helianthus annuus]	RNHX1_ARATH RecName: Full=Putative ribonuclease H protein At1g65750; EC=3.1.26.4;	A0A2U1PI57_ARTAN SubName: Full=RNA-directed DNA polymerase, eukaryota, Reverse transcriptase zinc-binding domain protein {ECO:0000313|EMBL:PWA85454.1};	At3g32110	GO:0046872,metal ion binding; GO:0003676,nucleic acid binding; GO:0004523,RNA-DNA hybrid ribonuclease activity; GO:0003674,molecular_function; GO:0005488,binding; GO:0043167,ion binding; GO:0043169,cation binding; GO:0097159,organic cyclic compound binding; GO:1901363,heterocyclic compound binding; GO:0003824,catalytic activity; GO:0004518,nuclease activity; GO:0004519,endonuclease activity; GO:0…	PF13966.6:zinc-binding in reverse transcriptase	--	--	--
TbA01G008570	6.2544	4.3886	5.6149	6.7063	7.9886	5.212	2.5964	0.8701	5.3634	8.4795	4.3712	4.2621	GWHBCHG00000001	6644206	6645192	-	TbA01G008570	--	K10406 kinesin family member C2/C3 | (RefSeq) P-loop nucleoside triphosphate hydrolases superfamily protein with CH (Calponin Homology) domain-containing protein (A)	--	hypothetical protein LSAT_6X6561 [Lactuca sativa]	KN14J_ARATH RecName: Full=Kinesin-like protein KIN-14J {ECO:0000305}; AltName: Full=Kinesin KinG {ECO:0000312|EMBL:ADL28383.1};	A0A6S7NGU1_LACSI RecName: Full=Kinesin motor domain-containing protein {ECO:0000259|PROSITE:PS50067};	At1g63640	GO:0005874,microtubule; GO:0005886,plasma membrane; GO:0005524,ATP binding; GO:1990939,ATP-dependent microtubule motor activity; GO:0008017,microtubule binding; GO:0007018,microtubule-based movement; GO:0000166,nucleotide binding; GO:0003674,molecular_function; GO:0005488,binding; GO:0017076,purine nucleotide binding; GO:0030554,adenyl nucleotide binding; GO:0032553,ribonucleotide binding; GO:003…	PF16796.5:Microtubule binding	--	--	--
TbA01G008660	0.1936	0.1439	0.2102	0.1656	0.2842	0.2577	0	0	0.1516	0.0438	0	0	GWHBCHG00000001	6712225	6715936	-	TbA01G008660	--	--	--	hypothetical protein LSAT_4X141161 [Lactuca sativa]	--	A0A6S7M798_LACSI SubName: Full=Uncharacterized protein {ECO:0000313|EMBL:CAB4083365.1};	--	--	PF03004.14:Plant transposase (Ptta/En/Spm family)	--	--	--
TbA01G008680	0.0469	0	0	0.1374	0.0458	0.0907	0.0849	0	0	0	0	0	GWHBCHG00000001	6722854	6724166	+	TbA01G008680	--	--	--	uncharacterized protein LOC110898802 [Helianthus annuus]	--	A0A251V2A6_HELAN SubName: Full=Putative harbinger transposase-derived protein {ECO:0000313|EMBL:OTG28751.1};	At3g15310	GO:0016788,hydrolase activity, acting on ester bonds; GO:0003674,molecular_function; GO:0003824,catalytic activity; GO:0016787,hydrolase activity	PF04827.14:Plant transposon protein	--	--	--
TbA01G008730	0	0	0	0.2359	0	0	0	0	0	0	0	0	GWHBCHG00000001	6756268	6756898	+	TbA01G008730	--	--	--	uncharacterized protein LOC110920416 [Helianthus annuus]	--	A0A6L2LI64_TANCI SubName: Full=RNA-directed DNA polymerase, eukaryota, reverse transcriptase zinc-binding domain protein {ECO:0000313|EMBL:GEU61503.1};	--	GO:0003964,RNA-directed DNA polymerase activity; GO:0003674,molecular_function; GO:0003824,catalytic activity; GO:0016740,transferase activity; GO:0016772,transferase activity, transferring phosphorus-containing groups; GO:0016779,nucleotidyltransferase activity; GO:0034061,DNA polymerase activity; GO:0140097,catalytic activity, acting on DNA	PF13966.6:zinc-binding in reverse transcriptase	--	--	--
TbA01G008750	0	0.0791	0.0385	0	0	0.0773	0	0	0	0	0	0.035	GWHBCHG00000001	6767727	6769483	+	TbA01G008750	--	--	--	hypothetical protein LSAT_5X157800 [Lactuca sativa]	--	A0A2J6JU49_LACSA SubName: Full=Uncharacterized protein {ECO:0000313|EMBL:PLY66336.1};	At4g01980	--	PF13837.6:Myb/SANT-like DNA-binding domain	--	--	--
TbA01G008760	1.9402	2.7483	2.4666	2.5517	2.5279	2.483	1.8395	1.506	2.3284	1.811	2.0937	1.6522	GWHBCHG00000001	6772298	6780870	-	TbA01G008760	--	K10406 kinesin family member C2/C3 | (RefSeq) P-loop nucleoside triphosphate hydrolases superfamily protein with CH (Calponin Homology) domain-containing protein (A)	--	hypothetical protein LSAT_1X99180 [Lactuca sativa]	R13L1_ARATH RecName: Full=Putative disease resistance RPP13-like protein 1;	A0A2J6MEX9_LACSA SubName: Full=Uncharacterized protein {ECO:0000313|EMBL:PLY98150.1};	At3g14470	GO:0043531,ADP binding; GO:0005524,ATP binding; GO:0006952,defense response; GO:0000166,nucleotide binding; GO:0003674,molecular_function; GO:0005488,binding; GO:0017076,purine nucleotide binding; GO:0030554,adenyl nucleotide binding; GO:0032553,ribonucleotide binding; GO:0032555,purine ribonucleotide binding; GO:0032559,adenyl ribonucleotide binding; GO:0036094,small molecule binding; GO:0043167…	PF00931.22:NB-ARC domain	--	--	--
TbA01G008810	0.1341	0.3322	0.1294	0.1966	0.2625	0.0649	0.972	1.3437	1.3805	2.2431	1.6876	2.527	GWHBCHG00000001	6847470	6849778	-	TbA01G008810	--	K10406 kinesin family member C2/C3 | (RefSeq) P-loop nucleoside triphosphate hydrolases superfamily protein with CH (Calponin Homology) domain-containing protein (A)	--	hypothetical protein LSAT_6X6561 [Lactuca sativa]	KN14K_ARATH RecName: Full=Kinesin-like protein KIN-14K {ECO:0000305};	A0A2J6M474_LACSA RecName: Full=Kinesin motor domain-containing protein {ECO:0000259|PROSITE:PS50067};	At5g41310	GO:0005874,microtubule; GO:0005524,ATP binding; GO:1990939,ATP-dependent microtubule motor activity; GO:0008017,microtubule binding; GO:0007018,microtubule-based movement; GO:0000166,nucleotide binding; GO:0003674,molecular_function; GO:0005488,binding; GO:0017076,purine nucleotide binding; GO:0030554,adenyl nucleotide binding; GO:0032553,ribonucleotide binding; GO:0032555,purine ribonucleotide b…	PF00225.23:Kinesin motor domain	--	--	--
TbA01G008820	0.8639	0.9928	0.8779	0.9456	0.8002	0.7692	1.7946	1.548	1.5771	1.6867	1.5216	1.5644	GWHBCHG00000001	6849943	6856287	-	TbA01G008820	--	K10406 kinesin family member C2/C3 | (RefSeq) P-loop nucleoside triphosphate hydrolases superfamily protein with CH (Calponin Homology) domain-containing protein (A)	--	hypothetical protein LSAT_1X99180 [Lactuca sativa]	R13L1_ARATH RecName: Full=Putative disease resistance RPP13-like protein 1;	A0A2J6MEX9_LACSA SubName: Full=Uncharacterized protein {ECO:0000313|EMBL:PLY98150.1};	At3g14470	GO:0043531,ADP binding; GO:0005524,ATP binding; GO:0006952,defense response; GO:0000166,nucleotide binding; GO:0003674,molecular_function; GO:0005488,binding; GO:0017076,purine nucleotide binding; GO:0030554,adenyl nucleotide binding; GO:0032553,ribonucleotide binding; GO:0032555,purine ribonucleotide binding; GO:0032559,adenyl ribonucleotide binding; GO:0036094,small molecule binding; GO:0043167…	PF00931.22:NB-ARC domain	--	--	--
TbA01G008830	0	0	0.2157	0.0624	0	0	0.0289	0.1866	0.0286	0.0289	0.0287	0	GWHBCHG00000001	6858413	6861843	-	TbA01G008830	--	--	--	hypothetical protein LSAT_4X141161 [Lactuca sativa]	--	A0A6S7M798_LACSI SubName: Full=Uncharacterized protein {ECO:0000313|EMBL:CAB4083365.1};	--	--	PF03004.14:Plant transposase (Ptta/En/Spm family)	--	--	--
TbA01G008850	0.5668	1.0069	0.4149	0.5922	0.7267	1.0025	0.478	0.3263	0.4548	0.318	0.7201	0.4624	GWHBCHG00000001	6870340	6875755	-	TbA01G008850	--	K10406 kinesin family member C2/C3 | (RefSeq) P-loop nucleoside triphosphate hydrolases superfamily protein with CH (Calponin Homology) domain-containing protein (A)	--	hypothetical protein LSAT_6X6561 [Lactuca sativa]	KN14J_ARATH RecName: Full=Kinesin-like protein KIN-14J {ECO:0000305}; AltName: Full=Kinesin KinG {ECO:0000312|EMBL:ADL28383.1};	A0A2J6M474_LACSA RecName: Full=Kinesin motor domain-containing protein {ECO:0000259|PROSITE:PS50067};	At1g63640	GO:0005874,microtubule; GO:0005886,plasma membrane; GO:0005524,ATP binding; GO:1990939,ATP-dependent microtubule motor activity; GO:0008017,microtubule binding; GO:0007018,microtubule-based movement; GO:0000166,nucleotide binding; GO:0003674,molecular_function; GO:0005488,binding; GO:0017076,purine nucleotide binding; GO:0030554,adenyl nucleotide binding; GO:0032553,ribonucleotide binding; GO:003…	PF00225.23:Kinesin motor domain	--	--	--
TbA01G008940	0.9129	0.6698	0.6034	1.619	1.2073	0.7198	0.934	0.9031	0.6202	0.9932	0.638	0.8739	GWHBCHG00000001	6908809	6914645	-	TbA01G008940	--	K10406 kinesin family member C2/C3 | (RefSeq) P-loop nucleoside triphosphate hydrolases superfamily protein with CH (Calponin Homology) domain-containing protein (A)	--	hypothetical protein LSAT_6X6561 [Lactuca sativa]	KN14J_ARATH RecName: Full=Kinesin-like protein KIN-14J {ECO:0000305}; AltName: Full=Kinesin KinG {ECO:0000312|EMBL:ADL28383.1};	A0A2J6M474_LACSA RecName: Full=Kinesin motor domain-containing protein {ECO:0000259|PROSITE:PS50067};	At1g63640	GO:0005874,microtubule; GO:0005886,plasma membrane; GO:0005524,ATP binding; GO:1990939,ATP-dependent microtubule motor activity; GO:0008017,microtubule binding; GO:0007018,microtubule-based movement; GO:0000166,nucleotide binding; GO:0003674,molecular_function; GO:0005488,binding; GO:0017076,purine nucleotide binding; GO:0030554,adenyl nucleotide binding; GO:0032553,ribonucleotide binding; GO:003…	PF00225.23:Kinesin motor domain	--	--	--
TbA01G008950	4.5432	3.2078	4.8026	3.7313	4.3029	4.6772	4.0712	4.0745	4.8438	3.9316	5.9064	3.9805	GWHBCHG00000001	6917773	6919540	+	TbA01G008950	--	--	--	hypothetical protein LSAT_6X6580 [Lactuca sativa]	--	A0A6S7NK92_LACSI SubName: Full=Uncharacterized protein {ECO:0000313|EMBL:CAB4100775.1};	At4g23330	--	PF10157.9:BLOC-1-related complex sub-unit 6	--	--	--
TbA01G008960	6.1063	6.8189	5.9713	3.7974	3.5301	3.3576	2.3632	3.313	3.5268	3.2112	4.2899	3.2344	GWHBCHG00000001	6920597	6923010	-	TbA01G008960	--	K01951 GMP synthase (glutamine-hydrolysing) [EC:6.3.5.2] | (RefSeq) GMP synthase (glutamine-hydrolyzing), putative / glutamine amidotransferase (A)	ko00230: Purine metabolism; ko01100: Metabolic pathways; ko01232: Nucleotide metabolism	hypothetical protein LSAT_6X6601 [Lactuca sativa]	TRPG_PYRYE RecName: Full=Anthranilate synthase component 2; Short=AS; EC=4.1.3.27; AltName: Full=Anthranilate synthase, glutamine amidotransferase component;	A0A2J6M435_LACSA RecName: Full=Glutamine amidotransferase {ECO:0000256|ARBA:ARBA00016820}; EC=6.3.5.2 {ECO:0000256|ARBA:ARBA00012746};	At1g63660	GO:0009507,chloroplast; GO:0004049,anthranilate synthase activity; GO:0006541,glutamine metabolic process; GO:0000162,tryptophan biosynthetic process; GO:0003674,molecular_function; GO:0003824,catalytic activity; GO:0016829,lyase activity; GO:0016830,carbon-carbon lyase activity; GO:0016833,oxo-acid-lyase activity; GO:0006082,organic acid metabolic process; GO:0006520,cellular amino acid metaboli…	PF00958.22:GMP synthase C terminal domain	--	--	--
TbA01G008970	9.07	9.1193	8.8156	12.2455	12.7682	12.9801	11.0833	10.2892	10.3425	6.8486	6.3616	6.5	GWHBCHG00000001	6923316	6927412	-	TbA01G008970	--	--	--	hypothetical protein LSAT_6X6641 [Lactuca sativa]	--	A0A2J6M4C3_LACSA RecName: Full=DUF4378 domain-containing protein {ECO:0000259|Pfam:PF14309};	At2g45900	--	PF14309.6:Domain of unknown function (DUF4378)	--	--	--
TbA01G009020	0.637	0.4733	1.3828	0	0.9348	0.1541	1.2982	0.1329	0.9975	0	0.5724	0.1395	GWHBCHG00000001	6972253	6972676	+	TbA01G009020	--	--	--	--	--	--	--	--	--	--	--	--
TbA01G009030	2.9438	3.2078	2.982	3.4522	5.9041	3.5611	6.6659	0.6143	3.8196	1.0643	1.0581	3.0951	GWHBCHG00000001	6978952	6979347	+	TbA01G009030	--	--	--	hypothetical protein Ccrd_011359 [Cynara cardunculus var. scolymus]	--	A0A118K672_CYNCS SubName: Full=Uncharacterized protein {ECO:0000313|EMBL:KVI10245.1};	At1g16500	--	--	--	--	--
TbA01G009040	112.72	101.51	120.206	183.885	148.272	164.852	78.216	105.944	88.8978	115.413	114.335	122.833	GWHBCHG00000001	6989160	6991140	+	TbA01G009040	--	K09872 aquaporin PIP | (RefSeq) PIP1;4; plasma membrane intrinsic protein 1;4 (A)	--	hypothetical protein EUGRSUZ_D01836 [Eucalyptus grandis]	PIP14_ARATH RecName: Full=Probable aquaporin PIP1-4; AltName: Full=Plasma membrane intrinsic protein 1-4; Short=AtPIP1;4; AltName: Full=Transmembrane protein C; Short=TMP-C;	A0A059CH00_EUCGR SubName: Full=Uncharacterized protein {ECO:0000313|EMBL:KCW77504.1};	At4g00430	GO:0005829,cytosol; GO:0016021,integral component of membrane; GO:0005886,plasma membrane; GO:0009506,plasmodesma; GO:0005773,vacuole; GO:0015250,water channel activity; GO:0009414,response to water deprivation; GO:0006833,water transport; GO:0003674,molecular_function; GO:0005215,transporter activity; GO:0005372,water transmembrane transporter activity; GO:0015267,channel activity; GO:0015318,in…	PF00230.20:Major intrinsic protein	--	--	--
TbA01G009060	93.5627	98.6043	99.2434	90.6951	98.5928	98.389	98.713	71.1863	90.4535	61.8103	64.1662	65.6039	GWHBCHG00000001	7017371	7019933	-	TbA01G009060	--	K11153 retinol dehydrogenase 12 [EC:1.1.1.300] | (RefSeq) NAD(P)-binding Rossmann-fold superfamily protein (A)	ko01100: Metabolic pathways; ko01240: Biosynthesis of cofactors	hypothetical protein LSAT_6X5620 [Lactuca sativa]	TIC32_ARATH RecName: Full=Short-chain dehydrogenase TIC 32, chloroplastic {ECO:0000303|PubMed:15180984}; EC=1.1.1.-; AltName: Full=Translocon at the inner envelope membrane of chloroplasts 32 {ECO:0000303|PubMed:15180984}; Short=AtTIC32 {ECO:0000303|PubMed:15180984};	A0A2J6M4D5_LACSA SubName: Full=Uncharacterized protein {ECO:0000313|EMBL:PLY94364.1};	At4g11410	GO:0009507,chloroplast; GO:0009941,chloroplast envelope; GO:0009706,chloroplast inner membrane; GO:0005829,cytosol; GO:0005886,plasma membrane; GO:0016491,oxidoreductase activity; GO:0015031,protein transport; GO:0003674,molecular_function; GO:0003824,catalytic activity; GO:0006810,transport; GO:0006811,ion transport; GO:0006820,anion transport; GO:0008104,protein localization; GO:0008150,biologi…	PF00106.25:short chain dehydrogenase	--	--	--
TbA01G009070	0.1298	0.1929	0.1879	0.3172	0.635	0.3769	0	0	0	0	0	0	GWHBCHG00000001	7021631	7023600	+	TbA01G009070	--	K11153 retinol dehydrogenase 12 [EC:1.1.1.300] | (RefSeq) NAD(P)-binding Rossmann-fold superfamily protein (A)	ko01100: Metabolic pathways; ko01240: Biosynthesis of cofactors	hypothetical protein LSAT_6X5581 [Lactuca sativa]	TIC32_ARATH RecName: Full=Short-chain dehydrogenase TIC 32, chloroplastic {ECO:0000303|PubMed:15180984}; EC=1.1.1.-; AltName: Full=Translocon at the inner envelope membrane of chloroplasts 32 {ECO:0000303|PubMed:15180984}; Short=AtTIC32 {ECO:0000303|PubMed:15180984};	A0A6S7NWU4_LACSI SubName: Full=Uncharacterized protein {ECO:0000313|EMBL:CAB4100769.1};	At4g11410	GO:0009507,chloroplast; GO:0009941,chloroplast envelope; GO:0009706,chloroplast inner membrane; GO:0005829,cytosol; GO:0005886,plasma membrane; GO:0016491,oxidoreductase activity; GO:0015031,protein transport; GO:0003674,molecular_function; GO:0003824,catalytic activity; GO:0006810,transport; GO:0006811,ion transport; GO:0006820,anion transport; GO:0008104,protein localization; GO:0008150,biologi…	PF00106.25:short chain dehydrogenase	--	--	--
TbA01G009080	70.5082	67.4616	63.0203	66.0086	64.8145	65.5459	346.114	311.386	314.271	196.942	195.263	190.907	GWHBCHG00000001	7025041	7026688	-	TbA01G009080	--	--	--	hypothetical protein LSAT_6X5540 [Lactuca sativa]	Y5133_ARATH RecName: Full=BTB/POZ domain-containing protein At5g41330;	A0A6S7NGT3_LACSI RecName: Full=BTB domain-containing protein {ECO:0000259|PROSITE:PS50097};	At5g41330	GO:0051260,protein homooligomerization; GO:0016567,protein ubiquitination; GO:0008150,biological_process; GO:0009987,cellular process; GO:0016043,cellular component organization; GO:0022607,cellular component assembly; GO:0043933,protein-containing complex subunit organization; GO:0044085,cellular component biogenesis; GO:0051259,protein complex oligomerization; GO:0065003,protein-containing comp…	PF02214.22:BTB/POZ domain	--	--	--
TbA01G009090	105.947	111.099	112.068	101.994	97.3454	94.831	106.893	120.829	117.569	83.2703	85.4348	83.0317	GWHBCHG00000001	7031635	7033848	-	TbA01G009090	--	--	--	hypothetical protein LSAT_6X5500 [Lactuca sativa]	Y1666_ARATH RecName: Full=Uncharacterized protein At1g76660;	A0A2J6M480_LACSA SubName: Full=Uncharacterized protein {ECO:0000313|EMBL:PLY94413.1};	At5g52430	GO:0005886,plasma membrane; GO:0005575,cellular_component; GO:0016020,membrane; GO:0071944,cell periphery; GO:0110165,cellular anatomical entity	--	--	--	--
TbA01G009100	0	0	0	0	0	0	0	0	0.2303	0	0	0	GWHBCHG00000001	7035690	7036361	+	TbA01G009100	--	--	--	--	--	--	--	--	--	--	--	--
TbA01G009160	3.9315	3.2455	2.8878	5.6467	6.2795	5.5053	4.4377	4.5992	3.558	3.6208	3.2518	3.9143	GWHBCHG00000001	7081927	7086152	+	TbA01G009160	--	--	--	hypothetical protein LSAT_6X5340 [Lactuca sativa]	--	A0A2J6M479_LACSA RecName: Full=TIR domain-containing protein {ECO:0000259|SMART:SM00255};	At4g23440	GO:0000725,recombinational repair; GO:0007165,signal transduction; GO:0006139,nucleobase-containing compound metabolic process; GO:0006259,DNA metabolic process; GO:0006281,DNA repair; GO:0006310,DNA recombination; GO:0006725,cellular aromatic compound metabolic process; GO:0006807,nitrogen compound metabolic process; GO:0006950,response to stress; GO:0006974,cellular response to DNA damage stimu…	PF13676.6:TIR domain	--	--	--
TbA01G009170	0	0	0	0.1187	0	0	0	0	0	0.1098	0	0	GWHBCHG00000001	7086886	7087365	-	TbA01G009170	--	--	--	hypothetical protein LSAT_2X130361 [Lactuca sativa]	--	A0A699JGM9_TANCI SubName: Full=RNA-directed DNA polymerase, eukaryota, reverse transcriptase zinc-binding domain protein {ECO:0000313|EMBL:GFA31479.1};	--	GO:0003964,RNA-directed DNA polymerase activity; GO:0003674,molecular_function; GO:0003824,catalytic activity; GO:0016740,transferase activity; GO:0016772,transferase activity, transferring phosphorus-containing groups; GO:0016779,nucleotidyltransferase activity; GO:0034061,DNA polymerase activity; GO:0140097,catalytic activity, acting on DNA	--	--	--	--
TbA01G009180	2.0028	1.8613	2.1513	1.2712	1.6766	1.6984	1.3465	1.7924	1.4781	0.8958	1.1318	0.8141	GWHBCHG00000001	7088617	7092128	-	TbA01G009180	--	K02470 DNA gyrase subunit B [EC:5.6.2.2] | (RefSeq) GYRB3; DNA GYRASE B3 (A)	--	hypothetical protein LSAT_6X5381 [Lactuca sativa]	ARID2_ARATH RecName: Full=AT-rich interactive domain-containing protein 2; Short=ARID domain-containing protein 2; AltName: Full=ARID and ELM2 domain-containing protein 2;	A0A2J6M4I3_LACSA RecName: Full=ARID domain-containing protein {ECO:0000259|PROSITE:PS51011};	At4g11400	GO:0005634,nucleus; GO:0005773,vacuole; GO:0003677,DNA binding; GO:0003674,molecular_function; GO:0003676,nucleic acid binding; GO:0005488,binding; GO:0097159,organic cyclic compound binding; GO:1901363,heterocyclic compound binding; GO:0005575,cellular_component; GO:0005622,intracellular anatomical structure; GO:0043226,organelle; GO:0043227,membrane-bounded organelle; GO:0043229,intracellular o…	PF01388.21:ARID/BRIGHT DNA binding domain	ARID	TR	ARID
TbA01G009190	20.6003	24.5594	18.4874	17.9467	19.2558	16.5745	22.4918	16.0619	22.4706	13.712	14.6725	13.7466	GWHBCHG00000001	7095692	7098455	-	TbA01G009190	--	K19043 E3 ubiquitin-protein ligase RHF [EC:2.3.2.27] | (RefSeq) RHF2A; RING-H2 group F2A (A)	--	hypothetical protein LSAT_6X5421 [Lactuca sativa]	RHB1A_ARATH RecName: Full=Probable E3 ubiquitin-protein ligase RHB1A {ECO:0000305}; EC=2.3.2.27; AltName: Full=RING-H2 finger B1a {ECO:0000303|PubMed:9781696}; AltName: Full=RING-H2 zinc finger protein RHB1a {ECO:0000305}; AltName: Full=RING-type E3 ubiquitin transferase RHB1A {ECO:0000305};	A0A2J6M426_LACSA RecName: Full=RING-type domain-containing protein {ECO:0000259|PROSITE:PS50089};	At5g41350	GO:0005829,cytosol; GO:0046872,metal ion binding; GO:0004842,ubiquitin-protein transferase activity; GO:0003674,molecular_function; GO:0005488,binding; GO:0043167,ion binding; GO:0043169,cation binding; GO:0003824,catalytic activity; GO:0016740,transferase activity; GO:0019787,ubiquitin-like protein transferase activity; GO:0140096,catalytic activity, acting on a protein; GO:0005575,cellular_comp…	PF13639.6:Ring finger domain	--	--	--
TbA01G009200	4.4396	5.0363	3.9607	4.4319	4.4836	4.6429	6.4425	5.3892	5.959	5.8465	5.5872	4.5276	GWHBCHG00000001	7103754	7117530	-	TbA01G009200	--	K12392 AP-1 complex subunit beta-1 | (RefSeq) Adaptin family protein (A)	--	beta-adaptin-like protein B [Helianthus annuus]	APBLB_ARATH RecName: Full=Beta-adaptin-like protein B; Short=At-bB-Ad; Short=At-betaB-Ad; AltName: Full=AP complex subunit beta-B; AltName: Full=Adaptor protein complex AP subunit beta-B; AltName: Full=Beta-adaptin B; AltName: Full=Clathrin assembly protein complex beta large chain B;	A0A6S7NGJ0_LACSI RecName: Full=B2-adapt-app_C domain-containing protein {ECO:0000259|SMART:SM01020};	At4g11380	GO:0030131,clathrin adaptor complex; GO:0030665,clathrin-coated vesicle membrane; GO:0005794,Golgi apparatus; GO:0030276,clathrin binding; GO:0006886,intracellular protein transport; GO:0016192,vesicle-mediated transport; GO:0003674,molecular_function; GO:0005488,binding; GO:0005515,protein binding; GO:0006810,transport; GO:0006811,ion transport; GO:0006820,anion transport; GO:0008104,protein loc…	PF01602.20:Adaptin N terminal region	--	--	--
TbA01G009240	0.8437	1.0507	0.814	1.2014	0.9433	0.7232	0.393	0.503	0.3451	0.2615	0.1949	0.4435	GWHBCHG00000001	7140196	7147005	-	TbA01G009240	--	K16296 serine carboxypeptidase-like clade I [EC:3.4.16.-] | (RefSeq) scpl17; serine carboxypeptidase-like 17 (A)	--	hypothetical protein LSAT_2X124260 [Lactuca sativa]	SCP17_ARATH RecName: Full=Serine carboxypeptidase-like 17; EC=3.4.16.-; Flags: Precursor;	A0A6S7MDL8_LACSI SubName: Full=Uncharacterized protein {ECO:0000313|EMBL:CAB4085695.1};	At3g12203	GO:0005576,extracellular region; GO:0004185,serine-type carboxypeptidase activity; GO:0016747,transferase activity, transferring acyl groups other than amino-acyl groups; GO:0019748,secondary metabolic process; GO:0003674,molecular_function; GO:0003824,catalytic activity; GO:0004180,carboxypeptidase activity; GO:0008233,peptidase activity; GO:0008236,serine-type peptidase activity; GO:0008238,exo…	PF00450.22:Serine carboxypeptidase	--	--	--
TbA01G009250	0	0	0.2324	0.7061	0.3927	0.0777	0	0	0.5747	0.508	0.3607	0.6331	GWHBCHG00000001	7159292	7160773	-	TbA01G009250	--	K04424 sterile alpha motif and leucine zipper containing kinase AZK [EC:2.7.11.25] | (RefSeq) Protein kinase superfamily protein (A)	--	serine/threonine protein kinase, partial [Malus domestica]	EDR1_ARATH RecName: Full=Serine/threonine-protein kinase EDR1; EC=2.7.11.1; AltName: Full=MAPKK kinase EDR1; AltName: Full=Protein ENHANCED DISEASE RESISTANCE 1; Short=AtEDR1; AltName: Full=Serine/threonine/tyrosine-protein kinase 10;	D5FF38_MALDO SubName: Full=Serine/threonine protein kinase {ECO:0000313|EMBL:ABI33217.1}; Flags: Fragment;	At1g08720	GO:0005737,cytoplasm; GO:0005829,cytosol; GO:0005769,early endosome; GO:0005783,endoplasmic reticulum; GO:0005768,endosome; GO:0005634,nucleus; GO:0005886,plasma membrane; GO:0005802,trans-Golgi network; GO:0012510,trans-Golgi network transport vesicle membrane; GO:0005524,ATP binding; GO:0016301,kinase activity; GO:0004709,MAP kinase kinase kinase activity; GO:0004672,protein kinase activity; GO…	PF07714.17:Protein tyrosine kinase	--	--	--
TbA01G009260	0	0	0	0	0	0	0	0	0	0	0.0747	0	GWHBCHG00000001	7168456	7169321	+	TbA01G009260	--	--	--	hypothetical protein LSAT_1X70380 [Lactuca sativa]	--	A0A2J6JI66_LACSA RecName: Full=GRF-type domain-containing protein {ECO:0000259|Pfam:PF06839};	--	GO:0008270,zinc ion binding; GO:0003674,molecular_function; GO:0005488,binding; GO:0043167,ion binding; GO:0043169,cation binding; GO:0046872,metal ion binding; GO:0046914,transition metal ion binding	PF06839.12:GRF zinc finger	--	--	--
TbA01G009270	0	0	0	0	0	0	0	0	0	0	0	0.0956	GWHBCHG00000001	7169881	7172720	-	TbA01G009270	--	--	--	hypothetical protein LSAT_2X122800 [Lactuca sativa]	--	A0A6S7L1F4_LACSI SubName: Full=Uncharacterized protein {ECO:0000313|EMBL:CAB4071155.1};	At1g12720	--	--	--	--	--
TbA01G009280	0.9538	0.4199	0.8179	1.4499	0.7258	1.4871	1.7278	0.3538	1.6121	0.6705	1.0951	1.3928	GWHBCHG00000001	7191022	7193468	+	TbA01G009280	--	K10532 heparan-alpha-glucosaminide N-acetyltransferase [EC:2.3.1.78] | (RefSeq) heparan-alpha-glucosaminide N-acetyltransferase-like protein (DUF1624) (A)	ko00531: Glycosaminoglycan degradation; ko01100: Metabolic pathways	hypothetical protein LSAT_3X47700 [Lactuca sativa]	--	A0A6S7MI47_LACSI RecName: Full=DUF1624 domain-containing protein {ECO:0000259|Pfam:PF07786};	At5g27730	GO:0016021,integral component of membrane; GO:0005575,cellular_component; GO:0016020,membrane; GO:0031224,intrinsic component of membrane; GO:0110165,cellular anatomical entity	PF01757.22:Acyltransferase family	--	--	--
TbA01G009290	1.2263	0.189	0.3943	0.6924	0.6132	0.7384	0.4196	0.4094	0.9266	1.4285	1.2733	0.0478	GWHBCHG00000001	7197349	7204156	-	TbA01G009290	--	K16296 serine carboxypeptidase-like clade I [EC:3.4.16.-] | (RefSeq) scpl18; serine carboxypeptidase-like 18 (A)	--	hypothetical protein LSAT_2X124260 [Lactuca sativa]	SCP18_ARATH RecName: Full=Serine carboxypeptidase-like 18; EC=3.4.16.-; Flags: Precursor;	A0A2J6KJL9_LACSA SubName: Full=Uncharacterized protein {ECO:0000313|EMBL:PLY75221.1};	At2g22970	GO:0005576,extracellular region; GO:0004185,serine-type carboxypeptidase activity; GO:0016747,transferase activity, transferring acyl groups other than amino-acyl groups; GO:0019748,secondary metabolic process; GO:0003674,molecular_function; GO:0003824,catalytic activity; GO:0004180,carboxypeptidase activity; GO:0008233,peptidase activity; GO:0008236,serine-type peptidase activity; GO:0008238,exo…	PF00450.22:Serine carboxypeptidase	--	--	--
TbA01G009310	1.0866	1.5377	1.0033	1.1074	1.1542	1.2618	1.7434	1.0495	1.389	1.2908	1.3111	1.3328	GWHBCHG00000001	7228745	7235535	-	TbA01G009310	--	K16296 serine carboxypeptidase-like clade I [EC:3.4.16.-] | (RefSeq) SCPL11; serine carboxypeptidase-like 11 (A)	--	hypothetical protein LSAT_2X124260 [Lactuca sativa]	SCP11_ARATH RecName: Full=Serine carboxypeptidase-like 11; EC=3.4.16.-; Flags: Precursor;	A0A6S7MDL8_LACSI SubName: Full=Uncharacterized protein {ECO:0000313|EMBL:CAB4085695.1};	At2g22970	GO:0005576,extracellular region; GO:0004185,serine-type carboxypeptidase activity; GO:0016747,transferase activity, transferring acyl groups other than amino-acyl groups; GO:0019748,secondary metabolic process; GO:0003674,molecular_function; GO:0003824,catalytic activity; GO:0004180,carboxypeptidase activity; GO:0008233,peptidase activity; GO:0008236,serine-type peptidase activity; GO:0008238,exo…	PF00450.22:Serine carboxypeptidase	--	--	--
TbA01G009350	0.1858	0.3682	0.2988	0	0.1818	0.4796	0.4488	0.3102	0.388	0.168	0	0.1628	GWHBCHG00000001	7270010	7271095	+	TbA01G009350	--	K17710 pentatricopeptide repeat domain-containing protein 1 | (RefSeq) Tetratricopeptide repeat (TPR)-like superfamily protein (A)	--	hypothetical protein LSAT_6X5460 [Lactuca sativa]	PP117_ARATH RecName: Full=Pentatricopeptide repeat-containing protein At1g73400, mitochondrial; Flags: Precursor;	A0A6S7NNC9_LACSI SubName: Full=Uncharacterized protein {ECO:0000313|EMBL:CAB4100763.1};	At1g73400	GO:0005739,mitochondrion; GO:0005575,cellular_component; GO:0005622,intracellular anatomical structure; GO:0005737,cytoplasm; GO:0043226,organelle; GO:0043227,membrane-bounded organelle; GO:0043229,intracellular organelle; GO:0043231,intracellular membrane-bounded organelle; GO:0110165,cellular anatomical entity	PF13041.6:PPR repeat family	--	--	--
TbA01G009360	0	0	0	0	0.2356	0.0777	0	0.4691	0.1437	0.2177	0.4329	0	GWHBCHG00000001	7288836	7290320	-	TbA01G009360	--	K04424 sterile alpha motif and leucine zipper containing kinase AZK [EC:2.7.11.25] | (RefSeq) Protein kinase superfamily protein (A)	--	serine/threonine protein kinase, partial [Malus domestica]	EDR1_ARATH RecName: Full=Serine/threonine-protein kinase EDR1; EC=2.7.11.1; AltName: Full=MAPKK kinase EDR1; AltName: Full=Protein ENHANCED DISEASE RESISTANCE 1; Short=AtEDR1; AltName: Full=Serine/threonine/tyrosine-protein kinase 10;	D5FF38_MALDO SubName: Full=Serine/threonine protein kinase {ECO:0000313|EMBL:ABI33217.1}; Flags: Fragment;	At1g08720	GO:0005737,cytoplasm; GO:0005829,cytosol; GO:0005769,early endosome; GO:0005783,endoplasmic reticulum; GO:0005768,endosome; GO:0005634,nucleus; GO:0005886,plasma membrane; GO:0005802,trans-Golgi network; GO:0012510,trans-Golgi network transport vesicle membrane; GO:0005524,ATP binding; GO:0016301,kinase activity; GO:0004709,MAP kinase kinase kinase activity; GO:0004672,protein kinase activity; GO…	PF07714.17:Protein tyrosine kinase	--	--	--
TbA01G009370	0	0.0279	0	0	0	0	0	0	0.0252	0	0	0	GWHBCHG00000001	7310208	7313053	-	TbA01G009370	--	--	--	Pol [Coffea canephora]	POLX_TOBAC RecName: Full=Retrovirus-related Pol polyprotein from transposon TNT 1-94; Includes: RecName: Full=Protease; EC=3.4.23.-; Includes: RecName: Full=Reverse transcriptase; EC=2.7.7.49; Includes: RecName: Full=Endonuclease;	A0A438K4P3_VITVI SubName: Full=Copia protein {ECO:0000313|EMBL:RVX16158.1};	At3g29510	GO:0004190,aspartic-type endopeptidase activity; GO:0004519,endonuclease activity; GO:0003676,nucleic acid binding; GO:0003964,RNA-directed DNA polymerase activity; GO:0008270,zinc ion binding; GO:0015074,DNA integration; GO:0003674,molecular_function; GO:0003824,catalytic activity; GO:0004175,endopeptidase activity; GO:0008233,peptidase activity; GO:0016787,hydrolase activity; GO:0070001,asparti…	PF07727.14:Reverse transcriptase (RNA-dependent DNA polymerase)	--	--	--
TbA01G009380	0.1363	0.3377	0.7235	0.3331	0.3335	0.5278	0.1852	0	0.427	0	0.8576	0.1792	GWHBCHG00000001	7318249	7320363	+	TbA01G009380	--	K10532 heparan-alpha-glucosaminide N-acetyltransferase [EC:2.3.1.78] | (RefSeq) heparan-alpha-glucosaminide N-acetyltransferase-like protein (DUF1624) (A)	ko00531: Glycosaminoglycan degradation; ko01100: Metabolic pathways	hypothetical protein LSAT_3X47700 [Lactuca sativa]	--	A0A6S7MI47_LACSI RecName: Full=DUF1624 domain-containing protein {ECO:0000259|Pfam:PF07786};	At5g47900	GO:0016021,integral component of membrane; GO:0005575,cellular_component; GO:0016020,membrane; GO:0031224,intrinsic component of membrane; GO:0110165,cellular anatomical entity	PF07786.12:Protein of unknown function (DUF1624)	--	--	--
TbA01G009390	0.372	0.1843	0.4188	0.303	0.182	0.12	1.0671	0.7246	0.7213	0.2242	0.6129	0.2716	GWHBCHG00000001	7324895	7325979	+	TbA01G009390	--	K17710 pentatricopeptide repeat domain-containing protein 1 | (RefSeq) Tetratricopeptide repeat (TPR)-like superfamily protein (A)	--	hypothetical protein LSAT_6X5460 [Lactuca sativa]	PP117_ARATH RecName: Full=Pentatricopeptide repeat-containing protein At1g73400, mitochondrial; Flags: Precursor;	A0A6S7NNC9_LACSI SubName: Full=Uncharacterized protein {ECO:0000313|EMBL:CAB4100763.1};	At1g73400	GO:0005739,mitochondrion; GO:0005575,cellular_component; GO:0005622,intracellular anatomical structure; GO:0005737,cytoplasm; GO:0043226,organelle; GO:0043227,membrane-bounded organelle; GO:0043229,intracellular organelle; GO:0043231,intracellular membrane-bounded organelle; GO:0110165,cellular anatomical entity	PF13041.6:PPR repeat family	--	--	--
TbA01G009490	0	0	0	0	0	0	0	0	0	0	0.0404	0.0788	GWHBCHG00000001	7459368	7461940	-	TbA01G009490	--	K12135 zinc finger protein CONSTANS | (RefSeq) CO; B-box type zinc finger protein with CCT domain-containing protein (A)	ko04712: Circadian rhythm - plant	hypothetical protein LSAT_6X4580 [Lactuca sativa]	COL4_ARATH RecName: Full=Zinc finger protein CONSTANS-LIKE 4;	A0A6S7NGT0_LACSI RecName: Full=CCT domain-containing protein {ECO:0000259|PROSITE:PS51017};	At5g41380	GO:0005634,nucleus; GO:0008270,zinc ion binding; GO:0009909,regulation of flower development; GO:0003674,molecular_function; GO:0005488,binding; GO:0043167,ion binding; GO:0043169,cation binding; GO:0046872,metal ion binding; GO:0046914,transition metal ion binding; GO:0000003,reproduction; GO:0003006,developmental process involved in reproduction; GO:0007275,multicellular organism development; G…	PF06203.14:CCT motif	Others	TR	Others
TbA01G009520	13.8341	15.5314	19.5449	15.1717	16.121	16.6604	4.7893	2.9253	5.1717	1.3337	1.9061	0.8619	GWHBCHG00000001	7475551	7478612	+	TbA01G009520	--	--	--	hypothetical protein Ccrd_007881 [Cynara cardunculus var. scolymus]	--	A0A6S7NIB0_LACSI SubName: Full=Uncharacterized protein {ECO:0000313|EMBL:CAB4100756.1};	At1g63830	--	--	--	--	--
TbA01G009530	0.3497	0.3079	0.4124	0.3038	0.2661	0.3008	0.176	0.0324	0.1391	0.0351	0.1746	0.0681	GWHBCHG00000001	7483103	7485190	-	TbA01G009530	--	--	--	uncharacterized protein LOC110707404 [Chenopodium quinoa]	--	A0A2P6SKH9_ROSCH SubName: Full=Putative transcription factor interactor and regulator CCHC(Zn) family {ECO:0000313|EMBL:PRQ59185.1};	At3g30843	GO:0003676,nucleic acid binding; GO:0008270,zinc ion binding; GO:0003674,molecular_function; GO:0005488,binding; GO:0097159,organic cyclic compound binding; GO:1901363,heterocyclic compound binding; GO:0043167,ion binding; GO:0043169,cation binding; GO:0046872,metal ion binding; GO:0046914,transition metal ion binding	PF14223.6:gag-polypeptide of LTR copia-type	--	--	--
[truncated: 50,081 more rows]
