# Supplementary material for: Preliminary Analysis of the Salt-Tolerance Mechanisms of Different Varieties of Dandelion (Taraxacum mongolicum Hand.-Mazz.) Under Salt Stress
Source: Curr Issues Mol Biol. 2025 Jun 11;47(6):449. doi: 10.3390/cimb47060449 (PMC12191469; doi:10.3390/cimb47060449)
Supplement: Supplementary file 1 [file cimb-47-00449-s001.zip › Table S5A.xlsx]

## Sheet: Sheet1
ID	ACK1_fpkm	ACK2_fpkm	ACK3_fpkm	AS1_fpkm	AS2_fpkm	AS3_fpkm	ACK1_count	ACK2_count	ACK3_count	AS1_count	AS2_count	AS3_count	log2FoldChange	pvalue	padj	regulated	chr	start	end	strand	gene_name	gene_description	KEGG	KEGG pathway	NR	Swissprot	Tremble	KOG	GO	Pfam	TF-Family	TF-Category	TF-Classification
TbA02G112480	4.2015	3.1068	2.7973	238.139	233.195	243.039	71	53	49	4118	4028	4244	6.04729	0	0	up	GWHBCHG00000002	92869730	92870897	-	TbA02G112480	--	--	--	hypothetical protein LSAT_2X90361 [Lactuca sativa]	GASA6_ARATH RecName: Full=Gibberellin-regulated protein 6; AltName: Full=GAST1 protein homolog 6; Flags: Precursor;	A0A2J6KTU6_LACSA SubName: Full=Uncharacterized protein {ECO:0000313|EMBL:PLY78427.1};	At1g74670	GO:0005576,extracellular region; GO:0009740,gibberellic acid mediated signaling pathway; GO:0009750,response to fructose; GO:0009749,response to glucose; GO:0080167,response to karrikin; GO:0009744,response to sucrose; GO:0007154,cell communication; GO:0007165,signal transduction; GO:0008150,biological_process; GO:0009719,response to endogenous stimulus; GO:0009725,response to hormone; GO:0009739…	PF02704.14:Gibberellin regulated protein	--	--	--
TbA05G105240	13.6036	13.5452	12.6287	159.574	164.273	158.406	583	586	561	6998	7196	7015	3.50047	0	0	up	GWHBCHG00000005	85191344	85194276	-	TbA05G105240	--	--	--	hypothetical protein LSAT_8X6281 [Lactuca sativa]	SLAH3_ARATH RecName: Full=S-type anion channel SLAH3; AltName: Full=SLAC1-homolog protein 3;	A0A6S7P8T9_LACSI SubName: Full=Uncharacterized protein {ECO:0000313|EMBL:CAB4107550.1};	At5g24030	GO:0016021,integral component of membrane; GO:0005886,plasma membrane; GO:0008308,voltage-gated anion channel activity; GO:0006873,cellular ion homeostasis; GO:0006821,chloride transport; GO:0009651,response to salt stress; GO:0009414,response to water deprivation; GO:0003674,molecular_function; GO:0005215,transporter activity; GO:0005216,ion channel activity; GO:0005244,voltage-gated ion channel…	PF03595.17:Voltage-dependent anion channel	--	--	--
TbA05G002320	1.1464	2.0528	1.1485	106.986	100.204	100.782	26	47	27	2483	2323	2362	6.05036	1.82779719778712E-267	1.5384e-263	up	GWHBCHG00000005	2086657	2088114	+	TbA05G002320	--	--	--	36.4 kDa proline-rich protein-like [Helianthus annuus]	PRF1_SOLLC RecName: Full=36.4 kDa proline-rich protein;	A0A251UIT4_HELAN SubName: Full=Putative bifunctional inhibitor/lipid-transfer protein/seed storage 2S albumin superfamily protein {ECO:0000313|EMBL:OTG23280.1};	At2g10940	--	PF14547.6:Hydrophobic seed protein	--	--	--
TbA02G112810	60.0422	64.6924	64.991	4.4905	5.8033	5.1476	2156	2345	2419	165	213	191	-3.71757	3.42912179653926E-262	2.16463e-258	down	GWHBCHG00000002	93121540	93124840	-	TbA02G112810	--	K23953 plant cysteine oxidase [EC:1.13.11.-] | (RefSeq) 2-aminoethanethiol dioxygenase, putative (DUF1637) (A)	--	hypothetical protein LSAT_2X88760 [Lactuca sativa]	PCO2_ARATH RecName: Full=Plant cysteine oxidase 2 {ECO:0000303|PubMed:24599061}; Short=AtPCO2 {ECO:0000303|PubMed:33207269}; EC=1.13.11.20 {ECO:0000269|PubMed:24599061, ECO:0000269|PubMed:29848548, ECO:0000269|PubMed:33207269}; AltName: Full=Hypoxia-responsive unknown protein 43 {ECO:0000303|PubMed:20097791};	A0A2J6KTV6_LACSA RecName: Full=Cysteine dioxygenase {ECO:0000256|ARBA:ARBA00013133}; EC=1.13.11.20 {ECO:0000256|ARBA:ARBA00013133};	At5g39890	GO:0005829,cytosol; GO:0005634,nucleus; GO:0017172,cysteine dioxygenase activity; GO:0046872,metal ion binding; GO:0071456,cellular response to hypoxia; GO:0070483,detection of hypoxia; GO:0018171,peptidyl-cysteine oxidation; GO:0001666,response to hypoxia; GO:0003674,molecular_function; GO:0003824,catalytic activity; GO:0016491,oxidoreductase activity; GO:0016701,oxidoreductase activity, acting …	PF07847.12:PCO_ADO	--	--	--
TbA06G100280	436.233	433.511	431.71	50.1802	48.2753	45.8124	2829	2838	2902	333	320	307	-3.27217	2.80437e-261	1.41621e-257	down	GWHBCHG00000006	8726115	8726492	+	TbA06G100280	--	--	--	hypothetical protein LSAT_3X30521 [Lactuca sativa]	--	A0A2J6KFJ5_LACSA SubName: Full=Uncharacterized protein {ECO:0000313|EMBL:PLY73865.1};	--	--	--	--	--	--
TbA06G079850	120.364	114.109	136.891	15.166	14.185	15.8999	3304	3162	3895	426	398	451	-3.13243	2.62766e-247	1.10581e-243	down	GWHBCHG00000006	24927891	24929588	-	TbA06G079850	--	K13944 LOB domain-containing protein 16 | (RefSeq) LBD16; lateral organ boundaries-domain 16 (A)	--	hypothetical protein LSAT_3X80041 [Lactuca sativa]	LBD41_ARATH RecName: Full=LOB domain-containing protein 41; AltName: Full=ASYMMETRIC LEAVES 2-like protein 38; Short=AS2-like protein 38;	A0A6S7ML17_LACSI RecName: Full=LOB domain-containing protein {ECO:0000259|PROSITE:PS50891};	At3g02550	GO:0071456,cellular response to hypoxia; GO:0010468,regulation of gene expression; GO:0006355,regulation of transcription, DNA-templated; GO:0001666,response to hypoxia; GO:0006950,response to stress; GO:0008150,biological_process; GO:0009628,response to abiotic stimulus; GO:0009987,cellular process; GO:0033554,cellular response to stress; GO:0036293,response to decreased oxygen levels; GO:003629…	PF03195.14:Lateral organ boundaries (LOB) domain	LOB	TF	LOB
TbA02G130260	7.4716	6.6881	9.857	124.435	115.9	115.69	166	150	227	2829	2632	2656	3.79485	1.66557e-239	6.00794e-236	up	GWHBCHG00000002	107572205	107573689	-	TbA02G130260	--	--	--	hypothetical protein LSAT_2X124880 [Lactuca sativa]	EXPA8_ARATH RecName: Full=Expansin-A8; Short=AtEXPA8; AltName: Full=Alpha-expansin-8; Short=At-EXP8; Short=AtEx8; AltName: Full=Ath-ExpAlpha-1.11; Flags: Precursor;	A0A6S7MD89_LACSI RecName: Full=Expansin {ECO:0000256|RuleBase:RU365023};	At2g40610	GO:0005618,cell wall; GO:0005576,extracellular region; GO:0016020,membrane; GO:0009664,plant-type cell wall organization; GO:0006949,syncytium formation; GO:0008150,biological_process; GO:0009987,cellular process; GO:0016043,cellular component organization; GO:0045229,external encapsulating structure organization; GO:0071554,cell wall organization or biogenesis; GO:0071555,cell wall organization;…	PF01357.21:Pollen allergen	--	--	--
TbA07G002400	13.4586	12.0022	13.0788	95.7143	103.638	104.607	411	370	414	2991	3235	3301	2.88094	6.54701013387867E-214	2.0664e-210	up	GWHBCHG00000007	1921275	1923130	+	TbA07G002400	--	--	--	hypothetical protein LSAT_7X8261 [Lactuca sativa]	--	A0A2J6LCI7_LACSA SubName: Full=Uncharacterized protein {ECO:0000313|EMBL:PLY85041.1};	--	--	PF14309.6:Domain of unknown function (DUF4378)	--	--	--
TbA08G029470	280.215	268.978	271.549	65.8848	66.0311	65.6026	15129	14660	15197	3640	3644	3660	-2.15422	5.22134e-195	1.46488e-191	down	GWHBCHG00000008	24403053	24409102	+	TbA08G029470	--	K00454 lipoxygenase [EC:1.13.11.12] | (RefSeq) LOX2; lipoxygenase 2 (A)	ko00591: Linoleic acid metabolism; ko00592: alpha-Linolenic acid metabolism; ko01100: Metabolic pathways; ko01110: Biosynthesis of secondary metabolites	hypothetical protein LSAT_1X66961 [Lactuca sativa]	LOX21_SOLTU RecName: Full=Linoleate 13S-lipoxygenase 2-1, chloroplastic; EC=1.13.11.12; AltName: Full=Lipoxygenase 2-1; Flags: Precursor;	A0A2J6K2B2_LACSA SubName: Full=Uncharacterized protein {ECO:0000313|EMBL:PLY69202.1};	At3g45140	GO:0009570,chloroplast stroma; GO:0009534,chloroplast thylakoid; GO:0016165,linoleate 13S-lipoxygenase activity; GO:0046872,metal ion binding; GO:0016702,oxidoreductase activity, acting on single donors with incorporation of molecular oxygen, incorporation of two atoms of oxygen; GO:0006633,fatty acid biosynthetic process; GO:0010597,green leaf volatile biosynthetic process; GO:0034440,lipid oxid…	PF00305.19:Lipoxygenase	--	--	--
TbA06G066050	44.4618	45.0296	44.7812	210.835	219.343	214.945	1341	1371	1400	6507	6762	6699	2.1657	5.37823e-187	1.358e-183	up	GWHBCHG00000006	36297443	36301681	-	TbA06G066050	--	K01673 carbonic anhydrase [EC:4.2.1.1] | (RefSeq) CA1; carbonic anhydrase 1 (A)	ko00910: Nitrogen metabolism; ko01100: Metabolic pathways	hypothetical protein LSAT_0X19321 [Lactuca sativa]	CAHX_FLABI RecName: Full=Carbonic anhydrase; EC=4.2.1.1; AltName: Full=Carbonate dehydratase;	A0A6S7KSB8_LACSI RecName: Full=Carbonic anhydrase {ECO:0000256|ARBA:ARBA00012925, ECO:0000256|RuleBase:RU003956}; EC=4.2.1.1 {ECO:0000256|ARBA:ARBA00012925, ECO:0000256|RuleBase:RU003956}; AltName: Full=Carbonate dehydratase {ECO:0000256|RuleBase:RU003956};	At3g01500	GO:0005737,cytoplasm; GO:0004089,carbonate dehydratase activity; GO:0008270,zinc ion binding; GO:0015976,carbon utilization; GO:0003674,molecular_function; GO:0003824,catalytic activity; GO:0016829,lyase activity; GO:0016835,carbon-oxygen lyase activity; GO:0016836,hydro-lyase activity; GO:0005488,binding; GO:0043167,ion binding; GO:0043169,cation binding; GO:0046872,metal ion binding; GO:0046914…	PF00484.19:Carbonic anhydrase	--	--	--
TbA05G102660	2.6387	2.8488	3.2035	39.2587	39.7958	38.0736	89	97	112	1355	1372	1327	3.6552	3.26759e-184	7.50061e-181	up	GWHBCHG00000005	83219740	83225879	+	TbA05G102660	--	K05350 beta-glucosidase [EC:3.2.1.21] | (RefSeq) BGLU44; B-S glucosidase 44 (A)	ko00460: Cyanoamino acid metabolism; ko00500: Starch and sucrose metabolism; ko00999: Biosynthesis of various plant secondary metabolites; ko01100: Metabolic pathways; ko01110: Biosynthesis of secondary metabolites	hypothetical protein LSAT_8X1461 [Lactuca sativa]	BGL44_ARATH RecName: Full=Beta-glucosidase 44; Short=AtBGLU44; EC=3.2.1.21; Flags: Precursor;	A0A2J6L7U3_LACSA SubName: Full=Uncharacterized protein {ECO:0000313|EMBL:PLY83398.1};	At3g18080	GO:0005618,cell wall; GO:0022626,cytosolic ribosome; GO:0005576,extracellular region; GO:0009505,plant-type cell wall; GO:0080081,4-methylumbelliferyl-beta-D-glucopyranoside beta-glucosidase activity; GO:0047668,amygdalin beta-glucosidase activity; GO:0080083,beta-gentiobiose beta-glucosidase activity; GO:0008422,beta-glucosidase activity; GO:0004567,beta-mannosidase activity; GO:0080079,cellobio…	PF00232.18:Glycosyl hydrolase family 1	--	--	--
TbA05G018990	31.9968	34.944	33.925	5.5298	5.5668	4.9879	2030	2238	2231	359	361	327	-2.74696	2.21861e-175	4.66832e-172	down	GWHBCHG00000005	15477790	15484184	-	TbA05G018990	--	K00695 sucrose synthase [EC:2.4.1.13] | (RefSeq) SUS3; sucrose synthase 3 (A)	ko00500: Starch and sucrose metabolism; ko01100: Metabolic pathways; ko01110: Biosynthesis of secondary metabolites	hypothetical protein LSAT_8X163801 [Lactuca sativa]	SUS2_PEA RecName: Full=Sucrose synthase 2; EC=2.4.1.13; AltName: Full=Sucrose-UDP glucosyltransferase 2;	A0A6S7PW09_LACSI RecName: Full=Sucrose synthase {ECO:0000256|ARBA:ARBA00012540, ECO:0000256|RuleBase:RU280817}; EC=2.4.1.13 {ECO:0000256|ARBA:ARBA00012540, ECO:0000256|RuleBase:RU280817};	At4g02280	GO:0016157,sucrose synthase activity; GO:0005985,sucrose metabolic process; GO:0003674,molecular_function; GO:0003824,catalytic activity; GO:0008194,UDP-glycosyltransferase activity; GO:0016740,transferase activity; GO:0016757,transferase activity, transferring glycosyl groups; GO:0016758,transferase activity, transferring hexosyl groups; GO:0035251,UDP-glucosyltransferase activity; GO:0046527,gl…	PF00862.19:Sucrose synthase	--	--	--
TbA02G006500	74.5811	72.0068	72.3162	14.1479	14.2131	14.108	2957	2882	2972	574	576	578	-2.46502	4.66242e-175	9.05586e-172	down	GWHBCHG00000002	6024080	6027646	-	TbA02G006500	--	K25380 zinc metalloprotease EGY, chloroplastic [EC:3.4.24.-] | (RefSeq) EGY3; ethylene-dependent gravitropism-deficient and yellow-green-like 3 (A)	--	hypothetical protein LSAT_9X113340 [Lactuca sativa]	EGY3_ARATH RecName: Full=Probable zinc metallopeptidase EGY3, chloroplastic; EC=3.4.24.-; AltName: Full=Protein ETHYLENE-DEPENDENT GRAVITROPISM-DEFICIENT AND YELLOW-GREEN 3; Short=AtEGY3; Flags: Precursor;	A0A6S7QR62_LACSI SubName: Full=Uncharacterized protein {ECO:0000313|EMBL:CAB4116101.1};	At1g17870	GO:0031969,chloroplast membrane; GO:0016021,integral component of membrane; GO:0008237,metallopeptidase activity; GO:0003674,molecular_function; GO:0003824,catalytic activity; GO:0008233,peptidase activity; GO:0016787,hydrolase activity; GO:0140096,catalytic activity, acting on a protein; GO:0005575,cellular_component; GO:0005622,intracellular anatomical structure; GO:0005737,cytoplasm; GO:000950…	PF02163.22:Peptidase family M50	--	--	--
TbA02G121810	7.1618	6.3769	6.6297	48.5466	47.2645	47.1131	346	311	332	2400	2334	2352	2.72676	3.09347e-172	5.5793e-169	up	GWHBCHG00000002	100252995	100259223	-	TbA02G121810	--	K09872 aquaporin PIP | (RefSeq) PIP2;4; plasma membrane intrinsic protein 2;4 (A)	--	hypothetical protein LSAT_2X108980 [Lactuca sativa]	PIP24_ARATH RecName: Full=Probable aquaporin PIP2-4; AltName: Full=Plasma membrane intrinsic protein 2.4; Short=AtPIP2;4; Contains: RecName: Full=Probable aquaporin PIP2-4, N-terminally processed;	A0A6S7MBT9_LACSI SubName: Full=Uncharacterized protein {ECO:0000313|EMBL:CAB4085212.1};	At5g60660	GO:0016021,integral component of membrane; GO:0005886,plasma membrane; GO:0009506,plasmodesma; GO:0015250,water channel activity; GO:0080170,hydrogen peroxide transmembrane transport; GO:0009737,response to abscisic acid; GO:0048767,root hair elongation; GO:0003674,molecular_function; GO:0005215,transporter activity; GO:0005372,water transmembrane transporter activity; GO:0015267,channel activity…	PF00230.20:Major intrinsic protein	--	--	--
TbA02G109370	8.8513	7.6641	10.5633	118.216	101.157	104.376	135	118	167	1845	1577	1645	3.48424	1.68549e-167	2.83724e-164	up	GWHBCHG00000002	90280484	90282077	+	TbA02G109370		--	--	hypothetical protein LSAT_2X83561 [Lactuca sativa]	--	A0A2J6LZB1_LACSA SubName: Full=Uncharacterized protein {ECO:0000313|EMBL:PLY92670.1};	--	--	--	--	--	--
novel.4196	88.1392	93.5193	94.5875	401.1	430.359	401.569	1308	1401	1455	6091	6528	6158	2.06013	2.76574e-165	4.36468e-162	up	GWHBCHG00000002	69322083	69323711	-	--	--	--	--	Gibberellin regulated protein [Cynara cardunculus var. scolymus]	SNAK2_SOLTU RecName: Full=Snakin-2; Flags: Precursor;	A0A118K4N4_CYNCS SubName: Full=Gibberellin regulated protein {ECO:0000313|EMBL:KVI07785.1};	At4g09600	GO:0005618,cell wall; GO:0005576,extracellular region; GO:0006952,defense response; GO:0006950,response to stress; GO:0008150,biological_process; GO:0050896,response to stimulus; GO:0005575,cellular_component; GO:0030312,external encapsulating structure; GO:0071944,cell periphery; GO:0110165,cellular anatomical entity	PF02704.14:Gibberellin regulated protein	--	--	--
TbA06G093080	117.881	114.305	131.381	29.4518	28.382	28.0746	3974	3890	4591	1016	978	978	-2.17758	1.54014e-161	2.28756e-158	down	GWHBCHG00000006	14404798	14407013	+	TbA06G093080	--	K19366 spartin | (RefSeq) ERD7; Senescence/dehydration-associated protein-like protein (A)	ko04144: Endocytosis	hypothetical protein LSAT_3X46320 [Lactuca sativa]	ERD7_ARATH RecName: Full=Protein EARLY-RESPONSIVE TO DEHYDRATION 7, chloroplastic {ECO:0000303|PubMed:8075396}; Flags: Precursor;	A0A2J6K9T4_LACSA RecName: Full=Senescence domain-containing protein {ECO:0000259|Pfam:PF06911};	At2g17840	GO:0009507,chloroplast; GO:0005886,plasma membrane; GO:0007623,circadian rhythm; GO:0009737,response to abscisic acid; GO:0009409,response to cold; GO:0009644,response to high light intensity; GO:0009651,response to salt stress; GO:0009414,response to water deprivation; GO:0008150,biological_process; GO:0048511,rhythmic process; GO:0009719,response to endogenous stimulus; GO:0009725,response to h…	PF06911.12:Senescence-associated protein	--	--	--
TbA04G064930	1.8742	1.4389	2.2149	50.4593	46.0235	47.2027	40	31	49	1102	1004	1041	4.60282	1.21918e-159	1.71023e-156	up	GWHBCHG00000004	25896890	25898494	+	TbA04G064930	--	K20628 expansin | (RefSeq) EXPB3; expansin B3 (A)	--	hypothetical protein LSAT_9X59761 [Lactuca sativa]	EXPA8_ARATH RecName: Full=Expansin-A8; Short=AtEXPA8; AltName: Full=Alpha-expansin-8; Short=At-EXP8; Short=AtEx8; AltName: Full=Ath-ExpAlpha-1.11; Flags: Precursor;	A0A6S7Q2I3_LACSI RecName: Full=Expansin {ECO:0000256|RuleBase:RU365023};	At2g40610	GO:0005618,cell wall; GO:0005576,extracellular region; GO:0016020,membrane; GO:0009664,plant-type cell wall organization; GO:0006949,syncytium formation; GO:0008150,biological_process; GO:0009987,cellular process; GO:0016043,cellular component organization; GO:0045229,external encapsulating structure organization; GO:0071554,cell wall organization or biogenesis; GO:0071555,cell wall organization;…	PF01357.21:Pollen allergen	--	--	--
TbA08G032570	4192.99	3755.91	3439.12	689.849	585.27	631.514	55175	49892	46909	9289	7872	8587	-2.67987	2.22672e-157	2.95919e-154	down	GWHBCHG00000008	26961646	26962509	-	TbA08G032570	--	--	--	hypothetical protein LSAT_1X72941 [Lactuca sativa]	NLTP_HELAN RecName: Full=Non-specific lipid-transfer protein; Short=LTP; Short=NsLTP; AltName: Full=SDI-9; Flags: Precursor;	A0A2J6L6H4_LACSA RecName: Full=Non-specific lipid-transfer protein {ECO:0000256|RuleBase:RU000628};	At2g38540	GO:0008289,lipid binding; GO:0006869,lipid transport; GO:0003674,molecular_function; GO:0005488,binding; GO:0006810,transport; GO:0006811,ion transport; GO:0006820,anion transport; GO:0008150,biological_process; GO:0010876,lipid localization; GO:0033036,macromolecule localization; GO:0051179,localization; GO:0051234,establishment of localization; GO:0071702,organic substance transport	PF00234.22:Protease inhibitor/seed storage/LTP family	--	--	--
TbA07G104760	3.4187	3.7219	3.9186	40.9844	41.6595	38.4567	101	111	120	1239	1258	1174	3.35558	3.08573e-157	3.89573e-154	up	GWHBCHG00000007	84322990	84325445	-	TbA07G104760	--	K01728 pectate lyase [EC:4.2.2.2] | (RefSeq) Pectate lyase family protein (A)	ko00040: Pentose and glucuronate interconversions; ko01100: Metabolic pathways	hypothetical protein LSAT_5X12880 [Lactuca sativa]	PLY5_ARATH RecName: Full=Probable pectate lyase 5; EC=4.2.2.2; Flags: Precursor;	A0A2J6JXS4_LACSA RecName: Full=Pectate lyase {ECO:0000256|ARBA:ARBA00012272, ECO:0000256|RuleBase:RU361123}; EC=4.2.2.2 {ECO:0000256|ARBA:ARBA00012272, ECO:0000256|RuleBase:RU361123};	At1g67750	GO:0005739,mitochondrion; GO:0046872,metal ion binding; GO:0030570,pectate lyase activity; GO:0045490,pectin catabolic process; GO:0003674,molecular_function; GO:0005488,binding; GO:0043167,ion binding; GO:0043169,cation binding; GO:0003824,catalytic activity; GO:0016829,lyase activity; GO:0016835,carbon-oxygen lyase activity; GO:0016837,carbon-oxygen lyase activity, acting on polysaccharides; GO…	PF00544.19:Pectate lyase	--	--	--
TbA06G105300	2.6197	2.5302	2.4641	20.6981	19.5167	20.0152	200	195	195	1617	1523	1579	2.88584	1.1098e-152	1.33441e-149	up	GWHBCHG00000006	4646421	4653084	-	TbA06G105300	--	--	--	hypothetical protein LSAT_3X16641 [Lactuca sativa]	ALMTE_ARATH RecName: Full=Aluminum-activated malate transporter 14; Short=AtALMT14;	A0A2J6LPE1_LACSA SubName: Full=Uncharacterized protein {ECO:0000313|EMBL:PLY89192.1};	At5g46610	GO:0016021,integral component of membrane; GO:0009705,plant-type vacuole membrane; GO:0015743,malate transport; GO:0006810,transport; GO:0006811,ion transport; GO:0006820,anion transport; GO:0006835,dicarboxylic acid transport; GO:0008150,biological_process; GO:0015711,organic anion transport; GO:0015740,C4-dicarboxylate transport; GO:0015849,organic acid transport; GO:0046942,carboxylic acid tra…	PF11744.8:Aluminium activated malate transporter	--	--	--
TbA08G041970	66.4038	60.7857	66.7908	277.669	265.733	259.165	2700	2495	2815	11553	11044	10889	1.95094	5.13207e-144	5.89022e-141	up	GWHBCHG00000008	34304081	34307261	-	TbA08G041970	--	K14638 solute carrier family 15 (peptide/histidine transporter), member 3/4 | (RefSeq) PTR1; peptide transporter 1 (A)	--	hypothetical protein LSAT_1X83321 [Lactuca sativa]	PTR14_ARATH RecName: Full=Protein NRT1/ PTR FAMILY 7.3; Short=AtNPF7.3; AltName: Full=Nitrate transporter 1.5;	A0A6S7M4P6_LACSI SubName: Full=Uncharacterized protein {ECO:0000313|EMBL:CAB4081036.1};	At1g32450	GO:0016021,integral component of membrane; GO:0005886,plasma membrane; GO:0015112,nitrate transmembrane transporter activity; GO:0015386,potassium:proton antiporter activity; GO:0015293,symporter activity; GO:0010150,leaf senescence; GO:0015706,nitrate transport; GO:0055075,potassium ion homeostasis; GO:1902600,proton transmembrane transport; GO:0010167,response to nitrate; GO:0003674,molecular_f…	PF00854.21:POT family	--	--	--
novel.702	43.87	48.0861	55.7456	9.6975	11.5732	11.2128	4695	5195	6184	1062	1266	1240	-2.28027	1.7008e-137	1.86718e-134	down	GWHBCHG00000001	26954175	26960412	+	--	--	K05643 ATP-binding cassette, subfamily A (ABC1), member 3 | (RefSeq) ABCA1; ATP-binding cassette A1 (A)	ko02010: ABC transporters	hypothetical protein LSAT_7X75980 [Lactuca sativa]	AB1A_ARATH RecName: Full=ABC transporter A family member 1; Short=ABC transporter ABCA.1; Short=AtABCA1; AltName: Full=ABC one homolog protein 1; Short=AtAOH1;	A0A6S7MKF8_LACSI RecName: Full=zf-RVT domain-containing protein {ECO:0000259|Pfam:PF13966};	At2g41700	GO:0016021,integral component of membrane; GO:0043231,intracellular membrane-bounded organelle; GO:0005774,vacuolar membrane; GO:0005524,ATP binding; GO:0042626,ATPase-coupled transmembrane transporter activity; GO:0005319,lipid transporter activity; GO:0006869,lipid transport; GO:0000166,nucleotide binding; GO:0003674,molecular_function; GO:0005488,binding; GO:0017076,purine nucleotide binding; …	PF13966.6:zinc-binding in reverse transcriptase	--	--	--
TbA07G035150	24.4978	20.0836	27.7087	213.481	198.514	200.451	145	120	170	1293	1201	1226	2.98657	3.65292e-127	3.84317e-124	up	GWHBCHG00000007	28927947	28928291	+	TbA07G035150	--	--	--	hypothetical protein LSAT_7X58100 [Lactuca sativa]	--	A0A2J6K0W4_LACSA SubName: Full=Uncharacterized protein {ECO:0000313|EMBL:PLY68704.1};	At1g72510	--	PF07911.13:Protein of unknown function (DUF1677)	--	--	--
TbA01G014010	155.958	155.17	167.307	53.5661	56.5009	55.0662	8439	8476	9384	2966	3125	3079	-1.63233	2.02389e-126	2.04413e-123	down	GWHBCHG00000001	11130580	11137134	+	TbA01G014010	--	K15920 xylan 1,4-beta-xylosidase [EC:3.2.1.37] | (RefSeq) XYL4; beta-D-xylosidase 4 (A)	ko00520: Amino sugar and nucleotide sugar metabolism; ko01100: Metabolic pathways	hypothetical protein LSAT_6X19060 [Lactuca sativa]	BXL1_ARATH RecName: Full=Beta-D-xylosidase 1; Short=AtBXL1; EC=3.2.1.-; AltName: Full=Alpha-L-arabinofuranosidase; EC=3.2.1.55; Flags: Precursor;	A0A2J6JLT1_LACSA RecName: Full=Fn3_like domain-containing protein {ECO:0000259|SMART:SM01217};	At5g49360	GO:0048046,apoplast; GO:0009505,plant-type cell wall; GO:0009536,plastid; GO:0046556,alpha-L-arabinofuranosidase activity; GO:0009044,xylan 1,4-beta-xylosidase activity; GO:0031222,arabinan catabolic process; GO:0010214,seed coat development; GO:0045493,xylan catabolic process; GO:0003674,molecular_function; GO:0003824,catalytic activity; GO:0004553,hydrolase activity, hydrolyzing O-glycosyl comp…	PF01915.22:Glycosyl hydrolase family 3 C-terminal domain	--	--	--
TbA02G106890	30.0805	33.2471	38.8418	138.969	142.983	143.866	1365	1523	1827	6453	6632	6746	1.96449	2.27202e-124	2.20649e-121	up	GWHBCHG00000002	88326367	88330492	-	TbA02G106890	--	K19600 tubby and related proteins | (RefSeq) TLP2; tubby like protein 2 (A)	--	hypothetical protein LSAT_2X76561 [Lactuca sativa]	TLP5_ORYSJ RecName: Full=Tubby-like F-box protein 5; Short=OsTLP5; AltName: Full=Tubby-like F-box protein 8; Short=OsTLP8;	A0A6S7M9H3_LACSI RecName: Full=Tubby-like F-box protein {ECO:0000256|RuleBase:RU361125};	At1g47270	--	PF01167.18:Tub family	bHLH	TF	bHLH
TbA03G003780	1.4631	1.0968	1.1826	28.442	28.0097	28.0124	37	28	31	736	724	732	4.39962	6.42103e-122	6.00485e-119	up	GWHBCHG00000003	106268349	106269998	+	TbA03G003780	--	K20628 expansin | (RefSeq) EXPB3; expansin B3 (A)	--	expansin protein, partial [Chrysanthemum x morifolium]	EXPA1_ARATH RecName: Full=Expansin-A1; Short=AtEXPA1; AltName: Full=Alpha-expansin-1; Short=At-EXP1; Short=AtEx1; AltName: Full=Ath-ExpAlpha-1.2; Flags: Precursor;	A0A2D3C347_CHRMO RecName: Full=Expansin {ECO:0000256|RuleBase:RU365023}; Flags: Fragment;	At1g69530	GO:0005618,cell wall; GO:0005576,extracellular region; GO:0016020,membrane; GO:0009664,plant-type cell wall organization; GO:0008150,biological_process; GO:0009987,cellular process; GO:0016043,cellular component organization; GO:0045229,external encapsulating structure organization; GO:0071554,cell wall organization or biogenesis; GO:0071555,cell wall organization; GO:0071669,plant-type cell wall…	PF01357.21:Pollen allergen	--	--	--
TbA06G077630	32.1541	29.9084	24.7388	182.956	176.18	171.855	721	677	575	4198	4038	3982	2.51086	2.6679e-120	2.40587e-117	up	GWHBCHG00000006	26624826	26626868	+	TbA06G077630	--	K08235 xyloglucan:xyloglucosyl transferase [EC:2.4.1.207] | (RefSeq) XTH6; xyloglucan endotransglucosylase/hydrolase 6 (A)	--	hypothetical protein LSAT_3X84840 [Lactuca sativa]	XTH6_ARATH RecName: Full=Probable xyloglucan endotransglucosylase/hydrolase protein 6; Short=At-XTH6; Short=XTH-6; EC=2.4.1.207; Flags: Precursor;	A0A6S7MPM1_LACSI RecName: Full=Xyloglucan endotransglucosylase/hydrolase {ECO:0000256|RuleBase:RU361120}; EC=2.4.1.207 {ECO:0000256|RuleBase:RU361120};	At5g65730	GO:0048046,apoplast; GO:0005618,cell wall; GO:0004553,hydrolase activity, hydrolyzing O-glycosyl compounds; GO:0016762,xyloglucan:xyloglucosyl transferase activity; GO:0042546,cell wall biogenesis; GO:0071555,cell wall organization; GO:0009414,response to water deprivation; GO:0010411,xyloglucan metabolic process; GO:0003674,molecular_function; GO:0003824,catalytic activity; GO:0016787,hydrolase …	PF00722.21:Glycosyl hydrolases family 16	--	--	--
TbA06G001760	121.139	117.072	90.7919	19.0637	18.7401	19.3522	6185	6034	4805	996	978	1021	-2.62949	2.36581e-115	2.05989e-112	down	GWHBCHG00000006	85621947	85625961	+	TbA06G001760	--	--	--	hypothetical protein LSAT_3X138421 [Lactuca sativa]	BAG6_ARATH RecName: Full=BAG family molecular chaperone regulator 6 {ECO:0000303|Ref.3}; AltName: Full=Bcl-2-associated athanogene 6 {ECO:0000303|Ref.3}; AltName: Full=CaM-binding protein 1 {ECO:0000303|PubMed:16003391}; Contains: RecName: Full=Cleaved BAG6 {ECO:0000303|PubMed:26739014};	A0A2J6M4E3_LACSA RecName: Full=BAG domain-containing protein {ECO:0000259|PROSITE:PS51035};	At2g46240	GO:0009506,plasmodesma; GO:0005516,calmodulin binding; GO:0051087,chaperone binding; GO:0006914,autophagy; GO:0050832,defense response to fungus; GO:0012502,induction of programmed cell death; GO:0010508,positive regulation of autophagy; GO:0006457,protein folding; GO:0009408,response to heat; GO:0010228,vegetative to reproductive phase transition of meristem; GO:0003674,molecular_function; GO:00…	PF02179.16:BAG domain	--	--	--
TbA08G027060	68.0024	58.278	60.0545	345.269	291.338	316.019	1253	1084	1147	6510	5487	6017	2.25491	5.786e-115	4.86988e-112	up	GWHBCHG00000008	22408887	22410075	+	TbA08G027060	--	K09873 aquaporin TIP | (RefSeq) GAMMA-TIP; gamma tonoplast intrinsic protein (A)	--	hypothetical protein LSAT_1X64661 [Lactuca sativa]	TIP11_ARATH RecName: Full=Aquaporin TIP1-1; AltName: Full=Aquaporin TIP; AltName: Full=Gamma-tonoplast intrinsic protein; Short=Gamma-TIP; AltName: Full=Tonoplast intrinsic protein 1-1; Short=AtTIP1;1; AltName: Full=Tonoplast intrinsic protein, root-specific RB7;	A0A6S7M5C6_LACSI SubName: Full=Uncharacterized protein {ECO:0000313|EMBL:CAB4080323.1};	At2g36830	GO:0042807,central vacuole; GO:0009941,chloroplast envelope; GO:0016021,integral component of membrane; GO:0009705,plant-type vacuole membrane; GO:0000326,protein storage vacuole; GO:0005774,vacuolar membrane; GO:0005773,vacuole; GO:0015204,urea transmembrane transporter activity; GO:0015250,water channel activity; GO:0080170,hydrogen peroxide transmembrane transport; GO:0015840,urea transport; G…	PF00230.20:Major intrinsic protein	--	--	--
TbA03G120480	3.8448	5.1799	7.7153	74.3203	87.7195	72.407	50	68	104	989	1166	973	3.71235	7.07935e-115	5.76625e-112	up	GWHBCHG00000003	11630820	11631857	-	TbA03G120480	--	--	--	hypothetical protein LSAT_4X162200 [Lactuca sativa]	SNAK1_SOLTU RecName: Full=Snakin-1; Flags: Precursor;	A0A2J6L0L7_LACSA SubName: Full=Uncharacterized protein {ECO:0000313|EMBL:PLY80855.1};	At2g39540	GO:0005618,cell wall; GO:0005576,extracellular region; GO:0006952,defense response; GO:0006950,response to stress; GO:0008150,biological_process; GO:0050896,response to stimulus; GO:0005575,cellular_component; GO:0030312,external encapsulating structure; GO:0071944,cell periphery; GO:0110165,cellular anatomical entity	--	--	--	--
TbA02G106540	2205.18	1827.19	1830.68	444.997	357.518	378.427	29623	24778	25491	6117	4909	5253	-2.41209	1.96503e-112	1.55053e-109	down	GWHBCHG00000002	88031988	88032866	-	TbA02G106540	--	--	--	hypothetical protein LSAT_2X78000 [Lactuca sativa]	DHN1_MAIZE RecName: Full=Dehydrin DHN1; AltName: Full=M3; AltName: Full=RAB-17 protein;	A0A2J6LBJ4_LACSA SubName: Full=Uncharacterized protein {ECO:0000313|EMBL:PLY84667.1};	--	GO:0005829,cytosol; GO:0012506,vesicle membrane; GO:0070300,phosphatidic acid binding; GO:1901611,phosphatidylglycerol binding; GO:0035091,phosphatidylinositol binding; GO:0001786,phosphatidylserine binding; GO:0009631,cold acclimation; GO:0009737,response to abscisic acid; GO:0009414,response to water deprivation; GO:0003674,molecular_function; GO:0005488,binding; GO:0005543,phospholipid binding…	PF00257.19:Dehydrin	--	--	--
TbA02G095600	0.6441	0.9425	0.8191	10.6856	12.6882	10.6667	44	65	58	747	886	753	3.72448	2.38179e-112	1.82243e-109	up	GWHBCHG00000002	78985515	78990138	-	TbA02G095600	--	--	--	hypothetical protein LSAT_2X51461 [Lactuca sativa]	--	A0A6S7M752_LACSI RecName: Full=Extensin_2 domain-containing protein {ECO:0000259|Pfam:PF04554};	--	GO:0005199,structural constituent of cell wall; GO:0009664,plant-type cell wall organization; GO:0003674,molecular_function; GO:0005198,structural molecule activity; GO:0008150,biological_process; GO:0009987,cellular process; GO:0016043,cellular component organization; GO:0045229,external encapsulating structure organization; GO:0071554,cell wall organization or biogenesis; GO:0071555,cell wall o…	PF01190.17:Pollen proteins Ole e I like	--	--	--
TbA06G078770	61.6082	55.6068	47.5313	347.556	300.447	317.906	1373	1251	1098	7926	6844	7321	2.44962	1.46982e-111	1.09156e-108	up	GWHBCHG00000006	25830590	25832624	+	TbA06G078770	--	K08235 xyloglucan:xyloglucosyl transferase [EC:2.4.1.207] | (RefSeq) XTH6; xyloglucan endotransglucosylase/hydrolase 6 (A)	--	hypothetical protein LSAT_3X84840 [Lactuca sativa]	XTH6_ARATH RecName: Full=Probable xyloglucan endotransglucosylase/hydrolase protein 6; Short=At-XTH6; Short=XTH-6; EC=2.4.1.207; Flags: Precursor;	A0A6S7MPM1_LACSI RecName: Full=Xyloglucan endotransglucosylase/hydrolase {ECO:0000256|RuleBase:RU361120}; EC=2.4.1.207 {ECO:0000256|RuleBase:RU361120};	At5g65730	GO:0048046,apoplast; GO:0005618,cell wall; GO:0004553,hydrolase activity, hydrolyzing O-glycosyl compounds; GO:0016762,xyloglucan:xyloglucosyl transferase activity; GO:0042546,cell wall biogenesis; GO:0071555,cell wall organization; GO:0009414,response to water deprivation; GO:0010411,xyloglucan metabolic process; GO:0003674,molecular_function; GO:0003824,catalytic activity; GO:0016787,hydrolase …	PF00722.21:Glycosyl hydrolases family 16	--	--	--
TbA08G021570	24.1099	25.8519	26.114	1.8987	1.6416	1.8802	546	591	613	44	38	44	-3.90826	1.12601e-109	8.12333e-107	down	GWHBCHG00000008	17901192	17902604	-	TbA08G021570	--	--	--	hypothetical protein LSAT_1X50761 [Lactuca sativa]	--	A0A6S7M3J9_LACSI SubName: Full=Uncharacterized protein {ECO:0000313|EMBL:CAB4079896.1};	At3g10040	--	PF13837.6:Myb/SANT-like DNA-binding domain	Trihelix	TF	Trihelix
novel.12138	43.6238	39.9861	48.3223	3.544	3.8051	5.7476	830	768	953	69	74	113	-3.42854	2.15389e-108	1.51071e-105	down	GWHBCHG00000006	12123490	12142865	+	--	--	--	--	putative reverse transcriptase domain-containing protein [Helianthus annuus]	--	A0A6S7MLH3_LACSI SubName: Full=Uncharacterized protein {ECO:0000313|EMBL:CAB4088913.1};	At4g16910	GO:0003676,nucleic acid binding; GO:0008270,zinc ion binding; GO:0003674,molecular_function; GO:0005488,binding; GO:0097159,organic cyclic compound binding; GO:1901363,heterocyclic compound binding; GO:0043167,ion binding; GO:0043169,cation binding; GO:0046872,metal ion binding; GO:0046914,transition metal ion binding	PF03732.17:Retrotransposon gag protein	--	--	--
TbA07G022290	96.5181	99.6788	86.0152	24.0737	24.1666	23.5574	4302	4485	3974	1098	1101	1085	-2.0761	4.22227e-108	2.88141e-105	down	GWHBCHG00000007	18434011	18438139	-	TbA07G022290	--	K24976 Trk/Ktr/HKT type cation transporter | (RefSeq) HKT1; high-affinity K+ transporter 1 (A)	--	hypothetical protein LSAT_7X57901 [Lactuca sativa]	HKT1_ARATH RecName: Full=Sodium transporter HKT1; Short=AtHKT1;	A0A6S7NW43_LACSI SubName: Full=Uncharacterized protein {ECO:0000313|EMBL:CAB4105736.1};	At4g10310	GO:0016021,integral component of membrane; GO:0005886,plasma membrane; GO:0008324,cation transmembrane transporter activity; GO:0015079,potassium ion transmembrane transporter activity; GO:0015081,sodium ion transmembrane transporter activity; GO:0006813,potassium ion transport; GO:0006970,response to osmotic stress; GO:0009651,response to salt stress; GO:0006814,sodium ion transport; GO:0003674,…	PF02386.16:Cation transport protein	--	--	--
TbA01G125200	102.096	91.9625	109.695	27.3342	23.5893	22.8857	3307	3007	3683	906	781	766	-2.13691	6.11853e-108	4.0656e-105	down	GWHBCHG00000001	100071605	100074396	-	TbA01G125200	--	K05280 flavonoid 3'-monooxygenase [EC:1.14.14.82] | (RefSeq) TT7; Cytochrome P450 superfamily protein (A)	ko00941: Flavonoid biosynthesis; ko00944: Flavone and flavonol biosynthesis; ko01100: Metabolic pathways; ko01110: Biosynthesis of secondary metabolites	hypothetical protein LSAT_5X136321 [Lactuca sativa]	C92C6_MAIZE RecName: Full=Trimethyltridecatetraene synthase {ECO:0000303|PubMed:27662898}; EC=1.14.14.58 {ECO:0000269|PubMed:27662898}; AltName: Full=Cytochrome P-450 20 {ECO:0000312|EMBL:ONM27923.1}; AltName: Full=Cytochrome P450 92C6 {ECO:0000303|PubMed:27662898};	A0A6S7NA45_LACSI SubName: Full=Uncharacterized protein {ECO:0000313|EMBL:CAB4098168.1};	At5g07990	GO:0016021,integral component of membrane; GO:0097007,4,8,12-trimethyltrideca-1,3,7,11-tetraene synthase activity; GO:0020037,heme binding; GO:0005506,iron ion binding; GO:0010333,terpene synthase activity; GO:0080027,response to herbivore; GO:0016114,terpenoid biosynthetic process; GO:0003674,molecular_function; GO:0003824,catalytic activity; GO:0004497,monooxygenase activity; GO:0016491,oxidore…	PF00067.22:Cytochrome P450	--	--	--
novel.1991	9.5616	6.9567	8.3384	62.1349	60.5661	59.7533	177	130	160	1177	1146	1143	2.7778	3.58382e-107	2.32029e-104	up	GWHBCHG00000001	101230317	101231651	-	--	--	K09873 aquaporin TIP | (RefSeq) DELTA-TIP; delta tonoplast integral protein (A)	--	hypothetical protein LSAT_5X134601 [Lactuca sativa]	TIP21_ARATH RecName: Full=Aquaporin TIP2-1; AltName: Full=Delta-tonoplast intrinsic protein; Short=Delta-TIP; AltName: Full=Tonoplast intrinsic protein 2-1; Short=AtTIP2;1; Contains: RecName: Full=Aquaporin TIP2-1, N-terminally processed;	A0A6S7NAB9_LACSI SubName: Full=Uncharacterized protein {ECO:0000313|EMBL:CAB4098244.1};	At3g16240	GO:0005618,cell wall; GO:0042807,central vacuole; GO:0009941,chloroplast envelope; GO:0005794,Golgi apparatus; GO:0016021,integral component of membrane; GO:0009505,plant-type cell wall; GO:0009705,plant-type vacuole membrane; GO:0005886,plasma membrane; GO:0009506,plasmodesma; GO:0000326,protein storage vacuole; GO:0005774,vacuolar membrane; GO:0005773,vacuole; GO:0042802,identical protein bindi…	PF00230.20:Major intrinsic protein	--	--	--
TbA05G029670	41.0228	38.9321	42.8031	155.791	151.875	149.849	834	799	902	3241	3156	3148	1.80063	1.11142e-106	7.01587e-104	up	GWHBCHG00000005	24171000	24173700	-	TbA05G029670	--	K20628 expansin | (RefSeq) EXPB1; expansin B1 (A)	--	hypothetical protein LSAT_8X121820 [Lactuca sativa]	EXLA1_ARATH RecName: Full=Expansin-like A1; Short=At-EXPL1; Short=AtEXLA1; Short=AtEXPL1; AltName: Full=Ath-ExpBeta-2.1; Flags: Precursor;	A0A6S7Q1D3_LACSI SubName: Full=Uncharacterized protein {ECO:0000313|EMBL:CAB4111139.1};	At3g45970	GO:0005618,cell wall; GO:0005576,extracellular region; GO:0005794,Golgi apparatus; GO:0016021,integral component of membrane; GO:0009505,plant-type cell wall; GO:0009506,plasmodesma; GO:0099503,secretory vesicle; GO:0005575,cellular_component; GO:0030312,external encapsulating structure; GO:0071944,cell periphery; GO:0110165,cellular anatomical entity; GO:0005622,intracellular anatomical structur…	PF01357.21:Pollen allergen	--	--	--
TbA04G020880	348.354	376.019	368.211	128.78	131.287	125.084	6347	6916	6954	2401	2445	2355	-1.60253	2.07307e-104	1.27671e-101	down	GWHBCHG00000004	60879469	60881780	-	TbA04G020880	--	K14009 B-cell receptor-associated protein 31 | (RefSeq) B-cell receptor-associated 31-like protein (A)	ko04141: Protein processing in endoplasmic reticulum	hypothetical protein LSAT_7X98541 [Lactuca sativa]	--	A0A6S7PI54_LACSI RecName: Full=Endoplasmic reticulum transmembrane protein {ECO:0000256|RuleBase:RU367026};	At5g42570	GO:0005789,endoplasmic reticulum membrane; GO:0016021,integral component of membrane; GO:0006888,endoplasmic reticulum to Golgi vesicle-mediated transport; GO:0006886,intracellular protein transport; GO:0070973,protein localization to endoplasmic reticulum exit site; GO:0006810,transport; GO:0008150,biological_process; GO:0009987,cellular process; GO:0016192,vesicle-mediated transport; GO:0046907…	PF17675.1:Apg6 coiled-coil region	--	--	--
TbA04G009330	38.4978	39.3615	44.0512	148.12	149.697	146.779	747	771	886	2941	2969	2943	1.77009	3.79478e-104	2.28139e-101	up	GWHBCHG00000004	70701954	70703154	+	TbA04G009330	--	--	--	hypothetical protein LSAT_7X75940 [Lactuca sativa]	--	A0A2J6LX99_LACSA RecName: Full=VOC domain-containing protein {ECO:0000259|PROSITE:PS51819};	At1g15380	--	PF00903.25:Glyoxalase/Bleomycin resistance protein/Dioxygenase superfamily	--	--	--
TbA02G095480	6.5742	7.094	6.5689	52.5444	48.9854	55.3282	112	122	116	916	853	974	2.85672	1.69761e-103	9.9685e-101	up	GWHBCHG00000002	78919452	78920616	+	TbA02G095480	--	--	--	hypothetical protein LSAT_2X51320 [Lactuca sativa]	--	A0A2J6MB70_LACSA SubName: Full=Uncharacterized protein {ECO:0000313|EMBL:PLY96836.1};	At1g05870	--	PF07939.11:Protein of unknown function (DUF1685)	--	--	--
TbA01G123300	19.7642	12.9418	19.3905	182.833	155.017	165.008	118	78	120	1117	946	1018	3.17474	3.29032e-103	1.88819e-100	up	GWHBCHG00000001	98594050	98594397	+	TbA01G123300	--	K14488 SAUR family protein | (RefSeq) SAUR-like auxin-responsive protein family (A)	ko04075: Plant hormone signal transduction	hypothetical protein LSAT_5X139080 [Lactuca sativa]	SAU76_ARATH RecName: Full=Auxin-responsive protein SAUR76 {ECO:0000305}; AltName: Full=Protein SMALL AUXIN UP RNA 76 {ECO:0000303|PubMed:24312429};	A0A6S7NJY5_LACSI SubName: Full=Uncharacterized protein {ECO:0000313|EMBL:CAB4098080.1};	At5g20820	GO:0005737,cytoplasm; GO:0019897,extrinsic component of plasma membrane; GO:0005634,nucleus; GO:0009873,ethylene-activated signaling pathway; GO:0007275,multicellular organism development; GO:0030307,positive regulation of cell growth; GO:0009733,response to auxin; GO:0000160,phosphorelay signal transduction system; GO:0007154,cell communication; GO:0007165,signal transduction; GO:0008150,biologi…	PF02519.14:Auxin responsive protein	--	--	--
TbA07G085880	4.396	4.6773	3.2985	42.1111	44.4945	41.1764	81	87	63	794	838	784	3.26963	8.3482e-103	4.68427e-100	up	GWHBCHG00000007	68643690	68645054	+	TbA07G085880	--	K09873 aquaporin TIP | (RefSeq) TIP2;2; tonoplast intrinsic protein 2;2 (A)	--	hypothetical protein LSAT_6X91941 [Lactuca sativa]	TIP1_TOBAC RecName: Full=Probable aquaporin TIP-type RB7-5A; AltName: Full=RT-TIP; AltName: Full=TobRB7; AltName: Full=Tonoplast intrinsic protein, root-specific RB7-5A;	A0A6S7NN39_LACSI SubName: Full=Uncharacterized protein {ECO:0000313|EMBL:CAB4103227.1};	At4g17340	GO:0016021,integral component of membrane; GO:0005774,vacuolar membrane; GO:0015250,water channel activity; GO:0003674,molecular_function; GO:0005215,transporter activity; GO:0005372,water transmembrane transporter activity; GO:0015267,channel activity; GO:0015318,inorganic molecular entity transmembrane transporter activity; GO:0022803,passive transmembrane transporter activity; GO:0022857,trans…	PF00230.20:Major intrinsic protein	--	--	--
TbA06G091500	103.322	97.5081	109.621	34.7577	32.4284	34.6285	4311	4107	4741	1484	1383	1493	-1.70536	2.42297e-102	1.33e-99	down	GWHBCHG00000006	15570161	15575449	+	TbA06G091500	--	--	--	hypothetical protein LSAT_3X49941 [Lactuca sativa]	--	A0A6S7MIP7_LACSI SubName: Full=Uncharacterized protein {ECO:0000313|EMBL:CAB4087728.1};	At1g27100	--	PF04601.13:Domain of unknown function (DUF569)	--	--	--
TbA04G082030	128.233	135.63	132.221	36.8474	43.2512	36.7235	3707	3958	3962	1090	1278	1097	-1.8608	1.56664e-100	8.41654e-98	down	GWHBCHG00000004	11622191	11624909	+	TbA04G082030	--	K07025 putative hydrolase of the HAD superfamily | (RefSeq) Haloacid dehalogenase-like hydrolase (HAD) superfamily protein (A)	--	hypothetical protein LSAT_9X31601 [Lactuca sativa]	--	A0A2J6KD37_LACSA SubName: Full=Uncharacterized protein {ECO:0000313|EMBL:PLY72991.1};	At5g02230	GO:0016787,hydrolase activity; GO:0003674,molecular_function; GO:0003824,catalytic activity	PF13419.6:Haloacid dehalogenase-like hydrolase	--	--	--
TbA02G073180	7.1557	8.6714	11.4945	55.3998	59.0982	60.6767	206	252	343	1632	1739	1805	2.58712	7.90366e-100	4.15765e-97	up	GWHBCHG00000002	60229205	60237243	-	TbA02G073180	--	K06130 lysophospholipase II [EC:3.1.1.5] | (RefSeq) alpha/beta-Hydrolases superfamily protein (A)	ko00564: Glycerophospholipid metabolism	Phospholipase/carboxylesterase/thioesterase [Cynara cardunculus var. scolymus]	CAEH2_ORYSJ RecName: Full=Probable carboxylesterase Os04g0669600 {ECO:0000305}; EC=3.1.1.- {ECO:0000305};	A0A6S7N5H5_LACSI RecName: Full=Abhydrolase_2 domain-containing protein {ECO:0000259|Pfam:PF02230};	At3g15650	GO:0005737,cytoplasm; GO:0052689,carboxylic ester hydrolase activity; GO:0008474,palmitoyl-(protein) hydrolase activity; GO:0006631,fatty acid metabolic process; GO:0002084,protein depalmitoylation; GO:0003674,molecular_function; GO:0003824,catalytic activity; GO:0016787,hydrolase activity; GO:0016788,hydrolase activity, acting on ester bonds; GO:0016790,thiolester hydrolase activity; GO:0098599,…	PF02230.16:Phospholipase/Carboxylesterase	--	--	--
TbA07G029640	85.4516	86.2428	72.5291	13.1821	15.6789	14.3115	1381	1407	1215	218	259	239	-2.60256	2.29131e-98	1.18073e-95	down	GWHBCHG00000007	24451981	24452922	-	TbA07G029640	--	--	--	hypothetical protein LSAT_7X52640 [Lactuca sativa]	--	A0A2J6KK62_LACSA SubName: Full=Uncharacterized protein {ECO:0000313|EMBL:PLY75454.1};	At2g18690	GO:0016021,integral component of membrane; GO:0005575,cellular_component; GO:0016020,membrane; GO:0031224,intrinsic component of membrane; GO:0110165,cellular anatomical entity	--	--	--	--
TbA07G098420	44.7464	39.7677	42.868	11.1955	10.6688	10.2981	1867	1675	1854	478	455	444	-2.08438	3.07489e-98	1.55282e-95	down	GWHBCHG00000007	79220753	79224065	-	TbA07G098420	--	K03283 heat shock 70kDa protein 1/2/6/8 | (RefSeq) cpHsc70-1; chloroplast heat shock protein 70-1 (A)	ko03040: Spliceosome; ko04141: Protein processing in endoplasmic reticulum; ko04144: Endocytosis	hypothetical protein LSAT_6X112621 [Lactuca sativa]	HSP7S_PEA RecName: Full=Stromal 70 kDa heat shock-related protein, chloroplastic; Flags: Precursor;	A0A2J6MHZ8_LACSA SubName: Full=Uncharacterized protein {ECO:0000313|EMBL:PLY99241.1};	At4g24280	GO:0009570,chloroplast stroma; GO:0005524,ATP binding; GO:0016887,ATPase activity; GO:0051082,unfolded protein binding; GO:0006457,protein folding; GO:0000166,nucleotide binding; GO:0003674,molecular_function; GO:0005488,binding; GO:0017076,purine nucleotide binding; GO:0030554,adenyl nucleotide binding; GO:0032553,ribonucleotide binding; GO:0032555,purine ribonucleotide binding; GO:0032559,adeny…	PF00012.20:Hsp70 protein	--	--	--
TbA01G040260	9.2194	7.6987	5.66	64.2956	62.1686	60.2786	242	204	154	1727	1668	1635	2.94515	5.89036e-98	2.9163e-95	up	GWHBCHG00000001	32092328	32093950	-	TbA01G040260	--	--	--	hypothetical protein LSAT_6X48301 [Lactuca sativa]	DR100_ARATH RecName: Full=DNA damage-repair/toleration protein DRT100; Flags: Precursor;	A0A6S7NJX2_LACSI RecName: Full=LRRNT_2 domain-containing protein {ECO:0000259|Pfam:PF08263};	At3g20820	GO:0009507,chloroplast; GO:0000166,nucleotide binding; GO:0006281,DNA repair; GO:0003674,molecular_function; GO:0005488,binding; GO:0036094,small molecule binding; GO:0097159,organic cyclic compound binding; GO:1901265,nucleoside phosphate binding; GO:1901363,heterocyclic compound binding; GO:0006139,nucleobase-containing compound metabolic process; GO:0006259,DNA metabolic process; GO:0006725,ce…	PF13855.6:Leucine rich repeat	--	--	--
TbA05G009820	203.849	185.806	166.936	48.0663	50.406	46.7511	8376	7707	7110	2021	2117	1985	-2.04094	7.01881e-98	3.40817e-95	down	GWHBCHG00000005	8372786	8375571	+	TbA05G009820	--	K03283 heat shock 70kDa protein 1/2/6/8 | (RefSeq) HSP70; heat shock protein 70 (A)	ko03040: Spliceosome; ko04141: Protein processing in endoplasmic reticulum; ko04144: Endocytosis	heat shock protein 70-3701 [Lactuca sativa]	HS704_ARATH RecName: Full=Heat shock 70 kDa protein 4 {ECO:0000303|PubMed:11599561}; AltName: Full=Heat shock cognate 70 kDa protein 4 {ECO:0000303|PubMed:11402207}; AltName: Full=Heat shock cognate protein 70-4 {ECO:0000303|PubMed:11402207}; Short=AtHsc70-4 {ECO:0000303|PubMed:11402207}; AltName: Full=Heat shock protein 70-4 {ECO:0000303|PubMed:11599561}; Short=AtHsp70-4 {ECO:0000303|PubMed:1159…	A0A6S7P4S0_LACSI SubName: Full=Uncharacterized protein {ECO:0000313|EMBL:CAB4109824.1};	At3g12580	GO:0005618,cell wall; GO:0005737,cytoplasm; GO:0005829,cytosol; GO:0005794,Golgi apparatus; GO:0005739,mitochondrion; GO:0005634,nucleus; GO:0005886,plasma membrane; GO:0005774,vacuolar membrane; GO:0005524,ATP binding; GO:0016887,ATPase activity; GO:0031072,heat shock protein binding; GO:0051787,misfolded protein binding; GO:0044183,protein folding chaperone; GO:0031625,ubiquitin protein ligase …	PF00012.20:Hsp70 protein	--	--	--
TbA08G014310	102.737	95.5727	124.367	29.2495	28.7575	29.6572	2873	2698	3605	837	822	857	-1.97436	2.76269e-97	1.31619e-94	down	GWHBCHG00000008	11962091	11965014	+	TbA08G014310	--	K18368 caffeoylshikimate esterase [EC:3.1.1.-] | (RefSeq) LysoPL2; lysophospholipase 2 (A)	ko00940: Phenylpropanoid biosynthesis; ko01100: Metabolic pathways; ko01110: Biosynthesis of secondary metabolites	hypothetical protein LSAT_1X33740 [Lactuca sativa]	CSE_ARATH RecName: Full=Caffeoylshikimate esterase; EC=3.1.1.-; AltName: Full=Lysophospholipase 2; Short=LysoPL2;	A0A6S7L6F7_LACSI RecName: Full=Hydrolase_4 domain-containing protein {ECO:0000259|Pfam:PF12146};	At1g52760	GO:0005783,endoplasmic reticulum; GO:0005794,Golgi apparatus; GO:0016020,membrane; GO:0005634,nucleus; GO:0005886,plasma membrane; GO:0009506,plasmodesma; GO:0003846,2-acylglycerol O-acyltransferase activity; GO:0090430,caffeoyl-CoA: alcohol caffeoyl transferase activity; GO:0016787,hydrolase activity; GO:0016298,lipase activity; GO:0004622,lysophospholipase activity; GO:0009809,lignin biosynthet…	PF12146.8:Serine aminopeptidase, S33	--	--	--
TbA08G041620	328.221	340.802	357.978	139.126	133.022	136.436	11645	12206	13165	5051	4824	5002	-1.4268	7.12681e-97	3.33244e-94	down	GWHBCHG00000008	33953076	33959812	+	TbA08G041620	--	K03327 multidrug resistance protein, MATE family | (RefSeq) MATE efflux family protein (A)	--	hypothetical protein LSAT_1X83080 [Lactuca sativa]	DTX24_ARATH RecName: Full=Protein DETOXIFICATION 24 {ECO:0000303|PubMed:11739388}; Short=AtDTX24 {ECO:0000303|PubMed:11739388}; AltName: Full=Multidrug and toxic compound extrusion protein 24 {ECO:0000305}; Short=MATE protein 24 {ECO:0000305};	A0A2J6KTX8_LACSA RecName: Full=Protein DETOXIFICATION {ECO:0000256|RuleBase:RU004914}; AltName: Full=Multidrug and toxic compound extrusion protein {ECO:0000256|RuleBase:RU004914};	At3g03620	GO:0016021,integral component of membrane; GO:0016020,membrane; GO:0015297,antiporter activity; GO:0022857,transmembrane transporter activity; GO:0042910,xenobiotic transmembrane transporter activity; GO:0003674,molecular_function; GO:0005215,transporter activity; GO:0015291,secondary active transmembrane transporter activity; GO:0022804,active transmembrane transporter activity; GO:0005575,cellu…	PF01554.18:MatE	--	--	--
TbA08G093410	8.893	8.7616	8.4862	51.9548	50.2635	48.7836	184	183	182	1100	1063	1043	2.43218	1.17676e-96	5.40241e-94	up	GWHBCHG00000008	73658747	73660741	+	TbA08G093410	--	K01953 asparagine synthase (glutamine-hydrolysing) [EC:6.3.5.4] | (RefSeq) ASN2; asparagine synthetase 2 (A)	ko00250: Alanine, aspartate and glutamate metabolism; ko01100: Metabolic pathways; ko01110: Biosynthesis of secondary metabolites; ko01230: Biosynthesis of amino acids	hypothetical protein LSAT_1X125781 [Lactuca sativa]	TSJT1_TOBAC RecName: Full=Stem-specific protein TSJT1;	A0A6S7QHK7_LACSI RecName: Full=DUF3700 domain-containing protein {ECO:0000259|SMART:SM01172};	At4g27450	--	PF12481.8:Aluminium induced protein	--	--	--
TbA01G027710	16.8209	17.6385	20.8753	67.8334	75.617	71.0116	632	669	813	2608	2904	2757	1.85849	3.55064e-94	1.60096e-91	up	GWHBCHG00000001	21882218	21886404	-	TbA01G027710	--	K19891 glucan endo-1,3-beta-glucosidase 1/2/3 [EC:3.2.1.39] | (RefSeq) O-Glycosyl hydrolases family 17 protein (A)	ko00500: Starch and sucrose metabolism; ko01100: Metabolic pathways	glucan endo-1,3-beta-glucosidase 14-like [Helianthus annuus]	E1314_ARATH RecName: Full=Glucan endo-1,3-beta-glucosidase 14; EC=3.2.1.39; AltName: Full=(1->3)-beta-glucan endohydrolase 14; Short=(1->3)-beta-glucanase 14; AltName: Full=Beta-1,3-endoglucanase 14; Short=Beta-1,3-glucanase 14; Flags: Precursor;	A0A6S7P2J9_LACSI SubName: Full=Uncharacterized protein {ECO:0000313|EMBL:CAB4101771.1};	At2g27500	GO:0046658,anchored component of plasma membrane; GO:0005618,cell wall; GO:0005737,cytoplasm; GO:0005576,extracellular region; GO:0005634,nucleus; GO:0042973,glucan endo-1,3-beta-D-glucosidase activity; GO:0005975,carbohydrate metabolic process; GO:0071555,cell wall organization; GO:0006952,defense response; GO:0003674,molecular_function; GO:0003824,catalytic activity; GO:0004553,hydrolase activi…	PF00332.18:Glycosyl hydrolases family 17	--	--	--
TbA04G071560	58.6872	59.8838	60.9532	173.779	180.52	177.792	1763	1816	1898	5342	5543	5519	1.46922	7.01653e-92	3.1082e-89	up	GWHBCHG00000004	20482302	20484973	-	TbA04G071560	--	K19269 phosphoglycolate phosphatase [EC:3.1.3.18 3.1.3.48] | (RefSeq) Haloacid dehalogenase-like hydrolase (HAD) superfamily protein (A)	ko00630: Glyoxylate and dicarboxylate metabolism; ko01100: Metabolic pathways; ko01110: Biosynthesis of secondary metabolites; ko01200: Carbon metabolism	hypothetical protein LSAT_0X14580 [Lactuca sativa]	PGP1A_ARATH RecName: Full=Phosphoglycolate phosphatase 1A, chloroplastic; EC=3.1.3.18; Flags: Precursor;	A0A2J6LYK9_LACSA SubName: Full=Uncharacterized protein {ECO:0000313|EMBL:PLY92420.1};	At5g36790	GO:0009507,chloroplast; GO:0016791,phosphatase activity; GO:0008967,phosphoglycolate phosphatase activity; GO:0016311,dephosphorylation; GO:0009853,photorespiration; GO:0003674,molecular_function; GO:0003824,catalytic activity; GO:0016787,hydrolase activity; GO:0016788,hydrolase activity, acting on ester bonds; GO:0042578,phosphoric ester hydrolase activity; GO:0006793,phosphorus metabolic proces…	PF13344.6:Haloacid dehalogenase-like hydrolase	--	--	--
TbA01G015270	166.228	144.137	108.161	929.103	869.74	934.415	1155	1011	779	6606	6177	6709	2.60187	1.1693e-91	5.09051e-89	up	GWHBCHG00000001	12408380	12408784	+	TbA01G015270	--	--	--	hypothetical protein LSAT_6X21140 [Lactuca sativa]	14KD_DAUCA RecName: Full=14 kDa proline-rich protein DC2.15; Flags: Precursor;	A0A6S7NQ43_LACSI RecName: Full=AAI domain-containing protein {ECO:0000259|SMART:SM00499};	At2g45180	GO:0016021,integral component of membrane; GO:0005575,cellular_component; GO:0016020,membrane; GO:0031224,intrinsic component of membrane; GO:0110165,cellular anatomical entity	PF14547.6:Hydrophobic seed protein	--	--	--
TbA02G087690	190.854	182.636	196.016	61.3674	49.3457	57.2864	5884	5684	6264	1936	1555	1825	-1.85819	2.99964e-91	1.28375e-88	down	GWHBCHG00000002	72377985	72380445	-	TbA02G087690	--	K01623 fructose-bisphosphate aldolase, class I [EC:4.1.2.13] | (RefSeq) FBA6; Aldolase superfamily protein (A)	ko00010: Glycolysis / Gluconeogenesis; ko00030: Pentose phosphate pathway; ko00051: Fructose and mannose metabolism; ko00710: Carbon fixation in photosynthetic organisms; ko01100: Metabolic pathways; ko01110: Biosynthesis of secondary metabolites; ko01200: Carbon metabolism; ko01230: Biosynthesis of amino acids	hypothetical protein LSAT_2X21280 [Lactuca sativa]	ALFC6_ARATH RecName: Full=Fructose-bisphosphate aldolase 6, cytosolic {ECO:0000305}; Short=AtFBA6 {ECO:0000303|PubMed:22561114}; EC=4.1.2.13 {ECO:0000269|PubMed:21782461}; AltName: Full=Cytosolic aldolase 2 {ECO:0000303|PubMed:21782461}; Short=cAld2 {ECO:0000303|PubMed:21782461};	A0A6S7L258_LACSI RecName: Full=Fructose-bisphosphate aldolase {ECO:0000256|ARBA:ARBA00013068, ECO:0000256|RuleBase:RU003994}; EC=4.1.2.13 {ECO:0000256|ARBA:ARBA00013068, ECO:0000256|RuleBase:RU003994};	At5g03690	GO:0005829,cytosol; GO:0005783,endoplasmic reticulum; GO:0005739,mitochondrion; GO:0005634,nucleus; GO:0005886,plasma membrane; GO:0009506,plasmodesma; GO:0005507,copper ion binding; GO:0004332,fructose-bisphosphate aldolase activity; GO:0003729,mRNA binding; GO:0071456,cellular response to hypoxia; GO:0030388,fructose 1,6-bisphosphate metabolic process; GO:0006094,gluconeogenesis; GO:0006096,gly…	PF00274.19:Fructose-bisphosphate aldolase class-I	--	--	--
TbA07G028100	102.185	97.8178	103.397	32.0556	32.9447	32.8692	2109	2038	2212	677	695	701	-1.73067	3.62336e-90	1.52483e-87	down	GWHBCHG00000007	23181575	23182964	+	TbA07G028100	--	K07198 5'-AMP-activated protein kinase, catalytic alpha subunit [EC:2.7.11.11] | (RefSeq) CIPK20; CBL-interacting protein kinase 20 (A)	--	hypothetical protein LSAT_7X48481 [Lactuca sativa]	CIPK6_ARATH RecName: Full=CBL-interacting serine/threonine-protein kinase 6; EC=2.7.11.1; AltName: Full=SNF1-related kinase 3.14; AltName: Full=SOS2-like protein kinase PKS4; AltName: Full=SOS3-interacting protein 3;	A0A2J6KFG4_LACSA RecName: Full=Non-specific serine/threonine protein kinase {ECO:0000256|ARBA:ARBA00012513}; EC=2.7.11.1 {ECO:0000256|ARBA:ARBA00012513};	At4g30960	GO:0005783,endoplasmic reticulum; GO:0005524,ATP binding; GO:0106310,protein serine kinase activity; GO:0106311,protein threonine kinase activity; GO:0010540,basipetal auxin transport; GO:0042538,hyperosmotic salinity response; GO:0007275,multicellular organism development; GO:0009651,response to salt stress; GO:0009414,response to water deprivation; GO:0007165,signal transduction; GO:0000166,nuc…	PF00069.25:Protein kinase domain	--	--	--
TbA01G110910	85.0745	69.1436	69.2769	16.9634	15.2663	15.49	2328	1910	1965	475	427	438	-2.32877	8.80904e-90	3.64636e-87	down	GWHBCHG00000001	87924305	87926509	+	TbA01G110910	--	K03283 heat shock 70kDa protein 1/2/6/8 | (RefSeq) HSP70; heat shock protein 70 (A)	ko03040: Spliceosome; ko04141: Protein processing in endoplasmic reticulum; ko04144: Endocytosis	hypothetical protein LSAT_5X89440 [Lactuca sativa]	HSP70_SOYBN RecName: Full=Heat shock 70 kDa protein;	A0A6S7NIF1_LACSI SubName: Full=Uncharacterized protein {ECO:0000313|EMBL:CAB4097510.1};	At3g12580	GO:0005737,cytoplasm; GO:0005524,ATP binding; GO:0016887,ATPase activity; GO:0031072,heat shock protein binding; GO:0051787,misfolded protein binding; GO:0044183,protein folding chaperone; GO:0051082,unfolded protein binding; GO:0034620,cellular response to unfolded protein; GO:0051085,chaperone cofactor-dependent protein refolding; GO:0042026,protein refolding; GO:0000166,nucleotide binding; GO:…	PF00012.20:Hsp70 protein	--	--	--
TbA06G110370	8.3067	9.3445	5.8406	81.8648	102.205	96.7375	59	67	43	595	742	710	3.47935	8.63096e-88	3.51503e-85	up	GWHBCHG00000006	432288	432785	+	TbA06G110370	--	--	--	hypothetical protein LSAT_3X221 [Lactuca sativa]	14KD_DAUCA RecName: Full=14 kDa proline-rich protein DC2.15; Flags: Precursor;	A0A2J6KYH5_LACSA RecName: Full=AAI domain-containing protein {ECO:0000259|SMART:SM00499};	At2g45180	GO:0016021,integral component of membrane; GO:0005575,cellular_component; GO:0016020,membrane; GO:0031224,intrinsic component of membrane; GO:0110165,cellular anatomical entity	PF14547.6:Hydrophobic seed protein	--	--	--
TbA05G102620	6.8895	6.8248	9.3553	36.2297	38.9918	39.9532	265	265	373	1426	1533	1588	2.2249	2.61123e-86	1.04656e-83	up	GWHBCHG00000005	83176145	83182555	-	TbA05G102620	--	K03327 multidrug resistance protein, MATE family | (RefSeq) MATE efflux family protein (A)	--	hypothetical protein LSAT_8X1580 [Lactuca sativa]	DTX16_ARATH RecName: Full=Protein DETOXIFICATION 16 {ECO:0000303|PubMed:11739388}; Short=AtDTX16 {ECO:0000303|PubMed:11739388}; AltName: Full=Multidrug and toxic compound extrusion protein 16 {ECO:0000305}; Short=MATE protein 16 {ECO:0000305};	A0A2J6L7T3_LACSA RecName: Full=Protein DETOXIFICATION {ECO:0000256|RuleBase:RU004914}; AltName: Full=Multidrug and toxic compound extrusion protein {ECO:0000256|RuleBase:RU004914};	At5g52450	GO:0016021,integral component of membrane; GO:0016020,membrane; GO:0009536,plastid; GO:0005774,vacuolar membrane; GO:0015297,antiporter activity; GO:0022857,transmembrane transporter activity; GO:0042910,xenobiotic transmembrane transporter activity; GO:0009624,response to nematode; GO:0003674,molecular_function; GO:0005215,transporter activity; GO:0015291,secondary active transmembrane transport…	PF01554.18:MatE	--	--	--
TbA01G130000	102.829	100.767	108.62	41.5805	43.1976	42.694	5573	5513	6102	2306	2393	2391	-1.39014	2.898e-86	1.14335e-83	down	GWHBCHG00000001	104064573	104069188	+	TbA01G130000	--	K07300 Ca2+:H+ antiporter | (RefSeq) CAX5; cation exchanger 5 (A)	--	hypothetical protein LSAT_5X129040 [Lactuca sativa]	NCL_ARATH RecName: Full=Sodium/calcium exchanger NCL {ECO:0000305}; AltName: Full=Na(+)/Ca(2+)-exchange protein NCL {ECO:0000305}; AltName: Full=Protein NCX-like {ECO:0000303|PubMed:23148213}; Short=AtNCL {ECO:0000303|PubMed:23148213};	A0A6S7NAR4_LACSI SubName: Full=Uncharacterized protein {ECO:0000313|EMBL:CAB4098424.1};	At1g53210	GO:0016021,integral component of membrane; GO:0016020,membrane; GO:0000325,plant-type vacuole; GO:0005886,plasma membrane; GO:0009506,plasmodesma; GO:0005774,vacuolar membrane; GO:0005773,vacuole; GO:0005509,calcium ion binding; GO:0015369,calcium:proton antiporter activity; GO:0005432,calcium:sodium antiporter activity; GO:0003729,mRNA binding; GO:0055074,calcium ion homeostasis; GO:0070588,calc…	PF01699.24:Sodium/calcium exchanger protein	--	--	--
TbA02G114880	4.6213	4.9749	5.1027	24.095	28.4603	26.42	173	188	198	923	1089	1022	2.32749	6.85174e-85	2.66164e-82	up	GWHBCHG00000002	94802189	94805026	+	TbA02G114880	--	K18696 glycerophosphodiester phosphodiesterase [EC:3.1.4.46] | (RefSeq) SRG3; senescence-related gene 3 (A)	ko00564: Glycerophospholipid metabolism	hypothetical protein LSAT_2X94701 [Lactuca sativa]	GDPD1_ARATH RecName: Full=Glycerophosphodiester phosphodiesterase GDPD1, chloroplastic {ECO:0000305}; EC=3.1.4.46 {ECO:0000269|PubMed:21323773}; AltName: Full=Glycerophosphodiester phosphodiesterase 1 {ECO:0000303|PubMed:21323773}; Short=AtGDPD1 {ECO:0000303|PubMed:21323773}; AltName: Full=Protein SENESCENCE-RELATED GENE 3 {ECO:0000303|PubMed:8883383}; Flags: Precursor;	A0A2J6MB03_LACSA RecName: Full=Glycerophosphodiester phosphodiesterase {ECO:0000256|ARBA:ARBA00012247}; EC=3.1.4.46 {ECO:0000256|ARBA:ARBA00012247};	At3g02040	GO:0009507,chloroplast; GO:0009536,plastid; GO:0008889,glycerophosphodiester phosphodiesterase activity; GO:0000287,magnesium ion binding; GO:0030643,cellular phosphate ion homeostasis; GO:0071456,cellular response to hypoxia; GO:0006071,glycerol metabolic process; GO:0046475,glycerophospholipid catabolic process; GO:0003674,molecular_function; GO:0003824,catalytic activity; GO:0008081,phosphoric…	PF03009.17:Glycerophosphoryl diester phosphodiesterase family	--	--	--
TbA03G025170	25.1137	25.9204	25.2896	5.9135	6.7157	6.1801	1050	1094	1096	253	287	267	-2.11989	8.85719e-85	3.38855e-82	down	GWHBCHG00000003	88958709	88962811	-	TbA03G025170	--	K08245 phytepsin [EC:3.4.23.40] | (RefSeq) APA1; aspartic proteinase A1 (A)	--	hypothetical protein LSAT_4X61441 [Lactuca sativa]	ASPR_CUCPE RecName: Full=Aspartic proteinase; EC=3.4.23.-; Flags: Precursor;	A0A6S7MUQ3_LACSI SubName: Full=Uncharacterized protein {ECO:0000313|EMBL:CAB4091802.1};	At1g11910	GO:0005773,vacuole; GO:0004190,aspartic-type endopeptidase activity; GO:0006629,lipid metabolic process; GO:0003674,molecular_function; GO:0003824,catalytic activity; GO:0004175,endopeptidase activity; GO:0008233,peptidase activity; GO:0016787,hydrolase activity; GO:0070001,aspartic-type peptidase activity; GO:0140096,catalytic activity, acting on a protein; GO:0008150,biological_process; GO:0008…	PF00026.23:Eukaryotic aspartyl protease	--	--	--
TbA08G023130	4.4369	3.5523	3.6355	24.511	21.3671	22.5277	219	177	186	1238	1078	1149	2.45829	1.09963e-83	4.14413e-81	up	GWHBCHG00000008	19274345	19278970	-	TbA08G023130	--	K00454 lipoxygenase [EC:1.13.11.12] | (RefSeq) LOX2; lipoxygenase 2 (A)	ko00591: Linoleic acid metabolism; ko00592: alpha-Linolenic acid metabolism; ko01100: Metabolic pathways; ko01110: Biosynthesis of secondary metabolites	hypothetical protein LSAT_1X53540 [Lactuca sativa]	LOX2_TANCI RecName: Full=Lipoxygenase 2, chloroplastic {ECO:0000303|PubMed:23893337}; Short=TcLOX2 {ECO:0000303|PubMed:23893337}; EC=1.13.11.- {ECO:0000255|PROSITE-ProRule:PRU00726}; Flags: Precursor;	A0A2J6L7N0_LACSA RecName: Full=Lipoxygenase {ECO:0000256|RuleBase:RU003975}; EC=1.13.11.- {ECO:0000256|RuleBase:RU003975};	At3g45140	GO:0009507,chloroplast; GO:0046872,metal ion binding; GO:0016702,oxidoreductase activity, acting on single donors with incorporation of molecular oxygen, incorporation of two atoms of oxygen; GO:0006633,fatty acid biosynthetic process; GO:0031408,oxylipin biosynthetic process; GO:0003674,molecular_function; GO:0005488,binding; GO:0043167,ion binding; GO:0043169,cation binding; GO:0003824,catalyti…	PF00305.19:Lipoxygenase	--	--	--
TbA02G130630	100.741	101.403	101.051	36.0591	37.1934	36.7905	2793	2838	2904	1023	1054	1054	-1.56107	2.37774e-83	8.82911e-81	down	GWHBCHG00000002	107926746	107928603	-	TbA02G130630	--	K16225 probable WRKY transcription factor 52 | (RefSeq) RRS1; Disease resistance protein (TIR-NBS-LRR class) (A)	ko04626: Plant-pathogen interaction	hypothetical protein LSAT_2X126880 [Lactuca sativa]	WRK70_SOLLC RecName: Full=WRKY DNA-binding transcription factor 70 {ECO:0000303|PubMed:21898085}; Short=SlWRKY70 {ECO:0000303|PubMed:21898085};	A0A6S7MG49_LACSI RecName: Full=WRKY domain-containing protein {ECO:0000259|PROSITE:PS50811};	At3g56400	GO:0005634,nucleus; GO:0003700,DNA-binding transcription factor activity; GO:0043565,sequence-specific DNA binding; GO:0002215,defense response to nematode; GO:2000068,regulation of defense response to insect; GO:0009625,response to insect; GO:0009753,response to jasmonic acid; GO:0009624,response to nematode; GO:0009751,response to salicylic acid; GO:0003674,molecular_function; GO:0140110,transc…	PF03106.15:WRKY DNA -binding domain	WRKY	TF	WRKY
novel.11801	50.2066	48.5428	45.2845	15.2517	13.2891	13.0171	3796	3705	3549	1180	1027	1017	-1.89311	3.99775e-83	1.46294e-80	down	GWHBCHG00000006	791833	814421	+	--	--	K01193 beta-fructofuranosidase [EC:3.2.1.26] | (RefSeq) ATBETAFRUCT4; Glycosyl hydrolases family 32 protein (A)	ko00052: Galactose metabolism; ko00500: Starch and sucrose metabolism; ko01100: Metabolic pathways; ko01110: Biosynthesis of secondary metabolites	hypothetical protein LSAT_3X3081 [Lactuca sativa]	INVA_VIGRR RecName: Full=Acid beta-fructofuranosidase {ECO:0000303|Ref.1}; EC=3.2.1.26 {ECO:0000255|PROSITE-ProRule:PRU10067}; AltName: Full=Acid invertase {ECO:0000303|Ref.1}; Short=AI {ECO:0000303|Ref.1}; AltName: Full=Acid sucrose hydrolase; AltName: Full=Vacuolar invertase; Contains: RecName: Full=Acid beta-fructofuranosidase 30 kDa subunit {ECO:0000303|Ref.1}; Contains: RecName: Full=Acid be…	A0A6S7MHW1_LACSI RecName: Full=Beta-fructofuranosidase {ECO:0000256|ARBA:ARBA00012758}; EC=3.2.1.26 {ECO:0000256|ARBA:ARBA00012758};	At1g62660	GO:0016021,integral component of membrane; GO:0005775,vacuolar lumen; GO:0004575,sucrose alpha-glucosidase activity; GO:0005985,sucrose metabolic process; GO:0003674,molecular_function; GO:0003824,catalytic activity; GO:0004553,hydrolase activity, hydrolyzing O-glycosyl compounds; GO:0004564,beta-fructofuranosidase activity; GO:0015926,glucosidase activity; GO:0016787,hydrolase activity; GO:00167…	PF00251.20:Glycosyl hydrolases family 32 N-terminal domain	--	--	--
TbA04G001720	61.1653	61.1104	69.4426	23.66	25.1427	25.5288	4315	4352	5078	1708	1813	1861	-1.46352	5.2357e-83	1.88859e-80	down	GWHBCHG00000004	77171603	77177883	-	TbA04G001720	--	K24444 [histone H3]-dimethyl/trimethyl-L-lysine36 demethylase [EC:1.14.11.27 1.14.11.-] | (RefSeq) JMJD5; 2-oxoglutarate (2OG) and Fe(II)-dependent oxygenase superfamily protein (A)	--	hypothetical protein LSAT_9X72780 [Lactuca sativa]	FB92_ARATH RecName: Full=F-box protein At1g78280;	A0A6S7QGF4_LACSI SubName: Full=Uncharacterized protein {ECO:0000313|EMBL:CAB4114929.1};	At1g78280	GO:0005829,cytosol; GO:0005575,cellular_component; GO:0005622,intracellular anatomical structure; GO:0005737,cytoplasm; GO:0110165,cellular anatomical entity	PF13621.6:Cupin-like domain	Jumonji	TR	Jumonji
TbA04G012390	258.337	260.616	233.751	89.4711	85.7805	87.0463	10934	11135	10255	3875	3711	3807	-1.62163	1.05113e-81	3.73819e-79	down	GWHBCHG00000004	68201194	68204331	+	TbA04G012390	--	K05681 ATP-binding cassette, subfamily G (WHITE), member 2 | (RefSeq) ABCG9; ABC-2 type transporter family protein (A)	ko02010: ABC transporters	ABC transporter G family member 11-like [Helianthus annuus]	ABCG1_PETHY RecName: Full=ABC transporter G family member 1 {ECO:0000303|PubMed:22345641}; Short=ABC transporter ABCG.1 {ECO:0000303|PubMed:22345641}; Short=PhABCG1 {ECO:0000303|PubMed:22345641};	A0A6S7NVZ6_LACSI RecName: Full=ABC transporter domain-containing protein {ECO:0000259|PROSITE:PS50893};	At1g17840	GO:0016021,integral component of membrane; GO:0005886,plasma membrane; GO:0140359,ABC-type transporter activity; GO:0005524,ATP binding; GO:0010597,green leaf volatile biosynthetic process; GO:0055085,transmembrane transport; GO:0003674,molecular_function; GO:0003824,catalytic activity; GO:0005215,transporter activity; GO:0015399,primary active transmembrane transporter activity; GO:0016462,pyrop…	PF01061.24:ABC-2 type transporter	--	--	--
TbA02G133520	202.393	196.013	174.585	63.3548	61.729	61.7402	9219	9013	8243	2953	2874	2906	-1.71838	1.3987e-81	4.90516e-79	down	GWHBCHG00000002	110131989	110135394	-	TbA02G133520	--	K04079 molecular chaperone HtpG | (RefSeq) HSP90.1; heat shock-like protein (A)	ko04141: Protein processing in endoplasmic reticulum; ko04626: Plant-pathogen interaction	hypothetical protein LSAT_2X131360 [Lactuca sativa]	HSP83_IPONI RecName: Full=Heat shock protein 83;	A0A6S7MGU1_LACSI RecName: Full=HATPase_c domain-containing protein {ECO:0000259|SMART:SM00387};	At5g52640	GO:0005737,cytoplasm; GO:0005524,ATP binding; GO:0016887,ATPase activity; GO:0051082,unfolded protein binding; GO:0006457,protein folding; GO:0000166,nucleotide binding; GO:0003674,molecular_function; GO:0005488,binding; GO:0017076,purine nucleotide binding; GO:0030554,adenyl nucleotide binding; GO:0032553,ribonucleotide binding; GO:0032555,purine ribonucleotide binding; GO:0032559,adenyl ribonuc…	PF00183.18:Hsp90 protein	--	--	--
TbA01G026990	1353.13	1301.14	1214.94	475.108	485.707	463.044	28670	27830	26683	10301	10519	10138	-1.54321	1.50954e-81	5.22136e-79	down	GWHBCHG00000001	21420219	21422424	-	TbA01G026990	--	--	--	hypothetical protein LSAT_6X38201 [Lactuca sativa]	EULS3_ARATH RecName: Full=Ricin B-like lectin EULS3 {ECO:0000305}; AltName: Full=Euonymus lectin S3 {ECO:0000305}; Short=AtEULS3 {ECO:0000303|PubMed:21945438};	A0A2J6LTN9_LACSA SubName: Full=Uncharacterized protein {ECO:0000313|EMBL:PLY90584.1};	At2g39050	GO:0005737,cytoplasm; GO:0005794,Golgi apparatus; GO:0005634,nucleus; GO:0030246,carbohydrate binding; GO:0042742,defense response to bacterium; GO:0090332,stomatal closure; GO:0003674,molecular_function; GO:0005488,binding; GO:0006950,response to stress; GO:0006952,defense response; GO:0008150,biological_process; GO:0009605,response to external stimulus; GO:0009607,response to biotic stimulus; G…	PF14200.6:Ricin-type beta-trefoil lectin domain-like	--	--	--
TbA05G003410	14.877	15.8995	15.0768	59.071	64.8765	63.9921	317	342	333	1288	1413	1409	1.93641	1.06073e-79	3.61939e-77	up	GWHBCHG00000005	2949136	2951992	-	TbA05G003410	--	--	--	hypothetical protein LSAT_8X59821 [Lactuca sativa]	--	A0A2J6MI25_LACSA RecName: Full=Metallophos domain-containing protein {ECO:0000259|Pfam:PF00149};	At4g30990	GO:0016787,hydrolase activity; GO:0003674,molecular_function; GO:0003824,catalytic activity	--	--	--	--
TbA03G044660	90.3772	79.2329	66.3977	384.969	348.383	369.592	1887	1670	1437	8225	7435	7974	2.12115	1.10524e-79	3.72097e-77	up	GWHBCHG00000003	72097352	72098981	+	TbA03G044660	--	K09873 aquaporin TIP | (RefSeq) DELTA-TIP; delta tonoplast integral protein (A)	--	hypothetical protein LSAT_4X101281 [Lactuca sativa]	TIP21_ARATH RecName: Full=Aquaporin TIP2-1; AltName: Full=Delta-tonoplast intrinsic protein; Short=Delta-TIP; AltName: Full=Tonoplast intrinsic protein 2-1; Short=AtTIP2;1; Contains: RecName: Full=Aquaporin TIP2-1, N-terminally processed;	A0A6S7MXC5_LACSI SubName: Full=Uncharacterized protein {ECO:0000313|EMBL:CAB4093083.1};	At3g16240	GO:0005618,cell wall; GO:0042807,central vacuole; GO:0009941,chloroplast envelope; GO:0005794,Golgi apparatus; GO:0016021,integral component of membrane; GO:0009505,plant-type cell wall; GO:0009705,plant-type vacuole membrane; GO:0005886,plasma membrane; GO:0009506,plasmodesma; GO:0000326,protein storage vacuole; GO:0005774,vacuolar membrane; GO:0005773,vacuole; GO:0042802,identical protein bindi…	PF00230.20:Major intrinsic protein	--	--	--
TbA04G035420	75.5149	67.456	92.3153	325.827	283.286	305.151	1486	1340	1883	6561	5698	6205	1.86491	1.02797e-78	3.4153e-76	up	GWHBCHG00000004	48837561	48838896	-	TbA04G035420	--	K08914 light-harvesting complex II chlorophyll a/b binding protein 3 | (RefSeq) LHCB3; light-harvesting chlorophyll B-binding protein 3 (A)	ko00196: Photosynthesis - antenna proteins; ko01100: Metabolic pathways	chlorophyll a-b binding protein 13, chloroplastic [Helianthus annuus]	CB23_SOLLC RecName: Full=Chlorophyll a-b binding protein 13, chloroplastic; AltName: Full=LHCII type III CAB-13; Flags: Precursor;	A0A251SC79_HELAN RecName: Full=Chlorophyll a-b binding protein, chloroplastic {ECO:0000256|RuleBase:RU363080};	At5g54270	GO:0009941,chloroplast envelope; GO:0009535,chloroplast thylakoid membrane; GO:0016021,integral component of membrane; GO:0009522,photosystem I; GO:0009523,photosystem II; GO:0010287,plastoglobule; GO:0016168,chlorophyll binding; GO:0046872,metal ion binding; GO:0009768,photosynthesis, light harvesting in photosystem I; GO:0018298,protein-chromophore linkage; GO:0009416,response to light stimulus…	PF00504.21:Chlorophyll A-B binding protein	--	--	--
TbA06G031670	22.3445	23.1362	19.2644	104.437	93.9704	92.023	442	462	395	2114	1900	1881	2.06543	5.70684e-78	1.8714e-75	up	GWHBCHG00000006	61418095	61420100	+	TbA06G031670	--	K08235 xyloglucan:xyloglucosyl transferase [EC:2.4.1.207] | (RefSeq) XTH6; xyloglucan endotransglucosylase/hydrolase 6 (A)	--	hypothetical protein LSAT_3X84840 [Lactuca sativa]	XTH6_ARATH RecName: Full=Probable xyloglucan endotransglucosylase/hydrolase protein 6; Short=At-XTH6; Short=XTH-6; EC=2.4.1.207; Flags: Precursor;	A0A6S7MPM1_LACSI RecName: Full=Xyloglucan endotransglucosylase/hydrolase {ECO:0000256|RuleBase:RU361120}; EC=2.4.1.207 {ECO:0000256|RuleBase:RU361120};	At5g65730	GO:0048046,apoplast; GO:0005618,cell wall; GO:0004553,hydrolase activity, hydrolyzing O-glycosyl compounds; GO:0016762,xyloglucan:xyloglucosyl transferase activity; GO:0042546,cell wall biogenesis; GO:0071555,cell wall organization; GO:0009414,response to water deprivation; GO:0010411,xyloglucan metabolic process; GO:0003674,molecular_function; GO:0003824,catalytic activity; GO:0016787,hydrolase …	PF00722.21:Glycosyl hydrolases family 16	--	--	--
TbA02G071840	336.822	320.761	386.085	143.021	139.189	134.343	11719	11266	13924	5092	4950	4830	-1.42047	2.78727e-77	9.02289e-75	down	GWHBCHG00000002	58973518	58977335	+	TbA02G071840	--	K01626 3-deoxy-7-phosphoheptulonate synthase [EC:2.5.1.54] | (RefSeq) DHS1; 3-deoxy-D-arabino-heptulosonate 7-phosphate synthase 1 (A)	ko00400: Phenylalanine, tyrosine and tryptophan biosynthesis; ko01100: Metabolic pathways; ko01110: Biosynthesis of secondary metabolites; ko01230: Biosynthesis of amino acids	hypothetical protein LSAT_5X33881 [Lactuca sativa]	AROG_SOLTU RecName: Full=Phospho-2-dehydro-3-deoxyheptonate aldolase 2, chloroplastic; EC=2.5.1.54; AltName: Full=3-deoxy-D-arabino-heptulosonate 7-phosphate synthase 2; AltName: Full=DAHP synthase 2; AltName: Full=Phospho-2-keto-3-deoxyheptonate aldolase 2; Flags: Precursor;	A0A6S7N6C3_LACSI RecName: Full=Phospho-2-dehydro-3-deoxyheptonate aldolase {ECO:0000256|RuleBase:RU363071}; EC=2.5.1.54 {ECO:0000256|RuleBase:RU363071};	At4g39980	GO:0009507,chloroplast; GO:0003849,3-deoxy-7-phosphoheptulonate synthase activity; GO:0009073,aromatic amino acid family biosynthetic process; GO:0008652,cellular amino acid biosynthetic process; GO:0009423,chorismate biosynthetic process; GO:0003674,molecular_function; GO:0003824,catalytic activity; GO:0016740,transferase activity; GO:0016765,transferase activity, transferring alkyl or aryl (oth…	PF01474.16:Class-II DAHP synthetase family	--	--	--
TbA06G105400	24.9591	20.8754	23.3581	118.45	125.602	126.411	167	141	162	811	859	874	2.32237	1.0977e-76	3.50847e-74	up	GWHBCHG00000006	4606508	4607002	+	TbA06G105400	--	--	--	uncharacterized protein LOC110916980 [Helianthus annuus]	--	A0A6S7PLS1_LACSI SubName: Full=Uncharacterized protein {ECO:0000313|EMBL:CAB4114932.1};	At1g22470	--	PF05340.12:Protein of unknown function (DUF740)	--	--	--
TbA08G086850	6.8196	7.7553	5.7531	34.129	36.5308	36.4903	223	256	195	1142	1221	1233	2.29733	1.2861e-76	4.05924e-74	up	GWHBCHG00000008	68413433	68420770	-	TbA08G086850	--	--	--	hypothetical protein LSAT_1X112681 [Lactuca sativa]	GDL82_ARATH RecName: Full=GDSL esterase/lipase At5g45670; EC=3.1.1.-; AltName: Full=Extracellular lipase At5g45670; Flags: Precursor;	A0A5N6MBV8_9ASTR SubName: Full=Uncharacterized protein {ECO:0000313|EMBL:KAD3338074.1};	At5g45670	GO:0005576,extracellular region; GO:0016788,hydrolase activity, acting on ester bonds; GO:0016042,lipid catabolic process; GO:0003674,molecular_function; GO:0003824,catalytic activity; GO:0016787,hydrolase activity; GO:0006629,lipid metabolic process; GO:0008150,biological_process; GO:0008152,metabolic process; GO:0009056,catabolic process; GO:0044238,primary metabolic process; GO:0071704,organic…	PF00657.22:GDSL-like Lipase/Acylhydrolase	--	--	--
TbA05G098130	455.474	451.812	409.422	151.694	161.597	162.353	8791	8803	8191	2996	3188	3238	-1.57036	1.85976e-76	5.79739e-74	down	GWHBCHG00000005	79249346	79251215	+	TbA05G098130	--	--	--	kirola-like [Sesamum indicum]	KIRO_ACTDE RecName: Full=Kirola {ECO:0000303|PubMed:21309790}; AltName: Allergen=Act d 11 {ECO:0000303|PubMed:21309790};	A0A6S7PRG8_LACSI RecName: Full=Bet_v_1 domain-containing protein {ECO:0000259|SMART:SM01037};	At1g70890	GO:0002253,activation of immune response; GO:0006952,defense response; GO:0002376,immune system process; GO:0002682,regulation of immune system process; GO:0002684,positive regulation of immune system process; GO:0006955,immune response; GO:0008150,biological_process; GO:0048518,positive regulation of biological process; GO:0048583,regulation of response to stimulus; GO:0048584,positive regulatio…	PF00407.19:Pathogenesis-related protein Bet v I family	--	--	--
TbA03G114760	369.229	359.721	356.686	1340.34	1085.52	1233.73	6721	6610	6730	24966	20197	23206	1.65489	7.20347e-75	2.21814e-72	up	GWHBCHG00000003	16638746	16640622	-	TbA03G114760	--	K01602 ribulose-bisphosphate carboxylase small chain [EC:4.1.1.39] | (RefSeq) RBCS2B; Ribulose bisphosphate carboxylase (small chain) family protein (A)	ko00630: Glyoxylate and dicarboxylate metabolism; ko00710: Carbon fixation in photosynthetic organisms; ko01100: Metabolic pathways; ko01110: Biosynthesis of secondary metabolites; ko01200: Carbon metabolism	hypothetical protein LSAT_4X153980 [Lactuca sativa]	RBS_LACSA RecName: Full=Ribulose bisphosphate carboxylase small subunit, chloroplastic {ECO:0000255|HAMAP-Rule:MF_00860}; Short=RuBisCO small subunit {ECO:0000255|HAMAP-Rule:MF_00860}; Flags: Precursor;	A0A6S7N130_LACSI RecName: Full=Ribulose bisphosphate carboxylase small subunit {ECO:0000256|RuleBase:RU003627}; Short=RuBisCO small subunit {ECO:0000256|RuleBase:RU003627};	At5g38420	GO:0009507,chloroplast; GO:0009853,photorespiration; GO:0019253,reductive pentose-phosphate cycle; GO:0008150,biological_process; GO:0008152,metabolic process; GO:0009987,cellular process; GO:0043094,cellular metabolic compound salvage; GO:0044237,cellular metabolic process; GO:0005975,carbohydrate metabolic process; GO:0009058,biosynthetic process; GO:0015977,carbon fixation; GO:0015979,photosyn…	PF00101.20:Ribulose bisphosphate carboxylase, small chain	--	--	--
novel.14135	252.599	223.793	212.985	71.105	61.3394	69.21	4468	3996	3905	1287	1109	1265	-1.87429	7.9996e-75	2.43361e-72	down	GWHBCHG00000007	19721027	19722343	+	--	--	K13993 HSP20 family protein | (RefSeq) HSP17.6II; 17.6 kDa class II heat shock protein (A)	ko04141: Protein processing in endoplasmic reticulum	hypothetical protein LSAT_7X60201 [Lactuca sativa]	HSP21_HELAN RecName: Full=17.9 kDa class II heat shock protein;	A0A6S7P4L3_LACSI RecName: Full=SHSP domain-containing protein {ECO:0000259|PROSITE:PS01031};	At5g12020	GO:0005737,cytoplasm; GO:0005575,cellular_component; GO:0005622,intracellular anatomical structure; GO:0110165,cellular anatomical entity	PF00011.21:Hsp20/alpha crystallin family	--	--	--
TbA02G109160	26.8383	23.8147	25.3921	100.505	95.3461	90.0013	518	464	508	1985	1881	1795	1.81213	2.02729e-74	6.09393e-72	up	GWHBCHG00000002	90093585	90094855	+	TbA02G109160	--	--	--	hypothetical protein Ccrd_012680 [Cynara cardunculus var. scolymus]	LBD37_ARATH RecName: Full=LOB domain-containing protein 37; AltName: Full=ASYMMETRIC LEAVES 2-like protein 39; Short=AS2-like protein 39;	A0A103YH15_CYNCS RecName: Full=LOB domain-containing protein {ECO:0000259|PROSITE:PS50891};	At5g67420	GO:0000976,transcription regulatory region sequence-specific DNA binding; GO:0006807,nitrogen compound metabolic process; GO:0010468,regulation of gene expression; GO:0060776,simple leaf morphogenesis; GO:0001067,regulatory region nucleic acid binding; GO:0003674,molecular_function; GO:0003676,nucleic acid binding; GO:0003677,DNA binding; GO:0003690,double-stranded DNA binding; GO:0005488,binding…	PF03195.14:Lateral organ boundaries (LOB) domain	LOB	TF	LOB
TbA08G025000	22.3632	24.995	23.0213	95.4453	93.0008	87.4505	343	387	366	1498	1458	1386	1.87278	1.49571e-73	4.44315e-71	up	GWHBCHG00000008	20626896	20627872	-	TbA08G025000	--	K14496 abscisic acid receptor PYR/PYL family | (RefSeq) PYL2; PYR1-like 2 (A)	ko04016: MAPK signaling pathway - plant; ko04075: Plant hormone signal transduction	RecName: Full=Root allergen protein; Short=RAP AAB92255.1 root allergen protein [Taraxacum officinale]	RAP_TAROF RecName: Full=Root allergen protein; Short=RAP;	A0A2J6L9V8_LACSA RecName: Full=Bet_v_1 domain-containing protein {ECO:0000259|Pfam:PF00407};	At1g24020	GO:0010427,abscisic acid binding; GO:0004864,protein phosphatase inhibitor activity; GO:0038023,signaling receptor activity; GO:0009738,abscisic acid-activated signaling pathway; GO:0006952,defense response; GO:0009607,response to biotic stimulus; GO:0003674,molecular_function; GO:0005488,binding; GO:0008289,lipid binding; GO:0019840,isoprenoid binding; GO:0031406,carboxylic acid binding; GO:0033…	PF00407.19:Pathogenesis-related protein Bet v I family	--	--	--
TbA07G020360	18.3887	18.809	18.2353	5.6279	5.9549	5.7663	1290	1332	1326	404	427	418	-1.77507	1.67034e-72	4.9042e-70	down	GWHBCHG00000007	16895054	16899813	+	TbA07G020360	--	K14486 auxin response factor | (RefSeq) NPH4; Transcriptional factor B3 family protein / auxin-responsive factor AUX/IAA-like protein (A)	ko04075: Plant hormone signal transduction	Aux/IAA-ARF-dimerization [Cynara cardunculus var. scolymus]	ARFS_ARATH RecName: Full=Auxin response factor 19; AltName: Full=Auxin-responsive protein IAA22;	A0A6S7NT83_LACSI RecName: Full=Auxin response factor {ECO:0000256|RuleBase:RU004561};	At1g19220	GO:0005634,nucleus; GO:0003677,DNA binding; GO:0003700,DNA-binding transcription factor activity; GO:0043565,sequence-specific DNA binding; GO:0000976,transcription regulatory region sequence-specific DNA binding; GO:0009734,auxin-activated signaling pathway; GO:0048527,lateral root development; GO:0010311,lateral root formation; GO:0048366,leaf development; GO:0009733,response to auxin; GO:00097…	PF06507.13:Auxin response factor	B3-ARF	TF	B3->B3-ARF
TbA07G093380	333.056	318.443	388.841	142.558	143.057	146.475	11548	11146	13975	5058	5070	5248	-1.36293	2.5878e-72	7.51056e-70	down	GWHBCHG00000007	74768734	74771894	+	TbA07G093380	--	K01626 3-deoxy-7-phosphoheptulonate synthase [EC:2.5.1.54] | (RefSeq) Class-II DAHP synthetase family protein (A)	ko00400: Phenylalanine, tyrosine and tryptophan biosynthesis; ko01100: Metabolic pathways; ko01110: Biosynthesis of secondary metabolites; ko01230: Biosynthesis of amino acids	hypothetical protein LSAT_6X104161 [Lactuca sativa]	AROF_TOBAC RecName: Full=Phospho-2-dehydro-3-deoxyheptonate aldolase 1, chloroplastic; EC=2.5.1.54; AltName: Full=3-deoxy-D-arabino-heptulosonate 7-phosphate synthase 1; AltName: Full=DAHP synthase 1; AltName: Full=Phospho-2-keto-3-deoxyheptonate aldolase 1; Flags: Precursor;	A0A2J6LKY9_LACSA RecName: Full=Phospho-2-dehydro-3-deoxyheptonate aldolase {ECO:0000256|RuleBase:RU363071}; EC=2.5.1.54 {ECO:0000256|RuleBase:RU363071};	At1g22410	GO:0009507,chloroplast; GO:0003849,3-deoxy-7-phosphoheptulonate synthase activity; GO:0009073,aromatic amino acid family biosynthetic process; GO:0008652,cellular amino acid biosynthetic process; GO:0009423,chorismate biosynthetic process; GO:0003674,molecular_function; GO:0003824,catalytic activity; GO:0016740,transferase activity; GO:0016765,transferase activity, transferring alkyl or aryl (oth…	PF01474.16:Class-II DAHP synthetase family	--	--	--
TbA01G131480	147.876	138.796	150.568	64.8238	62.8415	62.5964	7885	7471	8322	3537	3425	3449	-1.29832	3.71655e-71	1.0664e-68	down	GWHBCHG00000001	105354068	105357944	+	TbA01G131480	--	--	--	hypothetical protein LSAT_5X126041 [Lactuca sativa]	C2D61_ARATH RecName: Full=C2 domain-containing protein At1g53590; AltName: Full=N-terminal-TM-C2 domain type 6 protein 1; Short=NTMC2TYPE6.1;	A0A2J6LVK9_LACSA SubName: Full=Uncharacterized protein {ECO:0000313|EMBL:PLY91293.1};	At3g14590	GO:0016021,integral component of membrane; GO:0005886,plasma membrane; GO:0005773,vacuole; GO:0008289,lipid binding; GO:0046872,metal ion binding; GO:0006869,lipid transport; GO:0003674,molecular_function; GO:0005488,binding; GO:0043167,ion binding; GO:0043169,cation binding; GO:0006810,transport; GO:0006811,ion transport; GO:0006820,anion transport; GO:0008150,biological_process; GO:0010876,lipi…	PF00168.30:C2 domain	--	--	--
TbA07G001410	20.7094	20.3727	22.1606	76.9189	67.0678	73.7049	577	573	640	2193	1910	2122	1.68666	2.16572e-70	6.14432e-68	up	GWHBCHG00000007	1204412	1209549	-	TbA07G001410	--	K13034 L-3-cyanoalanine synthase/ cysteine synthase [EC:2.5.1.47 4.4.1.9] | (RefSeq) CYSC1; cysteine synthase C1 (A)	ko00270: Cysteine and methionine metabolism; ko00460: Cyanoamino acid metabolism; ko00920: Sulfur metabolism; ko01100: Metabolic pathways; ko01110: Biosynthesis of secondary metabolites; ko01200: Carbon metabolism; ko01230: Biosynthesis of amino acids	hypothetical protein LSAT_7X4200 [Lactuca sativa]	CAS1_SOLTU RecName: Full=Bifunctional L-3-cyanoalanine synthase/cysteine synthase 1, mitochondrial; EC=2.5.1.47 {ECO:0000269|PubMed:10795315, ECO:0000269|PubMed:11575729}; EC=4.4.1.9 {ECO:0000269|PubMed:10795315, ECO:0000269|PubMed:11575729}; Flags: Precursor;	A0A2J6LZG5_LACSA RecName: Full=Cysteine synthase {ECO:0000256|RuleBase:RU003985}; EC=2.5.1.47 {ECO:0000256|RuleBase:RU003985};	At3g61440	GO:0005737,cytoplasm; GO:0005739,mitochondrion; GO:0004124,cysteine synthase activity; GO:0050017,L-3-cyanoalanine synthase activity; GO:0030170,pyridoxal phosphate binding; GO:0019499,cyanide metabolic process; GO:0006535,cysteine biosynthetic process from serine; GO:0006534,cysteine metabolic process; GO:0003674,molecular_function; GO:0003824,catalytic activity; GO:0016740,transferase activity;…	PF00291.25:Pyridoxal-phosphate dependent enzyme	--	--	--
TbA01G101240	1.7362	2.0148	1.7229	19.1002	22.1306	21.7949	35	41	36	394	456	454	3.42709	7.44611e-70	2.08905e-67	up	GWHBCHG00000001	80061564	80062890	-	TbA01G101240	--	--	--	uncharacterized protein LOC110886358 [Helianthus annuus]	--	A0A251TPB1_HELAN SubName: Full=Uncharacterized protein {ECO:0000313|EMBL:OTG12573.1};	At5g19190	--	--	--	--	--
novel.8336	6.5022	5.659	6.0041	34.1314	33.2609	31.5073	140	123	134	752	732	701	2.34689	1.27001e-69	3.52394e-67	up	GWHBCHG00000004	13422414	13423668	.	--	--	K14496 abscisic acid receptor PYR/PYL family | (RefSeq) PYL4; PYR1-like 4 (A)	ko04016: MAPK signaling pathway - plant; ko04075: Plant hormone signal transduction	hypothetical protein LSAT_9X37560 [Lactuca sativa]	PYL4_ARATH RecName: Full=Abscisic acid receptor PYL4; AltName: Full=ABI1-binding protein 2; AltName: Full=PYR1-like protein 4; AltName: Full=Regulatory components of ABA receptor 10;	A0A6S7QDY9_LACSI SubName: Full=Uncharacterized protein {ECO:0000313|EMBL:CAB4113481.1};	At2g38310	GO:0005737,cytoplasm; GO:0005634,nucleus; GO:0005886,plasma membrane; GO:0010427,abscisic acid binding; GO:0042803,protein homodimerization activity; GO:0004864,protein phosphatase inhibitor activity; GO:0038023,signaling receptor activity; GO:0009738,abscisic acid-activated signaling pathway; GO:0080163,regulation of protein serine/threonine phosphatase activity; GO:0003674,molecular_function; G…	PF10604.9:Polyketide cyclase / dehydrase and lipid transport	--	--	--
TbA04G075450	9.047	8.3412	8.3074	32.9146	33.1114	32.8055	332	309	316	1236	1242	1244	1.84463	3.37988e-69	9.27629e-67	up	GWHBCHG00000004	17391819	17397738	-	TbA04G075450	--	K00423 L-ascorbate oxidase [EC:1.10.3.3] | (RefSeq) sks11; SKU5 similar 11 (A)	ko00053: Ascorbate and aldarate metabolism; ko01100: Metabolic pathways	hypothetical protein LSAT_9X46580 [Lactuca sativa]	ASOL_TOBAC RecName: Full=L-ascorbate oxidase homolog; EC=1.10.3.-; AltName: Full=Pollen-specific protein NTP303; Flags: Precursor;	A0A2J6KUJ7_LACSA SubName: Full=Uncharacterized protein {ECO:0000313|EMBL:PLY78739.1};	At1g76160	GO:0005615,extracellular space; GO:0005507,copper ion binding; GO:0016491,oxidoreductase activity; GO:0003674,molecular_function; GO:0005488,binding; GO:0043167,ion binding; GO:0043169,cation binding; GO:0046872,metal ion binding; GO:0046914,transition metal ion binding; GO:0003824,catalytic activity; GO:0005575,cellular_component; GO:0005576,extracellular region; GO:0110165,cellular anatomical e…	PF00394.22:Multicopper oxidase	--	--	--
TbA04G017560	4.2373	5.19	4.6425	18.5859	18.9281	19.6767	258	319	293	1158	1178	1238	1.92507	1.05898e-68	2.8752e-66	up	GWHBCHG00000004	63633012	63639132	+	TbA04G017560	--	K22857 EEF1A lysine methyltransferase 4 [EC:2.1.1.-] | (RefSeq) S-adenosyl-L-methionine-dependent methyltransferases superfamily protein (A)	--	hypothetical protein LSAT_7X89860 [Lactuca sativa]	TIC62_ARATH RecName: Full=Protein TIC 62, chloroplastic {ECO:0000303|PubMed:12426385}; AltName: Full=Translocon at the inner envelope membrane of chloroplasts 62 {ECO:0000303|PubMed:12426385}; Short=AtTIC62 {ECO:0000303|PubMed:12426385}; Flags: Precursor;	A0A6S7P0I3_LACSI RecName: Full=NAD(P)-bd_dom domain-containing protein {ECO:0000259|Pfam:PF13460};	At3g18890	GO:0009507,chloroplast; GO:0009941,chloroplast envelope; GO:0009706,chloroplast inner membrane; GO:0009570,chloroplast stroma; GO:0009534,chloroplast thylakoid; GO:0009535,chloroplast thylakoid membrane; GO:0098807,chloroplast thylakoid membrane protein complex; GO:0005829,cytosol; GO:0015031,protein transport; GO:0006810,transport; GO:0006811,ion transport; GO:0006820,anion transport; GO:0008104…	PF13460.6:NAD(P)H-binding	--	--	--
novel.16148	274.806	265.884	262.309	110.463	108.547	113.988	5667	5535	5607	2331	2288	2429	-1.3694	1.63098e-68	4.38108e-66	down	GWHBCHG00000008	19731717	19733670	+	--	--	K18858 (Z)-3-hexen-1-ol acetyltransferase [EC:2.3.1.195] | (RefSeq) CHAT; acetyl CoA:(Z)-3-hexen-1-ol acetyltransferase (A)	ko00592: alpha-Linolenic acid metabolism; ko01110: Biosynthesis of secondary metabolites	benzyl alcohol O-benzoyltransferase-like [Helianthus annuus]	BEBT_TOBAC RecName: Full=Benzyl alcohol O-benzoyltransferase; EC=2.3.1.196; AltName: Full=Benzoyl coenzyme A:benzyl alcohol benzoyl transferase;	A0A251VSW9_HELAN SubName: Full=Putative benzyl alcohol O-benzoyltransferase {ECO:0000313|EMBL:OTG38186.1};	At3g03480	GO:0016747,transferase activity, transferring acyl groups other than amino-acyl groups; GO:0003674,molecular_function; GO:0003824,catalytic activity; GO:0016740,transferase activity; GO:0016746,transferase activity, transferring acyl groups	PF02458.15:Transferase family	--	--	--
TbA02G106510	242.752	231.56	210.051	75.2097	61.6109	64.6747	3211	3092	2880	1018	833	884	-1.86438	3.84624e-68	1.02229e-65	down	GWHBCHG00000002	88015885	88016756	-	TbA02G106510	--	--	--	hypothetical protein LSAT_2X78000 [Lactuca sativa]	DHN1_MAIZE RecName: Full=Dehydrin DHN1; AltName: Full=M3; AltName: Full=RAB-17 protein;	A0A2J6LBJ4_LACSA SubName: Full=Uncharacterized protein {ECO:0000313|EMBL:PLY84667.1};	--	GO:0005829,cytosol; GO:0012506,vesicle membrane; GO:0070300,phosphatidic acid binding; GO:1901611,phosphatidylglycerol binding; GO:0035091,phosphatidylinositol binding; GO:0001786,phosphatidylserine binding; GO:0009631,cold acclimation; GO:0009737,response to abscisic acid; GO:0009414,response to water deprivation; GO:0003674,molecular_function; GO:0005488,binding; GO:0005543,phospholipid binding…	PF00257.19:Dehydrin	--	--	--
novel.9960	1.9778	2.3626	1.6836	22	24.3581	27.5845	34	41	30	387	428	490	3.5193	2.95686e-67	7.77716e-65	up	GWHBCHG00000005	3893914	3895063	+	--	--	--	--	hypothetical protein LSAT_8X64381 [Lactuca sativa]	IBL1_ARATH RecName: Full=Transcription factor IBH1-like 1 {ECO:0000303|PubMed:24505057}; Short=AtIBL1 {ECO:0000303|PubMed:24505057}; AltName: Full=BHLH transcription factor eta; Short=bHLH eta {ECO:0000312|EMBL:CAE09173.1}; AltName: Full=Basic helix-loop-helix protein 159; Short=AtbHLH159 {ECO:0000303|PubMed:14600211}; Short=bHLH 159; AltName: Full=bHLH transcription factor bHLH159;	A0A2J6KFC2_LACSA SubName: Full=Uncharacterized protein {ECO:0000313|EMBL:PLY73776.1};	At4g30410	GO:0005634,nucleus; GO:0003700,DNA-binding transcription factor activity; GO:0046983,protein dimerization activity; GO:0000976,transcription regulatory region sequence-specific DNA binding; GO:0009742,brassinosteroid mediated signaling pathway; GO:0009740,gibberellic acid mediated signaling pathway; GO:0040008,regulation of growth; GO:0003674,molecular_function; GO:0140110,transcription regulator…	--	--	--	--
TbA07G006570	88.7234	89.0126	88.131	36.6085	34.6098	37.7878	3915	3965	4031	1653	1561	1723	-1.38504	1.59205e-66	4.14427e-64	down	GWHBCHG00000007	5046495	5049483	-	TbA07G006570	--	--	--	hypothetical protein LSAT_7X13121 [Lactuca sativa]	OPT3_ARATH RecName: Full=Oligopeptide transporter 3; Short=AtOPT3;	A0A2J6MJX1_LACSA SubName: Full=Uncharacterized protein {ECO:0000313|EMBL:PLY99911.1};	At4g16370	GO:0005829,cytosol; GO:0005887,integral component of plasma membrane; GO:0016020,membrane; GO:0005886,plasma membrane; GO:0009506,plasmodesma; GO:0035673,oligopeptide transmembrane transporter activity; GO:0046915,transition metal ion transmembrane transporter activity; GO:0006875,cellular metal ion homeostasis; GO:0055072,iron ion homeostasis; GO:0007275,multicellular organism development; GO:00…	PF03169.15:OPT oligopeptide transporter protein	--	--	--
TbA01G118060	247.692	240.232	228.929	728.712	646.296	711.567	7887	7722	7556	23744	21035	23413	1.44172	4.15336e-66	1.07013e-63	up	GWHBCHG00000001	94368417	94373216	-	TbA01G118060	--	K08912 light-harvesting complex II chlorophyll a/b binding protein 1 | (RefSeq) CAB1; chlorophyll A/B binding protein 1 (A)	ko00196: Photosynthesis - antenna proteins; ko01100: Metabolic pathways	light-harvesting chlorophyll a/b-binding protein (LHCP) precursor [Lactuca sativa]	CB21_TOBAC RecName: Full=Chlorophyll a-b binding protein 16, chloroplastic; AltName: Full=LHCII type I CAB-16; Short=LHCP; Flags: Precursor;	Q40247_LACSA RecName: Full=Chlorophyll a-b binding protein, chloroplastic {ECO:0000256|RuleBase:RU363080};	At1g29930	GO:0009941,chloroplast envelope; GO:0009535,chloroplast thylakoid membrane; GO:0016021,integral component of membrane; GO:0009522,photosystem I; GO:0009523,photosystem II; GO:0010287,plastoglobule; GO:0016168,chlorophyll binding; GO:0046872,metal ion binding; GO:0009768,photosynthesis, light harvesting in photosystem I; GO:0018298,protein-chromophore linkage; GO:0009416,response to light stimulus…	PF00504.21:Chlorophyll A-B binding protein	--	--	--
TbA05G106690	19.2646	19.9808	15.3289	87.8556	105.835	87.6388	234	245	193	1092	1314	1100	2.2641	6.65603e-66	1.69762e-63	up	GWHBCHG00000005	86313591	86318657	+	TbA05G106690	--	K01051 pectinesterase [EC:3.1.1.11] | (RefSeq) PME2; pectin methylesterase 2 (A)	ko00040: Pentose and glucuronate interconversions; ko01100: Metabolic pathways	pectinesterase inhibitor 10-like [Helianthus annuus]	PMI10_ARATH RecName: Full=Pectinesterase inhibitor 10 {ECO:0000305}; AltName: Full=Pectin methylesterase inhibitor 10 {ECO:0000303|PubMed:28082716}; Short=AtPMEI10 {ECO:0000303|PubMed:28082716}; Flags: Precursor;	A0A6S7P0F1_LACSI RecName: Full=PMEI domain-containing protein {ECO:0000259|SMART:SM00856};	At5g62360	GO:0048046,apoplast; GO:0004857,enzyme inhibitor activity; GO:0046910,pectinesterase inhibitor activity; GO:0043086,negative regulation of catalytic activity; GO:0071669,plant-type cell wall organization or biogenesis; GO:0003674,molecular_function; GO:0030234,enzyme regulator activity; GO:0098772,molecular function regulator; GO:0008150,biological_process; GO:0044092,negative regulation of molec…	PF04043.15:Plant invertase/pectin methylesterase inhibitor	--	--	--
TbA02G095970	63.9579	59.4277	61.7926	24.1481	24.9057	23.8456	2741	2571	2745	1059	1091	1056	-1.44405	8.53114e-66	2.15411e-63	down	GWHBCHG00000002	79263231	79266329	+	TbA02G095970	--	K01568 pyruvate decarboxylase [EC:4.1.1.1] | (RefSeq) PDC2; pyruvate decarboxylase-2 (A)	ko00010: Glycolysis / Gluconeogenesis; ko01100: Metabolic pathways; ko01110: Biosynthesis of secondary metabolites	hypothetical protein LSAT_2X52280 [Lactuca sativa]	PDC2_ARATH RecName: Full=Pyruvate decarboxylase 2; Short=AtPDC2; EC=4.1.1.1;	A0A2J6M881_LACSA RecName: Full=Pyruvate decarboxylase {ECO:0000256|ARBA:ARBA00013202}; EC=4.1.1.1 {ECO:0000256|ARBA:ARBA00013202};	At5g54960	GO:0005829,cytosol; GO:0009536,plastid; GO:0016831,carboxy-lyase activity; GO:0000287,magnesium ion binding; GO:0004737,pyruvate decarboxylase activity; GO:0030976,thiamine pyrophosphate binding; GO:0071456,cellular response to hypoxia; GO:0001666,response to hypoxia; GO:0003674,molecular_function; GO:0003824,catalytic activity; GO:0016829,lyase activity; GO:0016830,carbon-carbon lyase activity; …	PF02776.18:Thiamine pyrophosphate enzyme, N-terminal TPP binding domain	--	--	--
TbA04G075930	31.9549	32.626	41.9563	106.513	109.03	106.648	2086	2150	2839	7115	7275	7194	1.50301	1.07099e-65	2.67746e-63	up	GWHBCHG00000004	17063714	17068922	+	TbA04G075930	--	--	--	hypothetical protein LSAT_9X45201 [Lactuca sativa]	Y2060_ARATH RecName: Full=BTB/POZ domain-containing protein At2g30600;	A0A2J6KUI5_LACSA SubName: Full=Uncharacterized protein {ECO:0000313|EMBL:PLY78724.1};	At2g30600	GO:0016567,protein ubiquitination; GO:0006464,cellular protein modification process; GO:0006807,nitrogen compound metabolic process; GO:0008150,biological_process; GO:0008152,metabolic process; GO:0009987,cellular process; GO:0019538,protein metabolic process; GO:0032446,protein modification by small protein conjugation; GO:0036211,protein modification process; GO:0043170,macromolecule metabolic …	PF00651.31:BTB/POZ domain	--	--	--
TbA01G158160	42.4588	40.492	47.2945	129.619	121.93	130.161	912	878	1053	2849	2677	2889	1.455	2.87468e-65	7.11624e-63	up	GWHBCHG00000001	127914612	127915953	+	TbA01G158160	--	K03239 translation initiation factor eIF-2B subunit alpha | (RefSeq) Eukaryotic translation initiation factor 2B (eIF-2B) family protein (A)	--	hypothetical protein LSAT_5X153560 [Lactuca sativa]	LOR8_ARATH RecName: Full=Protein LURP-one-related 8;	A0A6S7ND30_LACSI SubName: Full=Uncharacterized protein {ECO:0000313|EMBL:CAB4099384.1};	At2g38640	--	PF04525.12:LURP-one-related	--	--	--
novel.2171	29.0947	26.1925	20.293	2.5455	2.8368	3.1866	592	538	428	53	59	67	-3.24548	4.22832e-65	1.03656e-62	down	GWHBCHG00000001	107868051	107869447	-	--	--	K01373 cathepsin F [EC:3.4.22.41] | (RefSeq) Papain family cysteine protease (A)	ko04626: Plant-pathogen interaction	hypothetical protein LSAT_5X120261 [Lactuca sativa]	RD19B_ARATH RecName: Full=Probable cysteine protease RD19B {ECO:0000305}; EC=3.4.22.-; AltName: Full=RD19-like protein 1 {ECO:0000303|PubMed:18708476}; AltName: Full=Thiol protease A1494 {ECO:0000303|PubMed:8018874}; Flags: Precursor;	A0A6S7NFE5_LACSI SubName: Full=Uncharacterized protein {ECO:0000313|EMBL:CAB4098613.1};	At2g21430	GO:0005615,extracellular space; GO:0005764,lysosome; GO:0000323,lytic vacuole; GO:0004197,cysteine-type endopeptidase activity; GO:0051603,proteolysis involved in cellular protein catabolic process; GO:0003674,molecular_function; GO:0003824,catalytic activity; GO:0004175,endopeptidase activity; GO:0008233,peptidase activity; GO:0008234,cysteine-type peptidase activity; GO:0016787,hydrolase activi…	PF00112.23:Papain family cysteine protease	--	--	--
TbA01G156280	778.412	749.767	785.332	367.498	339.016	354.482	26963	26217	28197	13026	12003	12688	-1.22267	5.29501e-65	1.28557e-62	down	GWHBCHG00000001	126460342	126463032	+	TbA01G156280	--	K09754 5-O-(4-coumaroyl)-D-quinate 3'-monooxygenase [EC:1.14.14.96] | (RefSeq) CYP98A3; cytochrome P450, family 98, subfamily A, polypeptide 3 (A)	ko00940: Phenylpropanoid biosynthesis; ko00941: Flavonoid biosynthesis; ko00945: Stilbenoid, diarylheptanoid and gingerol biosynthesis; ko01100: Metabolic pathways; ko01110: Biosynthesis of secondary metabolites	hypothetical protein LSAT_5X156300 [Lactuca sativa]	C98A2_SOYBN RecName: Full=Cytochrome P450 98A2; EC=1.14.-.-;	A0A6S7NU45_LACSI SubName: Full=Uncharacterized protein {ECO:0000313|EMBL:CAB4099531.1};	At2g40890	GO:0016021,integral component of membrane; GO:0016020,membrane; GO:0020037,heme binding; GO:0005506,iron ion binding; GO:0016709,oxidoreductase activity, acting on paired donors, with incorporation or reduction of molecular oxygen, NAD(P)H as one donor, and incorporation of one atom of oxygen; GO:0003674,molecular_function; GO:0005488,binding; GO:0046906,tetrapyrrole binding; GO:0097159,organic c…	PF00067.22:Cytochrome P450	--	--	--
TbA06G069600	35.7966	36.6737	38.455	13.3563	12.4998	13.0378	1286	1330	1432	491	459	484	-1.60924	1.43922e-64	3.46098e-62	down	GWHBCHG00000006	33342245	33345948	-	TbA06G069600	--	K15015 solute carrier family 32 (vesicular inhibitory amino acid transporter) | (RefSeq) Transmembrane amino acid transporter family protein (A)	--	hypothetical protein LSAT_3X100120 [Lactuca sativa]	AVT1J_ARATH RecName: Full=Amino acid transporter AVT1J {ECO:0000305}; Short=AtAvt1J {ECO:0000303|PubMed:27925655};	A0A2J6K179_LACSA RecName: Full=Aa_trans domain-containing protein {ECO:0000259|Pfam:PF01490};	At5g15240	GO:0016021,integral component of membrane; GO:0005886,plasma membrane; GO:0005774,vacuolar membrane; GO:0006865,amino acid transport; GO:0006810,transport; GO:0006811,ion transport; GO:0006820,anion transport; GO:0008150,biological_process; GO:0015849,organic acid transport; GO:0051179,localization; GO:0051234,establishment of localization; GO:0071702,organic substance transport; GO:0071705,nitro…	PF01490.18:Transmembrane amino acid transporter protein	--	--	--
TbA06G098890	157.514	153.791	173.974	71.8281	71.0725	70.1785	3686	3633	4220	1720	1700	1697	-1.28401	2.33555e-64	5.56345e-62	down	GWHBCHG00000006	9761796	9763326	+	TbA06G098890	--	--	--	hypothetical protein LSAT_3X31741 [Lactuca sativa]	NAC83_ARATH RecName: Full=NAC domain-containing protein 83 {ECO:0000303|PubMed:15029955}; Short=ANAC083 {ECO:0000303|PubMed:15029955}; AltName: Full=Protein VND-INTERACTING 2 {ECO:0000303|PubMed:20388856};	A0A6S7MJX0_LACSI RecName: Full=NAC domain-containing protein {ECO:0000259|PROSITE:PS51005};	At5g13180	GO:0005634,nucleus; GO:0003677,DNA binding; GO:0003700,DNA-binding transcription factor activity; GO:0010150,leaf senescence; GO:0045892,negative regulation of transcription, DNA-templated; GO:0009737,response to abscisic acid; GO:0009651,response to salt stress; GO:0016032,viral process; GO:0010089,xylem development; GO:0003674,molecular_function; GO:0003676,nucleic acid binding; GO:0005488,bind…	PF02365.15:No apical meristem (NAM) protein	NAC	TF	NAC
novel.12634	82.0335	80.5425	90.2021	199.521	210.421	205.692	2819	2794	3213	7016	7391	7304	1.18711	3.81825e-64	9.01035e-62	up	GWHBCHG00000006	29872152	29874663	-	--	--	K00318 proline dehydrogenase [EC:1.5.5.2] | (RefSeq) ERD5; Methylenetetrahydrofolate reductase family protein (A)	ko00330: Arginine and proline metabolism; ko01100: Metabolic pathways; ko01110: Biosynthesis of secondary metabolites	hypothetical protein LSAT_3X94760 [Lactuca sativa]	PROD1_ARATH RecName: Full=Proline dehydrogenase 1, mitochondrial; EC=1.5.5.2; AltName: Full=Osmotic stress-induced proline dehydrogenase; AltName: Full=Proline oxidase; AltName: Full=Protein EARLY RESPONSIVE TO DEHYDRATION 5; Flags: Precursor;	A0A2J6JJC8_LACSA RecName: Full=Proline dehydrogenase {ECO:0000256|ARBA:ARBA00012695, ECO:0000256|RuleBase:RU364054}; EC=1.5.5.2 {ECO:0000256|ARBA:ARBA00012695, ECO:0000256|RuleBase:RU364054};	At3g30775	GO:0005739,mitochondrion; GO:0071949,FAD binding; GO:0004657,proline dehydrogenase activity; GO:0071456,cellular response to hypoxia; GO:0042742,defense response to bacterium; GO:0010133,proline catabolic process to glutamate; GO:0006979,response to oxidative stress; GO:0009414,response to water deprivation; GO:0000166,nucleotide binding; GO:0003674,molecular_function; GO:0005488,binding; GO:0036…	PF01619.18:Proline dehydrogenase	--	--	--
TbA01G000750	850.485	876.983	876.066	425.927	436.36	440.221	35938	37409	38372	18417	18847	19222	-1.09782	3.09437e-63	7.23451e-61	down	GWHBCHG00000001	446930	451055	+	TbA01G000750	--	--	--	hypothetical protein LSAT_6X16560 [Lactuca sativa]	WTR25_ARATH RecName: Full=WAT1-related protein At3g45870;	A0A2J6KCT9_LACSA RecName: Full=WAT1-related protein {ECO:0000256|RuleBase:RU363077};	At3g45870	GO:0016021,integral component of membrane; GO:0005886,plasma membrane; GO:0022857,transmembrane transporter activity; GO:0003674,molecular_function; GO:0005215,transporter activity; GO:0005575,cellular_component; GO:0016020,membrane; GO:0031224,intrinsic component of membrane; GO:0110165,cellular anatomical entity; GO:0071944,cell periphery	PF00892.20:EamA-like transporter family	--	--	--
TbA06G108920	101.432	105.857	104.563	34.2513	35.1283	32.9965	1065	1122	1138	368	377	358	-1.70546	4.16808e-63	9.6554e-61	down	GWHBCHG00000006	1673974	1674661	-	TbA06G108920	--	K09286 EREBP-like factor | (RefSeq) CBF1; C-repeat/DRE binding factor 1 (A)	--	hypothetical protein LSAT_3X5680 [Lactuca sativa]	ERF25_ARATH RecName: Full=Ethylene-responsive transcription factor ERF025;	A0A2J6KVD0_LACSA RecName: Full=AP2/ERF domain-containing protein {ECO:0000259|PROSITE:PS51032};	At5g52020	GO:0005634,nucleus; GO:0003700,DNA-binding transcription factor activity; GO:0000976,transcription regulatory region sequence-specific DNA binding; GO:0050832,defense response to fungus; GO:0009873,ethylene-activated signaling pathway; GO:0019760,glucosinolate metabolic process; GO:0003674,molecular_function; GO:0140110,transcription regulator activity; GO:0001067,regulatory region nucleic acid b…	PF00847.20:AP2 domain	AP2/ERF-ERF	TF	AP2/ERF->AP2/ERF-ERF
TbA04G089050	504.059	478.055	514.401	239.107	231.691	243.268	16621	15913	17582	8068	7809	8289	-1.16545	4.59295e-63	1.05429e-60	down	GWHBCHG00000004	5690176	5692902	+	TbA04G089050	--	K00487 trans-cinnamate 4-monooxygenase [EC:1.14.14.91] | (RefSeq) C4H; cinnamate-4-hydroxylase (A)	ko00130: Ubiquinone and other terpenoid-quinone biosynthesis; ko00940: Phenylpropanoid biosynthesis; ko00941: Flavonoid biosynthesis; ko00945: Stilbenoid, diarylheptanoid and gingerol biosynthesis; ko01100: Metabolic pathways; ko01110: Biosynthesis of secondary metabolites	cinnamate-4-hydroxylase [Lactuca sativa]	TCMO_HELTU RecName: Full=Trans-cinnamate 4-monooxygenase; EC=1.14.14.91 {ECO:0000269|PubMed:8026495}; AltName: Full=Cinnamic acid 4-hydroxylase; Short=C4H; Short=CA4H; AltName: Full=Cytochrome P450 73; AltName: Full=Cytochrome P450C4H;	A0A0U1XP01_LACSA SubName: Full=Cinnamate-4-hydroxylase {ECO:0000313|EMBL:AIX97104.1}; EC=1.14.13.11 {ECO:0000313|EMBL:AIX97104.1};	At2g30490	GO:0016021,integral component of membrane; GO:0020037,heme binding; GO:0005506,iron ion binding; GO:0016710,trans-cinnamate 4-monooxygenase activity; GO:0003674,molecular_function; GO:0005488,binding; GO:0046906,tetrapyrrole binding; GO:0097159,organic cyclic compound binding; GO:1901363,heterocyclic compound binding; GO:0043167,ion binding; GO:0043169,cation binding; GO:0046872,metal ion binding…	PF00067.22:Cytochrome P450	--	--	--
novel.3018	5.1605	5.2959	8.0946	28.6984	29.239	28.0241	278	288	452	1582	1610	1560	2.12045	5.57003e-63	1.26706e-60	up	GWHBCHG00000002	3933595	4020692	+	--	--	K01188 beta-glucosidase [EC:3.2.1.21] | (RefSeq) BGLU16; beta glucosidase 16 (A)	ko00460: Cyanoamino acid metabolism; ko00500: Starch and sucrose metabolism; ko00999: Biosynthesis of various plant secondary metabolites; ko01100: Metabolic pathways; ko01110: Biosynthesis of secondary metabolites	putative reverse transcriptase domain-containing protein [Helianthus annuus]	POLX_TOBAC RecName: Full=Retrovirus-related Pol polyprotein from transposon TNT 1-94; Includes: RecName: Full=Protease; EC=3.4.23.-; Includes: RecName: Full=Reverse transcriptase; EC=2.7.7.49; Includes: RecName: Full=Endonuclease;	A0A5N6LRG6_9ASTR RecName: Full=Reverse transcriptase {ECO:0000256|ARBA:ARBA00021271};	At4g03810	GO:0004190,aspartic-type endopeptidase activity; GO:0004519,endonuclease activity; GO:0003676,nucleic acid binding; GO:0003964,RNA-directed DNA polymerase activity; GO:0008270,zinc ion binding; GO:0015074,DNA integration; GO:0003674,molecular_function; GO:0003824,catalytic activity; GO:0004175,endopeptidase activity; GO:0008233,peptidase activity; GO:0016787,hydrolase activity; GO:0070001,asparti…	PF17917.1:RNase H-like domain found in reverse transcriptase	--	--	--
TbA07G089280	10.31	9.9649	9.6442	40.7611	36.024	37.514	329	321	319	1331	1175	1237	1.83546	9.51984e-63	2.14621e-60	up	GWHBCHG00000007	71413436	71416048	-	TbA07G089280	--	K23452 UDP-glucosyltransferase 85A [EC:2.4.1.-] | (RefSeq) UGT85A1; UDP-Glycosyltransferase superfamily protein (A)	ko00908: Zeatin biosynthesis; ko01110: Biosynthesis of secondary metabolites	hypothetical protein LSAT_6X99120 [Lactuca sativa]	UGT2_GARJA RecName: Full=7-deoxyloganetin glucosyltransferase; EC=2.4.1.324; AltName: Full=Genipin glucosyltransferase; AltName: Full=UDP-glucose glucosyltransferase 2; Short=GjUGT2; AltName: Full=UDP-glycosyltransferase 85A24;	A0A2J6M0V6_LACSA RecName: Full=Glycosyltransferase {ECO:0000256|RuleBase:RU362057}; EC=2.4.1.- {ECO:0000256|RuleBase:RU362057};	At1g22400	GO:0035251,UDP-glucosyltransferase activity; GO:0003674,molecular_function; GO:0003824,catalytic activity; GO:0008194,UDP-glycosyltransferase activity; GO:0016740,transferase activity; GO:0016757,transferase activity, transferring glycosyl groups; GO:0016758,transferase activity, transferring hexosyl groups; GO:0046527,glucosyltransferase activity	PF00201.18:UDP-glucoronosyl and UDP-glucosyl transferase	--	--	--
TbA05G090390	53.1795	55.3167	54.1574	18.7069	21.9368	18.8372	1978	2077	2088	712	834	724	-1.55066	1.45078e-62	3.24179e-60	down	GWHBCHG00000005	72665170	72670016	+	TbA05G090390	--	K22544 deoxynucleoside triphosphate triphosphohydrolase SAMHD1 [EC:3.1.5.-] | (RefSeq) HD domain-containing metal-dependent phosphohydrolase family protein (A)	ko03250: Viral life cycle - HIV-1	deoxynucleoside triphosphate triphosphohydrolase SAMHD1 homolog [Helianthus annuus]	--	A0A6S7PEU4_LACSI RecName: Full=HD domain-containing protein {ECO:0000259|PROSITE:PS51831};	At5g40290	GO:0005524,ATP binding; GO:0000166,nucleotide binding; GO:0003674,molecular_function; GO:0005488,binding; GO:0017076,purine nucleotide binding; GO:0030554,adenyl nucleotide binding; GO:0032553,ribonucleotide binding; GO:0032555,purine ribonucleotide binding; GO:0032559,adenyl ribonucleotide binding; GO:0035639,purine ribonucleoside triphosphate binding; GO:0036094,small molecule binding; GO:00431…	PF01966.22:HD domain	--	--	--
TbA02G099050	23.6933	22.8096	22.7505	74.789	75.9066	78.9597	426	414	424	1376	1395	1467	1.6308	4.00438e-62	8.86934e-60	up	GWHBCHG00000002	81594991	81596416	-	TbA02G099050	--	--	--	plasma membrane-associated cation-binding protein 1-like [Helianthus annuus]	PCAP1_ARATH RecName: Full=Plasma membrane-associated cation-binding protein 1; Short=AtPCAP1; AltName: Full=Microtubule-destabilizing protein 25;	A0A6S7M7S7_LACSI SubName: Full=Uncharacterized protein {ECO:0000313|EMBL:CAB4083643.1};	At4g20260	GO:0046658,anchored component of plasma membrane; GO:0005881,cytoplasmic microtubule; GO:0005829,cytosol; GO:0043657,host cell; GO:0005886,plasma membrane; GO:0009506,plasmodesma; GO:0005773,vacuole; GO:0005509,calcium ion binding; GO:0005516,calmodulin binding; GO:0005507,copper ion binding; GO:0008017,microtubule binding; GO:0005547,phosphatidylinositol-3,4,5-trisphosphate binding; GO:0043325,p…	PF05558.12:DREPP plasma membrane polypeptide	--	--	--
TbA06G098490	32.9202	26.7285	32.3156	133.023	107.507	118.171	571	468	581	2361	1906	2118	1.86703	4.38002e-62	9.617e-60	up	GWHBCHG00000006	10052827	10054142	-	TbA06G098490	--	K08235 xyloglucan:xyloglucosyl transferase [EC:2.4.1.207] | (RefSeq) XTH5; xyloglucan endotransglucosylase/hydrolase 5 (A)	--	hypothetical protein LSAT_3X33121 [Lactuca sativa]	XTH1_SOYBN RecName: Full=Xyloglucan endotransglucosylase/hydrolase 1 {ECO:0000305}; EC=2.4.1.207 {ECO:0000250|UniProtKB:Q38857}; Flags: Precursor;	A0A2J6LDR5_LACSA RecName: Full=Xyloglucan endotransglucosylase/hydrolase {ECO:0000256|RuleBase:RU361120}; EC=2.4.1.207 {ECO:0000256|RuleBase:RU361120};	At5g13870	GO:0048046,apoplast; GO:0005618,cell wall; GO:0004553,hydrolase activity, hydrolyzing O-glycosyl compounds; GO:0016762,xyloglucan:xyloglucosyl transferase activity; GO:0042546,cell wall biogenesis; GO:0071555,cell wall organization; GO:0010411,xyloglucan metabolic process; GO:0003674,molecular_function; GO:0003824,catalytic activity; GO:0016787,hydrolase activity; GO:0016798,hydrolase activity, a…	PF00722.21:Glycosyl hydrolases family 16	--	--	--
TbA04G075250	14.0408	13.5932	15.1001	41.3887	43.0461	38.9815	793	775	884	2392	2485	2275	1.43278	5.48511e-62	1.19396e-59	up	GWHBCHG00000004	17581758	17587531	+	TbA04G075250	--	K14486 auxin response factor | (RefSeq) MP; Transcriptional factor B3 family protein / auxin-responsive factor AUX/IAA-like protein (A)	ko04075: Plant hormone signal transduction	hypothetical protein LSAT_9X46321 [Lactuca sativa]	ARFE_ARATH RecName: Full=Auxin response factor 5; AltName: Full=Auxin-responsive protein IAA24; AltName: Full=Transcription factor MONOPTEROS;	A0A2J6KUI9_LACSA RecName: Full=Auxin response factor {ECO:0000256|RuleBase:RU004561};	At1g19850	GO:0005634,nucleus; GO:0003700,DNA-binding transcription factor activity; GO:0042802,identical protein binding; GO:0000976,transcription regulatory region sequence-specific DNA binding; GO:0009734,auxin-activated signaling pathway; GO:0009793,embryo development ending in seed dormancy; GO:0009908,flower development; GO:0010305,leaf vascular tissue pattern formation; GO:0009942,longitudinal axis s…	PF06507.13:Auxin response factor	B3-ARF	TF	B3->B3-ARF
TbA05G105200	24.766	26.1029	27.5128	88.009	96.9184	91.9951	297	316	342	1080	1188	1140	1.7232	5.91812e-62	1.2772e-59	up	GWHBCHG00000005	85168893	85169591	+	TbA05G105200	--	--	--	probable membrane-associated kinase regulator 6 [Helianthus annuus]	MAKR6_ARATH RecName: Full=Probable membrane-associated kinase regulator 6;	A0A251SNY6_HELAN SubName: Full=Uncharacterized protein {ECO:0000313|EMBL:OTG00548.1};	At5g52900	GO:0005886,plasma membrane; GO:0009738,abscisic acid-activated signaling pathway; GO:0007154,cell communication; GO:0007165,signal transduction; GO:0008150,biological_process; GO:0009719,response to endogenous stimulus; GO:0009725,response to hormone; GO:0009737,response to abscisic acid; GO:0009755,hormone-mediated signaling pathway; GO:0009987,cellular process; GO:0010033,response to organic su…	--	--	--	--
TbA07G031450	150.694	156.093	159.976	73.3558	77.3817	77.689	8785	9186	9667	4376	4611	4680	-1.12913	6.20015e-62	1.32673e-59	down	GWHBCHG00000007	25801680	25805970	-	TbA07G031450	--	K00521 ferric-chelate reductase [EC:1.16.1.7] | (RefSeq) FRO7; ferric reduction oxidase 7 (A)	--	ferric reduction oxidase 7, chloroplastic-like isoform X1 [Helianthus annuus]	FRO7_ARATH RecName: Full=Ferric reduction oxidase 7, chloroplastic; Short=AtFRO7; EC=1.16.1.7; AltName: Full=Ferric-chelate reductase 7; Flags: Precursor;	A0A6S7P421_LACSI RecName: Full=FAD-binding FR-type domain-containing protein {ECO:0000259|PROSITE:PS51384};	At5g49740	GO:0009507,chloroplast; GO:0031969,chloroplast membrane; GO:0016021,integral component of membrane; GO:0005886,plasma membrane; GO:0009536,plastid; GO:0000293,ferric-chelate reductase activity; GO:0046872,metal ion binding; GO:0006811,ion transport; GO:0009767,photosynthetic electron transport chain; GO:0003674,molecular_function; GO:0003824,catalytic activity; GO:0016491,oxidoreductase activity;…	PF08022.12:FAD-binding domain	--	--	--
TbA03G013870	141.041	146.063	166.808	67.8764	65.6109	69.6496	5834	6099	7152	2873	2774	2977	-1.25542	7.13664e-62	1.51429e-59	down	GWHBCHG00000003	98020704	98024478	+	TbA03G013870	--	K09597 signal peptide peptidase-like 2B [EC:3.4.23.-] | (RefSeq) SPPL4; SIGNAL PEPTIDE PEPTIDASE-LIKE 4 (A)	--	hypothetical protein LSAT_4X36001 [Lactuca sativa]	SIPL4_ARATH RecName: Full=Signal peptide peptidase-like 4; Short=AtSPPL4; EC=3.4.23.-; Flags: Precursor;	A0A2J6KMF6_LACSA RecName: Full=PA domain-containing protein {ECO:0000259|Pfam:PF02225};	At1g63690	GO:0010008,endosome membrane; GO:0030660,Golgi-associated vesicle membrane; GO:0071458,integral component of cytoplasmic side of endoplasmic reticulum membrane; GO:0071556,integral component of lumenal side of endoplasmic reticulum membrane; GO:0005765,lysosomal membrane; GO:0042500,aspartic endopeptidase activity, intramembrane cleaving; GO:0033619,membrane protein proteolysis; GO:0003674,molecu…	PF04258.13:Signal peptide peptidase	--	--	--
TbA07G087840	85.1542	85.0948	79.5424	27.3679	32.5858	28.3415	2393	2414	2317	787	936	823	-1.60122	7.98471e-62	1.68012e-59	down	GWHBCHG00000007	70161936	70167640	-	TbA07G087840	--	K14498 serine/threonine-protein kinase SRK2 [EC:2.7.11.1] | (RefSeq) OST1; Protein kinase superfamily protein (A)	ko04016: MAPK signaling pathway - plant; ko04075: Plant hormone signal transduction	hypothetical protein LSAT_6X94561 [Lactuca sativa]	SAPK3_ORYSI RecName: Full=Serine/threonine-protein kinase SAPK3; EC=2.7.11.1; AltName: Full=Osmotic stress/abscisic acid-activated protein kinase 3; AltName: Full=Protein kinase REK;	A0A6S7NPV9_LACSI RecName: Full=Protein kinase domain-containing protein {ECO:0000259|PROSITE:PS50011};	At4g33950	GO:0005737,cytoplasm; GO:0005634,nucleus; GO:0005524,ATP binding; GO:0106310,protein serine kinase activity; GO:0106311,protein threonine kinase activity; GO:0009738,abscisic acid-activated signaling pathway; GO:0000166,nucleotide binding; GO:0003674,molecular_function; GO:0005488,binding; GO:0017076,purine nucleotide binding; GO:0030554,adenyl nucleotide binding; GO:0032553,ribonucleotide bindin…	PF00069.25:Protein kinase domain	--	--	--
TbA08G023890	1467.07	1337.89	1710.95	603.474	499.762	531.171	18122	16683	21907	7628	6310	6780	-1.56	1.12445e-61	2.34648e-59	down	GWHBCHG00000008	19843917	19845059	+	TbA08G023890	--	--	--	dehydrin HIRD11-like [Helianthus annuus]	HRD11_ARATH RecName: Full=Dehydrin HIRD11 {ECO:0000305}; AltName: Full=Histidine-rich dehydrin of 11 kDa {ECO:0000303|Ref.8}; Short=AtHIRD11 {ECO:0000303|Ref.8}; AltName: Full=Protein SRC1 homolog {ECO:0000305};	A0A251VRU3_HELAN SubName: Full=Uncharacterized protein {ECO:0000313|EMBL:OTG38134.1};	At1g54410	GO:0005737,cytoplasm; GO:0005829,cytosol; GO:0005634,nucleus; GO:0050897,cobalt ion binding; GO:0005507,copper ion binding; GO:0003729,mRNA binding; GO:0016151,nickel cation binding; GO:0008270,zinc ion binding; GO:0010730,negative regulation of hydrogen peroxide biosynthetic process; GO:0003674,molecular_function; GO:0005488,binding; GO:0043167,ion binding; GO:0043169,cation binding; GO:0046872,…	--	--	--	--
TbA01G128770	3.1284	2.936	3.0181	62.1104	53.1591	52.2646	19	18	19	386	330	328	4.10895	1.2211e-61	2.52728e-59	up	GWHBCHG00000001	103071043	103071745	+	TbA01G128770	--	--	--	hypothetical protein LSAT_5X132061 [Lactuca sativa]	--	A0A2J6LHT5_LACSA SubName: Full=Uncharacterized protein {ECO:0000313|EMBL:PLY86897.1};	--	GO:0016021,integral component of membrane; GO:0005575,cellular_component; GO:0016020,membrane; GO:0031224,intrinsic component of membrane; GO:0110165,cellular anatomical entity	--	--	--	--
TbA08G093500	4.1673	5.0932	4.8557	32.6325	28.4332	27.9681	77	95	93	617	537	534	2.5604	4.25216e-61	8.72902e-59	up	GWHBCHG00000008	73699405	73701330	+	TbA08G093500	--	K01953 asparagine synthase (glutamine-hydrolysing) [EC:6.3.5.4] | (RefSeq) ASN2; asparagine synthetase 2 (A)	ko00250: Alanine, aspartate and glutamate metabolism; ko01100: Metabolic pathways; ko01110: Biosynthesis of secondary metabolites; ko01230: Biosynthesis of amino acids	hypothetical protein LSAT_1X128160 [Lactuca sativa]	TSJT1_TOBAC RecName: Full=Stem-specific protein TSJT1;	A0A6S7LBK7_LACSI RecName: Full=DUF3700 domain-containing protein {ECO:0000259|SMART:SM01172};	At4g27450	--	PF12481.8:Aluminium induced protein	--	--	--
novel.10483	4.8128	5.3679	5.4341	29.822	26.263	23.736	135	152	158	856	753	688	2.25741	2.75007e-60	5.59993e-58	up	GWHBCHG00000005	23754064	23755698	.	--	--	--	--	hypothetical protein LSAT_8X121400 [Lactuca sativa]	EXOL5_ARATH RecName: Full=Protein EXORDIUM-like 5; Flags: Precursor;	A0A6S7L444_LACSI SubName: Full=Uncharacterized protein {ECO:0000313|EMBL:CAB4077501.1};	At2g17230	GO:0048046,apoplast; GO:0005615,extracellular space; GO:0005575,cellular_component; GO:0005576,extracellular region; GO:0110165,cellular anatomical entity	PF04674.12:Phosphate-induced protein 1 conserved region	--	--	--
TbA06G083430	0.7985	1.4554	1.5098	11.7356	13.6548	13.5378	25	46	49	376	437	438	3.27293	4.03166e-60	8.14396e-58	up	GWHBCHG00000006	21840474	21850645	+	TbA06G083430	--	K24139 auxin efflux carrier family protein | (RefSeq) Auxin efflux carrier family protein (A)	--	hypothetical protein LSAT_3X69900 [Lactuca sativa]	PILS7_ARATH RecName: Full=Protein PIN-LIKES 7 {ECO:0000303|PubMed:22504182}; AltName: Full=Auxin efflux carrier-like protein 7 {ECO:0000303|PubMed:22504182};	A0A6S7MKA6_LACSI SubName: Full=Uncharacterized protein {ECO:0000313|EMBL:CAB4088265.1};	At5g65980	GO:0005789,endoplasmic reticulum membrane; GO:0016021,integral component of membrane; GO:0009734,auxin-activated signaling pathway; GO:0009733,response to auxin; GO:0055085,transmembrane transport; GO:0007154,cell communication; GO:0007165,signal transduction; GO:0008150,biological_process; GO:0009719,response to endogenous stimulus; GO:0009725,response to hormone; GO:0009755,hormone-mediated sig…	PF03547.18:Membrane transport protein	--	--	--
TbA07G108390	7.9152	7.5879	7.6713	31.7601	30.8678	30.1099	217	210	218	891	865	853	1.90262	4.24402e-60	8.50488e-58	up	GWHBCHG00000007	86775799	86777635	-	TbA07G108390	--	K03146 cysteine-dependent adenosine diphosphate thiazole synthase [EC:2.4.2.60] | (RefSeq) THI1; thiazole biosynthetic enzyme, chloroplast (ARA6) (THI1) (THI4) (A)	ko00730: Thiamine metabolism; ko01100: Metabolic pathways; ko01240: Biosynthesis of cofactors	hypothetical protein LSAT_5X5940 [Lactuca sativa]	THI4_CITSI RecName: Full=Thiamine thiazole synthase, chloroplastic {ECO:0000255|HAMAP-Rule:MF_03158}; EC=2.4.2.60 {ECO:0000255|HAMAP-Rule:MF_03158}; AltName: Full=Thiazole biosynthetic enzyme {ECO:0000255|HAMAP-Rule:MF_03158}; Flags: Precursor;	A0A2J6L9P5_LACSA RecName: Full=Thiamine thiazole synthase, chloroplastic {ECO:0000256|HAMAP-Rule:MF_03158}; AltName: Full=Thiazole biosynthetic enzyme {ECO:0000256|HAMAP-Rule:MF_03158}; EC=2.4.2.60 {ECO:0000256|HAMAP-Rule:MF_03158};	At5g54770	GO:0009570,chloroplast stroma; GO:0005829,cytosol; GO:0005506,iron ion binding; GO:0016763,transferase activity, transferring pentosyl groups; GO:0009228,thiamine biosynthetic process; GO:0052837,thiazole biosynthetic process; GO:0003674,molecular_function; GO:0005488,binding; GO:0043167,ion binding; GO:0043169,cation binding; GO:0046872,metal ion binding; GO:0046914,transition metal ion binding;…	PF01946.17:Thi4 family	--	--	--
TbA08G090850	65.9878	65.211	72.4154	29.1694	30.9088	32.2109	3745	3736	4260	1694	1793	1889	-1.23882	5.46252e-59	1.08605e-56	down	GWHBCHG00000008	71763419	71769155	+	TbA08G090850	--	K16296 serine carboxypeptidase-like clade I [EC:3.4.16.-] | (RefSeq) scpl18; serine carboxypeptidase-like 18 (A)	--	hypothetical protein LSAT_1X118400 [Lactuca sativa]	SCP18_ARATH RecName: Full=Serine carboxypeptidase-like 18; EC=3.4.16.-; Flags: Precursor;	A0A2J6KXG0_LACSA SubName: Full=Uncharacterized protein {ECO:0000313|EMBL:PLY79759.1};	At1g73300	GO:0005576,extracellular region; GO:0004185,serine-type carboxypeptidase activity; GO:0016747,transferase activity, transferring acyl groups other than amino-acyl groups; GO:0019748,secondary metabolic process; GO:0003674,molecular_function; GO:0003824,catalytic activity; GO:0004180,carboxypeptidase activity; GO:0008233,peptidase activity; GO:0008236,serine-type peptidase activity; GO:0008238,exo…	PF00450.22:Serine carboxypeptidase	--	--	--
TbA07G080900	21.5303	19.7507	20.7711	4.7657	5.5824	5.1046	649	601	649	147	172	159	-2.10493	4.3566e-58	8.59408e-56	down	GWHBCHG00000007	64500811	64505246	+	TbA07G080900	--	K15382 solute carrier family 50 (sugar transporter) | (RefSeq) SWEET7; Nodulin MtN3 family protein (A)	--	hypothetical protein LSAT_6X83501 [Lactuca sativa]	SWET4_ORYSI RecName: Full=Bidirectional sugar transporter SWEET4; Short=OsSWEET4;	A0A2J6M7L5_LACSA RecName: Full=Bidirectional sugar transporter SWEET {ECO:0000256|RuleBase:RU910715};	At1g66770	GO:0005887,integral component of plasma membrane; GO:0051119,sugar transmembrane transporter activity; GO:0003674,molecular_function; GO:0005215,transporter activity; GO:0008509,anion transmembrane transporter activity; GO:0015075,ion transmembrane transporter activity; GO:0015144,carbohydrate transmembrane transporter activity; GO:0022857,transmembrane transporter activity; GO:0005575,cellular_c…	PF03083.16:Sugar efflux transporter for intercellular exchange	--	--	--
TbA04G072190	39.693	39.4101	33.2529	11.683	11.3589	12.7632	2188	2193	1900	659	640	727	-1.75194	4.91416e-58	9.61881e-56	down	GWHBCHG00000004	19981329	19984628	+	TbA04G072190	--	K13428 LRR receptor-like serine/threonine-protein kinase EFR [EC:2.7.11.1] | (RefSeq) EFR; EF-TU receptor (A)	ko04626: Plant-pathogen interaction	hypothetical protein LSAT_4X130100 [Lactuca sativa]	Y3475_ARATH RecName: Full=Probable LRR receptor-like serine/threonine-protein kinase At3g47570; EC=2.7.11.1; Flags: Precursor;	A0A2J6JWB7_LACSA RecName: Full=Protein kinase domain-containing protein {ECO:0000259|PROSITE:PS50011};	At3g47090	GO:0016021,integral component of membrane; GO:0005886,plasma membrane; GO:0005524,ATP binding; GO:0106310,protein serine kinase activity; GO:0106311,protein threonine kinase activity; GO:0000166,nucleotide binding; GO:0003674,molecular_function; GO:0005488,binding; GO:0017076,purine nucleotide binding; GO:0030554,adenyl nucleotide binding; GO:0032553,ribonucleotide binding; GO:0032555,purine ribo…	PF07714.17:Protein tyrosine kinase	--	--	--
TbA01G023420	54.8315	54.9294	55.5943	23.4351	25.0477	23.5169	2570	2599	2701	1124	1200	1139	-1.2983	5.23081e-58	1.01598e-55	down	GWHBCHG00000001	18787112	18790522	-	TbA01G023420	--	K13412 calcium-dependent protein kinase [EC:2.7.11.1] | (RefSeq) CPK1; calcium dependent protein kinase 1 (A)	ko04626: Plant-pathogen interaction	Calcium-binding EF-hand [Cynara cardunculus var. scolymus]	CDPK1_ARATH RecName: Full=Calcium-dependent protein kinase 1; Short=AtCDPK 1; Short=CDPK 1; EC=2.7.11.1; AltName: Full=Calcium-dependent protein kinase isoform AK1;	A0A6S7NLK4_LACSI SubName: Full=Uncharacterized protein {ECO:0000313|EMBL:CAB4101612.1};	At5g04870	GO:0005737,cytoplasm; GO:0005634,nucleus; GO:0005778,peroxisomal membrane; GO:0005777,peroxisome; GO:0005524,ATP binding; GO:0005509,calcium ion binding; GO:0010857,calcium-dependent protein kinase activity; GO:0009931,calcium-dependent protein serine/threonine kinase activity; GO:0005516,calmodulin binding; GO:0004683,calmodulin-dependent protein kinase activity; GO:0004672,protein kinase activi…	PF00069.25:Protein kinase domain	--	--	--
novel.10074	343.47	325.572	319.595	131.08	116.549	138.702	5380	5148	5189	2101	1866	2245	-1.45514	1.42258e-57	2.74199e-55	down	GWHBCHG00000005	8132667	8138169	-	--	--	--	--	hypothetical protein LSAT_8X73001 [Lactuca sativa]	MT2Z_SOLLC RecName: Full=Metallothionein-like protein type 2;	A0A2J6JII3_LACSA SubName: Full=Uncharacterized protein {ECO:0000313|EMBL:PLY62624.1};	--	GO:0046872,metal ion binding; GO:0003674,molecular_function; GO:0005488,binding; GO:0043167,ion binding; GO:0043169,cation binding	PF01439.18:Metallothionein	--	--	--
TbA03G116910	134.698	134.168	123.814	43.4978	45.3091	43.8953	1271	1278	1211	420	437	428	-1.66551	1.52882e-57	2.92445e-55	down	GWHBCHG00000003	14865847	14867071	+	TbA03G116910	--	--	--	hypothetical protein Ccrd_005568 [Cynara cardunculus var. scolymus]	--	A0A118JUP0_CYNCS SubName: Full=Uncharacterized protein {ECO:0000313|EMBL:KVH92381.1};	--	--	--	--	--	--
TbA08G032780	17.6572	16.8644	17.4009	67.4135	60.2449	63.6345	279	269	285	1090	973	1039	1.78377	2.83836e-57	5.38862e-55	up	GWHBCHG00000008	27136302	27137314	-	TbA08G032780	--	K13430 serine/threonine-protein kinase PBS1 [EC:2.7.11.1] | (RefSeq) PBS1; Protein kinase superfamily protein (A)	ko04626: Plant-pathogen interaction	hypothetical protein LSAT_5X42501 [Lactuca sativa]	HERK_ARATH RecName: Full=Receptor-like protein kinase HERK 1; EC=2.7.11.-; AltName: Full=Protein HERCULES RECEPTOR KINASE 1; Flags: Precursor;	A0A2J6JGQ4_LACSA SubName: Full=Uncharacterized protein {ECO:0000313|EMBL:PLY61996.1};	At3g46290	GO:0016021,integral component of membrane; GO:0005886,plasma membrane; GO:0009506,plasmodesma; GO:0005524,ATP binding; GO:0004672,protein kinase activity; GO:0004674,protein serine/threonine kinase activity; GO:0046777,protein autophosphorylation; GO:0009741,response to brassinosteroid; GO:0009826,unidimensional cell growth; GO:0000166,nucleotide binding; GO:0003674,molecular_function; GO:0005488…	PF07714.17:Protein tyrosine kinase	--	--	--
TbA01G150730	95.87	98.9466	109.56	43.7382	46.2602	41.6581	2579	2687	3055	1204	1272	1158	-1.30566	4.72456e-57	8.90262e-55	down	GWHBCHG00000001	121840459	121842215	-	TbA01G150730	--	K17506 protein phosphatase 1L [EC:3.1.3.16] | (RefSeq) Protein phosphatase 2C family protein (A)	--	hypothetical protein LSAT_5X172740 [Lactuca sativa]	P2C25_ARATH RecName: Full=Probable protein phosphatase 2C 25; Short=AtPP2C25; EC=3.1.3.16; AltName: Full=Protein phosphatase AP2C1;	A0A2J6MFU5_LACSA RecName: Full=Protein-serine/threonine phosphatase {ECO:0000256|ARBA:ARBA00013081}; EC=3.1.3.16 {ECO:0000256|ARBA:ARBA00013081};	At2g30020	GO:0005634,nucleus; GO:0009536,plastid; GO:0046872,metal ion binding; GO:0106306,protein serine phosphatase activity; GO:0004722,protein serine/threonine phosphatase activity; GO:0106307,protein threonine phosphatase activity; GO:0009738,abscisic acid-activated signaling pathway; GO:0050832,defense response to fungus; GO:0006470,protein dephosphorylation; GO:0009620,response to fungus; GO:0009611…	PF00481.21:Protein phosphatase 2C	--	--	--
TbA01G147000	16.0882	16.9739	17.2814	5.7958	6.6031	6.0121	1199	1277	1335	442	503	463	-1.54949	6.99469e-57	1.30827e-54	down	GWHBCHG00000001	118658358	118662798	+	TbA01G147000	--	K20718 LRR receptor-like serine/threonine-protein kinase ERECTA [EC:2.7.11.1] | (RefSeq) ER; Leucine-rich receptor-like protein kinase family protein (A)	ko04016: MAPK signaling pathway - plant	hypothetical protein LSAT_5X183260 [Lactuca sativa]	MIK2_ARATH RecName: Full=MDIS1-interacting receptor like kinase 2 {ECO:0000303|PubMed:26863186}; Short=AtMIK2 {ECO:0000303|PubMed:26863186}; AltName: Full=Probable LRR receptor-like serine/threonine-protein kinase At4g08850; EC=2.7.11.1 {ECO:0000305}; Flags: Precursor;	A0A6S7NWZ3_LACSI RecName: Full=Protein kinase domain-containing protein {ECO:0000259|PROSITE:PS50011};	At4g08850	GO:0016021,integral component of membrane; GO:0005886,plasma membrane; GO:0009506,plasmodesma; GO:0090406,pollen tube; GO:0005524,ATP binding; GO:0106310,protein serine kinase activity; GO:0106311,protein threonine kinase activity; GO:0009755,hormone-mediated signaling pathway; GO:0010183,pollen tube guidance; GO:0000166,nucleotide binding; GO:0003674,molecular_function; GO:0005488,binding; GO:00…	PF00069.25:Protein kinase domain	--	--	--
TbA07G106840	363.537	359.934	352.534	174.129	173.848	178.719	17189	17180	17278	8425	8402	8732	-1.13013	2.82167e-56	5.23875e-54	down	GWHBCHG00000007	85827900	85831605	+	TbA07G106840	--	K01904 4-coumarate--CoA ligase [EC:6.2.1.12] | (RefSeq) 4CL1; 4-coumarate:CoA ligase 1 (A)	ko00130: Ubiquinone and other terpenoid-quinone biosynthesis; ko00940: Phenylpropanoid biosynthesis; ko01100: Metabolic pathways; ko01110: Biosynthesis of secondary metabolites	hypothetical protein LSAT_5X9201 [Lactuca sativa]	4CL1_TOBAC RecName: Full=4-coumarate--CoA ligase 1; Short=4CL 1; EC=6.2.1.12; AltName: Full=4-coumaroyl-CoA synthase 1;	A0A2J6L8C2_LACSA RecName: Full=4-coumarate--CoA ligase {ECO:0000256|ARBA:ARBA00012959}; EC=6.2.1.12 {ECO:0000256|ARBA:ARBA00012959};	At1g51680	GO:0016207,4-coumarate-CoA ligase activity; GO:0005524,ATP binding; GO:0016405,CoA-ligase activity; GO:0009698,phenylpropanoid metabolic process; GO:0003674,molecular_function; GO:0003824,catalytic activity; GO:0016874,ligase activity; GO:0016877,ligase activity, forming carbon-sulfur bonds; GO:0016878,acid-thiol ligase activity; GO:0000166,nucleotide binding; GO:0005488,binding; GO:0017076,purin…	PF00501.28:AMP-binding enzyme	--	--	--
TbA06G095740	111.394	109.248	88.3652	16.998	14.6636	20.9514	602	596	495	94	81	117	-2.65624	4.64989e-56	8.57006e-54	down	GWHBCHG00000006	12145095	12145616	+	TbA06G095740	--	--	--	hypothetical protein Ccrd_002162 [Cynara cardunculus var. scolymus]	--	A0A103XRY4_CYNCS SubName: Full=Uncharacterized protein {ECO:0000313|EMBL:KVH95780.1};	--	--	--	--	--	--
TbA08G041050	140.749	139.304	167.623	62.5648	64.4913	67.4654	3412	3409	4212	1552	1598	1690	-1.29791	1.08731e-55	1.98947e-53	down	GWHBCHG00000008	33404471	33407487	-	TbA08G041050	--	K07893 Ras-related protein Rab-6A | (RefSeq) RAB6A; Ras-related small GTP-binding family protein (A)	--	hypothetical protein LSAT_0X5121 [Lactuca sativa]	RAH1B_ARATH RecName: Full=Ras-related protein RABH1b; Short=AtRABH1b; AltName: Full=Ras-related protein Rab6A; Short=AtRab6A;	A0A6S7LN22_LACSI SubName: Full=Uncharacterized protein {ECO:0000313|EMBL:CAB4081015.1};	At2g44610	GO:0005829,cytosol; GO:0012505,endomembrane system; GO:0005768,endosome; GO:0005794,Golgi apparatus; GO:0000139,Golgi membrane; GO:0016020,membrane; GO:0005886,plasma membrane; GO:0009506,plasmodesma; GO:0005802,trans-Golgi network; GO:0005774,vacuolar membrane; GO:0005525,GTP binding; GO:0003924,GTPase activity; GO:0006887,exocytosis; GO:0006891,intra-Golgi vesicle-mediated transport; GO:0006886…	PF00071.22:Ras family	--	--	--
TbA05G006460	3.6001	3.5663	3.4496	12.6607	11.9322	13.379	294	294	292	1058	996	1129	1.74029	1.21672e-55	2.21022e-53	up	GWHBCHG00000005	5620863	5626666	+	TbA05G006460	--	--	--	hypothetical protein LSAT_8X69380 [Lactuca sativa]	SBT26_ARATH RecName: Full=Subtilisin-like protease SBT2.6 {ECO:0000303|PubMed:16193095}; EC=3.4.21.- {ECO:0000255|PROSITE-ProRule:PRU10082}; AltName: Full=Subtilase subfamily 2 member 6 {ECO:0000303|PubMed:16193095}; Short=AtSBT2.6 {ECO:0000303|PubMed:16193095}; Flags: Precursor;	A0A6S7P6I4_LACSI SubName: Full=Uncharacterized protein {ECO:0000313|EMBL:CAB4109987.1};	At4g30020	GO:0005576,extracellular region; GO:0004252,serine-type endopeptidase activity; GO:0003674,molecular_function; GO:0003824,catalytic activity; GO:0004175,endopeptidase activity; GO:0008233,peptidase activity; GO:0008236,serine-type peptidase activity; GO:0016787,hydrolase activity; GO:0017171,serine hydrolase activity; GO:0140096,catalytic activity, acting on a protein; GO:0005575,cellular_compone…	PF00082.22:Subtilase family	--	--	--
TbA03G122600	288.665	297.522	278.122	135.342	128.223	129.253	8429	8770	8418	4044	3827	3900	-1.23719	1.71902e-55	3.10038e-53	down	GWHBCHG00000003	9596203	9598383	-	TbA03G122600	--	K09419 heat shock transcription factor, other eukaryote | (RefSeq) HSF4; heat shock factor 4 (A)	--	hypothetical protein LSAT_4X165921 [Lactuca sativa]	HSF24_SOLPE RecName: Full=Heat shock factor protein HSF24; AltName: Full=Heat shock transcription factor 24; Short=HSTF 24; AltName: Full=Heat stress transcription factor;	A0A6S7N1L8_LACSI RecName: Full=HSF_DOMAIN domain-containing protein {ECO:0000259|SMART:SM00415};	At4g36990	GO:0005634,nucleus; GO:0003700,DNA-binding transcription factor activity; GO:0043565,sequence-specific DNA binding; GO:0003674,molecular_function; GO:0140110,transcription regulator activity; GO:0003676,nucleic acid binding; GO:0003677,DNA binding; GO:0005488,binding; GO:0097159,organic cyclic compound binding; GO:1901363,heterocyclic compound binding; GO:0005575,cellular_component; GO:0005622,in…	PF00447.17:HSF-type DNA-binding	HSF	TF	HSF
TbA08G022300	5.3944	4.8868	3.5477	21.5374	21.4738	20.7204	421	385	287	1720	1713	1671	2.10023	3.15981e-55	5.65852e-53	up	GWHBCHG00000008	18557244	18563549	+	TbA08G022300	--	K05658 ATP-binding cassette, subfamily B (MDR/TAP), member 1 [EC:7.6.2.2] | (RefSeq) ABCB1; ATP binding cassette subfamily B1 (A)	ko02010: ABC transporters	hypothetical protein LSAT_1X52361 [Lactuca sativa]	AB1B_ARATH RecName: Full=ABC transporter B family member 1; Short=ABC transporter ABCB.1; Short=AtABCB1; AltName: Full=Multidrug resistance protein 1; AltName: Full=P-glycoprotein 1; Short=AtPgp1;	A0A2J6JRJ5_LACSA SubName: Full=Uncharacterized protein {ECO:0000313|EMBL:PLY65417.1};	At2g36910	GO:0005783,endoplasmic reticulum; GO:0016021,integral component of membrane; GO:0005886,plasma membrane; GO:0009506,plasmodesma; GO:0005524,ATP binding; GO:0042626,ATPase-coupled transmembrane transporter activity; GO:0010329,auxin efflux transmembrane transporter activity; GO:0010328,auxin influx transmembrane transporter activity; GO:0043481,anthocyanin accumulation in tissues in response to UV…	PF00664.23:ABC transporter transmembrane region	--	--	--
TbA02G135080	27.5509	23.748	26.5542	77.2245	72.2524	72.5311	1055	918	1054	3026	2828	2870	1.41376	3.44706e-55	6.12945e-53	up	GWHBCHG00000002	111331151	111335843	+	TbA02G135080	--	K01051 pectinesterase [EC:3.1.1.11] | (RefSeq) Plant invertase/pectin methylesterase inhibitor superfamily (A)	ko00040: Pentose and glucuronate interconversions; ko01100: Metabolic pathways	hypothetical protein LSAT_2X136060 [Lactuca sativa]	PME34_ARATH RecName: Full=Probable pectinesterase/pectinesterase inhibitor 34; Includes: RecName: Full=Pectinesterase inhibitor 34; AltName: Full=Pectin methylesterase inhibitor 34; Includes: RecName: Full=Pectinesterase 34; Short=PE 34; EC=3.1.1.11; AltName: Full=Pectin methylesterase 34; Short=AtPME34;	A0A2J6K0D9_LACSA RecName: Full=Pectinesterase {ECO:0000256|ARBA:ARBA00013229, ECO:0000256|RuleBase:RU000589}; EC=3.1.1.11 {ECO:0000256|ARBA:ARBA00013229, ECO:0000256|RuleBase:RU000589};	At3g49220	GO:0016021,integral component of membrane; GO:0009505,plant-type cell wall; GO:0005886,plasma membrane; GO:0045330,aspartyl esterase activity; GO:0030599,pectinesterase activity; GO:0046910,pectinesterase inhibitor activity; GO:0042545,cell wall modification; GO:0045490,pectin catabolic process; GO:0010119,regulation of stomatal movement; GO:0003674,molecular_function; GO:0003824,catalytic activi…	PF01095.19:Pectinesterase	--	--	--
TbA06G091960	4.1357	4.2889	7.1693	40.9212	33.1909	36.396	64	67	115	648	525	582	2.73265	7.60039e-55	1.34203e-52	up	GWHBCHG00000006	15217948	15219300	-	TbA06G091960	--	--	--	hypothetical protein LSAT_3X49620 [Lactuca sativa]	GASAE_ARATH RecName: Full=Gibberellin-regulated protein 14; AltName: Full=GAST1 protein homolog 14; Flags: Precursor;	A0A2J6K158_LACSA SubName: Full=Uncharacterized protein {ECO:0000313|EMBL:PLY68820.1};	At5g14920	GO:0005576,extracellular region; GO:0005886,plasma membrane; GO:0009536,plastid; GO:0009740,gibberellic acid mediated signaling pathway; GO:2000377,regulation of reactive oxygen species metabolic process; GO:0009737,response to abscisic acid; GO:0009739,response to gibberellin; GO:0009651,response to salt stress; GO:0007154,cell communication; GO:0007165,signal transduction; GO:0008150,biological…	PF02704.14:Gibberellin regulated protein	--	--	--
TbA01G118100	434.957	434.884	378.507	1168.37	1122.53	1180.87	7410	7479	6684	20368	19547	20788	1.37415	9.22565e-55	1.61769e-52	up	GWHBCHG00000001	94431080	94432111	-	TbA01G118100	--	K08912 light-harvesting complex II chlorophyll a/b binding protein 1 | (RefSeq) CAB1; chlorophyll A/B binding protein 1 (A)	ko00196: Photosynthesis - antenna proteins; ko01100: Metabolic pathways	light-harvesting chlorophyll a/b-binding protein (LHCP) precursor [Lactuca sativa]	CB21_TOBAC RecName: Full=Chlorophyll a-b binding protein 16, chloroplastic; AltName: Full=LHCII type I CAB-16; Short=LHCP; Flags: Precursor;	Q40247_LACSA RecName: Full=Chlorophyll a-b binding protein, chloroplastic {ECO:0000256|RuleBase:RU363080};	At1g29930	GO:0009941,chloroplast envelope; GO:0009535,chloroplast thylakoid membrane; GO:0016021,integral component of membrane; GO:0009522,photosystem I; GO:0009523,photosystem II; GO:0010287,plastoglobule; GO:0016168,chlorophyll binding; GO:0046872,metal ion binding; GO:0009768,photosynthesis, light harvesting in photosystem I; GO:0018298,protein-chromophore linkage; GO:0009416,response to light stimulus…	PF00504.21:Chlorophyll A-B binding protein	--	--	--
TbA02G036480	64.0306	67.5701	60.7928	25.5792	27.9393	25.6329	3278	3492	3226	1340	1462	1356	-1.38194	9.39712e-55	1.63639e-52	down	GWHBCHG00000002	30043506	30046645	-	TbA02G036480	--	K05389 potassium channel subfamily K, other eukaryote | (RefSeq) KCO1; Outward rectifying potassium channel protein (A)	--	hypothetical protein LSAT_9X90320 [Lactuca sativa]	KCO1_ARATH RecName: Full=Two-pore potassium channel 1; Short=AtTPK1; AltName: Full=Calcium-activated outward-rectifying potassium channel 1; Short=AtKCO1;	A0A2J6K1P7_LACSA SubName: Full=Uncharacterized protein {ECO:0000313|EMBL:PLY69001.1};	At5g55630	GO:0005887,integral component of plasma membrane; GO:0009705,plant-type vacuole membrane; GO:0005774,vacuolar membrane; GO:0005216,ion channel activity; GO:0046872,metal ion binding; GO:0022841,potassium ion leak channel activity; GO:0030007,cellular potassium ion homeostasis; GO:0071257,cellular response to electrical stimulus; GO:0097623,potassium ion export across plasma membrane; GO:1990573,p…	PF07885.16:Ion channel	--	--	--
TbA05G092780	23.8352	25.1477	30.4295	69.9718	75.1388	77.3265	999	1064	1322	3001	3219	3349	1.39088	1.23843e-54	2.1418e-52	up	GWHBCHG00000005	74696079	74702381	+	TbA05G092780	--	--	--	hypothetical protein LSAT_8X160700 [Lactuca sativa]	EDR2L_ARATH RecName: Full=Protein ENHANCED DISEASE RESISTANCE 2-like;	A0A2J6KUR9_LACSA RecName: Full=DUF1336 domain-containing protein {ECO:0000259|Pfam:PF07059};	At1g59650	GO:0005789,endoplasmic reticulum membrane; GO:0010008,endosome membrane; GO:0016021,integral component of membrane; GO:0005886,plasma membrane; GO:0008289,lipid binding; GO:0006952,defense response; GO:0003674,molecular_function; GO:0005488,binding; GO:0006950,response to stress; GO:0008150,biological_process; GO:0050896,response to stimulus; GO:0005575,cellular_component; GO:0005622,intracellula…	PF07059.12:Protein of unknown function (DUF1336)	--	--	--
TbA04G022950	16.4191	14.3673	17.4901	67.1903	63.5844	57.7978	240	212	265	1005	950	873	1.86917	1.68142e-54	2.88815e-52	up	GWHBCHG00000004	59306173	59307116	+	TbA04G022950	--	--	--	Glycine rich protein [Cynara cardunculus var. scolymus]	--	A0A103YKD2_CYNCS SubName: Full=Glycine rich protein {ECO:0000313|EMBL:KVI10658.1};	--	--	PF07172.11:Glycine rich protein family	--	--	--
TbA02G113840	17.615	19.4896	18.2001	53.3316	56.3416	54.8772	479	535	513	1484	1566	1542	1.47443	5.00287e-54	8.5353e-52	up	GWHBCHG00000002	93958233	93960754	+	TbA02G113840	--	--	--	hypothetical protein LSAT_2X91581 [Lactuca sativa]	--	A0A6S7MBR9_LACSI SubName: Full=Uncharacterized protein {ECO:0000313|EMBL:CAB4084670.1};	At1g10660	GO:0016021,integral component of membrane; GO:0005575,cellular_component; GO:0016020,membrane; GO:0031224,intrinsic component of membrane; GO:0110165,cellular anatomical entity	--	--	--	--
TbA02G121470	501.264	480.245	439.516	209.52	193.252	197.957	27399	26499	24902	11719	10797	11181	-1.34304	5.67719e-54	9.62073e-52	down	GWHBCHG00000002	99972049	99975992	-	TbA02G121470	--	K10775 phenylalanine ammonia-lyase [EC:4.3.1.24] | (RefSeq) PAL1; PHE ammonia lyase 1 (A)	ko00360: Phenylalanine metabolism; ko00940: Phenylpropanoid biosynthesis; ko01100: Metabolic pathways; ko01110: Biosynthesis of secondary metabolites	Phe ammonia-lyase [Cichorium intybus]	PAL1_PETCR RecName: Full=Phenylalanine ammonia-lyase 1; EC=4.3.1.24 {ECO:0000269|PubMed:15548745, ECO:0000269|PubMed:8050576};	A0A5J6WEF6_9ASTR RecName: Full=Phenylalanine ammonia-lyase {ECO:0000256|ARBA:ARBA00012139, ECO:0000256|RuleBase:RU003955}; EC=4.3.1.24 {ECO:0000256|ARBA:ARBA00012139, ECO:0000256|RuleBase:RU003955};	At2g37040	GO:0005737,cytoplasm; GO:0032991,protein-containing complex; GO:0016597,amino acid binding; GO:0045548,phenylalanine ammonia-lyase activity; GO:0009800,cinnamic acid biosynthetic process; GO:0006559,L-phenylalanine catabolic process; GO:0003674,molecular_function; GO:0005488,binding; GO:0031406,carboxylic acid binding; GO:0043167,ion binding; GO:0043168,anion binding; GO:0003824,catalytic activit…	PF00221.19:Aromatic amino acid lyase	--	--	--
TbA05G038400	10.9537	9.5385	8.9842	33.4078	33.1551	32.2602	554	487	471	1729	1714	1686	1.6447	5.87934e-54	9.89688e-52	up	GWHBCHG00000005	30872846	30877197	-	TbA05G038400	--	K17604 zinc finger SWIM domain-containing protein 3 | (RefSeq) FRS8; FAR1-related sequence 8 (A)	--	hypothetical protein LSAT_8X151160 [Lactuca sativa]	FRS8_ARATH RecName: Full=Protein FAR1-RELATED SEQUENCE 8;	A0A2J6K404_LACSA SubName: Full=Uncharacterized protein {ECO:0000313|EMBL:PLY69812.1};	At2g15150	GO:0005634,nucleus; GO:0008270,zinc ion binding; GO:0006355,regulation of transcription, DNA-templated; GO:0003674,molecular_function; GO:0005488,binding; GO:0043167,ion binding; GO:0043169,cation binding; GO:0046872,metal ion binding; GO:0046914,transition metal ion binding; GO:0006139,nucleobase-containing compound metabolic process; GO:0006351,transcription, DNA-templated; GO:0006725,cellular …	PF10551.9:MULE transposase domain	--	--	--
TbA02G129250	260.084	253.779	307.223	126.14	127.972	130.632	6470	6373	7922	3211	3254	3358	-1.18891	1.03596e-53	1.73232e-51	down	GWHBCHG00000002	106677078	106679713	-	TbA02G129250	--	--	--	hypothetical protein LSAT_2X122961 [Lactuca sativa]	--	A0A2J6M275_LACSA RecName: Full=MENTAL domain-containing protein {ECO:0000259|Pfam:PF10457};	At1g80280	GO:0016021,integral component of membrane; GO:0005575,cellular_component; GO:0016020,membrane; GO:0031224,intrinsic component of membrane; GO:0110165,cellular anatomical entity	PF10457.9:Cholesterol-capturing domain	--	--	--
novel.4488	3.8155	3.6992	4.5425	30.0673	29.148	37.0027	47	46	58	379	367	471	2.89939	2.22401e-53	3.69449e-51	up	GWHBCHG00000002	80737020	80737737	.	--	--	--	--	hypothetical protein LSAT_2X58201 [Lactuca sativa]	AGP12_ARATH RecName: Full=Arabinogalactan protein 12 {ECO:0000303|PubMed:11006345}; Short=AtAGP12 {ECO:0000303|PubMed:11006345}; AltName: Full=Arabinogalactan peptide 12 {ECO:0000303|PubMed:11006345}; Short=AG-peptide 12 {ECO:0000303|PubMed:11006345}; Flags: Precursor;	A0A2J6MAB4_LACSA SubName: Full=Uncharacterized protein {ECO:0000313|EMBL:PLY96467.1};	At3g13520	GO:0031225,anchored component of membrane; GO:0005886,plasma membrane; GO:0005575,cellular_component; GO:0016020,membrane; GO:0031224,intrinsic component of membrane; GO:0110165,cellular anatomical entity; GO:0071944,cell periphery	--	--	--	--
TbA08G002930	47.2219	49.9679	49.2786	22.5493	23.7238	22.9055	3256	3478	3522	1591	1672	1632	-1.18074	3.27589e-53	5.40629e-51	down	GWHBCHG00000008	2986174	2996622	+	TbA08G002930	--	K00166 2-oxoisovalerate dehydrogenase E1 component alpha subunit [EC:1.2.4.4] | (RefSeq) Thiamin diphosphate-binding fold (THDP-binding) superfamily protein (A)	ko00280: Valine, leucine and isoleucine degradation; ko00640: Propanoate metabolism; ko01100: Metabolic pathways; ko01110: Biosynthesis of secondary metabolites	hypothetical protein LSAT_1X9280 [Lactuca sativa]	ODBA2_ARATH RecName: Full=2-oxoisovalerate dehydrogenase subunit alpha 2, mitochondrial; EC=1.2.4.4; AltName: Full=Branched-chain alpha-keto acid dehydrogenase E1 component alpha chain; Short=BCKDE1A; Short=BCKDH E1-alpha; Flags: Precursor;	A0A2J6LW46_LACSA RecName: Full=E1_dh domain-containing protein {ECO:0000259|Pfam:PF00676};	At5g09300	GO:0005947,mitochondrial alpha-ketoglutarate dehydrogenase complex; GO:0005739,mitochondrion; GO:0003863,3-methyl-2-oxobutanoate dehydrogenase (2-methylpropanoyl-transferring) activity; GO:0003826,alpha-ketoacid dehydrogenase activity; GO:0046872,metal ion binding; GO:0009083,branched-chain amino acid catabolic process; GO:0003674,molecular_function; GO:0003824,catalytic activity; GO:0016491,oxid…	PF00676.20:Dehydrogenase E1 component	--	--	--
TbA04G069010	100.161	97.1952	107.206	240.073	240.887	238.758	1617	1584	1794	3966	3975	3983	1.14343	3.63858e-53	5.96586e-51	up	GWHBCHG00000004	22602647	22603653	-	TbA04G069010	--	K09286 EREBP-like factor | (RefSeq) ERF104; ethylene response factor 104 (A)	--	hypothetical protein LSAT_9X50700 [Lactuca sativa]	ERF5_NICSY RecName: Full=Ethylene-responsive transcription factor 5; AltName: Full=Ethylene-responsive element-binding factor 4; Short=EREBP-4; AltName: Full=Ethylene-responsive element-binding factor 5 homolog; AltName: Full=NsERF4;	A0A2J6M1M4_LACSA RecName: Full=AP2/ERF domain-containing protein {ECO:0000259|PROSITE:PS51032};	At5g61600	GO:0005634,nucleus; GO:0003677,DNA binding; GO:0003700,DNA-binding transcription factor activity; GO:0006952,defense response; GO:0009873,ethylene-activated signaling pathway; GO:0003674,molecular_function; GO:0003676,nucleic acid binding; GO:0005488,binding; GO:0097159,organic cyclic compound binding; GO:1901363,heterocyclic compound binding; GO:0140110,transcription regulator activity; GO:00069…	PF00847.20:AP2 domain	AP2/ERF-ERF	TF	AP2/ERF->AP2/ERF-ERF
TbA08G091120	123.201	144.597	122.995	54.0609	55.3954	53.9244	6434	7623	6658	2889	2957	2910	-1.35825	5.22472e-53	8.51124e-51	down	GWHBCHG00000008	71951523	71958315	+	TbA08G091120	--	K16296 serine carboxypeptidase-like clade I [EC:3.4.16.-] | (RefSeq) scpl18; serine carboxypeptidase-like 18 (A)	--	hypothetical protein LSAT_1X118321 [Lactuca sativa]	SCP18_ARATH RecName: Full=Serine carboxypeptidase-like 18; EC=3.4.16.-; Flags: Precursor;	A0A6S7LD17_LACSI SubName: Full=Uncharacterized protein {ECO:0000313|EMBL:CAB4081890.1};	At3g12203	GO:0005576,extracellular region; GO:0004185,serine-type carboxypeptidase activity; GO:0016747,transferase activity, transferring acyl groups other than amino-acyl groups; GO:0019748,secondary metabolic process; GO:0003674,molecular_function; GO:0003824,catalytic activity; GO:0004180,carboxypeptidase activity; GO:0008233,peptidase activity; GO:0008236,serine-type peptidase activity; GO:0008238,exo…	PF00450.22:Serine carboxypeptidase	--	--	--
TbA08G001540	174.813	186.664	134.301	49.4252	48.8927	49.7685	3491	3763	2780	1010	998	1027	-1.84759	5.29088e-53	8.56377e-51	down	GWHBCHG00000008	2027789	2028952	-	TbA08G001540	--	--	--	hypothetical protein LSAT_1X6001 [Lactuca sativa]	ROH1_ARATH RecName: Full=Protein ROH1 {ECO:0000303|PubMed:20618910};	A0A6S7M286_LACSI SubName: Full=Uncharacterized protein {ECO:0000313|EMBL:CAB4078466.1};	At1g74450	GO:0016021,integral component of membrane; GO:0048354,mucilage biosynthetic process involved in seed coat development; GO:0010214,seed coat development; GO:0000003,reproduction; GO:0003006,developmental process involved in reproduction; GO:0007275,multicellular organism development; GO:0008150,biological_process; GO:0008152,metabolic process; GO:0009058,biosynthetic process; GO:0009791,post-embry…	PF05633.11:Protein BYPASS1-related	--	--	--
TbA01G000210	10.3181	11.1921	9.2714	34.0278	36.1435	34.7772	379	415	353	1279	1357	1320	1.66923	5.58224e-53	8.97781e-51	up	GWHBCHG00000001	137658	140348	-	TbA01G000210	--	--	--	hypothetical protein LSAT_6X17781 [Lactuca sativa]	PLGG1_ARATH RecName: Full=Plastidal glycolate/glycerate translocator 1, chloroplastic; AltName: Full=Bacterial membrane protein LrgB-like protein; Short=AtLrgB; Flags: Precursor;	A0A2J6KCN3_LACSA SubName: Full=Uncharacterized protein {ECO:0000313|EMBL:PLY72818.1};	At1g32080	GO:0009507,chloroplast; GO:0009941,chloroplast envelope; GO:0009706,chloroplast inner membrane; GO:0016021,integral component of membrane; GO:1901974,glycerate transmembrane transporter activity; GO:0043879,glycolate transmembrane transporter activity; GO:0042631,cellular response to water deprivation; GO:0009658,chloroplast organization; GO:1901975,glycerate transmembrane transport; GO:0097339,g…	PF04172.16:LrgB-like family	--	--	--
TbA03G022820	6.9779	7.5889	6.6459	24.868	26.8422	26.6664	235	258	232	857	924	928	1.78619	5.74247e-53	9.17704e-51	up	GWHBCHG00000003	90937590	90939620	-	TbA03G022820	--	--	--	hypothetical protein LSAT_4X56781 [Lactuca sativa]	--	A0A2J6JSR0_LACSA SubName: Full=Uncharacterized protein {ECO:0000313|EMBL:PLY65850.1};	At1g61350	--	PF00514.23:Armadillo/beta-catenin-like repeat	--	--	--
TbA06G102660	5.8603	4.7782	4.6534	26.8287	25.0946	25.6517	130	107	107	609	569	588	2.24407	8.2048e-53	1.30296e-50	up	GWHBCHG00000006	6851873	6853322	-	TbA06G102660	--	--	--	hypothetical protein LSAT_3X24501 [Lactuca sativa]	NHL13_ARATH RecName: Full=NDR1/HIN1-like protein 13 {ECO:0000303|PubMed:26206852};	A0A2J6L306_LACSA RecName: Full=LEA_2 domain-containing protein {ECO:0000259|Pfam:PF03168};	At1g17620	GO:0016021,integral component of membrane; GO:0005886,plasma membrane; GO:0009506,plasmodesma; GO:0042742,defense response to bacterium; GO:0006950,response to stress; GO:0006952,defense response; GO:0008150,biological_process; GO:0009605,response to external stimulus; GO:0009607,response to biotic stimulus; GO:0009617,response to bacterium; GO:0043207,response to external biotic stimulus; GO:004…	PF03168.13:Late embryogenesis abundant protein	--	--	--
TbA02G084490	66.1935	61.7224	66.574	202.049	184.84	205.271	494	465	515	1543	1410	1583	1.50872	9.02125e-53	1.42367e-50	up	GWHBCHG00000002	69734310	69734774	+	TbA02G084490	--	K03686 molecular chaperone DnaJ | (RefSeq) Molecular chaperone Hsp40/DnaJ family protein (A)	--	hypothetical protein LSAT_2X13401 [Lactuca sativa]	DNJ11_ARATH RecName: Full=Chaperone protein dnaJ 11, chloroplastic; Short=AtDjC11; Short=AtJ11; Flags: Precursor;	A0A2J6L1Q8_LACSA RecName: Full=J domain-containing protein {ECO:0000259|PROSITE:PS50076};	At2g17880	GO:0009507,chloroplast; GO:0009570,chloroplast stroma; GO:0005634,nucleus; GO:0009536,plastid; GO:0005575,cellular_component; GO:0005622,intracellular anatomical structure; GO:0005737,cytoplasm; GO:0043226,organelle; GO:0043227,membrane-bounded organelle; GO:0043229,intracellular organelle; GO:0043231,intracellular membrane-bounded organelle; GO:0110165,cellular anatomical entity; GO:0009532,plas…	PF00226.31:DnaJ domain	--	--	--
TbA05G019570	27.9627	28.9974	26.3078	73.9494	74.6854	74.7958	1089	1140	1062	2947	2973	3010	1.32417	1.27257e-52	1.9958e-50	up	GWHBCHG00000005	15885361	15887660	+	TbA05G019570	--	--	--	hypothetical protein LSAT_8X93601 [Lactuca sativa]	LRX4_ARATH RecName: Full=Leucine-rich repeat extensin-like protein 4; Short=AtLRX4; Short=LRR/EXTENSIN4; AltName: Full=Cell wall hydroxyproline-rich glycoprotein; Flags: Precursor;	A0A7J6VT51_THATH SubName: Full=Uncharacterized protein {ECO:0000313|EMBL:KAF5187542.1};	At3g24480	GO:0005618,cell wall; GO:0005576,extracellular region; GO:0009505,plant-type cell wall; GO:0009506,plasmodesma; GO:0005199,structural constituent of cell wall; GO:0071555,cell wall organization; GO:0003674,molecular_function; GO:0005198,structural molecule activity; GO:0008150,biological_process; GO:0009987,cellular process; GO:0016043,cellular component organization; GO:0045229,external encapsul…	PF08263.12:Leucine rich repeat N-terminal domain	--	--	--
TbA03G029490	56.2663	59.1733	62.7627	129.146	133.5	131.857	3034	3221	3508	7126	7358	7347	1.04938	1.44163e-52	2.24699e-50	up	GWHBCHG00000003	85463379	85467279	-	TbA03G029490	--	--	--	hypothetical protein LSAT_4X70901 [Lactuca sativa]	NLP2_ARATH RecName: Full=Protein NLP2; Short=AtNLP2; AltName: Full=NIN-like protein 2; AltName: Full=Nodule inception protein-like protein 2;	A0A6S7MUY6_LACSI SubName: Full=Uncharacterized protein {ECO:0000313|EMBL:CAB4092103.1};	At1g76350	GO:0005634,nucleus; GO:0003677,DNA binding; GO:0003700,DNA-binding transcription factor activity; GO:0006355,regulation of transcription, DNA-templated; GO:0003674,molecular_function; GO:0003676,nucleic acid binding; GO:0005488,binding; GO:0097159,organic cyclic compound binding; GO:1901363,heterocyclic compound binding; GO:0140110,transcription regulator activity; GO:0006139,nucleobase-containin…	PF02042.15:RWP-RK domain	RWP-RK	TF	RWP-RK
TbA07G096270	11.4522	10.5362	10.388	34.7583	33.6124	38.3948	435	404	409	1351	1305	1507	1.62219	1.74458e-52	2.70249e-50	up	GWHBCHG00000007	77213137	77215687	-	TbA07G096270	--	K02492 glutamyl-tRNA reductase [EC:1.2.1.70] | (RefSeq) HEMA1; Glutamyl-tRNA reductase family protein (A)	ko00860: Porphyrin metabolism; ko01100: Metabolic pathways; ko01110: Biosynthesis of secondary metabolites; ko01240: Biosynthesis of cofactors	hypothetical protein LSAT_6X106760 [Lactuca sativa]	HEM11_CUCSA RecName: Full=Glutamyl-tRNA reductase 1, chloroplastic; Short=GluTR; EC=1.2.1.70; Flags: Precursor;	A0A6S7NSC4_LACSI RecName: Full=Glutamyl-tRNA reductase {ECO:0000256|ARBA:ARBA00012970, ECO:0000256|RuleBase:RU000584}; EC=1.2.1.70 {ECO:0000256|ARBA:ARBA00012970, ECO:0000256|RuleBase:RU000584};	At1g58290	GO:0009507,chloroplast; GO:0008883,glutamyl-tRNA reductase activity; GO:0050661,NADP binding; GO:0015995,chlorophyll biosynthetic process; GO:0006782,protoporphyrinogen IX biosynthetic process; GO:0003674,molecular_function; GO:0003824,catalytic activity; GO:0016491,oxidoreductase activity; GO:0016620,oxidoreductase activity, acting on the aldehyde or oxo group of donors, NAD or NADP as acceptor;…	PF01488.20:Shikimate / quinate 5-dehydrogenase	--	--	--
TbA02G120150	55.1018	58.3142	49.5963	13.1613	11.7592	15.696	761	813	710	186	166	224	-2.10533	3.54827e-52	5.46304e-50	down	GWHBCHG00000002	98858813	98859779	-	TbA02G120150	--	K10258 very-long-chain enoyl-CoA reductase [EC:1.3.1.93] | (RefSeq) CER10; 3-oxo-5-alpha-steroid 4-dehydrogenase family protein (A)	ko00062: Fatty acid elongation; ko01040: Biosynthesis of unsaturated fatty acids; ko01100: Metabolic pathways; ko01110: Biosynthesis of secondary metabolites; ko01212: Fatty acid metabolism	steroid 5-alpha-reductase DET2-like [Helianthus annuus]	DET2_GOSHI RecName: Full=Steroid 5-alpha-reductase DET2; Short=GhDET2; EC=1.3.1.22;	A0A6S7M161_LACSI RecName: Full=S5A_REDUCTASE domain-containing protein {ECO:0000259|PROSITE:PS50244};	At5g16010	GO:0016021,integral component of membrane; GO:0003865,3-oxo-5-alpha-steroid 4-dehydrogenase activity; GO:0047751,cholestenone 5-alpha-reductase activity; GO:0016491,oxidoreductase activity; GO:0050213,progesterone 5-alpha-reductase activity; GO:0016132,brassinosteroid biosynthetic process; GO:0090378,seed trichome elongation; GO:0090377,seed trichome initiation; GO:0003674,molecular_function; GO:…	PF02544.16:3-oxo-5-alpha-steroid 4-dehydrogenase	--	--	--
TbA03G006110	4.2966	3.5067	4.3536	19.0927	17.475	17.2073	159	131	167	723	661	658	2.04836	3.80492e-52	5.82269e-50	up	GWHBCHG00000003	104429690	104434976	-	TbA03G006110	--	K13415 protein brassinosteroid insensitive 1 [EC:2.7.10.1 2.7.11.1] | (RefSeq) BRI1; Leucine-rich receptor-like protein kinase family protein (A)	ko04075: Plant hormone signal transduction	hypothetical protein LSAT_4X16020 [Lactuca sativa]	Y1680_ARATH RecName: Full=Probable leucine-rich repeat receptor-like protein kinase At1g68400; EC=2.7.11.1; Flags: Precursor;	A0A2J6JND1_LACSA RecName: Full=Protein kinase domain-containing protein {ECO:0000259|PROSITE:PS50011};	At1g68400	GO:0016021,integral component of membrane; GO:0005886,plasma membrane; GO:0005524,ATP binding; GO:0106310,protein serine kinase activity; GO:0106311,protein threonine kinase activity; GO:0000166,nucleotide binding; GO:0003674,molecular_function; GO:0005488,binding; GO:0017076,purine nucleotide binding; GO:0030554,adenyl nucleotide binding; GO:0032553,ribonucleotide binding; GO:0032555,purine ribo…	PF00069.25:Protein kinase domain	--	--	--
TbA08G088530	57.4345	56.6328	60.4903	25.4759	22.0789	21.6404	1952	1943	2131	886	767	760	-1.43188	4.68557e-52	7.12715e-50	down	GWHBCHG00000008	69870887	69877700	-	TbA08G088530	--	K14638 solute carrier family 15 (peptide/histidine transporter), member 3/4 | (RefSeq) Major facilitator superfamily protein (A)	--	hypothetical protein LSAT_1X115780 [Lactuca sativa]	PTR46_ARATH RecName: Full=Protein NRT1/ PTR FAMILY 5.4; Short=AtNPF5.4;	A0A2J6KBA6_LACSA SubName: Full=Uncharacterized protein {ECO:0000313|EMBL:PLY72333.1};	At1g22540	GO:0016021,integral component of membrane; GO:0022857,transmembrane transporter activity; GO:0006857,oligopeptide transport; GO:0003674,molecular_function; GO:0005215,transporter activity; GO:0006810,transport; GO:0006811,ion transport; GO:0006820,anion transport; GO:0008150,biological_process; GO:0015833,peptide transport; GO:0042886,amide transport; GO:0051179,localization; GO:0051234,establish…	PF00854.21:POT family	--	--	--
TbA02G116410	97.9026	102.329	88.3568	35.7469	37.7968	39.9392	3193	3369	2987	1193	1260	1346	-1.44799	6.39103e-52	9.66309e-50	down	GWHBCHG00000002	95869444	95875657	-	TbA02G116410	--	K04077 chaperonin GroEL | (RefSeq) CPN60B; chaperonin 60 beta (A)	ko03018: RNA degradation	hypothetical protein LSAT_2X99701 [Lactuca sativa]	RUBA_PEA RecName: Full=RuBisCO large subunit-binding protein subunit alpha, chloroplastic; AltName: Full=60 kDa chaperonin subunit alpha; AltName: Full=CPN-60 alpha; Flags: Precursor;	A0A2J6M214_LACSA SubName: Full=Uncharacterized protein {ECO:0000313|EMBL:PLY93565.1};	At2g28000	GO:0009507,chloroplast; GO:0005524,ATP binding; GO:0016887,ATPase activity; GO:0042026,protein refolding; GO:0000166,nucleotide binding; GO:0003674,molecular_function; GO:0005488,binding; GO:0017076,purine nucleotide binding; GO:0030554,adenyl nucleotide binding; GO:0032553,ribonucleotide binding; GO:0032555,purine ribonucleotide binding; GO:0032559,adenyl ribonucleotide binding; GO:0035639,purin…	PF00118.24:TCP-1/cpn60 chaperonin family	--	--	--
TbA01G010700	3.7569	3.5675	3.8603	14.186	15.1806	15.0377	169	162	180	653	698	699	1.89123	6.8081e-52	1.02324e-49	up	GWHBCHG00000001	8345473	8349741	-	TbA01G010700	--	K00423 L-ascorbate oxidase [EC:1.10.3.3] | (RefSeq) sks12; SKU5 similar 12 (A)	ko00053: Ascorbate and aldarate metabolism; ko01100: Metabolic pathways	hypothetical protein LSAT_6X2441 [Lactuca sativa]	SKU5_ARATH RecName: Full=Monocopper oxidase-like protein SKU5; AltName: Full=Skewed roots; Flags: Precursor;	A0A2J6LAG0_LACSA SubName: Full=Uncharacterized protein {ECO:0000313|EMBL:PLY84297.1};	At4g12420	GO:0031225,anchored component of membrane; GO:0046658,anchored component of plasma membrane; GO:0048046,apoplast; GO:0005618,cell wall; GO:0005829,cytosol; GO:0009505,plant-type cell wall; GO:0005886,plasma membrane; GO:0009506,plasmodesma; GO:0005774,vacuolar membrane; GO:0005507,copper ion binding; GO:0016491,oxidoreductase activity; GO:0009932,cell tip growth; GO:0003674,molecular_function; GO…	PF07732.15:Multicopper oxidase	--	--	--
TbA02G128920	54.1379	45.3701	50.2823	180.334	143.513	158.206	1422	1203	1369	4847	3853	4294	1.58844	9.53067e-52	1.42396e-49	up	GWHBCHG00000002	106397999	106399768	+	TbA02G128920	--	K09872 aquaporin PIP | (RefSeq) PIP1A; plasma membrane intrinsic protein 1A (A)	--	hypothetical protein LSAT_2X121440 [Lactuca sativa]	PIP11_ARATH RecName: Full=Aquaporin PIP1-1; Short=AtPIP1;1; AltName: Full=Plasma membrane aquaporin-1; AltName: Full=Plasma membrane intrinsic protein 1a; Short=PIP1a;	A0A6S7MFA5_LACSI SubName: Full=Uncharacterized protein {ECO:0000313|EMBL:CAB4085611.1};	At3g61430	GO:0009941,chloroplast envelope; GO:0016021,integral component of membrane; GO:0005739,mitochondrion; GO:0005886,plasma membrane; GO:0009506,plasmodesma; GO:0005773,vacuole; GO:0015250,water channel activity; GO:0009414,response to water deprivation; GO:0006833,water transport; GO:0003674,molecular_function; GO:0005215,transporter activity; GO:0005372,water transmembrane transporter activity; GO:…	PF00230.20:Major intrinsic protein	--	--	--
TbA06G100760	98.3606	90.9411	99.1096	279.506	241.961	272.166	1215	1134	1269	3533	3055	3474	1.363	1.43108e-51	2.12558e-49	up	GWHBCHG00000006	8301170	8301889	+	TbA06G100760	--	K12581 CCR4-NOT transcription complex subunit 7/8 | (RefSeq) CAF1b; Polynucleotidyl transferase, ribonuclease H-like superfamily protein (A)	ko03018: RNA degradation	hypothetical protein LSAT_0X37261 [Lactuca sativa]	CAF1K_ARATH RecName: Full=Probable CCR4-associated factor 1 homolog 11; EC=3.1.13.4;	A0A2J6JIJ8_LACSA RecName: Full=Poly(A)-specific ribonuclease {ECO:0000256|ARBA:ARBA00012161}; EC=3.1.13.4 {ECO:0000256|ARBA:ARBA00012161};	At5g22250	GO:0030015,CCR4-NOT core complex; GO:0005634,nucleus; GO:0000932,P-body; GO:0008408,3'-5' exonuclease activity; GO:0046872,metal ion binding; GO:0004535,poly(A)-specific ribonuclease activity; GO:0003723,RNA binding; GO:0042742,defense response to bacterium; GO:0043928,exonucleolytic catabolism of deadenylated mRNA; GO:0017148,negative regulation of translation; GO:0000289,nuclear-transcribed mRN…	PF04857.20:CAF1 family ribonuclease	--	--	--
novel.9697	352.195	346.07	420.811	177.65	172.966	165.69	6562	6509	8127	3387	3294	3190	-1.21074	1.84311e-51	2.72155e-49	down	GWHBCHG00000004	72648388	72650196	+	--	--	--	--	small rubber particle protein 1 [Taraxacum kok-saghyz]	SRP_VITRI RecName: Full=Stress-related protein;	A0A0Y0D2G2_TARKO SubName: Full=Small rubber particle protein 1 {ECO:0000313|EMBL:AMB19721.1};	At3g05500	--	PF05755.12:Rubber elongation factor protein (REF)	--	--	--
novel.8245	6.4888	5.4674	5.1807	26.7496	24.4446	25.5151	174	148	144	734	670	707	2.06319	2.38403e-51	3.49982e-49	up	GWHBCHG00000004	10355236	10356798	-	--	--	K03403 magnesium chelatase subunit H [EC:6.6.1.1] | (RefSeq) GUN5; magnesium-chelatase subunit chlH, chloroplast, putative / Mg-protoporphyrin IX chelatase, putative (CHLH) (A)	ko00860: Porphyrin metabolism; ko01100: Metabolic pathways; ko01110: Biosynthesis of secondary metabolites	hypothetical protein LSAT_9X29020 [Lactuca sativa]	CHLH_ARATH RecName: Full=Magnesium-chelatase subunit ChlH, chloroplastic; Short=Mg-chelatase subunit H; EC=6.6.1.1; AltName: Full=ABA-binding protein; AltName: Full=Mg-protoporphyrin IX chelatase subunit ChlH; AltName: Full=Protein CONDITIONAL CHLORINA; AltName: Full=Protein GENOMES UNCOUPLED 5; AltName: Full=Protein RAPID TRANSPIRATION IN DETACHED LEAVES 1; Flags: Precursor;	A0A2J6KKC6_LACSA RecName: Full=Magnesium chelatase {ECO:0000256|ARBA:ARBA00012825}; EC=6.6.1.1 {ECO:0000256|ARBA:ARBA00012825};	At5g13630	GO:0009507,chloroplast; GO:0009706,chloroplast inner membrane; GO:0009570,chloroplast stroma; GO:0010007,magnesium chelatase complex; GO:0005739,mitochondrion; GO:0009536,plastid; GO:0005524,ATP binding; GO:0016851,magnesium chelatase activity; GO:0003729,mRNA binding; GO:0015995,chlorophyll biosynthetic process; GO:0015979,photosynthesis; GO:0000166,nucleotide binding; GO:0003674,molecular_funct…	PF11965.8:Domain of unknown function (DUF3479)	--	--	--
TbA02G127760	40.8482	33.7398	42.9083	6.4053	5.6109	5.0971	349	291	380	56	49	45	-2.87607	4.15216e-51	6.06023e-49	down	GWHBCHG00000002	105262933	105265272	+	TbA02G127760	--	K13993 HSP20 family protein | (RefSeq) HSP18.2; heat shock protein 18.2 (A)	ko04141: Protein processing in endoplasmic reticulum	hypothetical protein LSAT_2X120060 [Lactuca sativa]	HS181_ARATH RecName: Full=18.1 kDa class I heat shock protein; AltName: Full=18.1 kDa heat shock protein; Short=AtHsp18.1;	A0A6S7MD34_LACSI RecName: Full=SHSP domain-containing protein {ECO:0000259|PROSITE:PS01031};	At5g59720	GO:0005737,cytoplasm; GO:0043621,protein self-association; GO:0051082,unfolded protein binding; GO:0010286,heat acclimation; GO:0051259,protein complex oligomerization; GO:0006457,protein folding; GO:0009408,response to heat; GO:0042542,response to hydrogen peroxide; GO:0009651,response to salt stress; GO:0003674,molecular_function; GO:0005488,binding; GO:0005515,protein binding; GO:0006950,respo…	PF00011.21:Hsp20/alpha crystallin family	--	--	--
TbA02G106150	2.7725	2.8641	2.7002	9.7279	10.3976	10.5788	210	219	212	754	805	828	1.78212	5.1613e-51	7.48981e-49	up	GWHBCHG00000002	87759907	87765445	-	TbA02G106150	--	K11498 centromeric protein E | (RefSeq) ATP binding microtubule motor family protein (A)	--	hypothetical protein LSAT_2X78600 [Lactuca sativa]	KN7F_ORYSJ RecName: Full=Kinesin-like protein KIN-7F {ECO:0000305};	A0A2J6LBL0_LACSA RecName: Full=Kinesin-like protein {ECO:0000256|RuleBase:RU000394};	At5g66310	GO:0005874,microtubule; GO:0005524,ATP binding; GO:1990939,ATP-dependent microtubule motor activity; GO:0016887,ATPase activity; GO:0008017,microtubule binding; GO:0003777,microtubule motor activity; GO:0007018,microtubule-based movement; GO:0000166,nucleotide binding; GO:0003674,molecular_function; GO:0005488,binding; GO:0017076,purine nucleotide binding; GO:0030554,adenyl nucleotide binding; GO…	PF00225.23:Kinesin motor domain	--	--	--
TbA03G116090	127.309	139.035	106.042	31.4682	35.3583	29.5844	937	1033	809	237	266	225	-2.05254	8.8034e-51	1.2702e-48	down	GWHBCHG00000003	15520627	15521055	+	TbA03G116090	--	--	--	hypothetical protein LSAT_4X155180 [Lactuca sativa]	--	A0A6S7N0Z5_LACSI SubName: Full=Uncharacterized protein {ECO:0000313|EMBL:CAB4094598.1};	At1g15010	GO:0016021,integral component of membrane; GO:0005575,cellular_component; GO:0016020,membrane; GO:0031224,intrinsic component of membrane; GO:0110165,cellular anatomical entity	--	--	--	--
novel.14441	4.5175	6.2921	5.8353	0.7852	0.8899	0.8656	298	419	399	53	60	59	-2.80855	9.87317e-51	1.41646e-48	down	GWHBCHG00000007	36168678	36172751	-	--	--	K13148 integrator complex subunit 11 [EC:3.1.27.-] | (RefSeq) CPSF73-II; cleavage and polyadenylation specificity factor 73 kDa subunit-II (A)	--	Nucleotide-binding, alpha-beta plait [Cynara cardunculus var. scolymus]	HNRPQ_ARATH RecName: Full=Heterogeneous nuclear ribonucleoprotein Q {ECO:0000305}; Short=hnRNP Q {ECO:0000305}; AltName: Full=Protein LHP1-INTERACTING FACTOR 2 {ECO:0000303|PubMed:21304947};	A0A118JXP6_CYNCS SubName: Full=Nucleotide-binding, alpha-beta plait {ECO:0000313|EMBL:KVH97329.1};	At4g00830	GO:0005737,cytoplasm; GO:0005829,cytosol; GO:0005783,endoplasmic reticulum; GO:0005634,nucleus; GO:0003682,chromatin binding; GO:0003729,mRNA binding; GO:0043565,sequence-specific DNA binding; GO:0071395,cellular response to jasmonic acid stimulus; GO:0042742,defense response to bacterium; GO:0050832,defense response to fungus; GO:0045087,innate immune response; GO:0007275,multicellular organism …	PF15407.6:Sporulation protein family 7	--	--	--
novel.13827	48.5318	50.9426	43.949	12.5234	11.9712	11.9216	587	622	551	155	148	149	-2.07802	1.92799e-50	2.75038e-48	down	GWHBCHG00000007	9039153	9039956	+	--	--	--	--	--	--	--	--	--	--	--	--	--
TbA05G100290	157.302	176.182	125.351	552.635	516.517	569.86	1684	1904	1391	6054	5652	6304	1.73339	2.24018e-50	3.17778e-48	up	GWHBCHG00000005	81327419	81328042	-	TbA05G100290	--	--	--	hypothetical protein LSAT_2X111781 [Lactuca sativa]	ICW3_PSOTE RecName: Full=Chymotrypsin inhibitor 3; AltName: Full=WCI-3; Flags: Precursor;	A0A6S7ME81_LACSI SubName: Full=Uncharacterized protein {ECO:0000313|EMBL:CAB4085291.1};	--	GO:0004867,serine-type endopeptidase inhibitor activity; GO:0003674,molecular_function; GO:0004857,enzyme inhibitor activity; GO:0004866,endopeptidase inhibitor activity; GO:0030234,enzyme regulator activity; GO:0030414,peptidase inhibitor activity; GO:0061134,peptidase regulator activity; GO:0061135,endopeptidase regulator activity; GO:0098772,molecular function regulator	PF00197.18:Trypsin and protease inhibitor	--	--	--
TbA04G083560	12.1598	10.7558	9.2637	35.5696	36.2122	34.4812	1046	934	826	3131	3184	3065	1.62068	2.38175e-50	3.35973e-48	up	GWHBCHG00000004	10376346	10382058	-	TbA04G083560	--	K03403 magnesium chelatase subunit H [EC:6.6.1.1] | (RefSeq) GUN5; magnesium-chelatase subunit chlH, chloroplast, putative / Mg-protoporphyrin IX chelatase, putative (CHLH) (A)	ko00860: Porphyrin metabolism; ko01100: Metabolic pathways; ko01110: Biosynthesis of secondary metabolites	hypothetical protein LSAT_9X29020 [Lactuca sativa]	CHLH_ARATH RecName: Full=Magnesium-chelatase subunit ChlH, chloroplastic; Short=Mg-chelatase subunit H; EC=6.6.1.1; AltName: Full=ABA-binding protein; AltName: Full=Mg-protoporphyrin IX chelatase subunit ChlH; AltName: Full=Protein CONDITIONAL CHLORINA; AltName: Full=Protein GENOMES UNCOUPLED 5; AltName: Full=Protein RAPID TRANSPIRATION IN DETACHED LEAVES 1; Flags: Precursor;	A0A6S7PDR2_LACSI RecName: Full=Magnesium chelatase {ECO:0000256|ARBA:ARBA00012825}; EC=6.6.1.1 {ECO:0000256|ARBA:ARBA00012825};	At5g13630	GO:0009507,chloroplast; GO:0009706,chloroplast inner membrane; GO:0009570,chloroplast stroma; GO:0010007,magnesium chelatase complex; GO:0005739,mitochondrion; GO:0009536,plastid; GO:0005524,ATP binding; GO:0016851,magnesium chelatase activity; GO:0003729,mRNA binding; GO:0015995,chlorophyll biosynthetic process; GO:0015979,photosynthesis; GO:0000166,nucleotide binding; GO:0003674,molecular_funct…	PF02514.16:CobN/Magnesium Chelatase	--	--	--
TbA03G130720	22.6369	18.6113	24.9922	76.0679	65.9615	69.7407	741	615	848	2548	2207	2359	1.5817	3.34195e-50	4.68801e-48	up	GWHBCHG00000003	2380356	2386292	-	TbA03G130720	--	K08669 HtrA serine peptidase 2 [EC:3.4.21.108] | (RefSeq) DEG14; Trypsin family protein with PDZ domain-containing protein (A)	--	hypothetical protein LSAT_4X182500 [Lactuca sativa]	DEGP1_ARATH RecName: Full=Protease Do-like 1, chloroplastic; EC=3.4.21.-; AltName: Full=Protein DEGRADATION OF PERIPLASMIC PROTEINS 1; Short=DEGP PROTEASE 1; Flags: Precursor;	A0A2J6KW75_LACSA RecName: Full=PDZ domain-containing protein {ECO:0000259|PROSITE:PS50106};	At3g27925	GO:0009507,chloroplast; GO:0009534,chloroplast thylakoid; GO:0009535,chloroplast thylakoid membrane; GO:0005829,cytosol; GO:0005634,nucleus; GO:0009579,thylakoid; GO:0031977,thylakoid lumen; GO:0042802,identical protein binding; GO:0004252,serine-type endopeptidase activity; GO:0008236,serine-type peptidase activity; GO:0010206,photosystem II repair; GO:0030163,protein catabolic process; GO:00036…	PF13365.6:Trypsin-like peptidase domain	--	--	--
TbA05G005300	41.027	40.2539	46.2339	100.224	98.0935	96.3094	2201	2180	2571	5502	5379	5339	1.11205	4.29144e-50	5.98668e-48	up	GWHBCHG00000005	4604544	4612450	-	TbA05G005300	--	K08235 xyloglucan:xyloglucosyl transferase [EC:2.4.1.207] | (RefSeq) XTR6; xyloglucan endotransglycosylase 6 (A)	--	hypothetical protein LSAT_8X67301 [Lactuca sativa]	XTH23_ARATH RecName: Full=Probable xyloglucan endotransglucosylase/hydrolase protein 23; Short=At-XTH23; Short=XTH-23; EC=2.4.1.207; Flags: Precursor;	A0A6S7P704_LACSI RecName: Full=Xyloglucan endotransglucosylase/hydrolase {ECO:0000256|RuleBase:RU361120}; EC=2.4.1.207 {ECO:0000256|RuleBase:RU361120};	At4g25810	GO:0048046,apoplast; GO:0005618,cell wall; GO:0005794,Golgi apparatus; GO:0004553,hydrolase activity, hydrolyzing O-glycosyl compounds; GO:0016762,xyloglucan:xyloglucosyl transferase activity; GO:0042546,cell wall biogenesis; GO:0071555,cell wall organization; GO:0010411,xyloglucan metabolic process; GO:0003674,molecular_function; GO:0003824,catalytic activity; GO:0016787,hydrolase activity; GO:0…	PF00722.21:Glycosyl hydrolases family 16	--	--	--
TbA04G001310	19.763	20.4758	23.058	7.1271	8.0408	8.3377	1046	1094	1265	386	435	456	-1.52574	9.24172e-50	1.28216e-47	down	GWHBCHG00000004	77349421	77356282	+	TbA04G001310	--	K01214 isoamylase [EC:3.2.1.68] | (RefSeq) ISA3; isoamylase 3 (A)	ko00500: Starch and sucrose metabolism; ko01100: Metabolic pathways; ko01110: Biosynthesis of secondary metabolites	isoamylase 3, chloroplastic isoform X1 [Helianthus annuus]	ISOA3_ARATH RecName: Full=Isoamylase 3, chloroplastic; Short=AtISA3; EC=3.2.1.68; Flags: Precursor;	A0A6S7KVP0_LACSI RecName: Full=Aamy domain-containing protein {ECO:0000259|SMART:SM00642};	At4g09020	GO:0009507,chloroplast; GO:0009569,chloroplast starch grain; GO:0009570,chloroplast stroma; GO:0019156,isoamylase activity; GO:0005983,starch catabolic process; GO:0003674,molecular_function; GO:0003824,catalytic activity; GO:0004133,glycogen debranching enzyme activity; GO:0004553,hydrolase activity, hydrolyzing O-glycosyl compounds; GO:0016787,hydrolase activity; GO:0016798,hydrolase activity, …	PF00128.24:Alpha amylase, catalytic domain	--	--	--
TbA01G020710	845.911	822.501	759.504	385.462	363.793	372.212	37820	37122	35198	17635	16625	17196	-1.21498	1.87796e-49	2.59118e-47	down	GWHBCHG00000001	16739194	16742627	-	TbA01G020710	--	K10775 phenylalanine ammonia-lyase [EC:4.3.1.24] | (RefSeq) PAL1; PHE ammonia lyase 1 (A)	ko00360: Phenylalanine metabolism; ko00940: Phenylpropanoid biosynthesis; ko01100: Metabolic pathways; ko01110: Biosynthesis of secondary metabolites	hypothetical protein LSAT_6X31000 [Lactuca sativa]	PALY_HELAN RecName: Full=Phenylalanine ammonia-lyase; EC=4.3.1.24;	A0A6S7NIG6_LACSI RecName: Full=Phenylalanine ammonia-lyase {ECO:0000256|ARBA:ARBA00012139, ECO:0000256|RuleBase:RU003955}; EC=4.3.1.24 {ECO:0000256|ARBA:ARBA00012139, ECO:0000256|RuleBase:RU003955};	At2g37040	GO:0005737,cytoplasm; GO:0045548,phenylalanine ammonia-lyase activity; GO:0009800,cinnamic acid biosynthetic process; GO:0006559,L-phenylalanine catabolic process; GO:0003674,molecular_function; GO:0003824,catalytic activity; GO:0016829,lyase activity; GO:0016840,carbon-nitrogen lyase activity; GO:0016841,ammonia-lyase activity; GO:0006082,organic acid metabolic process; GO:0006725,cellular aroma…	PF00221.19:Aromatic amino acid lyase	--	--	--
TbA02G103300	144.154	157.881	142.427	391.248	391.772	361.934	1657	1832	1697	4602	4603	4299	1.26582	2.27151e-49	3.11715e-47	up	GWHBCHG00000002	85050603	85051401	+	TbA02G103300	--	--	--	hypothetical protein LSAT_1X72941 [Lactuca sativa]	NLTP_HELAN RecName: Full=Non-specific lipid-transfer protein; Short=LTP; Short=NsLTP; AltName: Full=SDI-9; Flags: Precursor;	A0A2J6L6H4_LACSA RecName: Full=Non-specific lipid-transfer protein {ECO:0000256|RuleBase:RU000628};	At5g59310	GO:0008289,lipid binding; GO:0006869,lipid transport; GO:0003674,molecular_function; GO:0005488,binding; GO:0006810,transport; GO:0006811,ion transport; GO:0006820,anion transport; GO:0008150,biological_process; GO:0010876,lipid localization; GO:0033036,macromolecule localization; GO:0051179,localization; GO:0051234,establishment of localization; GO:0071702,organic substance transport	PF00234.22:Protease inhibitor/seed storage/LTP family	--	--	--
TbA05G015970	2.0641	1.7335	1.2987	13.462	15.4526	15.676	46	39	30	307	352	361	3.03005	2.18972e-48	2.98867e-46	up	GWHBCHG00000005	13319566	13321062	-	TbA05G015970	--	K11816 indole-3-pyruvate monooxygenase [EC:1.14.13.168] | (RefSeq) YUC5; Flavin-binding monooxygenase family protein (A)	ko00380: Tryptophan metabolism; ko01100: Metabolic pathways	hypothetical protein LSAT_8X90501 [Lactuca sativa]	YUC5_ARATH RecName: Full=Probable indole-3-pyruvate monooxygenase YUCCA5; EC=1.14.13.168; AltName: Full=Flavin-containing monooxygenase YUCCA5; AltName: Full=Protein SUPPRESSOR OF ER 1;	A0A2J6LNR3_LACSA RecName: Full=Flavin-containing monooxygenase {ECO:0000256|RuleBase:RU361177}; EC=1.-.-.- {ECO:0000256|RuleBase:RU361177};	At5g43890	GO:0050660,flavin adenine dinucleotide binding; GO:0103075,indole-3-pyruvate monooxygenase activity; GO:0004497,monooxygenase activity; GO:0004499,N,N-dimethylaniline monooxygenase activity; GO:0050661,NADP binding; GO:0009851,auxin biosynthetic process; GO:0009723,response to ethylene; GO:0000166,nucleotide binding; GO:0003674,molecular_function; GO:0005488,binding; GO:0036094,small molecule bin…	PF00743.19:Flavin-binding monooxygenase-like	--	--	--
TbA06G106540	617.423	548.005	629.912	295.463	257.69	273.163	18516	16590	19581	9067	7899	8465	-1.21638	3.10558e-48	4.2159e-46	down	GWHBCHG00000006	3573313	3575613	+	TbA06G106540	--	K01761 methionine-gamma-lyase [EC:4.4.1.11] | (RefSeq) MGL; methionine gamma-lyase (A)	ko00270: Cysteine and methionine metabolism; ko00450: Selenocompound metabolism; ko01100: Metabolic pathways	hypothetical protein LSAT_3X14400 [Lactuca sativa]	MGL_ARATH RecName: Full=Methionine gamma-lyase; Short=AtMGL; EC=4.4.1.11; AltName: Full=L-methioninase;	A0A2J6MEA0_LACSA SubName: Full=Uncharacterized protein {ECO:0000313|EMBL:PLY97928.1};	At1g64660	GO:0005737,cytoplasm; GO:0005829,cytosol; GO:0016846,carbon-sulfur lyase activity; GO:0004123,cystathionine gamma-lyase activity; GO:0018826,methionine gamma-lyase activity; GO:0030170,pyridoxal phosphate binding; GO:0009970,cellular response to sulfate starvation; GO:0042631,cellular response to water deprivation; GO:0019343,cysteine biosynthetic process via cystathionine; GO:0019458,methionine …	PF01053.20:Cys/Met metabolism PLP-dependent enzyme	--	--	--
TbA02G016740	527.365	494.917	504.592	247.592	236.682	247.656	4750	4500	4711	2282	2179	2305	-1.15991	4.45747e-48	6.01878e-46	down	GWHBCHG00000002	14814054	14814816	-	TbA02G016740	--	--	--	hypothetical protein LSAT_9X124660 [Lactuca sativa]	DRMH3_ARATH RecName: Full=Dormancy-associated protein homolog 3 {ECO:0000305}; AltName: Full=DRM1 homolog 3 {ECO:0000305};	A0A2J6M4N3_LACSA SubName: Full=Uncharacterized protein {ECO:0000313|EMBL:PLY94563.1};	At1g56220	--	PF05564.12:Dormancy/auxin associated protein	--	--	--
TbA07G107900	7.5293	8.5241	8.0791	23.9258	26.5834	26.915	294	336	327	956	1061	1086	1.58334	9.73135e-48	1.307e-45	up	GWHBCHG00000007	86494901	86498603	-	TbA07G107900	--	K14190 GDP-L-galactose phosphorylase [EC:2.7.7.69] | (RefSeq) VTC2; GDP-L-galactose phosphorylase 1 (A)	ko00053: Ascorbate and aldarate metabolism; ko01100: Metabolic pathways; ko01110: Biosynthesis of secondary metabolites; ko01240: Biosynthesis of cofactors	hypothetical protein LSAT_5X3140 [Lactuca sativa]	GGAP1_ARATH RecName: Full=GDP-L-galactose phosphorylase 1; EC=2.7.7.69; AltName: Full=Protein VITAMIN C DEFECTIVE 2;	A0A6S7N2Z9_LACSI SubName: Full=Uncharacterized protein {ECO:0000313|EMBL:CAB4095424.1};	At5g55120	GO:0005737,cytoplasm; GO:0005634,nucleus; GO:0010475,galactose-1-phosphate guanylyltransferase (GDP) activity; GO:0080048,GDP-D-glucose phosphorylase activity; GO:0010472,GDP-galactose:glucose-1-phosphate guanylyltransferase activity; GO:0010471,GDP-galactose:mannose-1-phosphate guanylyltransferase activity; GO:0010473,GDP-galactose:myoinositol-1-phosphate guanylyltransferase activity; GO:0080047…	PF16269.5:Domain of unknown function (DUF4922)	--	--	--
TbA03G101590	90.0178	95.0154	115.383	44.8419	43.0574	43.879	2976	3171	3954	1517	1455	1499	-1.28272	1.7741e-47	2.37016e-45	down	GWHBCHG00000003	26908661	26912150	+	TbA03G101590	--	K15849 bifunctional aspartate aminotransferase and glutamate/aspartate-prephenate aminotransferase [EC:2.6.1.1 2.6.1.78 2.6.1.79] | (RefSeq) AAT; aspartate aminotransferase (A)	ko00350: Tyrosine metabolism; ko00360: Phenylalanine metabolism; ko00400: Phenylalanine, tyrosine and tryptophan biosynthesis; ko00950: Isoquinoline alkaloid biosynthesis; ko00960: Tropane, piperidine and pyridine alkaloid biosynthesis; ko01100: Metabolic pathways; ko01110: Biosynthesis of secondary metabolites; ko01230: Biosynthesis of amino acids	hypothetical protein LSAT_4X141440 [Lactuca sativa]	PAT_PETHY RecName: Full=Bifunctional aspartate aminotransferase and glutamate/aspartate-prephenate aminotransferase {ECO:0000303|PubMed:21102469}; Short=PhPPA-AT {ECO:0000303|PubMed:21102469}; EC=2.6.1.1 {ECO:0000269|PubMed:21102469}; EC=2.6.1.78 {ECO:0000269|PubMed:21102469}; EC=2.6.1.79 {ECO:0000269|PubMed:21102469}; Flags: Precursor;	A0A6S7N003_LACSI RecName: Full=Aminotran_1_2 domain-containing protein {ECO:0000259|Pfam:PF00155};	At2g22250	GO:0009507,chloroplast; GO:0033853,aspartate-prephenate aminotransferase activity; GO:0033854,glutamate-prephenate aminotransferase activity; GO:0042802,identical protein binding; GO:0004069,L-aspartate:2-oxoglutarate aminotransferase activity; GO:0030170,pyridoxal phosphate binding; GO:0009095,aromatic amino acid family biosynthetic process, prephenate pathway; GO:0009094,L-phenylalanine biosynt…	PF00155.21:Aminotransferase class I and II	--	--	--
TbA07G083580	162.251	183.098	161.216	496.163	474.877	421.324	1904	2169	1961	5958	5696	5109	1.35956	2.19152e-47	2.91242e-45	up	GWHBCHG00000007	66774092	66774775	-	TbA07G083580	--	--	--	hypothetical protein LSAT_6X86760 [Lactuca sativa]	ALL13_OLEEU RecName: Full=Thaumatin-like protein; AltName: Full=Endo-(1,3)-beta-glucanase {ECO:0000305|PubMed:27017426}; EC=3.2.1.- {ECO:0000305|PubMed:27017426}; AltName: Allergen=Ole e 13; Flags: Precursor;	A0A6S7NMR5_LACSI SubName: Full=Uncharacterized protein {ECO:0000313|EMBL:CAB4103107.1};	At4g11650	GO:0005576,extracellular region; GO:0016787,hydrolase activity; GO:0006952,defense response; GO:0009607,response to biotic stimulus; GO:0003674,molecular_function; GO:0003824,catalytic activity; GO:0006950,response to stress; GO:0008150,biological_process; GO:0050896,response to stimulus; GO:0005575,cellular_component; GO:0110165,cellular anatomical entity	PF00314.17:Thaumatin family	--	--	--
TbA04G093820	130.758	141.225	133.477	293.869	316.917	311.448	3356	3659	3551	7718	8314	8260	1.08628	2.25763e-47	2.98456e-45	up	GWHBCHG00000004	1995739	1998286	+	TbA04G093820	--	--	--	hypothetical protein LSAT_9X3701 [Lactuca sativa]	CP41A_ARATH RecName: Full=Chloroplast stem-loop binding protein of 41 kDa a, chloroplastic; Short=CSP41-a; Flags: Precursor;	A0A2J6K535_LACSA RecName: Full=Epimerase domain-containing protein {ECO:0000259|Pfam:PF01370};	At3g63140	GO:0048046,apoplast; GO:0009507,chloroplast; GO:0009941,chloroplast envelope; GO:0009570,chloroplast stroma; GO:0009534,chloroplast thylakoid; GO:0005829,cytosol; GO:0010287,plastoglobule; GO:0005840,ribosome; GO:0010319,stromule; GO:0009579,thylakoid; GO:0003824,catalytic activity; GO:0003729,mRNA binding; GO:0008266,poly(U) RNA binding; GO:0003723,RNA binding; GO:0019843,rRNA binding; GO:000965…	PF01370.21:NAD dependent epimerase/dehydratase family	--	--	--
novel.567	0.0831	0.1544	0.0702	2.8029	2.4197	2.7153	8	15	7	276	238	270	4.59388	2.27846e-47	2.99641e-45	up	GWHBCHG00000001	23093914	23102316	-	--	--	--	--	putative gag-pol polyprotein [Marshallia obovata]	RRPO_OENBE RecName: Full=RNA-directed DNA polymerase homolog; EC=2.7.7.48; AltName: Full=Reverse transcriptase homolog;	A0A5N6LRC9_9ASTR RecName: Full=Reverse transcriptase {ECO:0000256|ARBA:ARBA00021271};	At2g10780	GO:0005739,mitochondrion; GO:0003968,RNA-directed 5'-3' RNA polymerase activity; GO:0003964,RNA-directed DNA polymerase activity; GO:0003674,molecular_function; GO:0003824,catalytic activity; GO:0016740,transferase activity; GO:0016772,transferase activity, transferring phosphorus-containing groups; GO:0016779,nucleotidyltransferase activity; GO:0034062,5'-3' RNA polymerase activity; GO:0097747,R…	PF17917.1:RNase H-like domain found in reverse transcriptase	--	--	--
TbA08G032620	1423.48	1459.48	1246.45	572.015	622.544	618.625	18536	19185	16824	7622	8286	8324	-1.28973	4.60109e-47	6.01956e-45	down	GWHBCHG00000008	26998817	26999705	-	TbA08G032620	--	--	--	putative non-specific lipid-transfer protein [Helianthus annuus]	NLTP_HELAN RecName: Full=Non-specific lipid-transfer protein; Short=LTP; Short=NsLTP; AltName: Full=SDI-9; Flags: Precursor;	A0A251SXP8_HELAN RecName: Full=Non-specific lipid-transfer protein {ECO:0000256|RuleBase:RU000628};	At2g38540	GO:0008289,lipid binding; GO:0006869,lipid transport; GO:0003674,molecular_function; GO:0005488,binding; GO:0006810,transport; GO:0006811,ion transport; GO:0006820,anion transport; GO:0008150,biological_process; GO:0010876,lipid localization; GO:0033036,macromolecule localization; GO:0051179,localization; GO:0051234,establishment of localization; GO:0071702,organic substance transport	PF00234.22:Protease inhibitor/seed storage/LTP family	--	--	--
TbA01G020500	303.553	304.345	292.22	152.96	159.964	156.738	20472	20720	20428	10556	11027	10923	-1.03844	6.1124e-47	7.95557e-45	down	GWHBCHG00000001	16621245	16630186	-	TbA01G020500	--	K10775 phenylalanine ammonia-lyase [EC:4.3.1.24] | (RefSeq) PAL1; PHE ammonia lyase 1 (A)	ko00360: Phenylalanine metabolism; ko00940: Phenylpropanoid biosynthesis; ko01100: Metabolic pathways; ko01110: Biosynthesis of secondary metabolites	phenylalanine ammonia-lyase2 [Lactuca sativa]	PAL3_PETCR RecName: Full=Phenylalanine ammonia-lyase 3; EC=4.3.1.24;	Q8GZR8_LACSA RecName: Full=Phenylalanine ammonia-lyase {ECO:0000256|ARBA:ARBA00012139, ECO:0000256|RuleBase:RU003955}; EC=4.3.1.24 {ECO:0000256|ARBA:ARBA00012139, ECO:0000256|RuleBase:RU003955};	At2g37040	GO:0005737,cytoplasm; GO:0032991,protein-containing complex; GO:0045548,phenylalanine ammonia-lyase activity; GO:0009800,cinnamic acid biosynthetic process; GO:0006559,L-phenylalanine catabolic process; GO:0003674,molecular_function; GO:0003824,catalytic activity; GO:0016829,lyase activity; GO:0016840,carbon-nitrogen lyase activity; GO:0016841,ammonia-lyase activity; GO:0006082,organic acid metab…	PF00221.19:Aromatic amino acid lyase	--	--	--
TbA06G096080	225.704	236.967	208.811	96.615	100.506	104.13	4728	5011	4534	2071	2152	2254	-1.25735	8.93499e-47	1.15697e-44	down	GWHBCHG00000006	11919659	11921963	+	TbA06G096080	--	K10666 E3 ubiquitin-protein ligase RNF5 [EC:2.3.2.27] | (RefSeq) RMA1; RING membrane-anchor 1 (A)	ko04141: Protein processing in endoplasmic reticulum	hypothetical protein LSAT_3X36721 [Lactuca sativa]	RMA1_CAPAN RecName: Full=E3 ubiquitin-protein ligase RMA1H1; EC=2.3.2.27; AltName: Full=Protein RING membrane-anchor 1 homolog 1; AltName: Full=RING-type E3 ubiquitin transferase RMA1H1 {ECO:0000305};	A0A6S7MHM9_LACSI RecName: Full=RING-type domain-containing protein {ECO:0000259|PROSITE:PS50089};	At4g03510	GO:0005789,endoplasmic reticulum membrane; GO:0016021,integral component of membrane; GO:0046872,metal ion binding; GO:0004842,ubiquitin-protein transferase activity; GO:0043161,proteasome-mediated ubiquitin-dependent protein catabolic process; GO:0016567,protein ubiquitination; GO:0009409,response to cold; GO:0009723,response to ethylene; GO:0006970,response to osmotic stress; GO:0009414,respons…	PF13445.6:RING-type zinc-finger	--	--	--
TbA02G121790	1.6903	1.0203	1.1466	11.3303	8.9401	10.3001	64	39	45	439	346	403	2.88883	1.18863e-46	1.5235e-44	up	GWHBCHG00000002	100234367	100241850	+	TbA02G121790	--	K09872 aquaporin PIP | (RefSeq) PIP2;4; plasma membrane intrinsic protein 2;4 (A)	--	hypothetical protein LSAT_2X108980 [Lactuca sativa]	PIP24_ARATH RecName: Full=Probable aquaporin PIP2-4; AltName: Full=Plasma membrane intrinsic protein 2.4; Short=AtPIP2;4; Contains: RecName: Full=Probable aquaporin PIP2-4, N-terminally processed;	A0A6S7MDZ6_LACSI SubName: Full=Uncharacterized protein {ECO:0000313|EMBL:CAB4085211.1};	At5g60660	GO:0016021,integral component of membrane; GO:0005886,plasma membrane; GO:0009506,plasmodesma; GO:0015250,water channel activity; GO:0080170,hydrogen peroxide transmembrane transport; GO:0009737,response to abscisic acid; GO:0048767,root hair elongation; GO:0003674,molecular_function; GO:0005215,transporter activity; GO:0005372,water transmembrane transporter activity; GO:0015267,channel activity…	PF00230.20:Major intrinsic protein	--	--	--
TbA02G101680	3.1704	3.2758	3.0586	9.0517	9.6979	9.2744	395	412	395	1154	1235	1194	1.46075	1.58451e-46	2.02065e-44	up	GWHBCHG00000002	83641212	83649169	+	TbA02G101680	--	--	--	hypothetical protein LSAT_2X67780 [Lactuca sativa]	CSI1_ARATH RecName: Full=Protein CELLULOSE SYNTHASE INTERACTIVE 1 {ECO:0000303|PubMed:20616083}; AltName: Full=Protein POM-POM 2 {ECO:0000303|PubMed:7743935};	A0A6S7M8E1_LACSI RecName: Full=C2 domain-containing protein {ECO:0000259|PROSITE:PS50004};	At1g77460	GO:0010330,cellulose synthase complex; GO:0055028,cortical microtubule; GO:0005737,cytoplasm; GO:0009898,cytoplasmic side of plasma membrane; GO:0005829,cytosol; GO:0005794,Golgi apparatus; GO:0036449,microtubule minus-end; GO:0005886,plasma membrane; GO:0009506,plasmodesma; GO:0008017,microtubule binding; GO:0051211,anisotropic cell growth; GO:0009901,anther dehiscence; GO:0030244,cellulose bios…	PF00514.23:Armadillo/beta-catenin-like repeat	--	--	--
TbA02G122870	10.2121	10.947	10.2565	29.6016	31.4688	35.3054	414	448	431	1228	1304	1479	1.51813	1.81704e-46	2.30554e-44	up	GWHBCHG00000002	101149347	101153229	+	TbA02G122870	--	K15015 solute carrier family 32 (vesicular inhibitory amino acid transporter) | (RefSeq) Transmembrane amino acid transporter family protein (A)	--	hypothetical protein LSAT_2X112901 [Lactuca sativa]	AVT1C_ARATH RecName: Full=Amino acid transporter AVT1C {ECO:0000305}; Short=AtAvt1C {ECO:0000303|PubMed:27925655};	A0A5N6Q5W2_9ASTR RecName: Full=Aa_trans domain-containing protein {ECO:0000259|Pfam:PF01490};	At2g39130	GO:0016021,integral component of membrane; GO:0005886,plasma membrane; GO:0005774,vacuolar membrane; GO:0006865,amino acid transport; GO:0006810,transport; GO:0006811,ion transport; GO:0006820,anion transport; GO:0008150,biological_process; GO:0015849,organic acid transport; GO:0051179,localization; GO:0051234,establishment of localization; GO:0071702,organic substance transport; GO:0071705,nitro…	PF01490.18:Transmembrane amino acid transporter protein	--	--	--
TbA01G116630	4.3991	7.2247	5.8634	29.2443	31.882	30.1363	76	126	105	517	563	538	2.28599	2.1006e-46	2.652e-44	up	GWHBCHG00000001	92946079	92948352	-	TbA01G116630	--	K07213 copper chaperone | (RefSeq) CCH; copper chaperone (A)	--	protein SODIUM POTASSIUM ROOT DEFECTIVE 2-like [Helianthus annuus]	NAKR2_ARATH RecName: Full=Protein SODIUM POTASSIUM ROOT DEFECTIVE 2 {ECO:0000303|PubMed:21193571}; Short=NaKR2 {ECO:0000303|PubMed:21193571}; AltName: Full=Heavy metal-associated plant protein 3 {ECO:0000303|PubMed:23368984}; Short=AtHPP03 {ECO:0000303|PubMed:23368984};	A0A2U1NJ85_ARTAN SubName: Full=Heavy metal transport/detoxification superfamily protein {ECO:0000313|EMBL:PWA73569.1};	At3g24450	GO:0046872,metal ion binding; GO:0003674,molecular_function; GO:0005488,binding; GO:0043167,ion binding; GO:0043169,cation binding	PF00403.26:Heavy-metal-associated domain	--	--	--
TbA02G095870	80.6752	72.7439	81.9628	37.558	37.1138	38.4524	3409	3103	3590	1624	1603	1679	-1.1549	3.22438e-46	4.05052e-44	down	GWHBCHG00000002	79176164	79179787	+	TbA02G095870	--	K04077 chaperonin GroEL | (RefSeq) Cpn60beta2; TCP-1/cpn60 chaperonin family protein (A)	ko03018: RNA degradation	hypothetical protein LSAT_2X50361 [Lactuca sativa]	CPNB2_ARATH RecName: Full=Chaperonin 60 subunit beta 2, chloroplastic; Short=CPN-60 beta 2; Flags: Precursor;	A0A2J6M7X9_LACSA SubName: Full=Uncharacterized protein {ECO:0000313|EMBL:PLY95682.1};	At3g13470	GO:0009507,chloroplast; GO:0009941,chloroplast envelope; GO:0009570,chloroplast stroma; GO:0022626,cytosolic ribosome; GO:0005739,mitochondrion; GO:0005730,nucleolus; GO:0005634,nucleus; GO:0005524,ATP binding; GO:0016887,ATPase activity; GO:0003729,mRNA binding; GO:0051085,chaperone cofactor-dependent protein refolding; GO:0006457,protein folding; GO:0042026,protein refolding; GO:0000166,nucleot…	PF00118.24:TCP-1/cpn60 chaperonin family	--	--	--
TbA08G091500	238.506	243.827	211.035	570.877	589.22	576.316	7750	7998	7108	18982	19570	19351	1.22277	5.09217e-46	6.36521e-44	up	GWHBCHG00000008	72266543	72270715	+	TbA08G091500	--	K15283 solute carrier family 35, member E1 | (RefSeq) APE2; Glucose-6-phosphate/phosphate translocator-like protein (A)	--	protein of unknown function DUF250 [Cynara cardunculus var. scolymus]	TPT_FLAPR RecName: Full=Triose phosphate/phosphate translocator, chloroplastic; Short=cTPT; Flags: Precursor;	A0A118K0E0_CYNCS RecName: Full=TPT domain-containing protein {ECO:0000259|Pfam:PF03151};	At5g46110	GO:0031969,chloroplast membrane; GO:0016021,integral component of membrane; GO:0022857,transmembrane transporter activity; GO:0003674,molecular_function; GO:0005215,transporter activity; GO:0005575,cellular_component; GO:0005622,intracellular anatomical structure; GO:0005737,cytoplasm; GO:0009507,chloroplast; GO:0009526,plastid envelope; GO:0009536,plastid; GO:0009941,chloroplast envelope; GO:001…	PF03151.16:Triose-phosphate Transporter family	--	--	--
TbA04G008460	3.9766	4.817	4.1491	15.4178	16.6403	15.477	184	225	199	730	787	740	1.77814	5.82721e-46	7.24813e-44	up	GWHBCHG00000004	71508212	71511938	-	TbA04G008460	--	K14638 solute carrier family 15 (peptide/histidine transporter), member 3/4 | (RefSeq) PTR1; peptide transporter 1 (A)	--	hypothetical protein LSAT_7X74820 [Lactuca sativa]	PTR16_ARATH RecName: Full=Protein NRT1/ PTR FAMILY 4.3; Short=AtNPF4.3; AltName: Full=Nitrate transporter 1.14;	A0A2J6JVX0_LACSA SubName: Full=Uncharacterized protein {ECO:0000313|EMBL:PLY66969.1};	At1g59740	GO:0016021,integral component of membrane; GO:0005886,plasma membrane; GO:0022857,transmembrane transporter activity; GO:0006857,oligopeptide transport; GO:0009624,response to nematode; GO:0003674,molecular_function; GO:0005215,transporter activity; GO:0006810,transport; GO:0006811,ion transport; GO:0006820,anion transport; GO:0008150,biological_process; GO:0015833,peptide transport; GO:0042886,a…	PF00854.21:POT family	--	--	--
TbA03G033600	16.2134	16.1938	14.2197	1.244	1.7042	1.0374	242	244	220	19	26	16	-3.6503	7.43149e-46	9.19829e-44	down	GWHBCHG00000003	82058350	82060397	-	TbA03G033600	--	K16292 KDEL-tailed cysteine endopeptidase [EC:3.4.22.-] | (RefSeq) CEP1; Cysteine proteinases superfamily protein (A)	--	hypothetical protein LSAT_4X78480 [Lactuca sativa]	CYSEP_RICCO RecName: Full=Vignain; EC=3.4.22.-; AltName: Full=Cysteine endopeptidase; Flags: Precursor;	A0A2J6LV15_LACSA SubName: Full=Uncharacterized protein {ECO:0000313|EMBL:PLY91186.1};	At5g50260	GO:0031410,cytoplasmic vesicle; GO:0008234,cysteine-type peptidase activity; GO:0003674,molecular_function; GO:0003824,catalytic activity; GO:0008233,peptidase activity; GO:0016787,hydrolase activity; GO:0140096,catalytic activity, acting on a protein; GO:0005575,cellular_component; GO:0005622,intracellular anatomical structure; GO:0005737,cytoplasm; GO:0031982,vesicle; GO:0043226,organelle; GO:0…	PF00112.23:Papain family cysteine protease	--	--	--
TbA02G104620	272.087	288.444	356.762	135.237	143.426	145.008	9406	10066	12784	4784	5068	5180	-1.20822	7.74581e-46	9.54057e-44	down	GWHBCHG00000002	86411068	86414345	-	TbA02G104620	--	K24139 auxin efflux carrier family protein | (RefSeq) Auxin efflux carrier family protein (A)	--	hypothetical protein LSAT_2X72981 [Lactuca sativa]	PILS3_ARATH RecName: Full=Protein PIN-LIKES 3 {ECO:0000303|PubMed:22504182}; AltName: Full=Auxin efflux carrier-like protein 3 {ECO:0000303|PubMed:22504182};	A0A2J6L624_LACSA SubName: Full=Uncharacterized protein {ECO:0000313|EMBL:PLY82769.1};	At1g76520	GO:0005789,endoplasmic reticulum membrane; GO:0016021,integral component of membrane; GO:0005739,mitochondrion; GO:0009734,auxin-activated signaling pathway; GO:0009733,response to auxin; GO:0055085,transmembrane transport; GO:0007154,cell communication; GO:0007165,signal transduction; GO:0008150,biological_process; GO:0009719,response to endogenous stimulus; GO:0009725,response to hormone; GO:00…	PF03547.18:Membrane transport protein	--	--	--
TbA08G010850	7.147	7.1113	6.803	19.1682	20.3084	21.1797	450	452	444	1235	1307	1378	1.42678	9.62932e-46	1.18029e-43	up	GWHBCHG00000008	9286833	9296635	+	TbA08G010850	--	K23805 marneral oxidase [EC:1.14.-.-] | (RefSeq) CYP71A16; cytochrome P450, family 71, subfamily A, polypeptide 16 (A)	--	cytochrome P450 71A4-like [Helianthus annuus]	T4149_TANPA RecName: Full=Cytochrome P450 Tp4149 {ECO:0000312|EMBL:AHM24034.1}; Short=Tp4149 {ECO:0000303|PubMed:24704560};	A0A6S7M284_LACSI SubName: Full=Uncharacterized protein {ECO:0000313|EMBL:CAB4079167.1};	At4g13310	GO:0016021,integral component of membrane; GO:0020037,heme binding; GO:0005506,iron ion binding; GO:0004497,monooxygenase activity; GO:0016705,oxidoreductase activity, acting on paired donors, with incorporation or reduction of molecular oxygen; GO:0016114,terpenoid biosynthetic process; GO:0003674,molecular_function; GO:0005488,binding; GO:0046906,tetrapyrrole binding; GO:0097159,organic cyclic …	PF00067.22:Cytochrome P450	--	--	--
TbA01G066150	172.472	168.153	123.536	47.055	52.2536	44.8854	3607	3550	2678	1007	1117	970	-1.79228	3.08199e-45	3.75943e-43	down	GWHBCHG00000001	53612286	53614634	+	TbA01G066150	--	K20628 expansin | (RefSeq) EXPB3; expansin B3 (A)	--	hypothetical protein LSAT_6X60620 [Lactuca sativa]	EXLB1_ARATH RecName: Full=Expansin-like B1; Short=At-EXPR1; Short=AtEXLB1; Short=AtEXPR1; AltName: Full=Ath-ExpBeta-3.1; Flags: Precursor;	A0A2J6JK93_LACSA SubName: Full=Uncharacterized protein {ECO:0000313|EMBL:PLY63222.1};	At4g17030	GO:0005576,extracellular region; GO:0019953,sexual reproduction; GO:0000003,reproduction; GO:0008150,biological_process; GO:0022414,reproductive process; GO:0044703,multi-organism reproductive process; GO:0051704,multi-organism process; GO:0005575,cellular_component; GO:0110165,cellular anatomical entity	PF01357.21:Pollen allergen	--	--	--
TbA08G000280	42.73	43.0034	44.0245	95.6012	102.372	102.477	1192	1211	1273	2729	2919	2954	1.11282	1.01086e-44	1.22712e-42	up	GWHBCHG00000008	1115708	1117484	+	TbA08G000280	--	K23452 UDP-glucosyltransferase 85A [EC:2.4.1.-] | (RefSeq) UGT85A2; UDP-glucosyl transferase 85A2 (A)	ko00908: Zeatin biosynthesis; ko01110: Biosynthesis of secondary metabolites	hypothetical protein LSAT_1X3821 [Lactuca sativa]	UGT2_GARJA RecName: Full=7-deoxyloganetin glucosyltransferase; EC=2.4.1.324; AltName: Full=Genipin glucosyltransferase; AltName: Full=UDP-glucose glucosyltransferase 2; Short=GjUGT2; AltName: Full=UDP-glycosyltransferase 85A24;	A0A6S7L8H6_LACSI RecName: Full=Glycosyltransferase {ECO:0000256|RuleBase:RU362057}; EC=2.4.1.- {ECO:0000256|RuleBase:RU362057};	At1g22360	GO:0035251,UDP-glucosyltransferase activity; GO:0003674,molecular_function; GO:0003824,catalytic activity; GO:0008194,UDP-glycosyltransferase activity; GO:0016740,transferase activity; GO:0016757,transferase activity, transferring glycosyl groups; GO:0016758,transferase activity, transferring hexosyl groups; GO:0046527,glucosyltransferase activity	--	--	--	--
TbA05G118580	12.8228	13.703	11.0575	4.2974	4.965	4.6549	2082	2246	1861	714	824	781	-1.53595	1.44422e-44	1.74481e-42	down	GWHBCHG00000005	95711594	95723476	+	TbA05G118580	--	K10706 senataxin [EC:5.6.2.-] | (RefSeq) P-loop containing nucleoside triphosphate hydrolases superfamily protein (A)	--	hypothetical protein LSAT_8X32760 [Lactuca sativa]	MAA3_ARATH RecName: Full=Probable helicase MAGATAMA 3; EC=3.6.4.-; AltName: Full=SEN1-like protein;	A0A2J6MEU2_LACSA SubName: Full=Uncharacterized protein {ECO:0000313|EMBL:PLY98017.1};	At1g65810	GO:0005634,nucleus; GO:0005524,ATP binding; GO:0004386,helicase activity; GO:0016787,hydrolase activity; GO:0003723,RNA binding; GO:0009553,embryo sac development; GO:0010183,pollen tube guidance; GO:0009875,pollen-pistil interaction; GO:0000166,nucleotide binding; GO:0003674,molecular_function; GO:0005488,binding; GO:0017076,purine nucleotide binding; GO:0030554,adenyl nucleotide binding; GO:003…	PF13087.6:AAA domain	--	--	--
novel.9217	51.6518	52.6837	43.8286	138.958	135.369	133.995	1619	1667	1424	4457	4337	4340	1.36088	1.48308e-44	1.78322e-42	up	GWHBCHG00000004	53534195	53536021	.	--	--	--	--	hypothetical protein LSAT_7X102680 [Lactuca sativa]	EP1L3_ARATH RecName: Full=EP1-like glycoprotein 3 {ECO:0000303|PubMed:15276441}; AltName: Full=Curculin-like (Mannose-binding) lectin family protein {ECO:0000303|PubMed:23738689}; AltName: Full=Putative receptor-like protein kinase-like protein {ECO:0000303|PubMed:12833529}; Flags: Precursor;	A0A6S7NYL0_LACSI RecName: Full=Bulb-type lectin domain-containing protein {ECO:0000259|PROSITE:PS50927};	At1g78850	GO:0048046,apoplast; GO:0005618,cell wall; GO:0005829,cytosol; GO:0005794,Golgi apparatus; GO:0005739,mitochondrion; GO:0099503,secretory vesicle; GO:0005774,vacuolar membrane; GO:0030246,carbohydrate binding; GO:0005539,glycosaminoglycan binding; GO:0071456,cellular response to hypoxia; GO:1904383,response to sodium phosphate; GO:0003674,molecular_function; GO:0005488,binding; GO:0097367,carbohy…	PF08276.11:PAN-like domain	--	--	--
TbA01G146880	175.583	167.399	188.367	80.7539	77.4416	72.8887	1464	1409	1628	689	660	628	-1.29814	4.70882e-44	5.63496e-42	down	GWHBCHG00000001	118570936	118571421	+	TbA01G146880	--	--	--	hypothetical protein LSAT_5X182541 [Lactuca sativa]	--	A0A6S7NFI2_LACSI SubName: Full=Uncharacterized protein {ECO:0000313|EMBL:CAB4100334.1};	At5g44060	--	--	--	--	--
TbA04G022810	48.8527	49.8478	51.5801	177.577	138.802	142.371	699	720	765	2600	2030	2105	1.51379	5.22654e-44	6.22501e-42	up	GWHBCHG00000004	59432815	59433745	+	TbA04G022810	--	--	--	Glycine rich protein [Cynara cardunculus var. scolymus]	--	A0A6S7KYR9_LACSI SubName: Full=Uncharacterized protein {ECO:0000313|EMBL:CAB4074522.1};	--	--	PF07172.11:Glycine rich protein family	--	--	--
TbA07G003230	73.8108	79.6646	85.5676	40.4076	39.0945	39.2891	2658	2896	3194	1489	1439	1462	-1.10505	5.8796e-44	6.96995e-42	down	GWHBCHG00000007	2684004	2687973	-	TbA07G003230	--	K00800 3-phosphoshikimate 1-carboxyvinyltransferase [EC:2.5.1.19] | (RefSeq) RNA 3'-terminal phosphate cyclase/enolpyruvate transferase, alpha/beta (A)	ko00400: Phenylalanine, tyrosine and tryptophan biosynthesis; ko01100: Metabolic pathways; ko01110: Biosynthesis of secondary metabolites; ko01230: Biosynthesis of amino acids	hypothetical protein LSAT_7X9680 [Lactuca sativa]	AROA_PETHY RecName: Full=3-phosphoshikimate 1-carboxyvinyltransferase, chloroplastic {ECO:0000303|PubMed:3346248}; EC=2.5.1.19 {ECO:0000269|PubMed:1939260}; AltName: Full=5-enolpyruvylshikimate-3-phosphate synthase {ECO:0000303|PubMed:3346248}; Short=EPSP synthase {ECO:0000303|PubMed:3346248}; Flags: Precursor;	A0A2J6KQQ6_LACSA RecName: Full=3-phosphoshikimate 1-carboxyvinyltransferase {ECO:0000256|ARBA:ARBA00012450, ECO:0000256|RuleBase:RU004164}; EC=2.5.1.19 {ECO:0000256|ARBA:ARBA00012450, ECO:0000256|RuleBase:RU004164};	At2g45300	GO:0009507,chloroplast; GO:0003866,3-phosphoshikimate 1-carboxyvinyltransferase activity; GO:0009073,aromatic amino acid family biosynthetic process; GO:0008652,cellular amino acid biosynthetic process; GO:0009423,chorismate biosynthetic process; GO:0007623,circadian rhythm; GO:0010597,green leaf volatile biosynthetic process; GO:0009635,response to herbicide; GO:0003674,molecular_function; GO:00…	PF00275.20:EPSP synthase (3-phosphoshikimate 1-carboxyvinyltransferase)	--	--	--
TbA07G009720	6.4764	7.5383	7.2634	27.0962	27.9186	24.3257	160	188	186	685	705	621	1.80114	8.17998e-44	9.65161e-42	up	GWHBCHG00000007	7514114	7515803	-	TbA07G009720	--	K09422 transcription factor MYB, plant | (RefSeq) MYB102; MYB-like 102 (A)	--	hypothetical protein LSAT_7X20601 [Lactuca sativa]	MY102_ARATH RecName: Full=Transcription factor MYB102 {ECO:0000305}; AltName: Full=Myb-related protein 102 {ECO:0000305}; Short=AtMYB102 {ECO:0000303|PubMed:12857823}; AltName: Full=Myb-related protein M4 {ECO:0000305}; Short=AtM4 {ECO:0000303|PubMed:8980549};	A0A6S7NRJ3_LACSI SubName: Full=Uncharacterized protein {ECO:0000313|EMBL:CAB4104574.1};	At4g21440	GO:0005634,nucleus; GO:0003677,DNA binding; GO:0003700,DNA-binding transcription factor activity; GO:0006952,defense response; GO:0006355,regulation of transcription, DNA-templated; GO:0006970,response to osmotic stress; GO:0009611,response to wounding; GO:0003674,molecular_function; GO:0003676,nucleic acid binding; GO:0005488,binding; GO:0097159,organic cyclic compound binding; GO:1901363,hetero…	PF00249.31:Myb-like DNA-binding domain	MYB	TF	MYB->MYB
TbA01G040910	1214.94	1238.89	935.213	415.73	426.075	429.877	12152	12509	9696	4255	4356	4443	-1.51859	1.06782e-43	1.25407e-41	down	GWHBCHG00000001	32685151	32687648	-	TbA01G040910	--	K00454 lipoxygenase [EC:1.13.11.12] | (RefSeq) LOX2; lipoxygenase 2 (A)	ko00591: Linoleic acid metabolism; ko00592: alpha-Linolenic acid metabolism; ko01100: Metabolic pathways; ko01110: Biosynthesis of secondary metabolites	linoleate 13S-lipoxygenase 2-1, chloroplastic-like [Helianthus annuus]	LOX2_TANCI RecName: Full=Lipoxygenase 2, chloroplastic {ECO:0000303|PubMed:23893337}; Short=TcLOX2 {ECO:0000303|PubMed:23893337}; EC=1.13.11.- {ECO:0000255|PROSITE-ProRule:PRU00726}; Flags: Precursor;	A0A6S7NK13_LACSI RecName: Full=Lipoxygenase {ECO:0000256|RuleBase:RU003975}; EC=1.13.11.- {ECO:0000256|RuleBase:RU003975};	At3g45140	GO:0009507,chloroplast; GO:0046872,metal ion binding; GO:0016702,oxidoreductase activity, acting on single donors with incorporation of molecular oxygen, incorporation of two atoms of oxygen; GO:0006633,fatty acid biosynthetic process; GO:0031408,oxylipin biosynthetic process; GO:0003674,molecular_function; GO:0005488,binding; GO:0043167,ion binding; GO:0043169,cation binding; GO:0003824,catalyti…	PF01477.23:PLAT/LH2 domain	--	--	--
TbA02G005090	19.9916	17.7416	19.3212	5.2963	4.2137	5.6269	557	499	558	151	120	162	-2.01205	1.22025e-43	1.42644e-41	down	GWHBCHG00000002	4854750	4857339	-	TbA02G005090	--	K00083 cinnamyl-alcohol dehydrogenase [EC:1.1.1.195] | (RefSeq) CAD5; cinnamyl alcohol dehydrogenase 5 (A)	ko00940: Phenylpropanoid biosynthesis; ko01100: Metabolic pathways; ko01110: Biosynthesis of secondary metabolites	cinnamyl alcohol dehydrogenase 1-like [Helianthus annuus]	CADH1_ARACO RecName: Full=Probable cinnamyl alcohol dehydrogenase 1; Short=CAD 1; EC=1.1.1.195;	A0A6S7PKZ1_LACSI RecName: Full=PKS_ER domain-containing protein {ECO:0000259|SMART:SM00829};	At4g34230	GO:0045551,cinnamyl-alcohol dehydrogenase activity; GO:0052747,sinapyl alcohol dehydrogenase activity; GO:0008270,zinc ion binding; GO:0009809,lignin biosynthetic process; GO:0003674,molecular_function; GO:0003824,catalytic activity; GO:0016491,oxidoreductase activity; GO:0016614,oxidoreductase activity, acting on CH-OH group of donors; GO:0016616,oxidoreductase activity, acting on the CH-OH grou…	PF08240.12:Alcohol dehydrogenase GroES-like domain	--	--	--
TbA07G094140	13.3982	13.6694	14.8775	4.924	4.9108	5.3378	702	723	808	264	263	289	-1.56397	1.27071e-43	1.47859e-41	down	GWHBCHG00000007	75374201	75380023	-	TbA07G094140	--	K03327 multidrug resistance protein, MATE family | (RefSeq) MATE efflux family protein (A)	--	hypothetical protein LSAT_6X105880 [Lactuca sativa]	DTX27_ARATH RecName: Full=Protein DETOXIFICATION 27 {ECO:0000303|PubMed:11739388}; Short=AtDTX27 {ECO:0000303|PubMed:11739388}; AltName: Full=Multidrug and toxic compound extrusion protein 27 {ECO:0000305}; Short=MATE protein 27 {ECO:0000305};	A0A2J6LKY1_LACSA RecName: Full=Protein DETOXIFICATION {ECO:0000256|RuleBase:RU004914}; AltName: Full=Multidrug and toxic compound extrusion protein {ECO:0000256|RuleBase:RU004914};	At5g65380	GO:0016021,integral component of membrane; GO:0016020,membrane; GO:0015297,antiporter activity; GO:0022857,transmembrane transporter activity; GO:0042910,xenobiotic transmembrane transporter activity; GO:0003674,molecular_function; GO:0005215,transporter activity; GO:0015291,secondary active transmembrane transporter activity; GO:0022804,active transmembrane transporter activity; GO:0005575,cellu…	PF01554.18:MatE	--	--	--
novel.16255	1.6643	2.4014	2.0245	13.542	12.0705	12.64	46	67	58	383	341	361	2.55401	1.29707e-43	1.50234e-41	up	GWHBCHG00000008	22577629	22579484	+	--	--	K20889 probable glucuronoxylan glucuronosyltransferase IRX7 [EC:2.4.1.-] | (RefSeq) F8H; glucuronoxylan glucuronosyltransferase, putative (A)	--	hypothetical protein LSAT_1X64481 [Lactuca sativa]	F8H_ARATH RecName: Full=Probable glucuronoxylan glucuronosyltransferase F8H; EC=2.4.1.-; AltName: Full=FRA8 homolog; AltName: Full=Protein FRAGILE FIBER 8 homolog;	A0A2J6K6B8_LACSA RecName: Full=Exostosin domain-containing protein {ECO:0000259|Pfam:PF03016};	At5g22940	GO:0005794,Golgi apparatus; GO:0000139,Golgi membrane; GO:0016021,integral component of membrane; GO:0016757,transferase activity, transferring glycosyl groups; GO:0071555,cell wall organization; GO:0010417,glucuronoxylan biosynthetic process; GO:0006486,protein glycosylation; GO:0003674,molecular_function; GO:0003824,catalytic activity; GO:0016740,transferase activity; GO:0008150,biological_proc…	PF03016.15:Exostosin family	--	--	--
TbA01G043000	9.0855	12.9615	9.3206	37.672	45.038	38.637	284	409	302	1205	1439	1248	1.85099	2.5566e-43	2.94768e-41	up	GWHBCHG00000001	34269654	34271662	-	TbA01G043000	--	K20556 cytochrome P450 family 76 subfamily C | (RefSeq) CYP76C5; cytochrome P450, family 76, subfamily C, polypeptide 5 (A)	--	hypothetical protein LSAT_6X50980 [Lactuca sativa]	C76B6_CATRO RecName: Full=Geraniol 8-hydroxylase; EC=1.14.14.83 {ECO:0000269|PubMed:11718718, ECO:0000269|PubMed:21504162}; AltName: Full=Cytochrome P450 76B6; AltName: Full=Geraniol 10-hydroxylase; Short=CrG10H;	A0A6S7P3U8_LACSI SubName: Full=Uncharacterized protein {ECO:0000313|EMBL:CAB4102141.1};	At4g12310	GO:0005789,endoplasmic reticulum membrane; GO:0016021,integral component of membrane; GO:0102811,geraniol 10-hydroxylase activity; GO:0020037,heme binding; GO:0005506,iron ion binding; GO:0016709,oxidoreductase activity, acting on paired donors, with incorporation or reduction of molecular oxygen, NAD(P)H as one donor, and incorporation of one atom of oxygen; GO:0016099,monoterpenoid biosynthetic…	PF00067.22:Cytochrome P450	--	--	--
novel.13744	5.098	5.7159	4.9017	1.6811	1.7108	1.9734	895	1013	892	302	307	358	-1.65063	2.94986e-43	3.38564e-41	down	GWHBCHG00000007	6067950	6078289	+	--	--	--	--	hypothetical protein LSAT_7X15460 [Lactuca sativa]	--	A0A6S7NHI2_LACSI RecName: Full=ULP_PROTEASE domain-containing protein {ECO:0000259|Pfam:PF02902};	--	GO:0016021,integral component of membrane; GO:0008234,cysteine-type peptidase activity; GO:0003674,molecular_function; GO:0003824,catalytic activity; GO:0008233,peptidase activity; GO:0016787,hydrolase activity; GO:0140096,catalytic activity, acting on a protein; GO:0005575,cellular_component; GO:0016020,membrane; GO:0031224,intrinsic component of membrane; GO:0110165,cellular anatomical entity	PF04885.13:Stigma-specific protein, Stig1	--	--	--
TbA02G104290	135.195	116.523	121.915	51.4234	42.0561	46.7712	1670	1453	1561	650	531	597	-1.51257	1.00854e-42	1.1471e-40	down	GWHBCHG00000002	86091102	86091869	-	TbA02G104290	--	K01913 acetate/butyrate---CoA ligase [EC:6.2.1.1 6.2.1.2] | (RefSeq) AAE7; acyl-activating enzyme 7 (A)	ko00010: Glycolysis / Gluconeogenesis; ko00620: Pyruvate metabolism; ko00630: Glyoxylate and dicarboxylate metabolism; ko00650: Butanoate metabolism; ko01100: Metabolic pathways; ko01110: Biosynthesis of secondary metabolites; ko01200: Carbon metabolism	hypothetical protein LSAT_2X72320 [Lactuca sativa]	CCL11_HUMLU RecName: Full=Probable CoA ligase CCL11 {ECO:0000305|PubMed:23300257}; Short=HlCCL11 {ECO:0000303|PubMed:23300257}; EC=6.2.1.- {ECO:0000305|PubMed:23300257};	A0A2J6L619_LACSA RecName: Full=4-coumarate--CoA ligase {ECO:0000256|ARBA:ARBA00012959}; EC=6.2.1.12 {ECO:0000256|ARBA:ARBA00012959};	At5g16370	GO:0003987,acetate-CoA ligase activity; GO:0003674,molecular_function; GO:0003824,catalytic activity; GO:0016405,CoA-ligase activity; GO:0016874,ligase activity; GO:0016877,ligase activity, forming carbon-sulfur bonds; GO:0016878,acid-thiol ligase activity	PF00501.28:AMP-binding enzyme	--	--	--
TbA04G003980	29.329	31.7429	28.4932	79.8343	80.0848	74.8385	713	779	718	1986	1990	1880	1.2909	1.11979e-42	1.26792e-40	up	GWHBCHG00000004	75165410	75166966	+	TbA04G003980	--	K00430 peroxidase [EC:1.11.1.7] | (RefSeq) Peroxidase superfamily protein (A)	ko00940: Phenylpropanoid biosynthesis; ko01100: Metabolic pathways; ko01110: Biosynthesis of secondary metabolites	hypothetical protein LSAT_9X84700 [Lactuca sativa]	PERN1_TOBAC RecName: Full=Peroxidase N1; EC=1.11.1.7; AltName: Full=Peroxidase B2; AltName: Full=Peroxidase B3; Flags: Precursor;	A0A6S7PK64_LACSI RecName: Full=Peroxidase {ECO:0000256|ARBA:ARBA00012313, ECO:0000256|RuleBase:RU362060}; EC=1.11.1.7 {ECO:0000256|ARBA:ARBA00012313, ECO:0000256|RuleBase:RU362060};	At5g64120	GO:0005576,extracellular region; GO:0009505,plant-type cell wall; GO:0009506,plasmodesma; GO:0020037,heme binding; GO:0046872,metal ion binding; GO:0004601,peroxidase activity; GO:0042744,hydrogen peroxide catabolic process; GO:0006979,response to oxidative stress; GO:0003674,molecular_function; GO:0005488,binding; GO:0046906,tetrapyrrole binding; GO:0097159,organic cyclic compound binding; GO:19…	PF00141.23:Peroxidase	--	--	--
TbA03G015320	0.7236	0.8157	0.7222	6.9739	6.2249	6.5197	29	33	30	286	255	270	3.02722	1.13789e-42	1.28266e-40	up	GWHBCHG00000003	96825133	96833516	-	TbA03G015320	--	K15404 aldehyde decarbonylase [EC:4.1.99.5] | (RefSeq) CER1; Fatty acid hydroxylase superfamily (A)	ko00073: Cutin, suberine and wax biosynthesis; ko01110: Biosynthesis of secondary metabolites	protein ECERIFERUM 1 isoform X1 [Helianthus annuus]	CER1_ARATH RecName: Full=Very-long-chain aldehyde decarbonylase CER1 {ECO:0000305}; EC=4.1.99.5 {ECO:0000269|PubMed:21386033, ECO:0000269|PubMed:22773744}; AltName: Full=Protein ECERIFERUM 1;	A0A251S134_HELAN SubName: Full=Putative fatty acid hydroxylase superfamily {ECO:0000313|EMBL:OTF92400.1};	At1g02190	GO:0005789,endoplasmic reticulum membrane; GO:0016021,integral component of membrane; GO:0016020,membrane; GO:1990465,aldehyde oxygenase (deformylating) activity; GO:0000254,C-4 methylsterol oxidase activity; GO:0005506,iron ion binding; GO:0009924,octadecanal decarbonylase activity; GO:0016491,oxidoreductase activity; GO:0043447,alkane biosynthetic process; GO:0042742,defense response to bacteri…	PF12076.8:WAX2 C-terminal domain	--	--	--
TbA03G035920	5.9001	6.2369	6.3414	22.1344	23.0115	22.4174	149	159	166	572	594	585	1.77268	1.26768e-42	1.42262e-40	up	GWHBCHG00000003	79814786	79817154	+	TbA03G035920	--	K12126 phytochrome-interacting factor 3 | (RefSeq) PIF3; phytochrome interacting factor 3 (A)	ko04075: Plant hormone signal transduction; ko04712: Circadian rhythm - plant	hypothetical protein LSAT_4X83840 [Lactuca sativa]	BH137_ARATH RecName: Full=Transcription factor bHLH137; AltName: Full=Basic helix-loop-helix protein 137; Short=AtbHLH137; Short=bHLH 137; AltName: Full=Transcription factor EN 89; AltName: Full=bHLH transcription factor bHLH137;	A0A6S7MW19_LACSI RecName: Full=BHLH domain-containing protein {ECO:0000259|PROSITE:PS50888};	At1g10120	GO:0005634,nucleus; GO:0003677,DNA binding; GO:0003700,DNA-binding transcription factor activity; GO:0046983,protein dimerization activity; GO:0009739,response to gibberellin; GO:0003674,molecular_function; GO:0003676,nucleic acid binding; GO:0005488,binding; GO:0097159,organic cyclic compound binding; GO:1901363,heterocyclic compound binding; GO:0140110,transcription regulator activity; GO:00055…	PF00010.26:Helix-loop-helix DNA-binding domain	bHLH	TF	bHLH
TbA01G126850	6.0884	7.1843	7.3422	37.2743	34.6005	33.3593	68	81	85	426	395	385	2.25515	1.42193e-42	1.58866e-40	up	GWHBCHG00000001	101436426	101437076	+	TbA01G126850	--	K09286 EREBP-like factor | (RefSeq) ERF104; ethylene response factor 104 (A)	--	AP2/ERF domain-containing protein [Cynara cardunculus var. scolymus]	ERF5_TOBAC RecName: Full=Ethylene-responsive transcription factor 5; AltName: Full=Ethylene-responsive element-binding factor 4; Short=EREBP-4; AltName: Full=Ethylene-responsive element-binding factor 5 homolog; AltName: Full=NtERF4;	A0A103XFF9_CYNCS SubName: Full=AP2/ERF domain-containing protein {ECO:0000313|EMBL:KVH89775.1};	At5g61600	GO:0005634,nucleus; GO:0003677,DNA binding; GO:0003700,DNA-binding transcription factor activity; GO:0006952,defense response; GO:0009873,ethylene-activated signaling pathway; GO:0003674,molecular_function; GO:0003676,nucleic acid binding; GO:0005488,binding; GO:0097159,organic cyclic compound binding; GO:1901363,heterocyclic compound binding; GO:0140110,transcription regulator activity; GO:00069…	PF00847.20:AP2 domain	AP2/ERF-ERF	TF	AP2/ERF->AP2/ERF-ERF
novel.11298	13.709	15.4584	9.7551	52.4482	53.6484	61.6766	282	321	208	1104	1128	1311	2.0039	2.49912e-42	2.76766e-40	up	GWHBCHG00000005	81235880	81243199	-	--	--	--	--	hypothetical protein LSAT_2X111800 [Lactuca sativa]	--	A0A2J6LF01_LACSA SubName: Full=Uncharacterized protein {ECO:0000313|EMBL:PLY85916.1};	--	GO:0004866,endopeptidase inhibitor activity; GO:0003674,molecular_function; GO:0004857,enzyme inhibitor activity; GO:0030234,enzyme regulator activity; GO:0030414,peptidase inhibitor activity; GO:0061134,peptidase regulator activity; GO:0061135,endopeptidase regulator activity; GO:0098772,molecular function regulator	PF00197.18:Trypsin and protease inhibitor	--	--	--
TbA05G104420	12.9638	13.3813	12.9841	40.2308	40.6631	39.7917	262	273	272	832	840	831	1.51932	3.57234e-42	3.93893e-40	up	GWHBCHG00000005	84543315	84544992	+	TbA05G104420	--	--	--	thylakoid lumenal 17.4 kDa protein, chloroplastic [Helianthus annuus]	TL17_ARATH RecName: Full=Thylakoid lumenal 17.4 kDa protein, chloroplastic {ECO:0000303|PubMed:9654141}; AltName: Full=P17.4 {ECO:0000303|PubMed:9654141}; Flags: Precursor;	A0A251U5K7_HELAN SubName: Full=Putative tetratricopeptide repeat (TPR)-like superfamily protein {ECO:0000313|EMBL:OTG18630.1};	At5g53490	GO:0009543,chloroplast thylakoid lumen; GO:0005575,cellular_component; GO:0005622,intracellular anatomical structure; GO:0005737,cytoplasm; GO:0009507,chloroplast; GO:0009534,chloroplast thylakoid; GO:0009536,plastid; GO:0009579,thylakoid; GO:0031976,plastid thylakoid; GO:0031977,thylakoid lumen; GO:0031978,plastid thylakoid lumen; GO:0031984,organelle subcompartment; GO:0043226,organelle; GO:004…	PF00805.22:Pentapeptide repeats (8 copies)	--	--	--
TbA06G106660	36.5378	36.5154	40.9247	14.0821	12.7251	13.893	677	683	786	267	241	266	-1.58196	3.61105e-42	3.9643e-40	down	GWHBCHG00000006	3476035	3477194	+	TbA06G106660	--	--	--	hypothetical protein LSAT_3X14101 [Lactuca sativa]	--	A0A2J6MEE6_LACSA SubName: Full=Uncharacterized protein {ECO:0000313|EMBL:PLY97933.1};	At4g24110	GO:0016021,integral component of membrane; GO:0005575,cellular_component; GO:0016020,membrane; GO:0031224,intrinsic component of membrane; GO:0110165,cellular anatomical entity	--	--	--	--
novel.12527	527.817	544.895	470.855	1268.45	1212.44	1269	7688	8012	7109	18906	18051	19100	1.17942	6.74255e-42	7.3701e-40	up	GWHBCHG00000006	25289672	25290520	.	--	--	--	--	hypothetical protein LSAT_3X80601 [Lactuca sativa]	NLTP2_PRUAR RecName: Full=Non-specific lipid-transfer protein 2; Short=LTP 2;	A0A2J6LJ11_LACSA RecName: Full=AAI domain-containing protein {ECO:0000259|SMART:SM00499};	At3g18280	GO:0008289,lipid binding; GO:0006869,lipid transport; GO:0003674,molecular_function; GO:0005488,binding; GO:0006810,transport; GO:0006811,ion transport; GO:0006820,anion transport; GO:0008150,biological_process; GO:0010876,lipid localization; GO:0033036,macromolecule localization; GO:0051179,localization; GO:0051234,establishment of localization; GO:0071702,organic substance transport	PF14368.6:Probable lipid transfer	--	--	--
TbA04G085850	45.2228	50.3527	51.9048	21.864	22.7113	24.0932	1613	1813	1919	798	828	888	-1.19985	1.90011e-41	2.06801e-39	down	GWHBCHG00000004	8292087	8295104	+	TbA04G085850	--	K19044 E3 ubiquitin-protein ligase XBAT32/33 [EC:2.3.2.27] | (RefSeq) XBAT33; hypothetical protein (A)	--	hypothetical protein LSAT_9X23160 [Lactuca sativa]	XB31_ARATH RecName: Full=Putative E3 ubiquitin-protein ligase XBAT31; EC=2.3.2.27; AltName: Full=Ankyrin repeat domain and RING finger-containing protein XBAT31; AltName: Full=Protein XB3 homolog 1; AltName: Full=RING-type E3 ubiquitin transferase XB31;	A0A6S7PEW3_LACSI SubName: Full=Uncharacterized protein {ECO:0000313|EMBL:CAB4113088.1};	At2g28840	GO:0046872,metal ion binding; GO:0016740,transferase activity; GO:0016567,protein ubiquitination; GO:0003674,molecular_function; GO:0005488,binding; GO:0043167,ion binding; GO:0043169,cation binding; GO:0003824,catalytic activity; GO:0006464,cellular protein modification process; GO:0006807,nitrogen compound metabolic process; GO:0008150,biological_process; GO:0008152,metabolic process; GO:000998…	PF12796.7:Ankyrin repeats (3 copies)	--	--	--
TbA01G138340	3.3068	2.5259	3.3824	14.9509	15.3574	16.4249	83	64	88	384	394	426	2.24507	2.19327e-41	2.37683e-39	up	GWHBCHG00000001	111662184	111665073	-	TbA01G138340	--	K24028 salicylic acid 3-hydroxylase [EC:1.14.11.-] | (RefSeq) 2-oxoglutarate (2OG) and Fe(II)-dependent oxygenase superfamily protein (A)	--	hypothetical protein LSAT_5X108900 [Lactuca sativa]	ODD19_ORYSJ RecName: Full=2-oxoglutarate-dependent dioxygenase 19 {ECO:0000303|PubMed:25728912}; EC=1.14.11.- {ECO:0000255|PROSITE-ProRule:PRU00805, ECO:0000269|PubMed:25728912}; AltName: Full=Melatonin 2-hydroxylase {ECO:0000303|PubMed:25728912};	A0A2J6LBN2_LACSA RecName: Full=Fe2OG dioxygenase domain-containing protein {ECO:0000259|PROSITE:PS51471};	At2g36690	GO:0005737,cytoplasm; GO:0051213,dioxygenase activity; GO:0031418,L-ascorbic acid binding; GO:0046872,metal ion binding; GO:0003674,molecular_function; GO:0003824,catalytic activity; GO:0016491,oxidoreductase activity; GO:0005488,binding; GO:0019842,vitamin binding; GO:0030246,carbohydrate binding; GO:0031406,carboxylic acid binding; GO:0036094,small molecule binding; GO:0043167,ion binding; GO:0…	PF14226.6:non-haem dioxygenase in morphine synthesis N-terminal	--	--	--
TbA01G020020	67.0708	59.9375	53.7503	176.259	169.34	178.495	756	682	628	2033	1951	2079	1.43439	2.54615e-41	2.74745e-39	up	GWHBCHG00000001	16220434	16221090	-	TbA01G020020	--	K24140 glutaredoxin-dependent peroxiredoxin [EC:1.11.1.25] | (RefSeq) TPX1; thioredoxin-dependent peroxidase 1 (A)	--	hypothetical protein LSAT_6X27001 [Lactuca sativa]	PRX2E_ARATH RecName: Full=Peroxiredoxin-2E, chloroplastic; EC=1.11.1.25 {ECO:0000250|UniProtKB:A9PCL4}; AltName: Full=Glutaredoxin-dependent peroxiredoxin {ECO:0000305}; AltName: Full=Peroxiredoxin IIE; AltName: Full=Thioredoxin peroxidase 2E; Flags: Precursor;	A0A2J6JP53_LACSA RecName: Full=Glutaredoxin-dependent peroxiredoxin {ECO:0000256|ARBA:ARBA00021650, ECO:0000256|RuleBase:RU366011}; EC=1.11.1.25 {ECO:0000256|ARBA:ARBA00013016, ECO:0000256|RuleBase:RU366011};	At3g52960	GO:0009507,chloroplast; GO:0009941,chloroplast envelope; GO:0009570,chloroplast stroma; GO:0005737,cytoplasm; GO:0005829,cytosol; GO:0009536,plastid; GO:0009579,thylakoid; GO:0008379,thioredoxin peroxidase activity; GO:0045454,cell redox homeostasis; GO:0034599,cellular response to oxidative stress; GO:0042742,defense response to bacterium; GO:0042744,hydrogen peroxide catabolic process; GO:00036…	PF08534.10:Redoxin	--	--	--
TbA05G029800	25.0615	26.9736	30.921	71.2957	63.5265	67.2302	1237	1344	1582	3601	3205	3429	1.18966	3.26053e-41	3.50334e-39	up	GWHBCHG00000005	24259841	24264696	-	TbA05G029800	--	K00423 L-ascorbate oxidase [EC:1.10.3.3] | (RefSeq) sks13; SKU5 similar 13 (A)	ko00053: Ascorbate and aldarate metabolism; ko01100: Metabolic pathways	hypothetical protein LSAT_8X122180 [Lactuca sativa]	ASOL_TOBAC RecName: Full=L-ascorbate oxidase homolog; EC=1.10.3.-; AltName: Full=Pollen-specific protein NTP303; Flags: Precursor;	A0A6S7P9Q1_LACSI SubName: Full=Uncharacterized protein {ECO:0000313|EMBL:CAB4111146.1};	At1g76160	GO:0005615,extracellular space; GO:0005507,copper ion binding; GO:0016491,oxidoreductase activity; GO:0003674,molecular_function; GO:0005488,binding; GO:0043167,ion binding; GO:0043169,cation binding; GO:0046872,metal ion binding; GO:0046914,transition metal ion binding; GO:0003824,catalytic activity; GO:0005575,cellular_component; GO:0005576,extracellular region; GO:0110165,cellular anatomical e…	PF00394.22:Multicopper oxidase	--	--	--
TbA06G083320	92.105	86.7268	103.765	44.8439	45.2617	44.4533	1961	1864	2290	977	985	978	-1.16662	3.72208e-41	3.98231e-39	down	GWHBCHG00000006	21935530	21937271	+	TbA06G083320	--	K25507 high mobility group B protein, plant | (RefSeq) HMGB3; high mobility group B3 (A)	--	hypothetical protein LSAT_3X68040 [Lactuca sativa]	HMGL_IPONI RecName: Full=HMG1/2-like protein;	A0A2J6KZM7_LACSA RecName: Full=HMG box domain-containing protein {ECO:0000259|PROSITE:PS50118};	At1g20690_2	GO:0005634,nucleus; GO:0003677,DNA binding; GO:0003674,molecular_function; GO:0003676,nucleic acid binding; GO:0005488,binding; GO:0097159,organic cyclic compound binding; GO:1901363,heterocyclic compound binding; GO:0005575,cellular_component; GO:0005622,intracellular anatomical structure; GO:0043226,organelle; GO:0043227,membrane-bounded organelle; GO:0043229,intracellular organelle; GO:0043231…	PF00505.19:HMG (high mobility group) box	HMG	TR	HMG
TbA06G001540	29.9054	31.7717	33.796	72.361	75.9381	70.2401	1021	1095	1196	2528	2650	2478	1.09766	3.95145e-41	4.20987e-39	up	GWHBCHG00000006	85760869	85764925	-	TbA06G001540	--	--	--	hypothetical protein LSAT_3X139620 [Lactuca sativa]	STR4_ARATH RecName: Full=Rhodanese-like domain-containing protein 4, chloroplastic; AltName: Full=Protein THYLAKOID RHODANESE-LIKE {ECO:0000303|PubMed:19682289}; AltName: Full=Sulfurtransferase 4 {ECO:0000303|PubMed:17408957}; Short=AtStr4 {ECO:0000303|PubMed:17408957}; Flags: Precursor;	A0A6S7MPC1_LACSI SubName: Full=Uncharacterized protein {ECO:0000313|EMBL:CAB4089996.1};	At4g01050	GO:0009507,chloroplast; GO:0009941,chloroplast envelope; GO:0009534,chloroplast thylakoid; GO:0009535,chloroplast thylakoid membrane; GO:0098807,chloroplast thylakoid membrane protein complex; GO:0005829,cytosol; GO:0016021,integral component of membrane; GO:0042742,defense response to bacterium; GO:0009772,photosynthetic electron transport in photosystem II; GO:0006950,response to stress; GO:000…	--	--	--	--
novel.1109	23.7223	23.631	29.1409	9.4719	10.5001	10.7718	1072	1078	1365	438	485	503	-1.41037	6.46697e-41	6.86097e-39	down	GWHBCHG00000001	43067504	43076132	-	--	--	K01942 biotin---protein ligase [EC:6.3.4.9 6.3.4.10 6.3.4.11 6.3.4.15] | (RefSeq) HCS1; holocarboxylase synthase 1 (A)	ko00780: Biotin metabolism; ko01100: Metabolic pathways	hypothetical protein LSAT_3X63181 [Lactuca sativa]	HCS1_ARATH RecName: Full=Biotin--protein ligase 1, chloroplastic; EC=6.3.4.-; AltName: Full=Holocarboxylase synthetase 1; Includes: RecName: Full=Biotin--[methylcrotonoyl-CoA-carboxylase] ligase; EC=6.3.4.11; Includes: RecName: Full=Biotin--[acetyl-CoA-carboxylase] ligase; EC=6.3.4.15; Flags: Precursor;	A0A2J6L6Y3_LACSA RecName: Full=BPL/LPL catalytic domain-containing protein {ECO:0000259|PROSITE:PS51733};	At2g25710	GO:0009507,chloroplast; GO:0005737,cytoplasm; GO:0005829,cytosol; GO:0009536,plastid; GO:0005524,ATP binding; GO:0004077,biotin-[acetyl-CoA-carboxylase] ligase activity; GO:0004078,biotin-[methylcrotonoyl-CoA-carboxylase] ligase activity; GO:0042966,biotin carboxyl carrier protein biosynthetic process; GO:0009305,protein biotinylation; GO:0000166,nucleotide binding; GO:0003674,molecular_function;…	PF03099.19:Biotin/lipoate A/B protein ligase family	--	--	--
TbA07G018710	9.6332	11.1608	9.2563	25.9167	27.2669	27.905	749	876	746	2062	2167	2242	1.33183	7.24404e-41	7.65322e-39	up	GWHBCHG00000007	15411149	15415799	+	TbA07G018710	--	K13420 LRR receptor-like serine/threonine-protein kinase FLS2 [EC:2.7.11.1] | (RefSeq) FLS2; Leucine-rich receptor-like protein kinase family protein (A)	ko04016: MAPK signaling pathway - plant; ko04626: Plant-pathogen interaction	hypothetical protein LSAT_7X32741 [Lactuca sativa]	FLS2_ARATH RecName: Full=LRR receptor-like serine/threonine-protein kinase FLS2; EC=2.7.11.1; AltName: Full=Protein FLAGELLIN-SENSING 2 {ECO:0000303|PubMed:10911994}; AltName: Full=Protein FLAGELLIN-SENSITIVE 2 {ECO:0000303|PubMed:10911994}; Flags: Precursor;	A0A2J6MAT3_LACSA RecName: Full=Protein kinase domain-containing protein {ECO:0000259|PROSITE:PS50011};	At5g46330	GO:0012505,endomembrane system; GO:0005768,endosome; GO:0010008,endosome membrane; GO:0016021,integral component of membrane; GO:0016020,membrane; GO:0005886,plasma membrane; GO:0005524,ATP binding; GO:0042802,identical protein binding; GO:0106310,protein serine kinase activity; GO:0106311,protein threonine kinase activity; GO:0004675,transmembrane receptor protein serine/threonine kinase activit…	PF00069.25:Protein kinase domain	--	--	--
TbA04G080460	23.0104	24.1994	30.9671	9.2925	9.9711	8.7446	876	930	1222	362	388	344	-1.57459	1.0216e-40	1.07481e-38	down	GWHBCHG00000004	13052872	13057144	+	TbA04G080460	--	K08193 MFS transporter, ACS family, solute carrier family 17 (sodium-dependent inorganic phosphate cotransporter), other | (RefSeq) PHT4;2; phosphate transporter 4;2 (A)	--	hypothetical protein LSAT_9X35821 [Lactuca sativa]	ANTR3_ARATH RecName: Full=Probable anion transporter 3, chloroplastic; AltName: Full=Phosphate transporter PHT4;2; Flags: Precursor;	A0A2J6LQI5_LACSA RecName: Full=MFS domain-containing protein {ECO:0000259|PROSITE:PS50850};	At2g38060	GO:0031969,chloroplast membrane; GO:0016021,integral component of membrane; GO:0009536,plastid; GO:0005315,inorganic phosphate transmembrane transporter activity; GO:0003674,molecular_function; GO:0005215,transporter activity; GO:0015291,secondary active transmembrane transporter activity; GO:0015318,inorganic molecular entity transmembrane transporter activity; GO:0022804,active transmembrane tr…	PF07690.16:Major Facilitator Superfamily	--	--	--
TbA01G002910	28.2882	32.8425	29.9129	73.2922	75.4098	73.9435	843	988	924	2235	2297	2277	1.19153	1.41406e-40	1.48154e-38	up	GWHBCHG00000001	2078718	2082200	+	TbA01G002910	--	--	--	hypothetical protein LSAT_6X8180 [Lactuca sativa]	PGL1A_ARATH RecName: Full=PGR5-like protein 1A, chloroplastic; AltName: Full=Ferredoxin-plastoquinone reductase 1; Flags: Precursor;	A0A6S7NX20_LACSI SubName: Full=Uncharacterized protein {ECO:0000313|EMBL:CAB4100849.1};	At4g22890	GO:0009507,chloroplast; GO:0009534,chloroplast thylakoid; GO:0009535,chloroplast thylakoid membrane; GO:0005829,cytosol; GO:0016021,integral component of membrane; GO:0009579,thylakoid; GO:0042802,identical protein binding; GO:0016730,oxidoreductase activity, acting on iron-sulfur proteins as donors; GO:0019904,protein domain specific binding; GO:0009773,photosynthetic electron transport in photo…	--	--	--	--
TbA08G042930	32.9519	33.484	33.3413	73.4478	75.3409	77.8136	1086	1114	1139	2477	2538	2650	1.08477	1.42342e-40	1.48518e-38	up	GWHBCHG00000008	35068457	35072014	-	TbA08G042930	--	K24140 glutaredoxin-dependent peroxiredoxin [EC:1.11.1.25] | (RefSeq) type 2 peroxiredoxin-related / thiol specific antioxidant / mal allergen family protein (A)	--	hypothetical protein LSAT_0X29421 [Lactuca sativa]	FBK67_ARATH RecName: Full=F-box/kelch-repeat protein At3g23880;	A0A2J6LHC1_LACSA RecName: Full=F-box domain-containing protein {ECO:0000259|PROSITE:PS50181};	At3g23880	GO:0005634,nucleus; GO:0005575,cellular_component; GO:0005622,intracellular anatomical structure; GO:0043226,organelle; GO:0043227,membrane-bounded organelle; GO:0043229,intracellular organelle; GO:0043231,intracellular membrane-bounded organelle; GO:0110165,cellular anatomical entity	PF00646.33:F-box domain	--	--	--
TbA03G114720	1787.3	1733.21	1612.06	3895.56	3757.12	3856.14	33699	32989	31506	75160	72408	75130	1.06431	1.67718e-40	1.74275e-38	up	GWHBCHG00000003	16681806	16683415	-	TbA03G114720	--	K01602 ribulose-bisphosphate carboxylase small chain [EC:4.1.1.39] | (RefSeq) RBCS2B; Ribulose bisphosphate carboxylase (small chain) family protein (A)	ko00630: Glyoxylate and dicarboxylate metabolism; ko00710: Carbon fixation in photosynthetic organisms; ko01100: Metabolic pathways; ko01110: Biosynthesis of secondary metabolites; ko01200: Carbon metabolism	hypothetical protein LSAT_4X153980 [Lactuca sativa]	RBS_LACSA RecName: Full=Ribulose bisphosphate carboxylase small subunit, chloroplastic {ECO:0000255|HAMAP-Rule:MF_00860}; Short=RuBisCO small subunit {ECO:0000255|HAMAP-Rule:MF_00860}; Flags: Precursor;	A0A6S7N130_LACSI RecName: Full=Ribulose bisphosphate carboxylase small subunit {ECO:0000256|RuleBase:RU003627}; Short=RuBisCO small subunit {ECO:0000256|RuleBase:RU003627};	At5g38420	GO:0009507,chloroplast; GO:0009853,photorespiration; GO:0019253,reductive pentose-phosphate cycle; GO:0008150,biological_process; GO:0008152,metabolic process; GO:0009987,cellular process; GO:0043094,cellular metabolic compound salvage; GO:0044237,cellular metabolic process; GO:0005975,carbohydrate metabolic process; GO:0009058,biosynthetic process; GO:0015977,carbon fixation; GO:0015979,photosyn…	PF00101.20:Ribulose bisphosphate carboxylase, small chain	--	--	--
TbA01G057370	41.176	42.2605	39.7655	19.1834	19.3734	19.7676	1913	1982	1915	912	920	949	-1.17844	2.91997e-40	3.02169e-38	down	GWHBCHG00000001	46549013	46552009	-	TbA01G057370	--	K11420 [histone H3]-lysine9 N-trimethyltransferase EHMT [EC:2.1.1.355] | (RefSeq) SUVH9; SU(VAR)3-9 homolog 9 (A)	ko00310: Lysine degradation; ko01100: Metabolic pathways	hypothetical protein LSAT_6X66121 [Lactuca sativa]	SUVH9_ARATH RecName: Full=Histone-lysine N-methyltransferase family member SUVH9; AltName: Full=Histone H3-K9 methyltransferase 9; Short=H3-K9-HMTase 9; AltName: Full=Protein SET DOMAIN GROUP 22; AltName: Full=Suppressor of variegation 3-9 homolog protein 9; Short=Su(var)3-9 homolog protein 9;	A0A2J6MGK1_LACSA SubName: Full=Uncharacterized protein {ECO:0000313|EMBL:PLY98729.1};	At4g13460_2	GO:0000775,chromosome, centromeric region; GO:0005634,nucleus; GO:0003677,DNA binding; GO:0018024,histone-lysine N-methyltransferase activity; GO:0008270,zinc ion binding; GO:0009294,DNA mediated transformation; GO:0080188,gene silencing by RNA-directed DNA methylation; GO:0003674,molecular_function; GO:0003676,nucleic acid binding; GO:0005488,binding; GO:0097159,organic cyclic compound binding; …	PF02182.17:SAD/SRA domain	SET	TR	SET
TbA02G107480	1624.43	1549.56	1554.63	3572.53	3237.29	3496.94	24051	23160	23859	54126	48992	53501	1.0251	3.01114e-40	3.10332e-38	up	GWHBCHG00000002	88763494	88764540	+	TbA02G107480	--	K01602 ribulose-bisphosphate carboxylase small chain [EC:4.1.1.39] | (RefSeq) RBCS2B; Ribulose bisphosphate carboxylase (small chain) family protein (A)	ko00630: Glyoxylate and dicarboxylate metabolism; ko00710: Carbon fixation in photosynthetic organisms; ko01100: Metabolic pathways; ko01110: Biosynthesis of secondary metabolites; ko01200: Carbon metabolism	RecName: Full=Ribulose bisphosphate carboxylase small chain, chloroplastic; Short=RuBisCO small subunit; Flags: Precursor BAA03103.1 riburose-1,5-bisphosphate carboxylase/oxygenase small subunit precursor [Lactuca sativa]	RBS_LACSA RecName: Full=Ribulose bisphosphate carboxylase small subunit, chloroplastic {ECO:0000255|HAMAP-Rule:MF_00860}; Short=RuBisCO small subunit {ECO:0000255|HAMAP-Rule:MF_00860}; Flags: Precursor;	A0A0U3SQI1_9ASTR RecName: Full=Ribulose bisphosphate carboxylase small subunit {ECO:0000256|RuleBase:RU003627}; Short=RuBisCO small subunit {ECO:0000256|RuleBase:RU003627};	At5g38410	GO:0009507,chloroplast; GO:0009853,photorespiration; GO:0019253,reductive pentose-phosphate cycle; GO:0008150,biological_process; GO:0008152,metabolic process; GO:0009987,cellular process; GO:0043094,cellular metabolic compound salvage; GO:0044237,cellular metabolic process; GO:0005975,carbohydrate metabolic process; GO:0009058,biosynthetic process; GO:0015977,carbon fixation; GO:0015979,photosyn…	PF00101.20:Ribulose bisphosphate carboxylase, small chain	--	--	--
TbA02G094410	12.3591	11.8988	12.7532	31.2051	30.6897	28.5	747	726	799	1930	1896	1780	1.19067	3.18049e-40	3.26453e-38	up	GWHBCHG00000002	77964795	77968568	-	TbA02G094410	--	K00924 kinase [EC:2.7.1.-] | (RefSeq) TMK1; transmembrane kinase 1 (A)	--	Concanavalin A-like lectin/glucanase, subgroup [Cynara cardunculus var. scolymus]	TMK4_ARATH RecName: Full=Receptor-like kinase TMK4 {ECO:0000303|PubMed:23613767}; EC=2.7.11.1 {ECO:0000305}; AltName: Full=BAK1-associating receptor-like kinase 1 {ECO:0000303|PubMed:23921992}; AltName: Full=Leucine-rich repeat receptor-like kinases TMK4 {ECO:0000303|PubMed:23613767}; AltName: Full=Transmembrane kinase 4 {ECO:0000303|PubMed:23613767}; Flags: Precursor;	A0A6S7M765_LACSI RecName: Full=Protein kinase domain-containing protein {ECO:0000259|PROSITE:PS50011};	At3g23750	GO:0005794,Golgi apparatus; GO:0016021,integral component of membrane; GO:0005886,plasma membrane; GO:0009506,plasmodesma; GO:0005524,ATP binding; GO:0106310,protein serine kinase activity; GO:0106311,protein threonine kinase activity; GO:0000166,nucleotide binding; GO:0003674,molecular_function; GO:0005488,binding; GO:0017076,purine nucleotide binding; GO:0030554,adenyl nucleotide binding; GO:00…	PF07714.17:Protein tyrosine kinase	--	--	--
novel.8169	5416.29	5596.67	4707.19	2415.58	2511.2	2515.93	55661	58060	50142	25402	26378	26717	-1.181	4.09466e-40	4.18584e-38	down	GWHBCHG00000004	8432625	8433455	+	--	--	--	--	hypothetical protein LSAT_9X23460 [Lactuca sativa]	MT1B_VICFA RecName: Full=Metallothionein-like protein 1B; Short=MT-1B;	A0A2J6M0I1_LACSA SubName: Full=Uncharacterized protein {ECO:0000313|EMBL:PLY93059.1};	--	GO:0046872,metal ion binding; GO:0003674,molecular_function; GO:0005488,binding; GO:0043167,ion binding; GO:0043169,cation binding	--	--	--	--
TbA06G108860	273.024	263.938	335.807	147.669	145.1	141.995	8792	8580	11209	4866	4776	4725	-1.09938	4.62089e-40	4.70473e-38	down	GWHBCHG00000006	1727059	1729521	-	TbA06G108860	--	--	--	hypothetical protein LSAT_6X7060 [Lactuca sativa]	RBL2_ARATH RecName: Full=RHOMBOID-like protein 2 {ECO:0000303|PubMed:16223493, ECO:0000303|PubMed:17181860}; Short=AtRBL2 {ECO:0000303|PubMed:16223493, ECO:0000303|PubMed:17181860}; EC=3.4.21.105 {ECO:0000269|PubMed:16223493};	A0A5N6NYG0_9ASTR RecName: Full=RHOMBOID-like protein {ECO:0000256|RuleBase:RU362115}; EC=3.4.21.- {ECO:0000256|RuleBase:RU362115}; AltName: Full=Rhomboid-like protein {ECO:0000256|RuleBase:RU362115};	At1g63120	GO:0005794,Golgi apparatus; GO:0000139,Golgi membrane; GO:0016021,integral component of membrane; GO:0009506,plasmodesma; GO:0004252,serine-type endopeptidase activity; GO:0003674,molecular_function; GO:0003824,catalytic activity; GO:0004175,endopeptidase activity; GO:0008233,peptidase activity; GO:0008236,serine-type peptidase activity; GO:0016787,hydrolase activity; GO:0017171,serine hydrolase …	PF01694.22:Rhomboid family	--	--	--
TbA01G157790	13.9274	13.7128	13.5994	32.4667	35.894	34.1554	659	655	667	1572	1736	1670	1.21456	7.0691e-40	7.16847e-38	up	GWHBCHG00000001	127585071	127591576	-	TbA01G157790	--	K13946 auxin influx carrier (AUX1 LAX family) | (RefSeq) LAX1; like AUXIN RESISTANT 1 (A)	ko04075: Plant hormone signal transduction	hypothetical protein LSAT_5X155160 [Lactuca sativa]	LAX2_MEDTR RecName: Full=Auxin transporter-like protein 2; AltName: Full=AUX1-like protein 2; AltName: Full=MtLAX2;	A0A6S7NNG1_LACSI RecName: Full=Aa_trans domain-containing protein {ECO:0000259|Pfam:PF01490};	At5g01240	GO:0016021,integral component of membrane; GO:0005886,plasma membrane; GO:0015293,symporter activity; GO:0006865,amino acid transport; GO:0009734,auxin-activated signaling pathway; GO:0003674,molecular_function; GO:0005215,transporter activity; GO:0015291,secondary active transmembrane transporter activity; GO:0022804,active transmembrane transporter activity; GO:0022857,transmembrane transporter…	PF01490.18:Transmembrane amino acid transporter protein	--	--	--
TbA02G114240	1.8442	1.9376	1.5096	9.9396	12.4931	9.221	66	70	56	364	457	341	2.48046	9.17602e-40	9.26778e-38	up	GWHBCHG00000002	94233876	94238342	+	TbA02G114240	--	K24917 amino acid permease | (RefSeq) AAP8; amino acid permease 8 (A)	--	hypothetical protein LSAT_2X93720 [Lactuca sativa]	LHT1_ARATH RecName: Full=Lysine histidine transporter 1;	A0A2J6MB30_LACSA RecName: Full=Aa_trans domain-containing protein {ECO:0000259|Pfam:PF01490};	At5g40780	GO:0016021,integral component of membrane; GO:0005886,plasma membrane; GO:0009536,plastid; GO:0015171,amino acid transmembrane transporter activity; GO:0015293,symporter activity; GO:0043090,amino acid import; GO:0006952,defense response; GO:0080167,response to karrikin; GO:0003674,molecular_function; GO:0005215,transporter activity; GO:0005342,organic acid transmembrane transporter activity; GO:…	PF01490.18:Transmembrane amino acid transporter protein	--	--	--
TbA06G105500	56.9553	60.8541	58.9023	129.749	127.388	126.999	1667	1798	1787	3886	3811	3841	1.0219	1.08492e-39	1.0914e-37	up	GWHBCHG00000006	4521005	4523245	+	TbA06G105500	--	K02437 glycine cleavage system H protein | (RefSeq) Single hybrid motif superfamily protein (A)	ko00260: Glycine, serine and threonine metabolism; ko00630: Glyoxylate and dicarboxylate metabolism; ko01100: Metabolic pathways; ko01110: Biosynthesis of secondary metabolites; ko01200: Carbon metabolism	hypothetical protein LSAT_3X16080 [Lactuca sativa]	GCSH_FLAAN RecName: Full=Glycine cleavage system H protein, mitochondrial; Flags: Precursor;	A0A6S7MFG8_LACSI RecName: Full=Glycine cleavage system H protein {ECO:0000256|RuleBase:RU364055};	At1g32470	GO:0005960,glycine cleavage complex; GO:0005739,mitochondrion; GO:0019464,glycine decarboxylation via glycine cleavage system; GO:0006082,organic acid metabolic process; GO:0006520,cellular amino acid metabolic process; GO:0006544,glycine metabolic process; GO:0006546,glycine catabolic process; GO:0006807,nitrogen compound metabolic process; GO:0008150,biological_process; GO:0008152,metabolic pro…	PF01597.19:Glycine cleavage H-protein	--	--	--
TbA04G095360	61.318	63.7439	70.3765	27.5226	31.2156	31.0931	1376	1444	1637	632	716	721	-1.21841	1.55011e-39	1.54705e-37	down	GWHBCHG00000004	939568	941262	+	TbA04G095360	--	K25656 cryptochrome | (RefSeq) CRY3; cryptochrome 3 (A)	--	hypothetical protein LSAT_9X5701 [Lactuca sativa]	PHR2_ARATH RecName: Full=Blue-light photoreceptor PHR2;	A0A2J6KW80_LACSA RecName: Full=Photolyase/cryptochrome alpha/beta domain-containing protein {ECO:0000259|PROSITE:PS51645};	At2g47590	GO:0003677,DNA binding; GO:0071949,FAD binding; GO:0009881,photoreceptor activity; GO:0000719,photoreactive repair; GO:0018298,protein-chromophore linkage; GO:0003674,molecular_function; GO:0003676,nucleic acid binding; GO:0005488,binding; GO:0097159,organic cyclic compound binding; GO:1901363,heterocyclic compound binding; GO:0000166,nucleotide binding; GO:0036094,small molecule binding; GO:0043…	PF00875.18:DNA photolyase	--	--	--
TbA01G024990	57.1002	63.6712	60.1944	131.911	148.759	142.312	1154	1299	1261	2728	3073	2972	1.1259	1.60518e-39	1.5957e-37	up	GWHBCHG00000001	19954067	19955849	-	TbA01G024990	--	K03386 peroxiredoxin 2/4 [EC:1.11.1.24] | (RefSeq) Thioredoxin superfamily protein (A)	--	hypothetical protein LSAT_6X35061 [Lactuca sativa]	BAS1A_ARATH RecName: Full=2-Cys peroxiredoxin BAS1, chloroplastic; Short=2-Cys Prx A; Short=2-Cys peroxiredoxin A; EC=1.11.1.24 {ECO:0000269|PubMed:12084836}; AltName: Full=Thiol-specific antioxidant protein A; AltName: Full=Thioredoxin-dependent peroxiredoxin BAS1 {ECO:0000305}; Flags: Precursor;	A0A6S7LJG3_LACSI RecName: Full=Thioredoxin-dependent peroxiredoxin {ECO:0000256|ARBA:ARBA00013017}; EC=1.11.1.24 {ECO:0000256|ARBA:ARBA00013017};	At3g11630	GO:0048046,apoplast; GO:0009507,chloroplast; GO:0009941,chloroplast envelope; GO:0009570,chloroplast stroma; GO:0005829,cytosol; GO:0010319,stromule; GO:0009579,thylakoid; GO:0004601,peroxidase activity; GO:0051920,peroxiredoxin activity; GO:0045454,cell redox homeostasis; GO:0042742,defense response to bacterium; GO:0009409,response to cold; GO:0003674,molecular_function; GO:0003824,catalytic ac…	PF00578.21:AhpC/TSA family	--	--	--
TbA01G031000	14.8887	15.6903	11.3513	2.6093	1.8595	2.1897	329	350	260	59	42	50	-2.75713	4.67781e-39	4.61385e-37	down	GWHBCHG00000001	24968587	24970960	-	TbA01G031000	--	K08235 xyloglucan:xyloglucosyl transferase [EC:2.4.1.207] | (RefSeq) XTH31; xyloglucan endo-transglycosylase-related 8 (A)	--	hypothetical protein LSAT_6X44180 [Lactuca sativa]	XTH31_ARATH RecName: Full=Xyloglucan endotransglucosylase/hydrolase protein 31 {ECO:0000303|PubMed:12514239}; Short=At-XTH31 {ECO:0000303|PubMed:12514239}; Short=AtXTR8; Short=XTH-31; EC=2.4.1.207 {ECO:0000269|PubMed:23104861}; EC=3.2.1.151 {ECO:0000269|PubMed:23104861}; Flags: Precursor;	A0A2J6JGB0_LACSA RecName: Full=Xyloglucan endotransglucosylase/hydrolase {ECO:0000256|RuleBase:RU361120}; EC=2.4.1.207 {ECO:0000256|RuleBase:RU361120};	At3g44990	GO:0048046,apoplast; GO:0005618,cell wall; GO:0005886,plasma membrane; GO:0033946,xyloglucan-specific endo-beta-1,4-glucanase activity; GO:0016762,xyloglucan:xyloglucosyl transferase activity; GO:0042546,cell wall biogenesis; GO:0016998,cell wall macromolecule catabolic process; GO:0071555,cell wall organization; GO:0010411,xyloglucan metabolic process; GO:0003674,molecular_function; GO:0003824,c…	PF00722.21:Glycosyl hydrolases family 16	--	--	--
TbA03G004990	107.706	101.715	84.7153	39.6253	36.7358	38.259	2550	2431	2079	960	889	936	-1.46237	4.75581e-39	4.67253e-37	down	GWHBCHG00000003	105321463	105322983	-	TbA03G004990	--	K14494 DELLA protein | (RefSeq) GAI; GRAS family transcription factor family protein (A)	ko04075: Plant hormone signal transduction	DELLA 2 [Lactuca sativa]	GAI1_VITVI RecName: Full=DELLA protein GAI1; AltName: Full=Gibberellic acid-insensitive mutant protein 1; AltName: Full=VvGAI1;	A0A2J6JWY5_LACSA RecName: Full=DELLA protein {ECO:0000256|RuleBase:RU367159};	At1g14920	GO:0005634,nucleus; GO:0003712,transcription coregulator activity; GO:0009740,gibberellic acid mediated signaling pathway; GO:0003674,molecular_function; GO:0098772,molecular function regulator; GO:0140110,transcription regulator activity; GO:0007154,cell communication; GO:0007165,signal transduction; GO:0008150,biological_process; GO:0009719,response to endogenous stimulus; GO:0009725,response t…	PF03514.14:GRAS domain family	GRAS	TF	GRAS
TbA08G029520	1009.75	962.054	922.887	522.559	507.498	506.455	59662	57383	56523	31595	30650	30922	-1.01405	5.33628e-39	5.22252e-37	down	GWHBCHG00000008	24441624	24447711	+	TbA08G029520	--	K00454 lipoxygenase [EC:1.13.11.12] | (RefSeq) LOX2; lipoxygenase 2 (A)	ko00591: Linoleic acid metabolism; ko00592: alpha-Linolenic acid metabolism; ko01100: Metabolic pathways; ko01110: Biosynthesis of secondary metabolites	hypothetical protein LSAT_1X66961 [Lactuca sativa]	LOX21_SOLTU RecName: Full=Linoleate 13S-lipoxygenase 2-1, chloroplastic; EC=1.13.11.12; AltName: Full=Lipoxygenase 2-1; Flags: Precursor;	A0A2J6K2B2_LACSA SubName: Full=Uncharacterized protein {ECO:0000313|EMBL:PLY69202.1};	At3g45140	GO:0009570,chloroplast stroma; GO:0009534,chloroplast thylakoid; GO:0016165,linoleate 13S-lipoxygenase activity; GO:0046872,metal ion binding; GO:0016702,oxidoreductase activity, acting on single donors with incorporation of molecular oxygen, incorporation of two atoms of oxygen; GO:0006633,fatty acid biosynthetic process; GO:0010597,green leaf volatile biosynthetic process; GO:0034440,lipid oxid…	PF00305.19:Lipoxygenase	--	--	--
TbA04G087330	2.5083	2.4551	1.9301	11.4681	11.8608	10.981	84	83	67	393	406	380	2.21586	5.57203e-39	5.43219e-37	up	GWHBCHG00000004	7047582	7050352	+	TbA04G087330	--	K14184 alpha-humulene/beta-caryophyllene synthase [EC:4.2.3.104 4.2.3.57] | (RefSeq) TPS21; terpene synthase 21 (A)	ko00909: Sesquiterpenoid and triterpenoid biosynthesis; ko01100: Metabolic pathways; ko01110: Biosynthesis of secondary metabolites	hypothetical protein LSAT_9X20380 [Lactuca sativa]	CARS_TANPA RecName: Full=E-beta-caryophyllene synthase {ECO:0000303|PubMed:21620424}; Short=TpCarS {ECO:0000303|PubMed:21620424}; EC=4.2.3.57 {ECO:0000269|PubMed:21620424};	A0A6S7PY68_LACSI SubName: Full=Uncharacterized protein {ECO:0000313|EMBL:CAB4112983.1};	At5g23960	GO:0080016,(-)-E-beta-caryophyllene synthase activity; GO:0000287,magnesium ion binding; GO:0051762,sesquiterpene biosynthetic process; GO:0016114,terpenoid biosynthetic process; GO:0003674,molecular_function; GO:0003824,catalytic activity; GO:0009975,cyclase activity; GO:0010333,terpene synthase activity; GO:0010334,sesquiterpene synthase activity; GO:0016829,lyase activity; GO:0016835,carbon-ox…	PF03936.16:Terpene synthase family, metal binding domain	--	--	--
TbA03G041640	8.9139	9.5183	10.2748	33.5998	35.1099	31.3126	154	166	184	594	620	559	1.70374	6.68372e-39	6.49092e-37	up	GWHBCHG00000003	74724764	74726057	+	TbA03G041640	--	K13248 pyridoxal phosphate phosphatase PHOSPHO2 [EC:3.1.3.74] | (RefSeq) PEPC1; Pyridoxal phosphate phosphatase-related protein (A)	ko00750: Vitamin B6 metabolism; ko01100: Metabolic pathways; ko01240: Biosynthesis of cofactors	hypothetical protein LSAT_4X95601 [Lactuca sativa]	PPSP2_ARATH RecName: Full=Inorganic pyrophosphatase 2; Short=AtPPsPase2; Short=PPi phosphatase 2; Short=Pyrophosphate-specific phosphatase 2; EC=3.6.1.1;	A0A6S7LXD2_LACSI SubName: Full=Uncharacterized protein {ECO:0000313|EMBL:CAB4071723.1};	At1g73010	GO:0004427,inorganic diphosphatase activity; GO:0046872,metal ion binding; GO:0016791,phosphatase activity; GO:0052731,phosphocholine phosphatase activity; GO:0052732,phosphoethanolamine phosphatase activity; GO:0051262,protein tetramerization; GO:0003674,molecular_function; GO:0003824,catalytic activity; GO:0016462,pyrophosphatase activity; GO:0016787,hydrolase activity; GO:0016817,hydrolase act…	PF06888.12:Putative Phosphatase	--	--	--
TbA02G122830	13.3535	13.8343	10.5423	2.9474	3.3783	3.659	611	639	500	138	158	173	-2.02139	7.49143e-39	7.24746e-37	down	GWHBCHG00000002	101043115	101047715	+	TbA02G122830	--	K16298 serine carboxypeptidase-like clade IV [EC:3.4.16.-] | (RefSeq) SCPL49; SERINE CARBOXYPEPTIDASE-LIKE 49 (A)	--	serine carboxypeptidase-like [Helianthus annuus]	CBP3_ORYSJ RecName: Full=Serine carboxypeptidase 3; EC=3.4.16.5; AltName: Full=Serine carboxypeptidase III; Flags: Precursor;	A0A6S7ME91_LACSI RecName: Full=Carboxypeptidase {ECO:0000256|RuleBase:RU361156}; EC=3.4.16.- {ECO:0000256|RuleBase:RU361156};	At3g10410	GO:0005773,vacuole; GO:0004185,serine-type carboxypeptidase activity; GO:0003674,molecular_function; GO:0003824,catalytic activity; GO:0004180,carboxypeptidase activity; GO:0008233,peptidase activity; GO:0008236,serine-type peptidase activity; GO:0008238,exopeptidase activity; GO:0016787,hydrolase activity; GO:0017171,serine hydrolase activity; GO:0070008,serine-type exopeptidase activity; GO:014…	PF00450.22:Serine carboxypeptidase	--	--	--
TbA03G009840	5.2253	5.9053	4.8044	16.9733	18.8404	17.7342	213	243	203	708	785	747	1.64863	1.05003e-38	1.01195e-36	up	GWHBCHG00000003	101243930	101247420	-	TbA03G009840	--	K09828 Delta24-sterol reductase [EC:1.3.1.72 1.3.1.-] | (RefSeq) DWF1; cell elongation protein / DWARF1 / DIMINUTO (DIM) (A)	ko00100: Steroid biosynthesis; ko01100: Metabolic pathways; ko01110: Biosynthesis of secondary metabolites	delta(24)-sterol reductase [Helianthus annuus]	DIM_PEA RecName: Full=Delta(24)-sterol reductase; EC=1.3.1.72; AltName: Full=Cell elongation protein diminuto;	A0A2J6L916_LACSA RecName: Full=Delta(24)-sterol reductase {ECO:0000256|ARBA:ARBA00019086}; EC=1.3.1.72 {ECO:0000256|ARBA:ARBA00012405};	At3g19820	GO:0016021,integral component of membrane; GO:0005516,calmodulin binding; GO:0050614,delta24-sterol reductase activity; GO:0071949,FAD binding; GO:0003674,molecular_function; GO:0005488,binding; GO:0005515,protein binding; GO:0003824,catalytic activity; GO:0016491,oxidoreductase activity; GO:0016627,oxidoreductase activity, acting on the CH-CH group of donors; GO:0016628,oxidoreductase activity, …	PF01565.23:FAD binding domain	--	--	--
TbA05G084570	1772.87	1744.22	1347.44	666.429	619.467	657.436	18432	18306	14521	7090	6583	7063	-1.42776	1.23677e-38	1.1874e-36	down	GWHBCHG00000005	68019898	68020503	+	TbA05G084570	--	--	--	glycine-rich cell wall structural protein 2-like [Helianthus annuus]	--	A0A2U1NYK7_ARTAN SubName: Full=Uncharacterized protein {ECO:0000313|EMBL:PWA78547.1};	--	--	--	--	--	--
TbA03G034880	173.776	178.026	157.283	85.9946	81.7929	82.2118	7990	8263	7496	4046	3844	3906	-1.12673	1.3476e-38	1.2889e-36	down	GWHBCHG00000003	80918496	80921391	+	TbA03G034880	--	--	--	protein NUCLEAR FUSION DEFECTIVE 4-like [Helianthus annuus]	NFD4_ARATH RecName: Full=Protein NUCLEAR FUSION DEFECTIVE 4 {ECO:0000303|PubMed:16698901};	A0A6S7MWB5_LACSI RecName: Full=Nodulin-like domain-containing protein {ECO:0000259|Pfam:PF06813};	At5g14120	GO:0016021,integral component of membrane; GO:0016020,membrane; GO:0005739,mitochondrion; GO:0000741,karyogamy; GO:0010197,polar nucleus fusion; GO:0009651,response to salt stress; GO:0006996,organelle organization; GO:0006997,nucleus organization; GO:0008150,biological_process; GO:0009987,cellular process; GO:0016043,cellular component organization; GO:0048284,organelle fusion; GO:0071840,cellul…	PF06813.13:Nodulin-like	--	--	--
TbA02G131300	8.9779	8.2486	7.1406	26.9235	28.5964	26.1975	262	243	216	804	853	790	1.64494	1.51134e-38	1.44005e-36	up	GWHBCHG00000002	108350133	108352548	+	TbA02G131300	--	K03086 RNA polymerase primary sigma factor | (RefSeq) SIGA; sigma factor A (A)	--	hypothetical protein LSAT_2X127081 [Lactuca sativa]	SIGA_ARATH RecName: Full=RNA polymerase sigma factor sigA; Short=Sigma factor A; Short=Sigma-A; AltName: Full=RNA polymerase sigma factor sig1; Short=Atsig1; Short=Sigma factor 1; AltName: Full=RNA polymerase sigma factor sig2; Short=Atsig2; Short=Sigma factor 2; AltName: Full=RNA polymerase sigma factor sigB; Short=Sigma factor B; Short=Sigma-B; Flags: Precursor;	A0A2J6JTC3_LACSA RecName: Full=RNA_pol_sigma70 domain-containing protein {ECO:0000259|PROSITE:PS00715};	At1g64860	GO:0009507,chloroplast; GO:0003677,DNA binding; GO:0016987,sigma factor activity; GO:0071482,cellular response to light stimulus; GO:0071461,cellular response to redox state; GO:0006352,DNA-templated transcription, initiation; GO:0080005,photosystem stoichiometry adjustment; GO:2001141,regulation of RNA biosynthetic process; GO:0006355,regulation of transcription, DNA-templated; GO:0003674,molecu…	PF04542.14:Sigma-70 region 2	--	--	--
novel.14491	4.1962	4.4382	3.6055	0.0427	0.2566	0.2327	192	205	171	2	12	11	-4.62608	1.82646e-38	1.73376e-36	down	GWHBCHG00000007	43984790	43989112	-	--	--	--	--	--	--	--	--	--	--	--	--	--
TbA03G001350	63.7898	71.1961	67.5121	18.483	19.513	17.6377	371	418	407	110	116	106	-1.96235	1.89129e-38	1.78858e-36	down	GWHBCHG00000003	108273022	108273360	+	TbA03G001350	--	--	--	hypothetical protein LSAT_4X4281 [Lactuca sativa]	SMR6_ARATH RecName: Full=Cyclin-dependent protein kinase inhibitor SMR6 {ECO:0000303|PubMed:20706207, ECO:0000303|PubMed:24399300, ECO:0000303|PubMed:26546445}; AltName: Full=Protein SIAMESE-RELATED 6 {ECO:0000303|PubMed:20706207, ECO:0000303|PubMed:24399300, ECO:0000303|PubMed:26546445};	A0A2J6KDT3_LACSA SubName: Full=Uncharacterized protein {ECO:0000313|EMBL:PLY73250.1};	At5g40460	GO:0005634,nucleus; GO:0004860,protein kinase inhibitor activity; GO:0007049,cell cycle; GO:0045839,negative regulation of mitotic nuclear division; GO:0032875,regulation of DNA endoreduplication; GO:0003674,molecular_function; GO:0004857,enzyme inhibitor activity; GO:0019207,kinase regulator activity; GO:0019210,kinase inhibitor activity; GO:0019887,protein kinase regulator activity; GO:0030234,…	--	--	--	--
TbA02G131590	17.1778	18.2142	22.4849	5.3783	5.9962	5.1243	412	441	559	132	147	127	-1.90541	2.87484e-38	2.70857e-36	down	GWHBCHG00000002	108545430	108554231	-	TbA02G131590	--	K13989 Derlin-2/3 | (RefSeq) DER1; DERLIN-1 (A)	ko04141: Protein processing in endoplasmic reticulum	hypothetical protein LSAT_2X127741 [Lactuca sativa]	DERL1_ARATH RecName: Full=Derlin-1; AltName: Full=AtDerlin1-1;	A0A6S7MFE4_LACSI RecName: Full=Derlin {ECO:0000256|RuleBase:RU363059};	At4g29330	GO:0000839,Hrd1p ubiquitin ligase ERAD-L complex; GO:0030176,integral component of endoplasmic reticulum membrane; GO:0005886,plasma membrane; GO:0051787,misfolded protein binding; GO:1990381,ubiquitin-specific protease binding; GO:0030968,endoplasmic reticulum unfolded protein response; GO:0030433,ubiquitin-dependent ERAD pathway; GO:0003674,molecular_function; GO:0005488,binding; GO:0005515,pro…	PF04511.15:Der1-like family	--	--	--
TbA01G012400	21.3976	24.7818	22.8482	62.0494	66.9021	63.0437	337	394	373	1000	1077	1026	1.37738	3.16245e-38	2.96847e-36	up	GWHBCHG00000001	9804387	9807571	-	TbA01G012400	--	--	--	uncharacterized protein LOC110923775 [Helianthus annuus]	--	A0A6S7N0A7_LACSI RecName: Full=zf-RVT domain-containing protein {ECO:0000259|Pfam:PF13966};	--	--	PF13966.6:zinc-binding in reverse transcriptase	--	--	--
TbA08G032230	1.319	1.0023	1.2899	6.1093	6.2576	6.0674	73	56	74	346	354	347	2.25438	4.9934e-38	4.66975e-36	up	GWHBCHG00000008	26646603	26649902	+	TbA08G032230	--	K00924 kinase [EC:2.7.1.-] | (RefSeq) TMK1; transmembrane kinase 1 (A)	--	hypothetical protein LSAT_1X70280 [Lactuca sativa]	TMK4_ARATH RecName: Full=Receptor-like kinase TMK4 {ECO:0000303|PubMed:23613767}; EC=2.7.11.1 {ECO:0000305}; AltName: Full=BAK1-associating receptor-like kinase 1 {ECO:0000303|PubMed:23921992}; AltName: Full=Leucine-rich repeat receptor-like kinases TMK4 {ECO:0000303|PubMed:23613767}; AltName: Full=Transmembrane kinase 4 {ECO:0000303|PubMed:23613767}; Flags: Precursor;	A0A2J6JI05_LACSA RecName: Full=Protein kinase domain-containing protein {ECO:0000259|PROSITE:PS50011};	At3g23750	GO:0005794,Golgi apparatus; GO:0016021,integral component of membrane; GO:0005886,plasma membrane; GO:0009506,plasmodesma; GO:0005524,ATP binding; GO:0106310,protein serine kinase activity; GO:0106311,protein threonine kinase activity; GO:0000166,nucleotide binding; GO:0003674,molecular_function; GO:0005488,binding; GO:0017076,purine nucleotide binding; GO:0030554,adenyl nucleotide binding; GO:00…	PF07714.17:Protein tyrosine kinase	--	--	--
TbA02G094790	130.584	121.754	144.955	329.298	287.848	295.733	2722	2562	3132	7024	6133	6370	1.1048	5.33623e-38	4.97195e-36	up	GWHBCHG00000002	78318329	78319747	-	TbA02G094790	--	K08235 xyloglucan:xyloglucosyl transferase [EC:2.4.1.207] | (RefSeq) XTH16; xyloglucan endotransglucosylase/hydrolase 16 (A)	--	hypothetical protein LSAT_2X45920 [Lactuca sativa]	XTH2_SOYBN RecName: Full=Xyloglucan endotransglucosylase/hydrolase 2 {ECO:0000250|UniProtKB:Q38857}; EC=2.4.1.207 {ECO:0000250|UniProtKB:Q38857}; AltName: Full=Brassinosteroid-regulated protein BRU1 {ECO:0000303|PubMed:8115544}; Flags: Precursor;	A0A6S7M7E1_LACSI RecName: Full=Xyloglucan endotransglucosylase/hydrolase {ECO:0000256|RuleBase:RU361120}; EC=2.4.1.207 {ECO:0000256|RuleBase:RU361120};	At3g23730	GO:0048046,apoplast; GO:0005618,cell wall; GO:0004553,hydrolase activity, hydrolyzing O-glycosyl compounds; GO:0016762,xyloglucan:xyloglucosyl transferase activity; GO:0042546,cell wall biogenesis; GO:0010411,xyloglucan metabolic process; GO:0003674,molecular_function; GO:0003824,catalytic activity; GO:0016787,hydrolase activity; GO:0016798,hydrolase activity, acting on glycosyl bonds; GO:0016740…	PF00722.21:Glycosyl hydrolases family 16	--	--	--
TbA04G091930	32.5549	33.5467	31.8808	71.495	75.3128	72.7541	1193	1241	1211	2681	2821	2755	1.06469	6.97841e-38	6.47812e-36	up	GWHBCHG00000004	3594922	3598241	-	TbA04G091930	--	K14491 two-component response regulator ARR-B family | (RefSeq) RR20; two-component response regulator (A)	ko04075: Plant hormone signal transduction	hypothetical protein LSAT_9X11321 [Lactuca sativa]	PHR1_ARATH RecName: Full=Protein PHOSPHATE STARVATION RESPONSE 1 {ECO:0000303|PubMed:11511543}; Short=AtPHR1 {ECO:0000303|PubMed:11511543};	A0A2J6KG80_LACSA RecName: Full=HTH myb-type domain-containing protein {ECO:0000259|PROSITE:PS51294};	At4g28610	GO:0005634,nucleus; GO:0003677,DNA binding; GO:0003700,DNA-binding transcription factor activity; GO:0071486,cellular response to high light intensity; GO:0016036,cellular response to phosphate starvation; GO:0007623,circadian rhythm; GO:0006355,regulation of transcription, DNA-templated; GO:0055063,sulfate ion homeostasis; GO:0003674,molecular_function; GO:0003676,nucleic acid binding; GO:000548…	PF14379.6:MYB-CC type transfactor, LHEQLE motif	GARP-G2-like	TF	GARP->GARP-G2-like
TbA06G084440	23.918	21.7957	22.9387	8.5621	9.6742	8.288	849	781	844	311	351	304	-1.47136	7.47414e-38	6.9129e-36	down	GWHBCHG00000006	20965072	20967237	+	TbA06G084440	--	K23618 acyl-activating enzyme 11/12 [EC:6.2.1.2 6.2.1.-] | (RefSeq) AAE12; acyl activating enzyme 12 (A)	--	hypothetical protein LSAT_3X67580 [Lactuca sativa]	CNL_PETHY RecName: Full=Trans-cinnamate:CoA ligase, peroxisomal {ECO:0000305}; Short=Cinnamic acid:CoA ligase {ECO:0000303|PubMed:22649270}; Short=Ph-CNL {ECO:0000303|PubMed:22649270}; Short=PhCNL {ECO:0000303|PubMed:22649270}; EC=6.2.1.- {ECO:0000269|PubMed:22649270, ECO:0000269|PubMed:22771854}; AltName: Full=(E)-caffeate:CoA ligase CNL {ECO:0000305}; EC=6.2.1.- {ECO:0000269|PubMed:22649270}; A…	A0A2J6M0D0_LACSA RecName: Full=4-coumarate--CoA ligase {ECO:0000256|ARBA:ARBA00012959}; EC=6.2.1.12 {ECO:0000256|ARBA:ARBA00012959};	At1g65890	GO:0005777,peroxisome; GO:0106286,(E)-caffeate-CoA ligase activity; GO:0016207,4-coumarate-CoA ligase activity; GO:0005524,ATP binding; GO:0016405,CoA-ligase activity; GO:0106290,trans-cinnamate-CoA ligase activity; GO:0009800,cinnamic acid biosynthetic process; GO:0009803,cinnamic acid metabolic process; GO:0007623,circadian rhythm; GO:0010597,green leaf volatile biosynthetic process; GO:0009698…	PF00501.28:AMP-binding enzyme	--	--	--
TbA04G035440	58.8176	50.6015	73.92	194.031	164.336	171.992	1110	964	1446	3747	3170	3354	1.44016	8.04765e-38	7.41618e-36	up	GWHBCHG00000004	48825470	48826850	+	TbA04G035440	--	K08914 light-harvesting complex II chlorophyll a/b binding protein 3 | (RefSeq) LHCB3; light-harvesting chlorophyll B-binding protein 3 (A)	ko00196: Photosynthesis - antenna proteins; ko01100: Metabolic pathways	chlorophyll a-b binding protein 13, chloroplastic [Helianthus annuus]	CB23_SOLLC RecName: Full=Chlorophyll a-b binding protein 13, chloroplastic; AltName: Full=LHCII type III CAB-13; Flags: Precursor;	A0A251SC79_HELAN RecName: Full=Chlorophyll a-b binding protein, chloroplastic {ECO:0000256|RuleBase:RU363080};	At5g54270	GO:0009941,chloroplast envelope; GO:0009535,chloroplast thylakoid membrane; GO:0016021,integral component of membrane; GO:0009522,photosystem I; GO:0009523,photosystem II; GO:0010287,plastoglobule; GO:0016168,chlorophyll binding; GO:0046872,metal ion binding; GO:0009768,photosynthesis, light harvesting in photosystem I; GO:0018298,protein-chromophore linkage; GO:0009416,response to light stimulus…	PF00504.21:Chlorophyll A-B binding protein	--	--	--
TbA08G014730	32.1265	34.3642	37.3496	71.945	76.268	74.1667	1341	1448	1616	3073	3254	3199	1.00196	8.41756e-38	7.72885e-36	up	GWHBCHG00000008	12259691	12264515	+	TbA08G014730	--	K15918 D-glycerate 3-kinase [EC:2.7.1.31] | (RefSeq) P-loop containing nucleoside triphosphate hydrolases superfamily protein (A)	ko00260: Glycine, serine and threonine metabolism; ko00561: Glycerolipid metabolism; ko00630: Glyoxylate and dicarboxylate metabolism; ko01100: Metabolic pathways; ko01110: Biosynthesis of secondary metabolites; ko01200: Carbon metabolism	hypothetical protein LSAT_1X34140 [Lactuca sativa]	GLYK_ARATH RecName: Full=D-glycerate 3-kinase, chloroplastic {ECO:0000305}; Short=AtGLYK {ECO:0000303|PubMed:15980259}; EC=2.7.1.31 {ECO:0000269|PubMed:15980259}; Flags: Precursor;	A0A2J6MGP2_LACSA SubName: Full=Uncharacterized protein {ECO:0000313|EMBL:PLY98647.1};	At1g80380	GO:0009507,chloroplast; GO:0009941,chloroplast envelope; GO:0009570,chloroplast stroma; GO:0005737,cytoplasm; GO:0005739,mitochondrion; GO:0005524,ATP binding; GO:0008887,glycerate kinase activity; GO:0009854,oxidative photosynthetic carbon pathway; GO:0009853,photorespiration; GO:0000166,nucleotide binding; GO:0003674,molecular_function; GO:0005488,binding; GO:0017076,purine nucleotide binding; …	PF00485.18:Phosphoribulokinase / Uridine kinase family	--	--	--
novel.7180	22.8018	22.5139	19.5934	6.9793	6.8052	7.0554	613	611	546	192	187	196	-1.74006	9.306e-38	8.51364e-36	down	GWHBCHG00000003	86214318	86216051	-	--	--	K09422 transcription factor MYB, plant | (RefSeq) MYB14; myb domain protein 14 (A)	--	hypothetical protein LSAT_4X69641 [Lactuca sativa]	MYB14_ARATH RecName: Full=Transcription factor MYB14 {ECO:0000303|PubMed:9839469}; AltName: Full=Myb-related protein 14 {ECO:0000303|PubMed:9839469}; Short=AtMYB14 {ECO:0000303|PubMed:9839469}; Short=MYB14At {ECO:0000303|PubMed:9839469};	A0A2J6M0H3_LACSA SubName: Full=Uncharacterized protein {ECO:0000313|EMBL:PLY93086.1};	At2g31180	GO:0005634,nucleus; GO:0003700,DNA-binding transcription factor activity; GO:0000976,transcription regulatory region sequence-specific DNA binding; GO:0045893,positive regulation of transcription, DNA-templated; GO:0009409,response to cold; GO:0050826,response to freezing; GO:0003674,molecular_function; GO:0140110,transcription regulator activity; GO:0001067,regulatory region nucleic acid binding…	PF00249.31:Myb-like DNA-binding domain	MYB-related	TF	MYB->MYB-related
TbA01G056430	12.947	15.3697	13.0973	41.3892	41.7945	44.3347	247	296	259	808	815	874	1.52365	1.38784e-37	1.26509e-35	up	GWHBCHG00000001	45698799	45700367	+	TbA01G056430	--	K20728 vegetative storage protein 2 | (RefSeq) VSP2; vegetative storage protein 2 (A)	ko04016: MAPK signaling pathway - plant	hypothetical protein LSAT_6X66480 [Lactuca sativa]	PPA1_SOLLC RecName: Full=Acid phosphatase 1; EC=3.1.3.2; AltName: Full=Apase-1(1); Flags: Precursor;	A0A6S7NL35_LACSI SubName: Full=Uncharacterized protein {ECO:0000313|EMBL:CAB4102484.1};	At1g04040	GO:0003993,acid phosphatase activity; GO:0003674,molecular_function; GO:0003824,catalytic activity; GO:0016787,hydrolase activity; GO:0016788,hydrolase activity, acting on ester bonds; GO:0016791,phosphatase activity; GO:0042578,phosphoric ester hydrolase activity	PF03767.14:HAD superfamily, subfamily IIIB (Acid phosphatase)	--	--	--
TbA08G068870	88.4088	86.6675	102.372	37.6372	37.7918	37.0487	769	761	923	335	336	333	-1.39858	1.58832e-37	1.44263e-35	down	GWHBCHG00000008	54689019	54689742	-	TbA08G068870	--	--	--	hypothetical protein LSAT_9X72780 [Lactuca sativa]	FB92_ARATH RecName: Full=F-box protein At1g78280;	A0A6S7QGF4_LACSI SubName: Full=Uncharacterized protein {ECO:0000313|EMBL:CAB4114929.1};	At1g78280	GO:0005829,cytosol; GO:0005575,cellular_component; GO:0005622,intracellular anatomical structure; GO:0005737,cytoplasm; GO:0110165,cellular anatomical entity	--	--	--	--
TbA07G092610	9.5983	10.3437	11.0837	2.615	2.874	2.7866	330	359	395	92	101	99	-2.00349	1.62512e-37	1.47076e-35	down	GWHBCHG00000007	74114124	74116677	+	TbA07G092610	--	K01087 trehalose 6-phosphate phosphatase [EC:3.1.3.12] | (RefSeq) TPPD; Haloacid dehalogenase-like hydrolase (HAD) superfamily protein (A)	ko00500: Starch and sucrose metabolism; ko01100: Metabolic pathways; ko01110: Biosynthesis of secondary metabolites	hypothetical protein LSAT_6X103900 [Lactuca sativa]	TPPD_ARATH RecName: Full=Probable trehalose-phosphate phosphatase D; Short=AtTPPD; EC=3.1.3.12; AltName: Full=Trehalose 6-phosphate phosphatase;	A0A6S7NPW5_LACSI RecName: Full=Trehalose 6-phosphate phosphatase {ECO:0000256|RuleBase:RU361117}; EC=3.1.3.12 {ECO:0000256|RuleBase:RU361117};	At1g35910	GO:0009507,chloroplast; GO:0015927,trehalase activity; GO:0004805,trehalose-phosphatase activity; GO:0006970,response to osmotic stress; GO:0006979,response to oxidative stress; GO:0009651,response to salt stress; GO:0005992,trehalose biosynthetic process; GO:0003674,molecular_function; GO:0003824,catalytic activity; GO:0004553,hydrolase activity, hydrolyzing O-glycosyl compounds; GO:0016787,hydr…	PF02358.16:Trehalose-phosphatase	--	--	--
TbA02G134450	253.819	256.602	253.612	597.585	542.696	528.615	3893	3973	4032	9379	8508	8378	1.02896	2.00004e-37	1.80361e-35	up	GWHBCHG00000002	110864272	110865165	-	TbA02G134450	--	K01183 chitinase [EC:3.2.1.14] | (RefSeq) CHIA; chitinase A (A)	ko00520: Amino sugar and nucleotide sugar metabolism; ko01100: Metabolic pathways	hypothetical protein LSAT_2X134540 [Lactuca sativa]	CHIE_BETVU RecName: Full=Acidic endochitinase SE2; EC=3.2.1.14; Flags: Precursor;	A0A2J6K089_LACSA RecName: Full=Glyco_hydro_18 domain-containing protein {ECO:0000259|Pfam:PF00704};	At5g24090	GO:0005615,extracellular space; GO:0004568,chitinase activity; GO:0006032,chitin catabolic process; GO:0000272,polysaccharide catabolic process; GO:0003674,molecular_function; GO:0003824,catalytic activity; GO:0004553,hydrolase activity, hydrolyzing O-glycosyl compounds; GO:0016787,hydrolase activity; GO:0016798,hydrolase activity, acting on glycosyl bonds; GO:0006022,aminoglycan metabolic proces…	PF00704.28:Glycosyl hydrolases family 18	--	--	--
TbA02G130220	69.3605	64.6151	71.654	37.3773	33.7955	33.5992	3558	3346	3810	1962	1772	1781	-1.06991	2.62673e-37	2.35195e-35	down	GWHBCHG00000002	107544643	107549577	+	TbA02G130220	--	K01193 beta-fructofuranosidase [EC:3.2.1.26] | (RefSeq) Glycosyl hydrolases family 32 protein (A)	ko00052: Galactose metabolism; ko00500: Starch and sucrose metabolism; ko01100: Metabolic pathways; ko01110: Biosynthesis of secondary metabolites	1-FFT [Taraxacum kok-saghyz]	INVB_DAUCA RecName: Full=Beta-fructofuranosidase, soluble isoenzyme I; EC=3.2.1.26; AltName: Full=Invertase; AltName: Full=Saccharase; AltName: Full=Sucrose hydrolase; Flags: Precursor;	A0A1L5J1K1_TARKO SubName: Full=1-FFT {ECO:0000313|EMBL:APM87557.1};	At1g62660	GO:0016021,integral component of membrane; GO:0005775,vacuolar lumen; GO:0004575,sucrose alpha-glucosidase activity; GO:0005975,carbohydrate metabolic process; GO:0003674,molecular_function; GO:0003824,catalytic activity; GO:0004553,hydrolase activity, hydrolyzing O-glycosyl compounds; GO:0004564,beta-fructofuranosidase activity; GO:0015926,glucosidase activity; GO:0016787,hydrolase activity; GO:…	PF00251.20:Glycosyl hydrolases family 32 N-terminal domain	--	--	--
novel.2756	419.504	407.329	332.919	171.158	159.591	171.061	13473	13206	11083	5625	5239	5677	-1.3117	2.86498e-37	2.55621e-35	down	GWHBCHG00000001	127698342	127700213	.	--	--	K19747 BAHD acyltransferase [EC:2.3.1.-] | (RefSeq) PEL3; HXXXD-type acyl-transferase family protein (A)	--	hypothetical protein LSAT_5X152761 [Lactuca sativa]	DCR_ARATH RecName: Full=BAHD acyltransferase DCR; EC=2.3.1.-; AltName: Full=Protein DEFECTIVE IN CUTICULAR RIDGES; AltName: Full=Protein PERMEABLE LEAVES 3;	A0A2J6JWA0_LACSA SubName: Full=Uncharacterized protein {ECO:0000313|EMBL:PLY67113.1};	At5g01210	GO:0005737,cytoplasm; GO:0005829,cytosol; GO:0016747,transferase activity, transferring acyl groups other than amino-acyl groups; GO:0010143,cutin biosynthetic process; GO:0051179,localization; GO:0090626,plant epidermis morphogenesis; GO:0010090,trichome morphogenesis; GO:0003674,molecular_function; GO:0003824,catalytic activity; GO:0016740,transferase activity; GO:0016746,transferase activity, …	PF02458.15:Transferase family	--	--	--
TbA01G138880	64.5763	54.4947	75.9622	210.804	165.647	187.991	1222	1041	1490	4082	3204	3676	1.43996	4.85992e-37	4.30572e-35	up	GWHBCHG00000001	112198414	112199601	-	TbA01G138880	--	K08917 light-harvesting complex II chlorophyll a/b binding protein 6 | (RefSeq) LHCB6; light harvesting complex photosystem II subunit 6 (A)	ko00196: Photosynthesis - antenna proteins; ko01100: Metabolic pathways	hypothetical protein LSAT_5X107040 [Lactuca sativa]	CB4A_SOLLC RecName: Full=Chlorophyll a-b binding protein CP24 10A, chloroplastic; Short=CAB-10A; Short=LHCP; Flags: Precursor;	A0A6S7NC55_LACSI RecName: Full=Chlorophyll a-b binding protein, chloroplastic {ECO:0000256|RuleBase:RU363080};	At1g15820_2	GO:0009535,chloroplast thylakoid membrane; GO:0016021,integral component of membrane; GO:0009523,photosystem II; GO:0016168,chlorophyll binding; GO:0009768,photosynthesis, light harvesting in photosystem I; GO:0018298,protein-chromophore linkage; GO:0009416,response to light stimulus; GO:0003674,molecular_function; GO:0005488,binding; GO:0046906,tetrapyrrole binding; GO:0097159,organic cyclic com…	PF00504.21:Chlorophyll A-B binding protein	--	--	--
TbA07G019630	39.5126	37.1977	36.6134	100.151	89.0501	92.0128	886	842	851	2298	2041	2132	1.2124	6.04337e-37	5.33549e-35	up	GWHBCHG00000007	16302441	16303826	-	TbA07G019630	--	K08912 light-harvesting complex II chlorophyll a/b binding protein 1 | (RefSeq) CAB1; chlorophyll A/B binding protein 1 (A)	ko00196: Photosynthesis - antenna proteins; ko01100: Metabolic pathways	chlorophyll a-b binding protein of LHCII type 1-like [Helianthus annuus]	CB21_TOBAC RecName: Full=Chlorophyll a-b binding protein 16, chloroplastic; AltName: Full=LHCII type I CAB-16; Short=LHCP; Flags: Precursor;	A0A6S7P2I3_LACSI RecName: Full=Chlorophyll a-b binding protein, chloroplastic {ECO:0000256|RuleBase:RU363080};	At1g29930	GO:0009941,chloroplast envelope; GO:0009535,chloroplast thylakoid membrane; GO:0016021,integral component of membrane; GO:0009522,photosystem I; GO:0009523,photosystem II; GO:0010287,plastoglobule; GO:0016168,chlorophyll binding; GO:0046872,metal ion binding; GO:0009768,photosynthesis, light harvesting in photosystem I; GO:0018298,protein-chromophore linkage; GO:0009416,response to light stimulus…	PF00504.21:Chlorophyll A-B binding protein	--	--	--
TbA02G111370	227.604	206.126	244.358	124.656	108.1	114.675	14444	13205	16074	8095	7012	7520	-1.06062	9.0052e-37	7.92269e-35	down	GWHBCHG00000002	92055368	92061688	-	TbA02G111370	--	K00033 6-phosphogluconate dehydrogenase [EC:1.1.1.44 1.1.1.343] | (RefSeq) 6-phosphogluconate dehydrogenase family protein (A)	ko00030: Pentose phosphate pathway; ko00480: Glutathione metabolism; ko01100: Metabolic pathways; ko01110: Biosynthesis of secondary metabolites; ko01200: Carbon metabolism	hypothetical protein LSAT_2X86060 [Lactuca sativa]	6PGD2_ARATH RecName: Full=6-phosphogluconate dehydrogenase, decarboxylating 2 {ECO:0000305}; EC=1.1.1.44 {ECO:0000269|PubMed:26941195};	A0A2J6KRC8_LACSA RecName: Full=6-phosphogluconate dehydrogenase, decarboxylating {ECO:0000256|PIRNR:PIRNR000109, ECO:0000256|RuleBase:RU000485}; EC=1.1.1.44 {ECO:0000256|PIRNR:PIRNR000109, ECO:0000256|RuleBase:RU000485};	At3g02360	GO:0009570,chloroplast stroma; GO:0005829,cytosol; GO:0005777,peroxisome; GO:0099503,secretory vesicle; GO:0050661,NADP binding; GO:0004616,phosphogluconate dehydrogenase (decarboxylating) activity; GO:0046177,D-gluconate catabolic process; GO:0080173,male-female gamete recognition during double fertilization forming a zygote and endosperm; GO:0009051,pentose-phosphate shunt, oxidative branch; GO…	PF00393.19:6-phosphogluconate dehydrogenase, C-terminal domain	--	--	--
TbA02G070360	55.3045	58.4873	46.3174	20.4074	21.9858	23.905	3374	3602	2929	1274	1371	1507	-1.3752	1.30784e-36	1.13872e-34	down	GWHBCHG00000002	57686372	57693855	-	TbA02G070360	--	K14439 SWI/SNF-related matrix-associated actin-dependent regulator of chromatin subfamily A containing DEAD/H box 1 [EC:5.6.2.-] | (RefSeq) ETL1; SNF2 domain-containing protein / helicase domain-containing protein (A)	--	hypothetical protein LSAT_5X35300 [Lactuca sativa]	CHR19_ARATH RecName: Full=Protein CHROMATIN REMODELING 19 {ECO:0000303|PubMed:16547115}; Short=AtCHR19; EC=3.6.4.-; AltName: Full=AtRAD54-like protein {ECO:0000303|PubMed:15053760};	A0A6S7NHC4_LACSI SubName: Full=Uncharacterized protein {ECO:0000313|EMBL:CAB4096269.1};	At2g02090	GO:0005634,nucleus; GO:0005524,ATP binding; GO:0008094,DNA-dependent ATPase activity; GO:0003682,chromatin binding; GO:0003677,DNA binding; GO:0004386,helicase activity; GO:0070615,nucleosome-dependent ATPase activity; GO:0043044,ATP-dependent chromatin remodeling; GO:0006974,cellular response to DNA damage stimulus; GO:0071494,cellular response to UV-C; GO:0006281,DNA repair; GO:0031047,gene sil…	PF00176.23:SNF2 family N-terminal domain	SNF2	TR	SNF2
TbA08G090730	29.8523	28.2003	29.2657	10.7943	11.6886	13.089	927	884	942	343	371	420	-1.39458	1.58951e-36	1.37449e-34	down	GWHBCHG00000008	71636566	71642719	+	TbA08G090730	--	K16296 serine carboxypeptidase-like clade I [EC:3.4.16.-] | (RefSeq) scpl18; serine carboxypeptidase-like 18 (A)	--	hypothetical protein LSAT_1X118321 [Lactuca sativa]	SCP18_ARATH RecName: Full=Serine carboxypeptidase-like 18; EC=3.4.16.-; Flags: Precursor;	A0A6S7LD17_LACSI SubName: Full=Uncharacterized protein {ECO:0000313|EMBL:CAB4081890.1};	At3g12203	GO:0005576,extracellular region; GO:0004185,serine-type carboxypeptidase activity; GO:0016747,transferase activity, transferring acyl groups other than amino-acyl groups; GO:0019748,secondary metabolic process; GO:0003674,molecular_function; GO:0003824,catalytic activity; GO:0004180,carboxypeptidase activity; GO:0008233,peptidase activity; GO:0008236,serine-type peptidase activity; GO:0008238,exo…	PF00450.22:Serine carboxypeptidase	--	--	--
novel.8394	11.2732	10.5329	12.4824	2.4203	2.5066	2.1075	264	249	303	58	60	51	-2.38206	1.68562e-36	1.45263e-34	down	GWHBCHG00000004	15229058	15230422	.	--	--	K00924 kinase [EC:2.7.1.-] | (RefSeq) PBL1; PBS1-like 1 (A)	--	hypothetical protein LSAT_9X40640 [Lactuca sativa]	Y4103_ARATH RecName: Full=Probable receptor-like protein kinase At4g10390; EC=2.7.11.1;	A0A6S7PFS5_LACSI RecName: Full=Protein kinase domain-containing protein {ECO:0000259|PROSITE:PS50011};	At4g10390	GO:0005886,plasma membrane; GO:0005524,ATP binding; GO:0106310,protein serine kinase activity; GO:0106311,protein threonine kinase activity; GO:0006468,protein phosphorylation; GO:0009611,response to wounding; GO:0000166,nucleotide binding; GO:0003674,molecular_function; GO:0005488,binding; GO:0017076,purine nucleotide binding; GO:0030554,adenyl nucleotide binding; GO:0032553,ribonucleotide bindi…	PF00069.25:Protein kinase domain	--	--	--
TbA05G090730	0.9497	0.7644	1.0021	7.3667	7.1136	6.4909	32	26	35	254	245	226	2.85178	1.70862e-36	1.46744e-34	up	GWHBCHG00000005	72935181	72939544	+	TbA05G090730	--	--	--	hypothetical protein LSAT_8X157561 [Lactuca sativa]	RSS3_ORYSJ RecName: Full=Protein RICE SALT SENSITIVE 3 {ECO:0000303|PubMed:23715469};	A0A2J6LGW4_LACSA RecName: Full=bHLH-MYC_N domain-containing protein {ECO:0000259|Pfam:PF14215};	At1g60060	GO:0005737,cytoplasm; GO:0005634,nucleus; GO:0005575,cellular_component; GO:0005622,intracellular anatomical structure; GO:0110165,cellular anatomical entity; GO:0043226,organelle; GO:0043227,membrane-bounded organelle; GO:0043229,intracellular organelle; GO:0043231,intracellular membrane-bounded organelle	PF14215.6:bHLH-MYC and R2R3-MYB transcription factors N-terminal	--	--	--
TbA01G020600	584.815	593.557	516.914	292.04	269.936	265.389	20227	20724	18532	10336	9543	9485	-1.13595	1.83842e-36	1.57356e-34	down	GWHBCHG00000001	16681822	16683928	-	TbA01G020600	--	K10775 phenylalanine ammonia-lyase [EC:4.3.1.24] | (RefSeq) PAL1; PHE ammonia lyase 1 (A)	ko00360: Phenylalanine metabolism; ko00940: Phenylpropanoid biosynthesis; ko01100: Metabolic pathways; ko01110: Biosynthesis of secondary metabolites	phenylalanine ammonia-lyase 1 [Ixeris dentata var. albiflora]	PAL3_PETCR RecName: Full=Phenylalanine ammonia-lyase 3; EC=4.3.1.24;	A0A1U9WSG0_9ASTR RecName: Full=Phenylalanine ammonia-lyase {ECO:0000256|ARBA:ARBA00012139, ECO:0000256|RuleBase:RU003955}; EC=4.3.1.24 {ECO:0000256|ARBA:ARBA00012139, ECO:0000256|RuleBase:RU003955};	At2g37040	GO:0005737,cytoplasm; GO:0032991,protein-containing complex; GO:0045548,phenylalanine ammonia-lyase activity; GO:0009800,cinnamic acid biosynthetic process; GO:0006559,L-phenylalanine catabolic process; GO:0003674,molecular_function; GO:0003824,catalytic activity; GO:0016829,lyase activity; GO:0016840,carbon-nitrogen lyase activity; GO:0016841,ammonia-lyase activity; GO:0006082,organic acid metab…	PF00221.19:Aromatic amino acid lyase	--	--	--
TbA03G118380	104.329	105.128	82.1722	267.844	261.793	261.765	2266	2305	1850	5953	5812	5875	1.33708	1.99341e-36	1.70046e-34	up	GWHBCHG00000003	13548798	13550304	-	TbA03G118380	--	K08235 xyloglucan:xyloglucosyl transferase [EC:2.4.1.207] | (RefSeq) XTH6; xyloglucan endotransglucosylase/hydrolase 6 (A)	--	hypothetical protein LSAT_4X159341 [Lactuca sativa]	XTH6_ARATH RecName: Full=Probable xyloglucan endotransglucosylase/hydrolase protein 6; Short=At-XTH6; Short=XTH-6; EC=2.4.1.207; Flags: Precursor;	A0A6S7NAP4_LACSI RecName: Full=Xyloglucan endotransglucosylase/hydrolase {ECO:0000256|RuleBase:RU361120}; EC=2.4.1.207 {ECO:0000256|RuleBase:RU361120};	At5g65730	GO:0048046,apoplast; GO:0005618,cell wall; GO:0004553,hydrolase activity, hydrolyzing O-glycosyl compounds; GO:0016762,xyloglucan:xyloglucosyl transferase activity; GO:0042546,cell wall biogenesis; GO:0071555,cell wall organization; GO:0009414,response to water deprivation; GO:0010411,xyloglucan metabolic process; GO:0003674,molecular_function; GO:0003824,catalytic activity; GO:0016787,hydrolase …	PF00722.21:Glycosyl hydrolases family 16	--	--	--
TbA03G066000	37.2194	36.8699	48.3259	16.6821	14.4323	15.6687	931	931	1253	427	369	405	-1.48076	2.10998e-36	1.79384e-34	down	GWHBCHG00000003	54735882	54737603	-	TbA03G066000	--	K13051 L-asparaginase / beta-aspartyl-peptidase [EC:3.5.1.1 3.4.19.5] | (RefSeq) ASPGB1; N-terminal nucleophile aminohydrolases (Ntn hydrolases) superfamily protein (A)	ko00250: Alanine, aspartate and glutamate metabolism; ko00460: Cyanoamino acid metabolism; ko01100: Metabolic pathways; ko01110: Biosynthesis of secondary metabolites	hypothetical protein LSAT_4X128420 [Lactuca sativa]	ASPGB_ARATH RecName: Full=Probable isoaspartyl peptidase/L-asparaginase 2; EC=3.4.19.5; AltName: Full=L-asparagine amidohydrolase 2; Contains: RecName: Full=Isoaspartyl peptidase/L-asparaginase 2 subunit alpha; Contains: RecName: Full=Isoaspartyl peptidase/L-asparaginase 2 subunit beta; Flags: Precursor;	A0A2J6K8U1_LACSA SubName: Full=Uncharacterized protein {ECO:0000313|EMBL:PLY71417.1};	At3g16150	GO:0005737,cytoplasm; GO:0004067,asparaginase activity; GO:0008798,beta-aspartyl-peptidase activity; GO:0016540,protein autoprocessing; GO:0003674,molecular_function; GO:0003824,catalytic activity; GO:0016787,hydrolase activity; GO:0016810,hydrolase activity, acting on carbon-nitrogen (but not peptide) bonds; GO:0016811,hydrolase activity, acting on carbon-nitrogen (but not peptide) bonds, in lin…	PF01112.18:Asparaginase	--	--	--
novel.15533	30.5741	27.1747	31.0341	73.9169	71.8435	70.1577	652	585	686	1613	1566	1546	1.18467	2.91121e-36	2.45846e-34	up	GWHBCHG00000008	945497	946739	.	--	--	--	--	--	--	A0A5N6PDX5_9ASTR SubName: Full=Uncharacterized protein {ECO:0000313|EMBL:KAD6119537.1};	--	--	--	--	--	--
TbA01G091570	90.4378	90.4662	92.7438	44.7156	44.8276	39.7486	1429	1443	1519	723	724	649	-1.17987	2.95992e-36	2.49127e-34	down	GWHBCHG00000001	72752586	72753506	-	TbA01G091570	--	K08770 ubiquitin C | (RefSeq) UBQ10; polyubiquitin 10 (A)	ko04120: Ubiquitin mediated proteolysis	hypothetical protein MIMGU_mgv1a004315mg [Erythranthe guttata]	UBIQP_AVEFA RecName: Full=Polyubiquitin; Contains: RecName: Full=Ubiquitin; Flags: Precursor;	A0A022QYC8_ERYGU SubName: Full=Uncharacterized protein {ECO:0000313|EMBL:EYU33612.1};	At4g02890	GO:0005737,cytoplasm; GO:0005634,nucleus; GO:0005575,cellular_component; GO:0005622,intracellular anatomical structure; GO:0110165,cellular anatomical entity; GO:0043226,organelle; GO:0043227,membrane-bounded organelle; GO:0043229,intracellular organelle; GO:0043231,intracellular membrane-bounded organelle	PF00240.23:Ubiquitin family	--	--	--
TbA04G047950	51.4428	48.0937	37.6471	152.954	130.93	136.477	1458	1376	1106	4436	3793	3997	1.51232	3.04317e-36	2.55283e-34	up	GWHBCHG00000004	38547281	38549156	-	TbA04G047950	--	K01623 fructose-bisphosphate aldolase, class I [EC:4.1.2.13] | (RefSeq) FBA5; Aldolase superfamily protein (A)	ko00010: Glycolysis / Gluconeogenesis; ko00030: Pentose phosphate pathway; ko00051: Fructose and mannose metabolism; ko00710: Carbon fixation in photosynthetic organisms; ko01100: Metabolic pathways; ko01110: Biosynthesis of secondary metabolites; ko01200: Carbon metabolism; ko01230: Biosynthesis of amino acids	hypothetical protein LSAT_7X116520 [Lactuca sativa]	ALFC5_ARATH RecName: Full=Fructose-bisphosphate aldolase 5, cytosolic {ECO:0000305}; Short=AtFBA5 {ECO:0000303|PubMed:22561114}; EC=4.1.2.13 {ECO:0000250|UniProtKB:Q9SJQ9};	A0A2J6KSK8_LACSA RecName: Full=Fructose-bisphosphate aldolase {ECO:0000256|ARBA:ARBA00013068, ECO:0000256|RuleBase:RU003994}; EC=4.1.2.13 {ECO:0000256|ARBA:ARBA00013068, ECO:0000256|RuleBase:RU003994};	At4g26530	GO:0005829,cytosol; GO:0004332,fructose-bisphosphate aldolase activity; GO:0003729,mRNA binding; GO:0030388,fructose 1,6-bisphosphate metabolic process; GO:0006094,gluconeogenesis; GO:0006096,glycolytic process; GO:0003674,molecular_function; GO:0003824,catalytic activity; GO:0016829,lyase activity; GO:0016830,carbon-carbon lyase activity; GO:0016832,aldehyde-lyase activity; GO:0003676,nucleic ac…	PF00274.19:Fructose-bisphosphate aldolase class-I	--	--	--
TbA07G088920	20.6533	21.2584	25.3312	10.0191	8.3274	8.1756	973	1011	1237	483	401	398	-1.43634	5.12334e-36	4.25541e-34	down	GWHBCHG00000007	71013772	71026226	-	TbA07G088920	--	K18857 alcohol dehydrogenase class-P [EC:1.1.1.1] | (RefSeq) ADH1; alcohol dehydrogenase 1 (A)	ko00010: Glycolysis / Gluconeogenesis; ko00071: Fatty acid degradation; ko00350: Tyrosine metabolism; ko00592: alpha-Linolenic acid metabolism; ko00620: Pyruvate metabolism; ko01100: Metabolic pathways; ko01110: Biosynthesis of secondary metabolites	alcohol dehydrogenase 1-like isoform X1 [Helianthus annuus]	ADH1_SOLTU RecName: Full=Alcohol dehydrogenase 1 {ECO:0000303|PubMed:2102855}; EC=1.1.1.1 {ECO:0000269|PubMed:2102855};	A0A6S7NPB4_LACSI SubName: Full=Uncharacterized protein {ECO:0000313|EMBL:CAB4103378.1};	At1g77120	GO:0005829,cytosol; GO:0004024,alcohol dehydrogenase activity, zinc-dependent; GO:0051903,S-(hydroxymethyl)glutathione dehydrogenase activity; GO:0008270,zinc ion binding; GO:0046294,formaldehyde catabolic process; GO:0003674,molecular_function; GO:0003824,catalytic activity; GO:0004022,alcohol dehydrogenase (NAD+) activity; GO:0016491,oxidoreductase activity; GO:0016614,oxidoreductase activity, …	PF00107.26:Zinc-binding dehydrogenase	--	--	--
TbA08G085640	101.908	93.1732	113.99	51.1	48.17	50.181	1869	1725	2167	959	903	951	-1.14402	7.46364e-36	6.17892e-34	down	GWHBCHG00000008	67622767	67623939	-	TbA08G085640	--	--	--	hypothetical protein LSAT_1X108561 [Lactuca sativa]	--	A0A2J6LIM8_LACSA SubName: Full=Uncharacterized protein {ECO:0000313|EMBL:PLY87189.1};	At2g42760	--	PF07939.11:Protein of unknown function (DUF1685)	--	--	--
TbA01G140390	100.448	93.382	156.298	15.8804	11.373	13.6265	2454	2303	3958	397	284	344	-3.18491	7.83346e-36	6.46388e-34	down	GWHBCHG00000001	113424742	113426257	+	TbA01G140390	--	--	--	hypothetical protein LSAT_5X103981 [Lactuca sativa]	PHO32_ARATH RecName: Full=Universal stress protein PHOS32 {ECO:0000303|PubMed:12644671}; AltName: Full=Phosphorylated protein of 32 kDa {ECO:0000303|PubMed:18285339}; Short=AtPHOS32 {ECO:0000303|PubMed:18285339}; Flags: Precursor;	A0A2J6KNB6_LACSA RecName: Full=Usp domain-containing protein {ECO:0000259|Pfam:PF00582};	At3g62550	GO:0009507,chloroplast; GO:0005829,cytosol; GO:0005634,nucleus; GO:0005886,plasma membrane; GO:0009536,plastid; GO:0005524,ATP binding; GO:0002238,response to molecule of fungal origin; GO:0000166,nucleotide binding; GO:0003674,molecular_function; GO:0005488,binding; GO:0017076,purine nucleotide binding; GO:0030554,adenyl nucleotide binding; GO:0032553,ribonucleotide binding; GO:0032555,purine ri…	PF00582.26:Universal stress protein family	--	--	--
novel.15498	93.4111	96.3583	98.7474	40.5815	33.994	43.3764	992	1033	1087	441	369	476	-1.38766	1.39405e-35	1.14657e-33	down	GWHBCHG00000008	623373	625510	+	--	--	--	--	hypothetical protein Ccrd_023100 [Cynara cardunculus var. scolymus]	--	A0A6S7M3L4_LACSI SubName: Full=Uncharacterized protein {ECO:0000313|EMBL:CAB4078333.1};	--	--	--	--	--	--
TbA07G099110	3.4713	3.7392	3.9829	10.7039	11.7051	11.1054	206	224	245	650	710	681	1.48472	1.61223e-35	1.32172e-33	up	GWHBCHG00000007	79801853	79805395	+	TbA07G099110	--	K23136 fraxetin 5-hydroxylase [EC:1.14.14.164] | (RefSeq) CYP82C4; cytochrome P450, family 82, subfamily C, polypeptide 4 (A)	ko00999: Biosynthesis of various plant secondary metabolites; ko01110: Biosynthesis of secondary metabolites	hypothetical protein LSAT_6X113220 [Lactuca sativa]	C82A3_SOYBN RecName: Full=Cytochrome P450 82A3; EC=1.14.-.-; AltName: Full=Cytochrome P450 CP6;	A0A6S7PAA5_LACSI SubName: Full=Uncharacterized protein {ECO:0000313|EMBL:CAB4103821.1};	At4g31940	GO:0016020,membrane; GO:0020037,heme binding; GO:0005506,iron ion binding; GO:0004497,monooxygenase activity; GO:0016705,oxidoreductase activity, acting on paired donors, with incorporation or reduction of molecular oxygen; GO:0098542,defense response to other organism; GO:0003674,molecular_function; GO:0005488,binding; GO:0046906,tetrapyrrole binding; GO:0097159,organic cyclic compound binding; …	PF00067.22:Cytochrome P450	--	--	--
TbA02G111350	125.25	120.874	118.242	271.861	249.973	259.98	3451	3362	3377	7665	7040	7402	1.00222	1.76327e-35	1.44086e-33	up	GWHBCHG00000002	92040566	92042679	+	TbA02G111350	--	K12135 zinc finger protein CONSTANS | (RefSeq) CO; B-box type zinc finger protein with CCT domain-containing protein (A)	ko04712: Circadian rhythm - plant	hypothetical protein LSAT_2X86121 [Lactuca sativa]	COL2_ARATH RecName: Full=Zinc finger protein CONSTANS-LIKE 2;	A0A6S7MBE9_LACSI SubName: Full=Uncharacterized protein {ECO:0000313|EMBL:CAB4084511.1};	At3g02380	GO:0005634,nucleus; GO:0003677,DNA binding; GO:0003700,DNA-binding transcription factor activity; GO:0008270,zinc ion binding; GO:0009658,chloroplast organization; GO:0009909,regulation of flower development; GO:0003674,molecular_function; GO:0003676,nucleic acid binding; GO:0005488,binding; GO:0097159,organic cyclic compound binding; GO:1901363,heterocyclic compound binding; GO:0140110,transcrip…	PF06203.14:CCT motif	C2C2-CO-like	TF	C2C2->C2C2-CO-like
TbA05G094660	132.465	127.948	103.965	47.4294	46.1742	48.719	1684	1642	1370	617	600	640	-1.4593	1.93485e-35	1.57596e-33	down	GWHBCHG00000005	76509563	76511191	+	TbA05G094660	--	--	--	hypothetical protein LSAT_8X52240 [Lactuca sativa]	--	A0A6S7L3E7_LACSI SubName: Full=Uncharacterized protein {ECO:0000313|EMBL:CAB4074668.1};	--	--	--	--	--	--
TbA05G116590	5.4947	6.4263	5.9315	1.2064	1.1841	0.9604	227	268	254	51	50	41	-2.5119	2.24872e-35	1.82573e-33	down	GWHBCHG00000005	94007839	94017955	-	TbA05G116590	--	--	--	hypothetical protein LSAT_8X29200 [Lactuca sativa]	--	A0A6S7P212_LACSI RecName: Full=MFS domain-containing protein {ECO:0000259|PROSITE:PS50850};	At2g16990	GO:0016021,integral component of membrane; GO:0022857,transmembrane transporter activity; GO:0006817,phosphate ion transport; GO:0003674,molecular_function; GO:0005215,transporter activity; GO:0006810,transport; GO:0006811,ion transport; GO:0006820,anion transport; GO:0008150,biological_process; GO:0015698,inorganic anion transport; GO:0051179,localization; GO:0051234,establishment of localizatio…	PF07690.16:Major Facilitator Superfamily	--	--	--
novel.9983	9.9731	12.1685	13.4348	33.5172	33.763	31.2786	328	404	458	1128	1135	1063	1.37487	2.62471e-35	2.12417e-33	up	GWHBCHG00000005	4616157	4624102	+	--	--	K08235 xyloglucan:xyloglucosyl transferase [EC:2.4.1.207] | (RefSeq) XTR6; xyloglucan endotransglycosylase 6 (A)	--	hypothetical protein LSAT_8X67301 [Lactuca sativa]	XTH23_ARATH RecName: Full=Probable xyloglucan endotransglucosylase/hydrolase protein 23; Short=At-XTH23; Short=XTH-23; EC=2.4.1.207; Flags: Precursor;	A0A6S7P704_LACSI RecName: Full=Xyloglucan endotransglucosylase/hydrolase {ECO:0000256|RuleBase:RU361120}; EC=2.4.1.207 {ECO:0000256|RuleBase:RU361120};	At4g25810	GO:0048046,apoplast; GO:0005618,cell wall; GO:0005794,Golgi apparatus; GO:0004553,hydrolase activity, hydrolyzing O-glycosyl compounds; GO:0016762,xyloglucan:xyloglucosyl transferase activity; GO:0042546,cell wall biogenesis; GO:0071555,cell wall organization; GO:0010411,xyloglucan metabolic process; GO:0003674,molecular_function; GO:0003824,catalytic activity; GO:0016787,hydrolase activity; GO:0…	PF00722.21:Glycosyl hydrolases family 16	--	--	--
TbA06G101370	19.0543	19.1075	14.2672	50.4109	54.2278	51.3043	813	823	631	2201	2365	2262	1.46871	3.15242e-35	2.54308e-33	up	GWHBCHG00000006	7870891	7874541	+	TbA06G101370	--	K23872 putative homogalacturonan methyltransferase [EC:2.1.1.-] | (RefSeq) QUA3; S-adenosyl-L-methionine-dependent methyltransferases superfamily protein (A)	--	hypothetical protein LSAT_3X26661 [Lactuca sativa]	PMTL_ARATH RecName: Full=Probable methyltransferase PMT21; EC=2.1.1.-; AltName: Full=Protein EARLY-RESPONSIVE TO DEHYDRATION 3;	A0A2J6LTV3_LACSA RecName: Full=Methyltransferase {ECO:0000256|RuleBase:RU366043}; EC=2.1.1.- {ECO:0000256|RuleBase:RU366043};	At1g31850	GO:0005737,cytoplasm; GO:0005789,endoplasmic reticulum membrane; GO:0005768,endosome; GO:0005794,Golgi apparatus; GO:0000138,Golgi trans cisterna; GO:0016021,integral component of membrane; GO:0005802,trans-Golgi network; GO:0008168,methyltransferase activity; GO:0032259,methylation; GO:0003674,molecular_function; GO:0003824,catalytic activity; GO:0016740,transferase activity; GO:0016741,transfer…	PF03141.16:Putative S-adenosyl-L-methionine-dependent methyltransferase	--	--	--
novel.14246	424.533	370.598	468.376	1062.51	907.709	978.796	5397	4756	6172	13822	11795	12858	1.12783	3.42045e-35	2.74179e-33	up	GWHBCHG00000007	24282675	24283588	+	--	--	--	--	EG45-like domain containing protein [Helianthus annuus]	EGC_CITJA RecName: Full=EG45-like domain containing protein; AltName: Full=Blight-associated protein p12; AltName: Full=Plant natriuretic peptide; Short=PNP; Flags: Precursor;	A0A2U1PQ08_ARTAN SubName: Full=Barwin-related endoglucanase {ECO:0000313|EMBL:PWA87839.1};	At4g30380	GO:0048046,apoplast; GO:0009627,systemic acquired resistance; GO:0006950,response to stress; GO:0006952,defense response; GO:0008150,biological_process; GO:0009605,response to external stimulus; GO:0009607,response to biotic stimulus; GO:0043207,response to external biotic stimulus; GO:0044419,biological process involved in interspecies interaction between organisms; GO:0050896,response to stimul…	PF03330.18:Lytic transglycolase	--	--	--
TbA03G020230	6.4166	7.4431	7.6681	1.8407	1.539	2.0832	310	363	384	91	76	104	-2.07429	4.03474e-35	3.22396e-33	down	GWHBCHG00000003	92875362	92878662	+	TbA03G020230	--	K01568 pyruvate decarboxylase [EC:4.1.1.1] | (RefSeq) Thiamine pyrophosphate dependent pyruvate decarboxylase family protein (A)	ko00010: Glycolysis / Gluconeogenesis; ko01100: Metabolic pathways; ko01110: Biosynthesis of secondary metabolites	hypothetical protein LSAT_4X50141 [Lactuca sativa]	PDC1_PEA RecName: Full=Pyruvate decarboxylase 1; Short=PDC; EC=4.1.1.1;	A0A2J6MC69_LACSA RecName: Full=Pyruvate decarboxylase {ECO:0000256|ARBA:ARBA00013202}; EC=4.1.1.1 {ECO:0000256|ARBA:ARBA00013202};	At5g01320	GO:0000287,magnesium ion binding; GO:0004737,pyruvate decarboxylase activity; GO:0030976,thiamine pyrophosphate binding; GO:0003674,molecular_function; GO:0005488,binding; GO:0043167,ion binding; GO:0043169,cation binding; GO:0046872,metal ion binding; GO:0003824,catalytic activity; GO:0016829,lyase activity; GO:0016830,carbon-carbon lyase activity; GO:0016831,carboxy-lyase activity; GO:0019842,v…	PF02776.18:Thiamine pyrophosphate enzyme, N-terminal TPP binding domain	--	--	--
TbA06G019180	17.1284	20.0065	14.4692	52.631	54.6908	51.3358	402	474	352	1264	1312	1245	1.51858	5.48021e-35	4.35142e-33	up	GWHBCHG00000006	71005524	71017492	+	TbA06G019180	--	K14379 tartrate-resistant acid phosphatase type 5 [EC:3.1.3.2] | (RefSeq) PAP8; purple acid phosphatase 8 (A)	ko00740: Riboflavin metabolism; ko01100: Metabolic pathways	hypothetical protein LSAT_3X103780 [Lactuca sativa]	PPA8_ARATH RecName: Full=Purple acid phosphatase 8; EC=3.1.3.2; Flags: Precursor;	A0A6S7MM92_LACSI RecName: Full=Purple acid phosphatase {ECO:0000256|PIRNR:PIRNR000898}; EC=3.1.3.2 {ECO:0000256|PIRNR:PIRNR000898};	At3g17790	GO:0005576,extracellular region; GO:0003993,acid phosphatase activity; GO:0008199,ferric iron binding; GO:0008198,ferrous iron binding; GO:0016311,dephosphorylation; GO:0003674,molecular_function; GO:0003824,catalytic activity; GO:0016787,hydrolase activity; GO:0016788,hydrolase activity, acting on ester bonds; GO:0016791,phosphatase activity; GO:0042578,phosphoric ester hydrolase activity; GO:00…	PF00149.28:Calcineurin-like phosphoesterase	--	--	--
TbA06G036210	7.5881	7.0622	8.1471	21.0802	22.0617	22.4446	248	233	276	705	737	758	1.42716	5.70709e-35	4.51737e-33	up	GWHBCHG00000006	58004951	58007392	-	TbA06G036210	--	K01246 DNA-3-methyladenine glycosylase I [EC:3.2.2.20] | (RefSeq) DNA glycosylase superfamily protein (A)	ko03410: Base excision repair	hypothetical protein LSAT_3X103621 [Lactuca sativa]	--	A0A6S7MN14_LACSI SubName: Full=Uncharacterized protein {ECO:0000313|EMBL:CAB4089265.1};	At3g12710	GO:0008725,DNA-3-methyladenine glycosylase activity; GO:0006284,base-excision repair; GO:0003674,molecular_function; GO:0003824,catalytic activity; GO:0003905,alkylbase DNA N-glycosylase activity; GO:0016787,hydrolase activity; GO:0016798,hydrolase activity, acting on glycosyl bonds; GO:0016799,hydrolase activity, hydrolyzing N-glycosyl compounds; GO:0019104,DNA N-glycosylase activity; GO:0043733…	PF03352.13:Methyladenine glycosylase	--	--	--
TbA04G013540	17.7827	14.6798	16.611	48.6861	43.7239	53.9035	378	315	366	1059	950	1184	1.4779	8.33007e-35	6.55247e-33	up	GWHBCHG00000004	67196313	67197620	+	TbA04G013540	--	--	--	hypothetical protein LSAT_7X84461 [Lactuca sativa]	--	A0A2J6LVZ3_LACSA SubName: Full=Uncharacterized protein {ECO:0000313|EMBL:PLY91507.1};	At1g10020	--	PF06219.12:Protein of unknown function (DUF1005)	--	--	--
TbA06G106780	15.1191	12.9695	12.8263	4.793	4.7587	5.0994	746	646	656	242	240	260	-1.58228	9.52705e-35	7.47075e-33	down	GWHBCHG00000006	3393363	3399526	+	TbA06G106780	--	--	--	hypothetical protein LSAT_3X13640 [Lactuca sativa]	OPT7_ARATH RecName: Full=Oligopeptide transporter 7; Short=AtOPT7;	A0A6S7MF61_LACSI SubName: Full=Uncharacterized protein {ECO:0000313|EMBL:CAB4086496.1};	At4g10770	GO:0005887,integral component of plasma membrane; GO:0016020,membrane; GO:0035673,oligopeptide transmembrane transporter activity; GO:0015031,protein transport; GO:0003674,molecular_function; GO:0005215,transporter activity; GO:0008509,anion transmembrane transporter activity; GO:0015075,ion transmembrane transporter activity; GO:0022857,transmembrane transporter activity; GO:0042887,amide transm…	PF03169.15:OPT oligopeptide transporter protein	--	--	--
novel.4088	44.9052	45.4667	47.6803	19.7341	22.6694	23.2851	1312	1341	1444	590	677	703	-1.16982	1.01751e-34	7.94789e-33	down	GWHBCHG00000002	64917670	64919458	+	--	--	--	--	--	--	A0A2P2J7Q6_RHIMU SubName: Full=Uncharacterized protein {ECO:0000313|EMBL:MBW89503.1};	--	GO:0016021,integral component of membrane; GO:0005575,cellular_component; GO:0016020,membrane; GO:0031224,intrinsic component of membrane; GO:0110165,cellular anatomical entity	--	--	--	--
TbA07G105360	11.5925	10.7583	10.7324	3.1999	4.0789	3.8576	570	534	547	161	205	196	-1.67122	1.01985e-34	7.94789e-33	down	GWHBCHG00000007	84765399	84768868	+	TbA07G105360	--	K11584 serine/threonine-protein phosphatase 2A regulatory subunit B' | (RefSeq) ATB'_ALPHA; Protein phosphatase 2A regulatory B subunit family protein (A)	ko03015: mRNA surveillance pathway	hypothetical protein LSAT_5X11840 [Lactuca sativa]	2A5A_ARATH RecName: Full=Serine/threonine protein phosphatase 2A 57 kDa regulatory subunit B' alpha isoform; Short=AtB' alpha; Short=PP2A, B' subunit, alpha isoform;	A0A2J6KBI8_LACSA SubName: Full=Uncharacterized protein {ECO:0000313|EMBL:PLY72413.1};	At5g03470	GO:0005737,cytoplasm; GO:0005634,nucleus; GO:0000159,protein phosphatase type 2A complex; GO:0019888,protein phosphatase regulator activity; GO:0009742,brassinosteroid mediated signaling pathway; GO:0009554,megasporogenesis; GO:0051177,meiotic sister chromatid cohesion; GO:0009556,microsporogenesis; GO:0042325,regulation of phosphorylation; GO:0003674,molecular_function; GO:0019208,phosphatase re…	PF01603.20:Protein phosphatase 2A regulatory B subunit (B56 family)	--	--	--
TbA03G049100	21.0036	20.8247	21.9426	11.6837	11.2619	10.5215	2268	2270	2456	1291	1243	1174	-1.02776	1.26178e-34	9.80308e-33	down	GWHBCHG00000003	68257481	68264868	-	TbA03G049100	--	K03695 ATP-dependent Clp protease ATP-binding subunit ClpB | (RefSeq) HSP101; heat shock protein 101 (A)	--	hypothetical protein LSAT_4X110600 [Lactuca sativa]	CLPB1_ARATH RecName: Full=Chaperone protein ClpB1; AltName: Full=ATP-dependent Clp protease ATP-binding subunit ClpB homolog 1; AltName: Full=Casein lytic proteinase B1; AltName: Full=Heat shock protein 101; AltName: Full=Protein DEFECTIVE IN LONG-TERM ACQUIRED THERMOTOLERANCE {ECO:0000303|PubMed:23439916};	A0A2J6M068_LACSA RecName: Full=Clp R domain-containing protein {ECO:0000259|PROSITE:PS51903};	At1g74310	GO:0009941,chloroplast envelope; GO:0009570,chloroplast stroma; GO:0005737,cytoplasm; GO:0005829,cytosol; GO:0005634,nucleus; GO:0005524,ATP binding; GO:0016887,ATPase activity; GO:0034605,cellular response to heat; GO:0071456,cellular response to hypoxia; GO:0045727,positive regulation of translation; GO:0043335,protein unfolding; GO:0009408,response to heat; GO:0000166,nucleotide binding; GO:00…	PF07724.14:AAA domain (Cdc48 subfamily)	--	--	--
novel.1110	32.869	36.5641	35.891	14.7519	14.1967	14.42	675	758	764	310	298	306	-1.3777	2.02262e-34	1.5666e-32	down	GWHBCHG00000001	43075814	43087275	+	--	--	--	--	putative Opie4 pol protein [Zea mays]	POLR2_ARATH RecName: Full=Retrovirus-related Pol polyprotein from transposon RE2; AltName: Full=Retro element 2 {ECO:0000303|PubMed:10689195}; Short=AtRE2 {ECO:0000303|PubMed:10689195}; Includes: RecName: Full=Protease RE2; EC=3.4.23.-; Includes: RecName: Full=Reverse transcriptase RE2; EC=2.7.7.49; Includes: RecName: Full=Endonuclease RE2;	A0A2U1QMV3_ARTAN SubName: Full=Retrovirus-related Pol polyprotein from transposon TNT 1-94 {ECO:0000313|EMBL:PWA99321.1};	At3g29775	GO:0004190,aspartic-type endopeptidase activity; GO:0004519,endonuclease activity; GO:0046872,metal ion binding; GO:0003676,nucleic acid binding; GO:0003964,RNA-directed DNA polymerase activity; GO:0015074,DNA integration; GO:0006310,DNA recombination; GO:0003674,molecular_function; GO:0003824,catalytic activity; GO:0004175,endopeptidase activity; GO:0008233,peptidase activity; GO:0016787,hydrola…	PF07727.14:Reverse transcriptase (RNA-dependent DNA polymerase)	--	--	--
TbA07G011700	385.006	365.182	449.181	220.85	201.589	212.456	6024	5768	7285	3536	3224	3435	-1.01243	2.52112e-34	1.9408e-32	down	GWHBCHG00000007	9144901	9146195	-	TbA07G011700	--	--	--	hypothetical protein LSAT_7X20981 [Lactuca sativa]	DRMH1_ARATH RecName: Full=Dormancy-associated protein homolog 1 {ECO:0000303|PubMed:15908603}; AltName: Full=Auxin-repressed protein 1 {ECO:0000303|PubMed:23065269}; Short=AtARP1 {ECO:0000303|PubMed:23065269}; AltName: Full=DRM1 homolog 1 {ECO:0000303|PubMed:15908603}; AltName: Full=Dormancy-associated protein 2 {ECO:0000303|PubMed:24442277}; Short=AtDRM2 {ECO:0000303|PubMed:24442277};	A0A2J6K929_LACSA SubName: Full=Uncharacterized protein {ECO:0000313|EMBL:PLY71549.1};	At2g33830	GO:0005829,cytosol; GO:0005783,endoplasmic reticulum; GO:0007275,multicellular organism development; GO:0009617,response to bacterium; GO:0008150,biological_process; GO:0032501,multicellular organismal process; GO:0032502,developmental process; GO:0048856,anatomical structure development; GO:0009605,response to external stimulus; GO:0009607,response to biotic stimulus; GO:0043207,response to exte…	PF05564.12:Dormancy/auxin associated protein	--	--	--
TbA07G100380	4.086	4.8736	7.3609	0.8556	0.7954	0.5649	196	236	366	42	39	28	-2.96959	2.64225e-34	2.02787e-32	down	GWHBCHG00000007	80824161	80841793	+	TbA07G100380	--	K18857 alcohol dehydrogenase class-P [EC:1.1.1.1] | (RefSeq) ADH1; alcohol dehydrogenase 1 (A)	ko00010: Glycolysis / Gluconeogenesis; ko00071: Fatty acid degradation; ko00350: Tyrosine metabolism; ko00592: alpha-Linolenic acid metabolism; ko00620: Pyruvate metabolism; ko01100: Metabolic pathways; ko01110: Biosynthesis of secondary metabolites	alcohol dehydrogenase 1-like isoform X1 [Helianthus annuus]	ADH2_SOLTU RecName: Full=Alcohol dehydrogenase 2; EC=1.1.1.1 {ECO:0000250|UniProtKB:P06525};	A0A251UTE2_HELAN SubName: Full=Putative alcohol dehydrogenase 1 {ECO:0000313|EMBL:OTG26657.1};	At1g77120	GO:0005829,cytosol; GO:0004024,alcohol dehydrogenase activity, zinc-dependent; GO:0051903,S-(hydroxymethyl)glutathione dehydrogenase activity; GO:0008270,zinc ion binding; GO:0046294,formaldehyde catabolic process; GO:0003674,molecular_function; GO:0003824,catalytic activity; GO:0004022,alcohol dehydrogenase (NAD+) activity; GO:0016491,oxidoreductase activity; GO:0016614,oxidoreductase activity, …	PF00107.26:Zinc-binding dehydrogenase	MADS-M-type	TF	MADS->MADS-M-type
TbA02G099500	123.643	124.749	108.894	55.7774	49.9794	53.5415	1837	1871	1677	848	759	822	-1.26603	3.02081e-34	2.31137e-32	down	GWHBCHG00000002	81902159	81903775	-	TbA02G099500	--	--	--	hypothetical protein LSAT_2X60560 [Lactuca sativa]	--	A0A6S7M8B5_LACSI SubName: Full=Uncharacterized protein {ECO:0000313|EMBL:CAB4083669.1};	--	--	--	--	--	--
TbA02G120360	42.8626	37.5876	51.9714	115.787	104.328	110.386	1281	1134	1610	3541	3187	3409	1.22591	3.12801e-34	2.38617e-32	up	GWHBCHG00000002	98999846	99004189	-	TbA02G120360	--	K07407 alpha-galactosidase [EC:3.2.1.22] | (RefSeq) AGAL2; alpha-galactosidase 2 (A)	ko00052: Galactose metabolism; ko00561: Glycerolipid metabolism; ko00600: Sphingolipid metabolism; ko00603: Glycosphingolipid biosynthesis - globo and isoglobo series; ko01100: Metabolic pathways	hypothetical protein LSAT_2X107701 [Lactuca sativa]	AGAL2_ARATH RecName: Full=Alpha-galactosidase 2 {ECO:0000303|PubMed:15034167}; Short=AtAGAL2 {ECO:0000303|PubMed:15034167}; EC=3.2.1.22 {ECO:0000250|UniProtKB:Q9FXT4}; AltName: Full=Alpha-D-galactoside galactohydrolase 2 {ECO:0000305}; AltName: Full=Melibiase {ECO:0000305}; Flags: Precursor;	A0A6S7MBN6_LACSI RecName: Full=Alpha-galactosidase {ECO:0000256|ARBA:ARBA00012755, ECO:0000256|RuleBase:RU361168}; EC=3.2.1.22 {ECO:0000256|ARBA:ARBA00012755, ECO:0000256|RuleBase:RU361168}; AltName: Full=Melibiase {ECO:0000256|RuleBase:RU361168};	At5g08380	GO:0048046,apoplast; GO:0009505,plant-type cell wall; GO:0099503,secretory vesicle; GO:0004557,alpha-galactosidase activity; GO:0052692,raffinose alpha-galactosidase activity; GO:0005975,carbohydrate metabolic process; GO:0071555,cell wall organization; GO:0009965,leaf morphogenesis; GO:0009911,positive regulation of flower development; GO:0009620,response to fungus; GO:0003674,molecular_function…	PF16499.5:Alpha galactosidase A	--	--	--
TbA06G103160	15.6319	15.2112	14.6005	6.251	6.0596	4.8523	848	833	821	347	336	272	-1.50432	4.57399e-34	3.47871e-32	down	GWHBCHG00000006	6448109	6452720	+	TbA06G103160	--	K03695 ATP-dependent Clp protease ATP-binding subunit ClpB | (RefSeq) CLPB4; casein lytic proteinase B4 (A)	--	hypothetical protein LSAT_3X21960 [Lactuca sativa]	CLPB3_ORYSJ RecName: Full=Chaperone protein ClpB3, mitochondrial; AltName: Full=ATP-dependent Clp protease ATP-binding subunit ClpB homolog 3; AltName: Full=Casein lytic proteinase B3; Flags: Precursor;	A0A6S7MGA5_LACSI RecName: Full=Clp R domain-containing protein {ECO:0000259|PROSITE:PS51903};	At2g25140	GO:0005737,cytoplasm; GO:0005739,mitochondrion; GO:0005524,ATP binding; GO:0016887,ATPase activity; GO:0034605,cellular response to heat; GO:0042026,protein refolding; GO:0000166,nucleotide binding; GO:0003674,molecular_function; GO:0005488,binding; GO:0017076,purine nucleotide binding; GO:0030554,adenyl nucleotide binding; GO:0032553,ribonucleotide binding; GO:0032555,purine ribonucleotide bindi…	PF07724.14:AAA domain (Cdc48 subfamily)	--	--	--
TbA07G103710	84.8208	83.2953	74.2803	41.1549	41.0626	41.5901	5994	5942	5441	2976	2966	3037	-1.07068	8.83311e-34	6.65779e-32	down	GWHBCHG00000007	83419551	83423943	+	TbA07G103710	--	K18875 enhanced disease susceptibility 1 protein | (RefSeq) EDS1; alpha/beta-Hydrolases superfamily protein (A)	ko04626: Plant-pathogen interaction	hypothetical protein LSAT_5X18201 [Lactuca sativa]	EDS1C_ARATH RecName: Full=Protein EDS1 {ECO:0000305}; AltName: Full=Enhanced disease susceptibility 1 {ECO:0000303|PubMed:10077677};	A0A6S7NFH2_LACSI RecName: Full=RING-type domain-containing protein {ECO:0000259|PROSITE:PS50089};	At3g48070	GO:0005737,cytoplasm; GO:0005783,endoplasmic reticulum; GO:0005634,nucleus; GO:0016298,lipase activity; GO:0042803,protein homodimerization activity; GO:0010618,aerenchyma formation; GO:0050829,defense response to Gram-negative bacterium; GO:0060866,leaf abscission; GO:0006629,lipid metabolic process; GO:0009626,plant-type hypersensitive response; GO:0010942,positive regulation of cell death; GO:…	PF14570.6:RING/Ubox like zinc-binding domain	--	--	--
TbA06G018030	120.145	123.646	99.9687	50.7042	51.6611	52.6328	3265	3392	2816	1410	1435	1478	-1.25187	1.19438e-33	8.97559e-32	down	GWHBCHG00000006	72129973	72132255	-	TbA06G018030	--	K11812 tryptophan N-monooxygenase [EC:1.14.14.156] | (RefSeq) CYP79B2; cytochrome P450, family 79, subfamily B, polypeptide 2 (A)	ko00380: Tryptophan metabolism; ko00966: Glucosinolate biosynthesis; ko01100: Metabolic pathways; ko01110: Biosynthesis of secondary metabolites; ko01210: 2-Oxocarboxylic acid metabolism	hypothetical protein LSAT_3X111220 [Lactuca sativa]	C79D3_LOTJA RecName: Full=Isoleucine N-monooxygenase 1; EC=1.14.14.39 {ECO:0000269|PubMed:15122013}; AltName: Full=Cytochrome P450 79D3;	A0A2J6LQQ4_LACSA SubName: Full=Uncharacterized protein {ECO:0000313|EMBL:PLY89657.1};	At4g39950	GO:0005783,endoplasmic reticulum; GO:0016021,integral component of membrane; GO:0020037,heme binding; GO:0005506,iron ion binding; GO:0102001,isoleucine N-monooxygenase (oxime forming) activity; GO:0004497,monooxygenase activity; GO:0019756,cyanogenic glycoside biosynthetic process; GO:0003674,molecular_function; GO:0005488,binding; GO:0046906,tetrapyrrole binding; GO:0097159,organic cyclic compo…	PF00067.22:Cytochrome P450	--	--	--
TbA06G091520	32.7621	33.6082	31.6546	15.6692	16.2444	15.0132	1322	1369	1324	647	670	626	-1.16231	1.91368e-33	1.4296e-31	down	GWHBCHG00000006	15555729	15561490	+	TbA06G091520	--	K10999 cellulose synthase A [EC:2.4.1.12] | (RefSeq) IRX3; Cellulose synthase family protein (A)	--	hypothetical protein LSAT_3X49981 [Lactuca sativa]	CSLG3_ARATH RecName: Full=Cellulose synthase-like protein G3; Short=AtCslG3; EC=2.4.1.-;	A0A6S7M2B4_LACSI SubName: Full=Uncharacterized protein {ECO:0000313|EMBL:CAB4077033.1};	At4g24000	GO:0000139,Golgi membrane; GO:0016021,integral component of membrane; GO:0005886,plasma membrane; GO:0005802,trans-Golgi network; GO:0016760,cellulose synthase (UDP-forming) activity; GO:0051753,mannan synthase activity; GO:0071555,cell wall organization; GO:0030244,cellulose biosynthetic process; GO:0009833,plant-type primary cell wall biogenesis; GO:0003674,molecular_function; GO:0003824,cataly…	PF03552.14:Cellulose synthase	--	--	--
TbA01G021300	22.0349	23.343	21.5312	9.1061	8.3958	9.8124	778	832	788	329	303	358	-1.3916	3.59614e-33	2.67854e-31	down	GWHBCHG00000001	17285913	17288062	+	TbA01G021300	--	--	--	hypothetical protein LSAT_6X30461 [Lactuca sativa]	LOFG2_ARATH RecName: Full=Probable E3 ubiquitin-protein ligase LOG2; EC=2.3.2.27; AltName: Full=Probable RING-type E3 ubiquitin transferase LOG2 {ECO:0000305}; AltName: Full=Protein LOSS OF GDU2; AltName: Full=RING finger protein 215;	A0A2J6JRA3_LACSA RecName: Full=RING-type domain-containing protein {ECO:0000259|PROSITE:PS50089};	At3g09770	GO:0005886,plasma membrane; GO:0046872,metal ion binding; GO:0061630,ubiquitin protein ligase activity; GO:0004842,ubiquitin-protein transferase activity; GO:1901527,abscisic acid-activated signaling pathway involved in stomatal movement; GO:0080144,amino acid homeostasis; GO:0016567,protein ubiquitination; GO:0009737,response to abscisic acid; GO:0003674,molecular_function; GO:0005488,binding; G…	PF13920.6:Zinc finger, C3HC4 type (RING finger)	--	--	--
TbA06G106570	18.9296	19.3734	17.0177	6.541	6.2755	5.0942	543	561	506	192	184	151	-1.72739	3.81746e-33	2.83502e-31	down	GWHBCHG00000006	3557994	3559748	+	TbA06G106570	--	K01761 methionine-gamma-lyase [EC:4.4.1.11] | (RefSeq) MGL; methionine gamma-lyase (A)	ko00270: Cysteine and methionine metabolism; ko00450: Selenocompound metabolism; ko01100: Metabolic pathways	hypothetical protein LSAT_3X14340 [Lactuca sativa]	MGL_ARATH RecName: Full=Methionine gamma-lyase; Short=AtMGL; EC=4.4.1.11; AltName: Full=L-methioninase;	A0A6S7MFA7_LACSI SubName: Full=Uncharacterized protein {ECO:0000313|EMBL:CAB4086527.1};	At1g64660	GO:0005737,cytoplasm; GO:0005829,cytosol; GO:0016846,carbon-sulfur lyase activity; GO:0004123,cystathionine gamma-lyase activity; GO:0018826,methionine gamma-lyase activity; GO:0030170,pyridoxal phosphate binding; GO:0009970,cellular response to sulfate starvation; GO:0042631,cellular response to water deprivation; GO:0019343,cysteine biosynthetic process via cystathionine; GO:0019458,methionine …	PF01053.20:Cys/Met metabolism PLP-dependent enzyme	--	--	--
TbA01G020100	12.4202	12.3783	13.4372	6.1793	6.4919	6.359	1153	1160	1293	587	616	610	-1.10409	4.04303e-33	2.98498e-31	down	GWHBCHG00000001	16303555	16310931	+	TbA01G020100	--	K10773 endonuclease III [EC:4.2.99.18] | (RefSeq) DNA glycosylase superfamily protein (A)	ko03410: Base excision repair	hypothetical protein LSAT_6X27040 [Lactuca sativa]	ROS1_ARATH RecName: Full=DNA glycosylase/AP lyase ROS1 {ECO:0000305}; EC=4.2.99.18 {ECO:0000269|PubMed:25240767}; AltName: Full=DEMETER-like protein 1 {ECO:0000303|PubMed:12150995}; AltName: Full=Protein REPRESSOR OF SILENCING 1 {ECO:0000303|PubMed:12526807}; Short=Protein ROS1 {ECO:0000303|PubMed:12526807};	A0A2J6JP20_LACSA RecName: Full=ENDO3c domain-containing protein {ECO:0000259|SMART:SM00478};	At3g10010	GO:0005730,nucleolus; GO:0005634,nucleus; GO:0051539,4 iron, 4 sulfur cluster binding; GO:0140078,class I DNA-(apurinic or apyrimidinic site) endonuclease activity; GO:0003677,DNA binding; GO:0019104,DNA N-glycosylase activity; GO:0003906,DNA-(apurinic or apyrimidinic site) endonuclease activity; GO:0046872,metal ion binding; GO:0006284,base-excision repair; GO:0006342,chromatin silencing; GO:005…	PF15628.6:RRM in Demeter	--	--	--
TbA02G091060	9.9587	8.9367	9.6641	29.7687	31.2349	30.7265	170	154	171	520	545	542	1.58523	4.07443e-33	2.99939e-31	up	GWHBCHG00000002	75259798	75261310	+	TbA02G091060	--	K01802 peptidylprolyl isomerase [EC:5.2.1.8] | (RefSeq) FKBP-like peptidyl-prolyl cis-trans isomerase family protein (A)	--	hypothetical protein LSAT_2X34361 [Lactuca sativa]	FK163_ARATH RecName: Full=Peptidyl-prolyl cis-trans isomerase FKBP16-3, chloroplastic; Short=PPIase FKBP16-3; EC=5.2.1.8; AltName: Full=FK506-binding protein 16-3; Short=AtFKBP16-3; AltName: Full=Immunophilin FKBP16-3; AltName: Full=Rotamase; Flags: Precursor;	A0A2J6JXP6_LACSA RecName: Full=Peptidylprolyl isomerase {ECO:0000256|PROSITE-ProRule:PRU00277}; EC=5.2.1.8 {ECO:0000256|PROSITE-ProRule:PRU00277};	At2g43560	GO:0009507,chloroplast; GO:0009570,chloroplast stroma; GO:0009534,chloroplast thylakoid; GO:0009543,chloroplast thylakoid lumen; GO:0005829,cytosol; GO:0009579,thylakoid; GO:0031977,thylakoid lumen; GO:0003755,peptidyl-prolyl cis-trans isomerase activity; GO:0003674,molecular_function; GO:0003824,catalytic activity; GO:0016853,isomerase activity; GO:0016859,cis-trans isomerase activity; GO:014009…	PF00254.28:FKBP-type peptidyl-prolyl cis-trans isomerase	--	--	--
TbA03G120770	44.7335	51.9205	44.7628	19.7556	20.4114	20.8171	967	1133	1003	437	451	465	-1.31315	4.29933e-33	3.15576e-31	down	GWHBCHG00000003	11262553	11266162	-	TbA03G120770	--	--	--	hypothetical protein LSAT_4X162940 [Lactuca sativa]	--	A0A2J6JJB8_LACSA SubName: Full=Uncharacterized protein {ECO:0000313|EMBL:PLY62909.1};	At4g37300	--	--	--	--	--
TbA01G007080	16.7569	16.5684	17.5916	6.7284	6.3361	6.3283	533	532	580	219	206	208	-1.49012	4.45976e-33	3.26403e-31	down	GWHBCHG00000001	5539232	5542243	-	TbA01G007080	--	K14709 solute carrier family 39 (zinc transporter), member 1/2/3 | (RefSeq) IRT3; iron regulated transporter 3 (A)	--	hypothetical protein LSAT_6X13481 [Lactuca sativa]	IRT3_ARATH RecName: Full=Fe(2+) transport protein 3, chloroplastic; AltName: Full=Fe(II) transport protein 3; AltName: Full=Iron-regulated transporter 3; Flags: Precursor;	A0A6S7NXT6_LACSI SubName: Full=Uncharacterized protein {ECO:0000313|EMBL:CAB4101049.1};	At1g60960	GO:0009535,chloroplast thylakoid membrane; GO:0016021,integral component of membrane; GO:0016020,membrane; GO:0005886,plasma membrane; GO:0005774,vacuolar membrane; GO:0005381,iron ion transmembrane transporter activity; GO:0005385,zinc ion transmembrane transporter activity; GO:0055072,iron ion homeostasis; GO:0006826,iron ion transport; GO:0009624,response to nematode; GO:0071577,zinc ion trans…	PF02535.22:ZIP Zinc transporter	--	--	--
TbA02G118330	7.8886	7.4977	7.199	18.555	18.3672	17.32	666	639	630	1603	1585	1511	1.16458	5.34145e-33	3.89802e-31	up	GWHBCHG00000002	97505067	97515141	-	TbA02G118330	--	K05349 beta-glucosidase [EC:3.2.1.21] | (RefSeq) Glycosyl hydrolase family protein (A)	ko00460: Cyanoamino acid metabolism; ko00500: Starch and sucrose metabolism; ko00999: Biosynthesis of various plant secondary metabolites; ko01100: Metabolic pathways; ko01110: Biosynthesis of secondary metabolites	Glycosyl hydrolase family protein [Theobroma cacao]	XYL2_MEDSV RecName: Full=Beta-xylosidase/alpha-L-arabinofuranosidase 2 {ECO:0000303|PubMed:17615411, ECO:0000312|EMBL:ABQ45228.1}; AltName: Full=Xylan 1,4-beta-xylosidase/Alpha-L-arabinofuranosidase 2; Short=MsXyl2 {ECO:0000303|PubMed:17615411}; Includes: RecName: Full=Beta-xylosidase; EC=3.2.1.37; AltName: Full=1,4-beta-D-xylan xylohydrolase {ECO:0000250|UniProtKB:P48792}; AltName: Full=Xylan 1,…	A0A5J4ZMV6_9ASTE SubName: Full=Uncharacterized protein {ECO:0000313|EMBL:KAA8518401.1};	At5g20950	GO:0005576,extracellular region; GO:0046556,alpha-L-arabinofuranosidase activity; GO:0009044,xylan 1,4-beta-xylosidase activity; GO:0045493,xylan catabolic process; GO:0003674,molecular_function; GO:0003824,catalytic activity; GO:0004553,hydrolase activity, hydrolyzing O-glycosyl compounds; GO:0016787,hydrolase activity; GO:0016798,hydrolase activity, acting on glycosyl bonds; GO:0097599,xylanase…	PF00933.21:Glycosyl hydrolase family 3 N terminal domain	--	--	--
TbA02G112330	96.0405	94.8256	94.0255	215.805	218.519	222.42	608	606	617	1398	1414	1455	1.10621	5.98582e-33	4.34316e-31	up	GWHBCHG00000002	92758076	92758444	-	TbA02G112330	--	K13448 calcium-binding protein CML | (RefSeq) CML42; calmodulin like 42 (A)	ko04626: Plant-pathogen interaction	hypothetical protein LSAT_2X87480 [Lactuca sativa]	CML45_ARATH RecName: Full=Probable calcium-binding protein CML45 {ECO:0000305}; AltName: Full=Calmodulin-like protein 45 {ECO:0000303|Ref.4};	A0A6S7MAF2_LACSI SubName: Full=Uncharacterized protein {ECO:0000313|EMBL:CAB4084588.1};	At3g29000	GO:0005509,calcium ion binding; GO:0003674,molecular_function; GO:0005488,binding; GO:0043167,ion binding; GO:0043169,cation binding; GO:0046872,metal ion binding	PF00036.32:EF hand	--	--	--
TbA01G149000	35.9939	35.3783	41.4834	18.6524	17.3634	17.9588	1156	1147	1381	613	570	596	-1.15981	6.01009e-33	4.34827e-31	down	GWHBCHG00000001	120303463	120305438	+	TbA01G149000	--	K20858 calcium uniporter protein, mitochondrial | (RefSeq) calcium uniporter (DUF607) (A)	--	hypothetical protein LSAT_5X176860 [Lactuca sativa]	MCU5_ARATH RecName: Full=Calcium uniporter protein 5, mitochondrial; Flags: Precursor;	A0A2J6KM29_LACSA RecName: Full=Calcium uniporter protein {ECO:0000256|RuleBase:RU367035};	At1g57610	GO:0031305,integral component of mitochondrial inner membrane; GO:1990246,uniplex complex; GO:0005262,calcium channel activity; GO:0015292,uniporter activity; GO:0036444,calcium import into the mitochondrion; GO:0051560,mitochondrial calcium ion homeostasis; GO:0003674,molecular_function; GO:0005215,transporter activity; GO:0005216,ion channel activity; GO:0005261,cation channel activity; GO:0008…	PF04678.13:Mitochondrial calcium uniporter	--	--	--
TbA01G110950	166.426	169.138	218.996	92.9949	89.3185	95.3318	5168	5302	7049	2955	2835	3059	-1.09101	6.12948e-33	4.42198e-31	down	GWHBCHG00000001	87963012	87965745	+	TbA01G110950	--	K13065 shikimate O-hydroxycinnamoyltransferase [EC:2.3.1.133] | (RefSeq) HCT; hydroxycinnamoyl-CoA shikimate/quinate hydroxycinnamoyl transferase (A)	ko00940: Phenylpropanoid biosynthesis; ko00941: Flavonoid biosynthesis; ko00945: Stilbenoid, diarylheptanoid and gingerol biosynthesis; ko01100: Metabolic pathways; ko01110: Biosynthesis of secondary metabolites	hydroxycinnamoyl-CoA:quinate hydroxycinnamoyltransferase [Cynara cardunculus var. scolymus]	HST_TOBAC RecName: Full=Shikimate O-hydroxycinnamoyltransferase; EC=2.3.1.133; AltName: Full=Hydroxycinnamoyl transferase; AltName: Full=Hydroxycinnamoyl-Coenzyme A shikimate/quinate hydroxycinnamoyltransferase;	C3PTS7_CYNCS SubName: Full=Hydroxycinnamoyl-CoA:quinate hydroxycinnamoyltransferase {ECO:0000313|EMBL:ABK79689.1};	At5g48930	GO:0047172,shikimate O-hydroxycinnamoyltransferase activity; GO:0016747,transferase activity, transferring acyl groups other than amino-acyl groups; GO:0003674,molecular_function; GO:0003824,catalytic activity; GO:0008374,O-acyltransferase activity; GO:0016740,transferase activity; GO:0016746,transferase activity, transferring acyl groups; GO:0050734,hydroxycinnamoyltransferase activity; GO:00507…	PF02458.15:Transferase family	--	--	--
TbAUNG008030	20.7188	21.3554	20.6628	7.6981	9.9412	8.4577	889	925	919	338	436	375	-1.36541	8.5724e-33	6.16676e-31	down	GWHBCHG00000009	4684941	4691351	+	TbAUNG008030	--	K00924 kinase [EC:2.7.1.-] | (RefSeq) PBL1; PBS1-like 1 (A)	--	hypothetical protein LSAT_8X102601 [Lactuca sativa]	ANX1_ARATH RecName: Full=Receptor-like protein kinase ANXUR1; EC=2.7.11.1; Flags: Precursor;	A0A2J6LLQ9_LACSA SubName: Full=Uncharacterized protein {ECO:0000313|EMBL:PLY88268.1};	At3g04690	GO:0016324,apical plasma membrane; GO:0016021,integral component of membrane; GO:0005886,plasma membrane; GO:0009506,plasmodesma; GO:0090404,pollen tube tip; GO:0005524,ATP binding; GO:0004672,protein kinase activity; GO:0106310,protein serine kinase activity; GO:0106311,protein threonine kinase activity; GO:0046777,protein autophosphorylation; GO:0000166,nucleotide binding; GO:0003674,molecular_…	PF07714.17:Protein tyrosine kinase	--	--	--
TbA04G007640	13.3009	13.4458	16.2916	39.6156	36.8177	41.1634	293	299	372	893	829	937	1.35468	8.65861e-33	6.19348e-31	up	GWHBCHG00000004	72065420	72066900	-	TbA04G007640	--	--	--	hypothetical protein LSAT_7X74040 [Lactuca sativa]	VBF_ARATH RecName: Full=F-box protein VBF; AltName: Full=Protein PHLOEM PROTEIN 2-LIKE B14; Short=AtPP2-B14; AltName: Full=VIP1-binding F-box protein;	A0A2J6K9Y8_LACSA SubName: Full=Uncharacterized protein {ECO:0000313|EMBL:PLY71875.1};	At1g56250	GO:0005737,cytoplasm; GO:0005634,nucleus; GO:0030246,carbohydrate binding; GO:0003674,molecular_function; GO:0005488,binding; GO:0005575,cellular_component; GO:0005622,intracellular anatomical structure; GO:0110165,cellular anatomical entity; GO:0043226,organelle; GO:0043227,membrane-bounded organelle; GO:0043229,intracellular organelle; GO:0043231,intracellular membrane-bounded organelle	PF14299.6:Phloem protein 2	--	--	--
TbA01G123240	23.1386	23.9096	23.1001	54.5989	52.4076	56.4818	603	629	624	1456	1396	1521	1.12227	1.14328e-32	8.13178e-31	up	GWHBCHG00000001	98549504	98551555	-	TbA01G123240	--	K03564 thioredoxin-dependent peroxiredoxin [EC:1.11.1.24] | (RefSeq) PRXQ; Thioredoxin superfamily protein (A)	--	hypothetical protein LSAT_5X139160 [Lactuca sativa]	PRXQ_POPJC RecName: Full=Peroxiredoxin Q, chloroplastic; EC=1.11.1.24 {ECO:0000250|UniProtKB:Q9LU86}; AltName: Full=Thioredoxin peroxidase; AltName: Full=Thioredoxin-dependent peroxiredoxin Q {ECO:0000305}; Flags: Precursor;	A0A2J6M6Y2_LACSA RecName: Full=Thioredoxin-dependent peroxiredoxin {ECO:0000256|ARBA:ARBA00013017}; EC=1.11.1.24 {ECO:0000256|ARBA:ARBA00013017};	At3g26060	GO:0009543,chloroplast thylakoid lumen; GO:0004601,peroxidase activity; GO:0003674,molecular_function; GO:0003824,catalytic activity; GO:0016209,antioxidant activity; GO:0016491,oxidoreductase activity; GO:0016684,oxidoreductase activity, acting on peroxide as acceptor; GO:0005575,cellular_component; GO:0005622,intracellular anatomical structure; GO:0005737,cytoplasm; GO:0009507,chloroplast; GO:0…	PF00578.21:AhpC/TSA family	--	--	--
TbA02G126240	11.821	11.8988	12.7705	28.1879	29.9249	29.1263	434	441	486	1059	1123	1105	1.15983	1.38927e-32	9.83359e-31	up	GWHBCHG00000002	104206785	104209000	-	TbA02G126240	--	K13493 cytokinin-N-glucosyltransferase [EC:2.4.1.-] | (RefSeq) UGT76C2; UDP-glucosyl transferase 76C2 (A)	ko00908: Zeatin biosynthesis; ko01110: Biosynthesis of secondary metabolites	hypothetical protein LSAT_2X116741 [Lactuca sativa]	U76G1_STERE RecName: Full=UDP-glycosyltransferase 76G1 {ECO:0000303|PubMed:15610349}; EC=2.4.1.- {ECO:0000269|PubMed:15610349, ECO:0000269|PubMed:31182573, ECO:0000269|PubMed:31324778};	A0A6S7MCR9_LACSI SubName: Full=Uncharacterized protein {ECO:0000313|EMBL:CAB4085458.1};	At5g05860	GO:0035251,UDP-glucosyltransferase activity; GO:0003674,molecular_function; GO:0003824,catalytic activity; GO:0008194,UDP-glycosyltransferase activity; GO:0016740,transferase activity; GO:0016757,transferase activity, transferring glycosyl groups; GO:0016758,transferase activity, transferring hexosyl groups; GO:0046527,glucosyltransferase activity	PF00201.18:UDP-glucoronosyl and UDP-glucosyl transferase	--	--	--
TbA02G120050	63.2824	66.2076	62.7399	31.7011	31.3336	30.4959	1229	1298	1263	630	622	612	-1.13832	1.48908e-32	1.05026e-30	down	GWHBCHG00000002	98763230	98764512	-	TbA02G120050	--	K09591 steroid 5-alpha-reductase [EC:1.3.1.22] | (RefSeq) DET2; 3-oxo-5-alpha-steroid 4-dehydrogenase family protein (A)	ko00905: Brassinosteroid biosynthesis; ko01100: Metabolic pathways; ko01110: Biosynthesis of secondary metabolites	hypothetical protein LSAT_2X107320 [Lactuca sativa]	DET2_GOSHI RecName: Full=Steroid 5-alpha-reductase DET2; Short=GhDET2; EC=1.3.1.22;	A0A2J6L586_LACSA RecName: Full=S5A_REDUCTASE domain-containing protein {ECO:0000259|PROSITE:PS50244};	At5g16010	GO:0016021,integral component of membrane; GO:0003865,3-oxo-5-alpha-steroid 4-dehydrogenase activity; GO:0047751,cholestenone 5-alpha-reductase activity; GO:0016491,oxidoreductase activity; GO:0050213,progesterone 5-alpha-reductase activity; GO:0016132,brassinosteroid biosynthetic process; GO:0090378,seed trichome elongation; GO:0090377,seed trichome initiation; GO:0003674,molecular_function; GO:…	PF02544.16:3-oxo-5-alpha-steroid 4-dehydrogenase	--	--	--
TbA02G015480	100.557	108.306	87.9532	41.3073	47.8022	45.2447	2624	2853	2379	1103	1275	1220	-1.24615	1.49372e-32	1.05059e-30	down	GWHBCHG00000002	13741099	13743539	-	TbA02G015480	--	--	--	hypothetical protein LSAT_9X122941 [Lactuca sativa]	CB60D_ARATH RecName: Full=Calmodulin-binding protein 60 D {ECO:0000303|PubMed:11782485};	A0A2J6KLG2_LACSA SubName: Full=Uncharacterized protein {ECO:0000313|EMBL:PLY75906.1};	At5g57580	GO:0005634,nucleus; GO:0005516,calmodulin binding; GO:0003700,DNA-binding transcription factor activity; GO:0043565,sequence-specific DNA binding; GO:0080142,regulation of salicylic acid biosynthetic process; GO:0003674,molecular_function; GO:0005488,binding; GO:0005515,protein binding; GO:0140110,transcription regulator activity; GO:0003676,nucleic acid binding; GO:0003677,DNA binding; GO:009715…	PF07887.11:Calmodulin binding protein-like	--	--	--
TbA01G125120	0.4648	0	0	38.9736	39.5629	35.2659	5	0	0	429	435	392	7.85932	1.52182e-32	1.06739e-30	up	GWHBCHG00000001	100015255	100015881	+	TbA01G125120	--	--	--	hypothetical protein LSAT_5X136060 [Lactuca sativa]	AB19A_PRUPE RecName: Full=Auxin-binding protein ABP19a; Flags: Precursor;	A0A2J6LI03_LACSA RecName: Full=Germin-like protein {ECO:0000256|RuleBase:RU366015};	At5g20630	GO:0048046,apoplast; GO:0005618,cell wall; GO:0030145,manganese ion binding; GO:0009734,auxin-activated signaling pathway; GO:0003674,molecular_function; GO:0005488,binding; GO:0043167,ion binding; GO:0043169,cation binding; GO:0046872,metal ion binding; GO:0046914,transition metal ion binding; GO:0007154,cell communication; GO:0007165,signal transduction; GO:0008150,biological_process; GO:000971…	PF00190.22:Cupin	--	--	--
TbA03G017660	4.7136	4.5934	4.0298	15.7664	18.6335	16.1323	123	121	109	421	497	435	1.82181	1.6052e-32	1.12275e-30	up	GWHBCHG00000003	95055320	95058649	-	TbA03G017660	--	--	--	hypothetical protein LSAT_4X44621 [Lactuca sativa]	SKA1_ARATH RecName: Full=Spindle and kinetochore-associated protein 1 homolog;	A0A6S7MTE6_LACSI SubName: Full=Uncharacterized protein {ECO:0000313|EMBL:CAB4091312.1};	At3g60660	GO:0000940,condensed chromosome outer kinetochore; GO:0072686,mitotic spindle; GO:0005876,spindle microtubule; GO:0008017,microtubule binding; GO:0051301,cell division; GO:0007059,chromosome segregation; GO:0000278,mitotic cell cycle; GO:0031110,regulation of microtubule polymerization or depolymerization; GO:0003674,molecular_function; GO:0005488,binding; GO:0005515,protein binding; GO:0008092,c…	PF07160.12:Spindle and kinetochore-associated protein 1	--	--	--
novel.5168	2.7258	4.2701	3.7611	12.8542	15.9695	15.9806	86	136	123	415	515	521	1.96052	1.80363e-32	1.25805e-30	up	GWHBCHG00000002	101696536	101699446	+	--	--	--	--	--	--	--	--	--	--	--	--	--
TbA03G112130	26.0205	26.533	23.0219	9.3106	8.7934	8.8286	579	596	531	212	200	203	-1.58907	1.87509e-32	1.29715e-30	down	GWHBCHG00000003	18980562	18984038	-	TbA03G112130	--	K21484 benzoate/salicylate 1-O-methyltransferase [EC:2.1.1.273 2.1.1.274] | (RefSeq) BSMT1; S-adenosyl-L-methionine-dependent methyltransferases superfamily protein (A)	--	hypothetical protein LSAT_4X149540 [Lactuca sativa]	BSMT3_PETHY RecName: Full=S-adenosyl-L-methionine:benzoic acid/salicylic acid carboxyl methyltransferase 3 {ECO:0000303|Ref.1}; Short=PhBSMT3 {ECO:0000303|Ref.1}; EC=2.1.1.273 {ECO:0000250|UniProtKB:Q84UB5};	A0A2J6LMD4_LACSA SubName: Full=Uncharacterized protein {ECO:0000313|EMBL:PLY88488.1};	At5g04370	GO:0046872,metal ion binding; GO:0008168,methyltransferase activity; GO:0080150,S-adenosyl-L-methionine:benzoic acid carboxyl methyl transferase activity; GO:0019438,aromatic compound biosynthetic process; GO:0032259,methylation; GO:0003674,molecular_function; GO:0005488,binding; GO:0043167,ion binding; GO:0043169,cation binding; GO:0003824,catalytic activity; GO:0016740,transferase activity; GO:…	PF03492.15:SAM dependent carboxyl methyltransferase	--	--	--
TbA02G002030	1.0534	0.8889	1.1668	8.1591	7.7484	7.8155	27	23	31	214	203	207	2.83476	2.02195e-32	1.39493e-30	up	GWHBCHG00000002	2298302	2303217	-	TbA02G002030	--	--	--	hypothetical protein LSAT_9X107121 [Lactuca sativa]	SLAH1_ARATH RecName: Full=S-type anion channel SLAH1; AltName: Full=SLAC1-homolog protein 1;	A0A2J6LSR7_LACSA SubName: Full=Uncharacterized protein {ECO:0000313|EMBL:PLY90391.1};	At1g62280	GO:0016021,integral component of membrane; GO:0005886,plasma membrane; GO:0008308,voltage-gated anion channel activity; GO:0006873,cellular ion homeostasis; GO:0006821,chloride transport; GO:1901529,positive regulation of anion channel activity; GO:0009651,response to salt stress; GO:0009414,response to water deprivation; GO:0003674,molecular_function; GO:0005215,transporter activity; GO:0005216,…	PF03595.17:Voltage-dependent anion channel	--	--	--
TbA07G020760	115.012	121.114	102.956	53.8123	56.6079	52.3718	2427	2580	2252	1162	1221	1142	-1.16003	2.34661e-32	1.6141e-30	down	GWHBCHG00000007	17169392	17170621	-	TbA07G020760	--	--	--	hypothetical protein LSAT_7X34620 [Lactuca sativa]	ALP1_ARATH RecName: Full=Protein ANTAGONIST OF LIKE HETEROCHROMATIN PROTEIN 1 {ECO:0000303|PubMed:26642436}; EC=3.1.-.-;	A0A6S7NTB6_LACSI RecName: Full=DDE Tnp4 domain-containing protein {ECO:0000259|Pfam:PF13359};	At5g12010	GO:0035098,ESC/E(Z) complex; GO:0005634,nucleus; GO:0035102,PRC1 complex; GO:0003682,chromatin binding; GO:0046872,metal ion binding; GO:0004518,nuclease activity; GO:0031936,negative regulation of chromatin silencing; GO:0003674,molecular_function; GO:0005488,binding; GO:0043167,ion binding; GO:0043169,cation binding; GO:0003824,catalytic activity; GO:0016787,hydrolase activity; GO:0016788,hydro…	PF13359.6:DDE superfamily endonuclease	--	--	--
TbA02G113830	11.6576	12.5647	10.1802	30.268	30.9198	30.8395	443	482	401	1177	1201	1211	1.31881	2.35244e-32	1.6141e-30	up	GWHBCHG00000002	93954423	93957130	-	TbA02G113830	--	K15283 solute carrier family 35, member E1 | (RefSeq) PPT2; phosphoenolpyruvate (pep)/phosphate translocator 2 (A)	--	hypothetical protein LSAT_2X91600 [Lactuca sativa]	PPT2_ARATH RecName: Full=Phosphoenolpyruvate/phosphate translocator 2, chloroplastic; Short=AtPPT2; Flags: Precursor;	A0A2J6KRQ9_LACSA RecName: Full=TPT domain-containing protein {ECO:0000259|Pfam:PF03151};	At3g01550	GO:0031969,chloroplast membrane; GO:0005794,Golgi apparatus; GO:0016021,integral component of membrane; GO:0015297,antiporter activity; GO:0015121,phosphoenolpyruvate:phosphate antiporter activity; GO:0015120,phosphoglycerate transmembrane transporter activity; GO:0008643,carbohydrate transport; GO:0015714,phosphoenolpyruvate transport; GO:0015713,phosphoglycerate transmembrane transport; GO:0003…	PF03151.16:Triose-phosphate Transporter family	--	--	--
TbA07G000870	18.328	18.8389	21.8112	8.2256	7.757	8.3958	638	662	787	293	276	302	-1.37017	2.43952e-32	1.66932e-30	down	GWHBCHG00000007	758226	762283	+	TbA07G000870	--	K01792 glucose-6-phosphate 1-epimerase [EC:5.1.3.15] | (RefSeq) Galactose mutarotase-like superfamily protein (A)	ko00010: Glycolysis / Gluconeogenesis; ko01100: Metabolic pathways; ko01110: Biosynthesis of secondary metabolites	hypothetical protein LSAT_7X1780 [Lactuca sativa]	AAPC_CENCI RecName: Full=Putative glucose-6-phosphate 1-epimerase {ECO:0000250|UniProtKB:Q03161}; EC=5.1.3.15 {ECO:0000250|UniProtKB:Q03161}; AltName: Full=Putative D-hexose-6-phosphate mutarotase {ECO:0000250|UniProtKB:Q03161}; AltName: Full=Putative apospory-associated protein C;	A0A2J6JN49_LACSA RecName: Full=Glucose-6-phosphate 1-epimerase {ECO:0000256|ARBA:ARBA00012083, ECO:0000256|PIRNR:PIRNR016020}; EC=5.1.3.15 {ECO:0000256|ARBA:ARBA00012083, ECO:0000256|PIRNR:PIRNR016020};	At3g61610	GO:0030246,carbohydrate binding; GO:0047938,glucose-6-phosphate 1-epimerase activity; GO:0005975,carbohydrate metabolic process; GO:0003674,molecular_function; GO:0005488,binding; GO:0003824,catalytic activity; GO:0016853,isomerase activity; GO:0016854,racemase and epimerase activity; GO:0016857,racemase and epimerase activity, acting on carbohydrates and derivatives; GO:0008150,biological_proces…	PF01263.20:Aldose 1-epimerase	--	--	--
TbA06G105470	29.0282	30.6574	22.4483	74.9313	76.0788	74.919	1255	1338	1006	3315	3362	3347	1.35612	3.12052e-32	2.1181e-30	up	GWHBCHG00000006	4560063	4566423	+	TbA06G105470	--	K14638 solute carrier family 15 (peptide/histidine transporter), member 3/4 | (RefSeq) PTR1; peptide transporter 1 (A)	--	hypothetical protein LSAT_3X16160 [Lactuca sativa]	PTR14_ARATH RecName: Full=Protein NRT1/ PTR FAMILY 7.3; Short=AtNPF7.3; AltName: Full=Nitrate transporter 1.5;	A0A6S7MI14_LACSI SubName: Full=Uncharacterized protein {ECO:0000313|EMBL:CAB4086589.1};	At1g32450	GO:0016021,integral component of membrane; GO:0005886,plasma membrane; GO:0015112,nitrate transmembrane transporter activity; GO:0015386,potassium:proton antiporter activity; GO:0015293,symporter activity; GO:0010150,leaf senescence; GO:0015706,nitrate transport; GO:0055075,potassium ion homeostasis; GO:1902600,proton transmembrane transport; GO:0010167,response to nitrate; GO:0003674,molecular_f…	PF00854.21:POT family	--	--	--
TbA01G112560	58.483	63.6401	56.044	22.1357	23.8799	22.015	599	658	595	232	250	233	-1.48903	3.37833e-32	2.28694e-30	down	GWHBCHG00000001	89253744	89254340	+	TbA01G112560	--	--	--	hypothetical protein LSAT_5X92181 [Lactuca sativa]	--	A0A6S7NIR4_LACSI SubName: Full=Uncharacterized protein {ECO:0000313|EMBL:CAB4097630.1};	At5g25280	--	--	--	--	--
TbA03G022640	7.5472	8.224	6.2169	25.0766	28.683	31.8556	130	143	111	442	505	567	1.86013	3.88954e-32	2.62596e-30	up	GWHBCHG00000003	91101140	91102324	-	TbA03G022640	--	--	--	hypothetical protein LSAT_4X57061 [Lactuca sativa]	FB316_ARATH RecName: Full=F-box protein At1g61340;	A0A6S7L6P7_LACSI RecName: Full=F-box domain-containing protein {ECO:0000259|PROSITE:PS50181};	At1g61340	GO:0071456,cellular response to hypoxia; GO:0009961,response to 1-aminocyclopropane-1-carboxylic acid; GO:0009737,response to abscisic acid; GO:0009617,response to bacterium; GO:0009753,response to jasmonic acid; GO:0006970,response to osmotic stress; GO:0009751,response to salicylic acid; GO:0009651,response to salt stress; GO:0009611,response to wounding; GO:0001666,response to hypoxia; GO:0006…	--	--	--	--
TbA05G100760	2.0686	1.7517	1.1266	10.5967	9.1397	9.9771	62	53	35	325	280	309	2.48629	4.58293e-32	3.08584e-30	up	GWHBCHG00000005	81641665	81643870	-	TbA05G100760	--	K19045 E3 ubiquitin-protein ligase BIG BROTHER and related proteins [EC:2.3.2.27] | (RefSeq) BB; RING/U-box superfamily protein (A)	--	hypothetical protein LSAT_8X42581 [Lactuca sativa]	RHG1A_ARATH RecName: Full=Probable E3 ubiquitin-protein ligase RHG1A {ECO:0000305}; EC=2.3.2.27; AltName: Full=RING-H2 finger G1a {ECO:0000303|PubMed:9781696}; AltName: Full=RING-H2 zinc finger protein RHG1a {ECO:0000305}; AltName: Full=RING-type E3 ubiquitin transferase RHG1A {ECO:0000305};	A0A2J6LG56_LACSA RecName: Full=RING-type domain-containing protein {ECO:0000259|PROSITE:PS50089};	At1g73760	GO:0046872,metal ion binding; GO:0061630,ubiquitin protein ligase activity; GO:0003674,molecular_function; GO:0005488,binding; GO:0043167,ion binding; GO:0043169,cation binding; GO:0003824,catalytic activity; GO:0004842,ubiquitin-protein transferase activity; GO:0016740,transferase activity; GO:0019787,ubiquitin-like protein transferase activity; GO:0061659,ubiquitin-like protein ligase activity;…	PF13639.6:Ring finger domain	--	--	--
TbA02G119480	48.6552	48.8947	50.2632	22.5372	22.9408	26.5707	1384	1404	1482	656	667	781	-1.13504	5.76706e-32	3.87282e-30	down	GWHBCHG00000002	98440149	98442487	-	TbA02G119480	--	K05928 tocopherol O-methyltransferase [EC:2.1.1.95] | (RefSeq) G-TMT; gamma-tocopherol methyltransferase (A)	ko00130: Ubiquinone and other terpenoid-quinone biosynthesis; ko01100: Metabolic pathways; ko01110: Biosynthesis of secondary metabolites; ko01240: Biosynthesis of cofactors	hypothetical protein LSAT_2X104420 [Lactuca sativa]	GTOMC_ORYSJ RecName: Full=Probable tocopherol O-methyltransferase, chloroplastic; EC=2.1.1.95 {ECO:0000250|UniProtKB:Q9ZSK1}; AltName: Full=Gamma-tocopherol methyltransferase; AltName: Full=Vitamin E pathway gene 4 protein; Flags: Precursor;	A0A2J6L569_LACSA RecName: Full=Methyltransf_11 domain-containing protein {ECO:0000259|Pfam:PF08241};	At1g64970	GO:0009507,chloroplast; GO:0008168,methyltransferase activity; GO:0050342,tocopherol O-methyltransferase activity; GO:0032259,methylation; GO:0010189,vitamin E biosynthetic process; GO:0003674,molecular_function; GO:0003824,catalytic activity; GO:0016740,transferase activity; GO:0016741,transferase activity, transferring one-carbon groups; GO:0008171,O-methyltransferase activity; GO:0008150,biolo…	PF08241.12:Methyltransferase domain	--	--	--
TbA01G025210	12.0903	14.8437	14.4038	31.8243	35.4853	35.5721	447	554	552	1204	1341	1359	1.21791	6.18649e-32	4.14347e-30	up	GWHBCHG00000001	20191649	20196005	-	TbA01G025210	--	K01285 lysosomal Pro-X carboxypeptidase [EC:3.4.16.2] | (RefSeq) alpha/beta-Hydrolases superfamily protein (A)	--	lysosomal Pro-X carboxypeptidase-like [Helianthus annuus]	EDA2_ARATH RecName: Full=Probable serine protease EDA2; EC=3.4.-.-; AltName: Full=Protein EMBRYO SAC DEVELOPMENT ARREST 2; Flags: Precursor;	A0A6S7NRN0_LACSI SubName: Full=Uncharacterized protein {ECO:0000313|EMBL:CAB4101663.1};	At2g24280	GO:0005576,extracellular region; GO:0005773,vacuole; GO:0008239,dipeptidyl-peptidase activity; GO:0008236,serine-type peptidase activity; GO:0009561,megagametogenesis; GO:0006508,proteolysis; GO:0003674,molecular_function; GO:0003824,catalytic activity; GO:0008233,peptidase activity; GO:0008238,exopeptidase activity; GO:0016787,hydrolase activity; GO:0140096,catalytic activity, acting on a protei…	PF05577.12:Serine carboxypeptidase S28	--	--	--
TbA05G009440	21.4131	19.8022	19.7843	54.1797	54.9366	52.4007	331	309	317	857	868	837	1.30592	8.89375e-32	5.92526e-30	up	GWHBCHG00000005	8101186	8104338	+	TbA05G009440	--	--	--	PREDICTED: outer envelope pore protein 16, chloroplastic [Capsicum annuum]	OEP16_PEA RecName: Full=Outer envelope pore protein 16, chloroplastic; AltName: Full=Chloroplastic outer envelope pore protein of 16 kDa;	A0A6S7P5T2_LACSI SubName: Full=Uncharacterized protein {ECO:0000313|EMBL:CAB4109848.1};	At2g28900	GO:0009707,chloroplast outer membrane; GO:0034426,etioplast membrane; GO:0046930,pore complex; GO:0015288,porin activity; GO:0042803,protein homodimerization activity; GO:0045037,protein import into chloroplast stroma; GO:0003674,molecular_function; GO:0005215,transporter activity; GO:0015267,channel activity; GO:0022803,passive transmembrane transporter activity; GO:0022829,wide pore channel act…	PF02466.19:Tim17/Tim22/Tim23/Pmp24 family	--	--	--
TbA03G056790	82.9517	77.9769	70.9742	36.2337	39.4618	36.575	2546	2416	2258	1138	1238	1160	-1.14837	9.13259e-32	6.06836e-30	down	GWHBCHG00000003	62042647	62044574	-	TbA03G056790	--	K01723 hydroperoxide dehydratase [EC:4.2.1.92] | (RefSeq) AOS; allene oxide synthase (A)	ko00592: alpha-Linolenic acid metabolism; ko01100: Metabolic pathways; ko01110: Biosynthesis of secondary metabolites	hypothetical protein LSAT_4X122741 [Lactuca sativa]	C74A2_PARAR RecName: Full=Allene oxide synthase; EC=4.2.1.92; AltName: Full=Cytochrome P450 74A2; AltName: Full=Rubber particle protein; Short=RPP;	A0A2J6KVX4_LACSA SubName: Full=Uncharacterized protein {ECO:0000313|EMBL:PLY79157.1};	At5g42650	GO:0009978,allene oxide synthase activity; GO:0020037,heme binding; GO:0047987,hydroperoxide dehydratase activity; GO:0005506,iron ion binding; GO:0004497,monooxygenase activity; GO:0016705,oxidoreductase activity, acting on paired donors, with incorporation or reduction of molecular oxygen; GO:0006633,fatty acid biosynthetic process; GO:0031408,oxylipin biosynthetic process; GO:0003674,molecular…	PF00067.22:Cytochrome P450	--	--	--
TbA08G095840	0.2935	0.2077	0.5664	7.6222	6.1948	6.777	7	5	14	186	151	167	4.17095	1.05504e-31	6.99207e-30	up	GWHBCHG00000008	75557288	75559712	-	TbA08G095840	--	K08235 xyloglucan:xyloglucosyl transferase [EC:2.4.1.207] | (RefSeq) XTH8; xyloglucan endotransglucosylase/hydrolase 8 (A)	--	hypothetical protein LSAT_1X127501 [Lactuca sativa]	XTH8_ARATH RecName: Full=Probable xyloglucan endotransglucosylase/hydrolase protein 8; Short=At-XTH8; Short=XTH-8; EC=2.4.1.207; Flags: Precursor;	A0A2U1NPZ8_ARTAN RecName: Full=Xyloglucan endotransglucosylase/hydrolase {ECO:0000256|RuleBase:RU361120}; EC=2.4.1.207 {ECO:0000256|RuleBase:RU361120};	At5g65730	GO:0048046,apoplast; GO:0005618,cell wall; GO:0004553,hydrolase activity, hydrolyzing O-glycosyl compounds; GO:0016762,xyloglucan:xyloglucosyl transferase activity; GO:0042546,cell wall biogenesis; GO:0071555,cell wall organization; GO:0010411,xyloglucan metabolic process; GO:0003674,molecular_function; GO:0003824,catalytic activity; GO:0016787,hydrolase activity; GO:0016798,hydrolase activity, a…	PF00722.21:Glycosyl hydrolases family 16	--	--	--
TbA08G090630	54.823	58.6071	52.7886	23.9918	30.1646	27.1454	3133	3381	3127	1403	1762	1603	-1.1329	1.19713e-31	7.91298e-30	down	GWHBCHG00000008	71521196	71526637	+	TbA08G090630	--	K16296 serine carboxypeptidase-like clade I [EC:3.4.16.-] | (RefSeq) scpl17; serine carboxypeptidase-like 17 (A)	--	hypothetical protein LSAT_1X118400 [Lactuca sativa]	SCP17_ARATH RecName: Full=Serine carboxypeptidase-like 17; EC=3.4.16.-; Flags: Precursor;	A0A2J6KXG0_LACSA SubName: Full=Uncharacterized protein {ECO:0000313|EMBL:PLY79759.1};	At3g12203	GO:0005576,extracellular region; GO:0004185,serine-type carboxypeptidase activity; GO:0016747,transferase activity, transferring acyl groups other than amino-acyl groups; GO:0019748,secondary metabolic process; GO:0003674,molecular_function; GO:0003824,catalytic activity; GO:0004180,carboxypeptidase activity; GO:0008233,peptidase activity; GO:0008236,serine-type peptidase activity; GO:0008238,exo…	PF00450.22:Serine carboxypeptidase	--	--	--
TbA01G055340	25.174	21.7287	24.7357	55.2027	51.2667	52.7809	1189	1036	1211	2668	2475	2576	1.05477	1.21502e-31	8.01024e-30	up	GWHBCHG00000001	44933317	44936399	+	TbA01G055340	--	K01177 beta-amylase [EC:3.2.1.2] | (RefSeq) BAM1; beta-amylase 1 (A)	ko00500: Starch and sucrose metabolism; ko01100: Metabolic pathways; ko01110: Biosynthesis of secondary metabolites	hypothetical protein LSAT_6X67781 [Lactuca sativa]	BAM1_ARATH RecName: Full=Beta-amylase 1, chloroplastic; EC=3.2.1.2; AltName: Full=1,4-alpha-D-glucan maltohydrolase; AltName: Full=Beta-amylase 7; AltName: Full=Thioredoxin-regulated beta-amylase; Short=TR-BAMY; Flags: Precursor;	A0A6S7NW87_LACSI RecName: Full=Beta-amylase {ECO:0000256|RuleBase:RU000509}; EC=3.2.1.2 {ECO:0000256|RuleBase:RU000509};	At3g23920	GO:0009507,chloroplast; GO:0005829,cytosol; GO:0005634,nucleus; GO:0102229,amylopectin maltohydrolase activity; GO:0016161,beta-amylase activity; GO:0009414,response to water deprivation; GO:0005983,starch catabolic process; GO:0003674,molecular_function; GO:0003824,catalytic activity; GO:0004553,hydrolase activity, hydrolyzing O-glycosyl compounds; GO:0016787,hydrolase activity; GO:0016798,hydro…	PF01373.17:Glycosyl hydrolase family 14	--	--	--
TbA08G020080	0.6325	0.8676	1.1265	8.2732	8.3777	9.7936	13	18	24	174	176	208	3.23407	1.30228e-31	8.56319e-30	up	GWHBCHG00000008	16704652	16706805	-	TbA08G020080	--	--	--	uncharacterized protein LOC110891395 [Helianthus annuus]	BSPA_POPDE RecName: Full=Bark storage protein A; Flags: Precursor;	A0A6S7LA91_LACSI RecName: Full=PNP_UDP_1 domain-containing protein {ECO:0000259|Pfam:PF01048};	At4g24350	GO:0003824,catalytic activity; GO:0045735,nutrient reservoir activity; GO:0009116,nucleoside metabolic process; GO:0003674,molecular_function; GO:0006139,nucleobase-containing compound metabolic process; GO:0006725,cellular aromatic compound metabolic process; GO:0006807,nitrogen compound metabolic process; GO:0008150,biological_process; GO:0008152,metabolic process; GO:0009987,cellular process; …	PF01048.20:Phosphorylase superfamily	--	--	--
novel.1804	3.4767	4.3794	4.8448	0.5872	0.7978	0.5192	162	206	234	28	38	25	-2.83329	1.31335e-31	8.61353e-30	down	GWHBCHG00000001	94594389	94598725	-	--	--	K13148 integrator complex subunit 11 [EC:3.1.27.-] | (RefSeq) CPSF73-II; cleavage and polyadenylation specificity factor 73 kDa subunit-II (A)	--	Nucleotide-binding, alpha-beta plait [Cynara cardunculus var. scolymus]	HNRPQ_ARATH RecName: Full=Heterogeneous nuclear ribonucleoprotein Q {ECO:0000305}; Short=hnRNP Q {ECO:0000305}; AltName: Full=Protein LHP1-INTERACTING FACTOR 2 {ECO:0000303|PubMed:21304947};	A0A118JXP6_CYNCS SubName: Full=Nucleotide-binding, alpha-beta plait {ECO:0000313|EMBL:KVH97329.1};	At4g00830	GO:0005737,cytoplasm; GO:0005829,cytosol; GO:0005783,endoplasmic reticulum; GO:0005634,nucleus; GO:0003682,chromatin binding; GO:0003729,mRNA binding; GO:0043565,sequence-specific DNA binding; GO:0071395,cellular response to jasmonic acid stimulus; GO:0042742,defense response to bacterium; GO:0050832,defense response to fungus; GO:0045087,innate immune response; GO:0007275,multicellular organism …	PF15407.6:Sporulation protein family 7	--	--	--
TbA07G009240	22.4033	23.2213	23.0213	12.3803	11.5257	11.4446	1489	1558	1586	842	783	786	-1.05548	2.86841e-31	1.86668e-29	down	GWHBCHG00000007	7056844	7065827	+	TbA07G009240	--	--	--	hypothetical protein LSAT_7X18380 [Lactuca sativa]	HSA32_ARATH RecName: Full=Protein HEAT-STRESS-ASSOCIATED 32 {ECO:0000303|PubMed:16500991}; Short=Heat-stress-associated 32-kDa protein {ECO:0000303|PubMed:16500991};	A0A6S7P194_LACSI SubName: Full=Uncharacterized protein {ECO:0000313|EMBL:CAB4104540.1};	At4g21320	GO:0003824,catalytic activity; GO:0010286,heat acclimation; GO:0010608,posttranscriptional regulation of gene expression; GO:0009408,response to heat; GO:0003674,molecular_function; GO:0006950,response to stress; GO:0008150,biological_process; GO:0009266,response to temperature stimulus; GO:0009628,response to abiotic stimulus; GO:0050896,response to stimulus; GO:0008152,metabolic process; GO:001…	PF06273.11:Plant specific eukaryotic initiation factor 4B	--	--	--
TbA04G084660	39.7219	38.0773	35.3802	17.7626	19.3522	17.9892	1733	1677	1600	793	863	811	-1.1394	3.20419e-31	2.07984e-29	down	GWHBCHG00000004	9482360	9485953	+	TbA04G084660	--	K23877 xyloglucan O-acetyltransferase | (RefSeq) TBL27; TRICHOME BIREFRINGENCE-LIKE 27 (A)	--	hypothetical protein LSAT_9X26060 [Lactuca sativa]	TBR_ARATH RecName: Full=Protein trichome birefringence;	A0A2J6KM07_LACSA RecName: Full=PMR5N domain-containing protein {ECO:0000259|Pfam:PF14416};	At5g06700	GO:0005768,endosome; GO:0005794,Golgi apparatus; GO:0016021,integral component of membrane; GO:0005802,trans-Golgi network; GO:0016413,O-acetyltransferase activity; GO:0030244,cellulose biosynthetic process; GO:0045489,pectin biosynthetic process; GO:0009827,plant-type cell wall modification; GO:0003674,molecular_function; GO:0003824,catalytic activity; GO:0008374,O-acyltransferase activity; GO:0…	PF13839.6:GDSL/SGNH-like Acyl-Esterase family found in Pmr5 and Cas1p	--	--	--
TbA08G092680	59.1673	47.6021	71.5054	21.5656	17.9915	21.2012	740	601	927	276	230	274	-1.64595	3.41717e-31	2.2124e-29	down	GWHBCHG00000008	73105864	73107138	+	TbA08G092680	--	--	--	hypothetical protein LSAT_1X128400 [Lactuca sativa]	SPL4_ARATH RecName: Full=Squamosa promoter-binding-like protein 4;	A0A2J6LDJ4_LACSA RecName: Full=Squamosa promoter-binding-like protein {ECO:0000256|PIRNR:PIRNR037575};	At1g53160	GO:0005737,cytoplasm; GO:0005634,nucleus; GO:0003700,DNA-binding transcription factor activity; GO:0046872,metal ion binding; GO:0000976,transcription regulatory region sequence-specific DNA binding; GO:0009908,flower development; GO:0006355,regulation of transcription, DNA-templated; GO:0010321,regulation of vegetative phase change; GO:0003674,molecular_function; GO:0140110,transcription regulat…	PF03110.14:SBP domain	SBP	TF	SBP
TbA04G089170	30.1327	25.6738	31.2793	11.4431	8.7065	9.9217	579	498	623	225	171	197	-1.63009	3.74235e-31	2.41674e-29	down	GWHBCHG00000004	5628837	5630039	+	TbA04G089170	--	K09286 EREBP-like factor | (RefSeq) ERF11; ERF domain protein 11 (A)	--	hypothetical protein LSAT_9X13601 [Lactuca sativa]	PTI6_SOLLC RecName: Full=Pathogenesis-related genes transcriptional activator PTI6; AltName: Full=PTO-interacting protein 6;	A0A6S7PCL2_LACSI RecName: Full=AP2/ERF domain-containing protein {ECO:0000259|PROSITE:PS51032};	At4g11140	GO:0005634,nucleus; GO:0003677,DNA binding; GO:0003700,DNA-binding transcription factor activity; GO:0006952,defense response; GO:0003674,molecular_function; GO:0003676,nucleic acid binding; GO:0005488,binding; GO:0097159,organic cyclic compound binding; GO:1901363,heterocyclic compound binding; GO:0140110,transcription regulator activity; GO:0006950,response to stress; GO:0008150,biological_proc…	PF00847.20:AP2 domain	AP2/ERF-ERF	TF	AP2/ERF->AP2/ERF-ERF
TbA07G109010	55.8094	52.8765	48.8566	26.2758	27.0143	25.432	2387	2283	2166	1150	1181	1124	-1.102	4.37475e-31	2.81792e-29	down	GWHBCHG00000007	87313239	87316811	-	TbA07G109010	--	--	--	hypothetical protein LSAT_5X8401 [Lactuca sativa]	NFD4_ARATH RecName: Full=Protein NUCLEAR FUSION DEFECTIVE 4 {ECO:0000303|PubMed:16698901};	A0A2J6LHI3_LACSA RecName: Full=Nodulin-like domain-containing protein {ECO:0000259|Pfam:PF06813};	At1g80530	GO:0016021,integral component of membrane; GO:0016020,membrane; GO:0005739,mitochondrion; GO:0000741,karyogamy; GO:0010197,polar nucleus fusion; GO:0009651,response to salt stress; GO:0006996,organelle organization; GO:0006997,nucleus organization; GO:0008150,biological_process; GO:0009987,cellular process; GO:0016043,cellular component organization; GO:0048284,organelle fusion; GO:0071840,cellul…	PF06813.13:Nodulin-like	--	--	--
TbA04G071260	2.473	2.6203	2.3556	0.2294	0.3369	0.3029	158	169	156	15	22	20	-3.19942	4.44543e-31	2.85616e-29	down	GWHBCHG00000004	20710964	20716031	+	TbA04G071260	--	K08150 MFS transporter, SP family, solute carrier family 2 (myo-inositol transporter), member 13 | (RefSeq) INT2; inositol transporter 2 (A)	--	hypothetical protein LSAT_9X48641 [Lactuca sativa]	MSSP2_ARATH RecName: Full=Monosaccharide-sensing protein 2; AltName: Full=Sugar transporter MSSP2;	A0A2J6MJF1_LACSA RecName: Full=MFS domain-containing protein {ECO:0000259|PROSITE:PS50850};	At4g35300	GO:0005794,Golgi apparatus; GO:0016021,integral component of membrane; GO:0005886,plasma membrane; GO:0005774,vacuolar membrane; GO:0005773,vacuole; GO:0022857,transmembrane transporter activity; GO:0008643,carbohydrate transport; GO:0003674,molecular_function; GO:0005215,transporter activity; GO:0006810,transport; GO:0006811,ion transport; GO:0006820,anion transport; GO:0008150,biological_proces…	PF00083.24:Sugar (and other) transporter	--	--	--
TbA01G150890	1.3778	1.3649	1.3003	6.9958	7.1208	8.0582	46	46	45	239	243	278	2.35736	4.49655e-31	2.88167e-29	up	GWHBCHG00000001	121990963	121993279	+	TbA01G150890	--	K10257 acyl-lipid omega-3 desaturase [EC:1.14.19.25 1.14.19.35 1.14.19.36] | (RefSeq) FAD3; fatty acid desaturase 3 (A)	--	hypothetical protein LSAT_5X171481 [Lactuca sativa]	FAD3E_BRANA RecName: Full=Acyl-lipid omega-3 desaturase (cytochrome b5), endoplasmic reticulum {ECO:0000303|PubMed:1455229}; EC=1.14.19.25 {ECO:0000269|PubMed:1455229}; AltName: Full=Omega-3 fatty acid desaturase 3, endoplasmic reticulum {ECO:0000303|PubMed:1455229};	A0A2J6MFN2_LACSA SubName: Full=Uncharacterized protein {ECO:0000313|EMBL:PLY98401.1};	At2g29980	GO:0005789,endoplasmic reticulum membrane; GO:0016021,integral component of membrane; GO:0102872,1-16:0-2-18:2-phosphatidylcholine desaturase activity; GO:0102859,1-18:1-2-18:2-phosphatidylcholine desaturase activity (SN2-18:3 forming); GO:0102856,1-18:2-2-18:2-sn-glycerol-3-phosphocholine desaturase activity; GO:0102862,1-18:2-2-18:2-sn-glycerol-3-phosphocholine desaturase activity (SN2-18:3 for…	PF11960.8:Domain of unknown function (DUF3474)	--	--	--
TbA04G069050	86.3045	79.5392	113.086	37.5546	32.8709	28.2557	804	748	1092	358	313	272	-1.5912	4.73686e-31	3.02799e-29	down	GWHBCHG00000004	22585249	22585821	-	TbA04G069050	--	K09286 EREBP-like factor | (RefSeq) ERF-1; ethylene responsive element binding factor 1 (A)	--	hypothetical protein LSAT_9X50660 [Lactuca sativa]	ERF2_TOBAC RecName: Full=Ethylene-responsive transcription factor 2; Short=NtERF2; AltName: Full=Ethylene-responsive element-binding factor 2; Short=EREBP-2;	A0A6S7PG92_LACSI RecName: Full=AP2/ERF domain-containing protein {ECO:0000259|PROSITE:PS51032};	At4g17500	GO:0005634,nucleus; GO:0003677,DNA binding; GO:0003700,DNA-binding transcription factor activity; GO:0006952,defense response; GO:0009873,ethylene-activated signaling pathway; GO:0003674,molecular_function; GO:0003676,nucleic acid binding; GO:0005488,binding; GO:0097159,organic cyclic compound binding; GO:1901363,heterocyclic compound binding; GO:0140110,transcription regulator activity; GO:00069…	PF00847.20:AP2 domain	AP2/ERF-ERF	TF	AP2/ERF->AP2/ERF-ERF
novel.4139	13.8688	15.2282	13.8499	5.5383	6.8523	6.549	996	1104	1031	407	503	486	-1.28136	6.74896e-31	4.29247e-29	down	GWHBCHG00000002	67043129	67047391	+	--	--	--	--	hypothetical protein LSAT_2X841 [Lactuca sativa]	--	A0A2J6L2U4_LACSA RecName: Full=DUF4220 domain-containing protein {ECO:0000259|Pfam:PF13968};	At5g45540	GO:0016021,integral component of membrane; GO:0005575,cellular_component; GO:0016020,membrane; GO:0031224,intrinsic component of membrane; GO:0110165,cellular anatomical entity	PF13968.6:Domain of unknown function (DUF4220)	--	--	--
TbA05G029870	16.963	16.4462	19.7597	4.8056	5.473	6.3742	376	368	454	109	124	146	-1.77104	7.028e-31	4.45872e-29	down	GWHBCHG00000005	24332256	24334362	-	TbA05G029870	--	K22588 acetylserotonin O-methyltransferase, plant [EC:2.1.1.4] | (RefSeq) O-methyltransferase family protein (A)	ko00380: Tryptophan metabolism; ko01100: Metabolic pathways; ko01110: Biosynthesis of secondary metabolites	hypothetical protein LSAT_8X122140 [Lactuca sativa]	ASMT_ARATH RecName: Full=Acetylserotonin O-methyltransferase {ECO:0000305}; EC=2.1.1.4 {ECO:0000269|PubMed:26484897}; AltName: Full=N-acetylserotonin O-methyltransferase {ECO:0000303|PubMed:26484897}; Short=AtASMT {ECO:0000303|PubMed:26484897};	A0A2J6L852_LACSA SubName: Full=Uncharacterized protein {ECO:0000313|EMBL:PLY83512.1};	At4g35160	GO:0005737,cytoplasm; GO:0017096,acetylserotonin O-methyltransferase activity; GO:0008171,O-methyltransferase activity; GO:0046983,protein dimerization activity; GO:0008757,S-adenosylmethionine-dependent methyltransferase activity; GO:0019438,aromatic compound biosynthetic process; GO:0030187,melatonin biosynthetic process; GO:0032259,methylation; GO:0003674,molecular_function; GO:0003824,catalyt…	PF00891.18:O-methyltransferase domain	--	--	--
TbA01G146160	92.7499	80.0779	94.952	44.4188	40.8611	38.4971	1308	1140	1388	641	589	561	-1.21027	7.0626e-31	4.46944e-29	down	GWHBCHG00000001	118100092	118101007	+	TbA01G146160	--	K14516 ethylene-responsive transcription factor 1 | (RefSeq) ERF1; ethylene response factor 1 (A)	ko04016: MAPK signaling pathway - plant; ko04075: Plant hormone signal transduction	hypothetical protein LSAT_5X182420 [Lactuca sativa]	ERFC3_SOLLC RecName: Full=Ethylene-response factor C3 {ECO:0000305}; Short=Sl.ERF.C.3 {ECO:0000303|PubMed:23057995}; AltName: Full=Ethylene-responsive element-binding factor C3 {ECO:0000305}; AltName: Full=Ethylene-responsive transcription factor C3 {ECO:0000305};	A0A6S7NH88_LACSI RecName: Full=AP2/ERF domain-containing protein {ECO:0000259|PROSITE:PS51032};	At3g23240	GO:0005634,nucleus; GO:0003700,DNA-binding transcription factor activity; GO:0043565,sequence-specific DNA binding; GO:0006952,defense response; GO:0009873,ethylene-activated signaling pathway; GO:0045893,positive regulation of transcription, DNA-templated; GO:0031347,regulation of defense response; GO:0010104,regulation of ethylene-activated signaling pathway; GO:0003674,molecular_function; GO:0…	PF00847.20:AP2 domain	AP2/ERF-ERF	TF	AP2/ERF->AP2/ERF-ERF
TbA02G114160	28.6992	28.7037	30.6618	15.8001	14.4255	15.6082	1452	1466	1608	818	746	816	-1.03925	8.23778e-31	5.18713e-29	down	GWHBCHG00000002	94155933	94159569	+	TbA02G114160	--	K20781 peptidyl serine alpha-galactosyltransferase [EC:2.4.1.-] | (RefSeq) peptidyl serine alpha-galactosyltransferase (A)	ko00514: Other types of O-glycan biosynthesis	hypothetical protein LSAT_2X93500 [Lactuca sativa]	SRGT1_ARATH RecName: Full=Peptidyl serine alpha-galactosyltransferase {ECO:0000303|PubMed:24914209}; Short=AtSGT1 {ECO:0000303|PubMed:24914209}; EC=2.4.1.- {ECO:0000305}; Flags: Precursor;	A0A2J6MB87_LACSA SubName: Full=Uncharacterized protein {ECO:0000313|EMBL:PLY96777.1};	At3g01720	GO:0005789,endoplasmic reticulum membrane; GO:0016021,integral component of membrane; GO:0016757,transferase activity, transferring glycosyl groups; GO:0003674,molecular_function; GO:0003824,catalytic activity; GO:0016740,transferase activity; GO:0005575,cellular_component; GO:0005622,intracellular anatomical structure; GO:0005737,cytoplasm; GO:0005783,endoplasmic reticulum; GO:0012505,endomembra…	--	--	--	--
TbA04G015730	50.302	46.8681	40.5919	21.7845	20.7686	20.4465	2507	2358	2097	1111	1058	1053	-1.23101	8.29401e-31	5.20954e-29	down	GWHBCHG00000004	65137503	65140727	-	TbA04G015730	--	K24169 thyroid adenoma-associated protein | (RefSeq) thyroid adenoma-associated-like protein (A)	--	hypothetical protein LSAT_7X86941 [Lactuca sativa]	CYPR4_CYNCA RecName: Full=Protein CYPRO4;	A0A2J6JKX5_LACSA RecName: Full=VID27 domain-containing protein {ECO:0000259|Pfam:PF08553};	At3g19240	--	PF08553.10:VID27 C-terminal WD40-like domain	--	--	--
TbA04G006740	210.834	219.413	189.177	108.382	106.817	107.855	4648	4883	4323	2445	2407	2457	-1.04033	8.94966e-31	5.60742e-29	down	GWHBCHG00000004	72758363	72760006	+	TbA04G006740	--	--	--	small rubber particle protein SRPP5 [Taraxacum brevicorniculatum]	Y5513_ORYSI RecName: Full=REF/SRPP-like protein OsI_017815;	M9PNM8_9ASTR SubName: Full=Small rubber particle protein SRPP5 {ECO:0000313|EMBL:AGE89410.1};	At3g05500	--	PF05755.12:Rubber elongation factor protein (REF)	--	--	--
TbA06G092280	4.9454	4.9827	5.872	17.1008	17.8643	19.4297	117	119	144	414	432	475	1.6867	9.73536e-31	6.0846e-29	up	GWHBCHG00000006	14996587	14999185	+	TbA06G092280	--	K08235 xyloglucan:xyloglucosyl transferase [EC:2.4.1.207] | (RefSeq) XTH33; xyloglucan:xyloglucosyl transferase 33 (A)	--	hypothetical protein LSAT_3X47880 [Lactuca sativa]	XTH33_ARATH RecName: Full=Probable xyloglucan endotransglucosylase/hydrolase protein 33 {ECO:0000303|PubMed:12514239}; Short=At-XTH33 {ECO:0000303|PubMed:12514239}; Short=XTH-33 {ECO:0000303|PubMed:12514239}; EC=2.4.1.207 {ECO:0000250|UniProtKB:Q38857}; Flags: Precursor;	A0A2J6K1B3_LACSA RecName: Full=Xyloglucan endotransglucosylase/hydrolase {ECO:0000256|RuleBase:RU361120}; EC=2.4.1.207 {ECO:0000256|RuleBase:RU361120};	At1g10550	GO:0048046,apoplast; GO:0005618,cell wall; GO:0005887,integral component of plasma membrane; GO:0004553,hydrolase activity, hydrolyzing O-glycosyl compounds; GO:0016762,xyloglucan:xyloglucosyl transferase activity; GO:0042546,cell wall biogenesis; GO:0009831,plant-type cell wall modification involved in multidimensional cell growth; GO:0010411,xyloglucan metabolic process; GO:0003674,molecular_fu…	PF00722.21:Glycosyl hydrolases family 16	--	--	--
TbA07G009630	8.698	7.9449	10.0623	24.5434	24.6446	25.7259	231	213	277	667	669	706	1.39186	1.55412e-30	9.68926e-29	up	GWHBCHG00000007	7402187	7405145	+	TbA07G009630	--	--	--	hypothetical protein LSAT_7X20320 [Lactuca sativa]	PCR8_ARATH RecName: Full=Protein PLANT CADMIUM RESISTANCE 8; Short=AtPCR8;	A0A2J6MH32_LACSA SubName: Full=Uncharacterized protein {ECO:0000313|EMBL:PLY98777.1};	At1g11380	GO:0016021,integral component of membrane; GO:0005886,plasma membrane; GO:0006979,response to oxidative stress; GO:0006950,response to stress; GO:0008150,biological_process; GO:0050896,response to stimulus; GO:0005575,cellular_component; GO:0016020,membrane; GO:0031224,intrinsic component of membrane; GO:0110165,cellular anatomical entity; GO:0071944,cell periphery	PF04749.17:PLAC8 family	--	--	--
TbA06G094460	16.8693	18.4699	21.2852	48.3716	44.2564	49.1471	380	420	497	1115	1019	1144	1.22893	1.83974e-30	1.14418e-28	up	GWHBCHG00000006	13187392	13189055	-	TbA06G094460	--	K08235 xyloglucan:xyloglucosyl transferase [EC:2.4.1.207] | (RefSeq) XTH9; xyloglucan endotransglucosylase/hydrolase 9 (A)	--	hypothetical protein LSAT_3X43161 [Lactuca sativa]	XTH9_ARATH RecName: Full=Xyloglucan endotransglucosylase/hydrolase protein 9; Short=At-XTH9; Short=XTH-9; EC=2.4.1.207; Flags: Precursor;	A0A2J6JXM8_LACSA RecName: Full=Xyloglucan endotransglucosylase/hydrolase {ECO:0000256|RuleBase:RU361120}; EC=2.4.1.207 {ECO:0000256|RuleBase:RU361120};	At4g03210	GO:0048046,apoplast; GO:0005618,cell wall; GO:0004553,hydrolase activity, hydrolyzing O-glycosyl compounds; GO:0016762,xyloglucan:xyloglucosyl transferase activity; GO:0071555,cell wall organization; GO:0009834,plant-type secondary cell wall biogenesis; GO:0010411,xyloglucan metabolic process; GO:0003674,molecular_function; GO:0003824,catalytic activity; GO:0016787,hydrolase activity; GO:0016798,…	PF00722.21:Glycosyl hydrolases family 16	--	--	--
TbA06G072150	6.7062	7.2472	6.9319	17.3203	19.3208	17.4258	308	336	330	814	907	827	1.2736	2.03396e-30	1.24957e-28	up	GWHBCHG00000006	31278858	31282708	+	TbA06G072150	--	--	--	hypothetical protein LSAT_3X96320 [Lactuca sativa]	LNG1_ARATH RecName: Full=Protein LONGIFOLIA 1; AltName: Full=Protein TON1 RECRUITING MOTIF 2;	A0A2J6LUW9_LACSA RecName: Full=DUF4378 domain-containing protein {ECO:0000259|Pfam:PF14309};	At1g74160	GO:0005829,cytosol; GO:0005634,nucleus; GO:0051513,regulation of monopolar cell growth; GO:0009826,unidimensional cell growth; GO:0000902,cell morphogenesis; GO:0001558,regulation of cell growth; GO:0008150,biological_process; GO:0009653,anatomical structure morphogenesis; GO:0009987,cellular process; GO:0016043,cellular component organization; GO:0016049,cell growth; GO:0022603,regulation of ana…	PF14309.6:Domain of unknown function (DUF4378)	--	--	--
TbA03G006970	11.7423	12.8911	14.715	41.1092	35.8258	38.5422	194	215	252	695	605	658	1.45787	2.59373e-30	1.58575e-28	up	GWHBCHG00000003	103685967	103688403	-	TbA03G006970	--	K14638 solute carrier family 15 (peptide/histidine transporter), member 3/4 | (RefSeq) PTR5; peptide transporter 5 (A)	--	hypothetical protein LSAT_4X18400 [Lactuca sativa]	PTR18_ARATH RecName: Full=Protein NRT1/ PTR FAMILY 3.1; Short=AtNPF3.1;	A0A2J6JNK4_LACSA SubName: Full=Uncharacterized protein {ECO:0000313|EMBL:PLY64405.1};	At1g68570	GO:0016021,integral component of membrane; GO:0097708,intracellular vesicle; GO:0005886,plasma membrane; GO:0022857,transmembrane transporter activity; GO:0010336,gibberellic acid homeostasis; GO:0042128,nitrate assimilation; GO:0003674,molecular_function; GO:0005215,transporter activity; GO:0008150,biological_process; GO:0042592,homeostatic process; GO:0048878,chemical homeostasis; GO:0055088,li…	PF00854.21:POT family	--	--	--
TbA01G141440	3.5144	3.778	3.2273	0.7759	0.9551	0.844	270	293	257	61	75	67	-2.13136	2.8902e-30	1.76275e-28	down	GWHBCHG00000001	114231386	114238024	+	TbA01G141440	--	K10268 F-box and leucine-rich repeat protein 2/20 | (RefSeq) F-box family protein (A)	--	hypothetical protein LSAT_5X102060 [Lactuca sativa]	FBL3_ARATH RecName: Full=F-box/LRR-repeat protein 3;	A0A2J6LLE1_LACSA SubName: Full=Uncharacterized protein {ECO:0000313|EMBL:PLY88149.1};	At5g27920	GO:0005634,nucleus; GO:0019005,SCF ubiquitin ligase complex; GO:0016567,protein ubiquitination; GO:0031146,SCF-dependent proteasomal ubiquitin-dependent protein catabolic process; GO:0006511,ubiquitin-dependent protein catabolic process; GO:0006464,cellular protein modification process; GO:0006807,nitrogen compound metabolic process; GO:0008150,biological_process; GO:0008152,metabolic process; GO…	PF13516.6:Leucine Rich repeat	--	--	--
novel.13711	1.0787	1.0686	1.3995	7.7063	7.4966	7.8114	29	29	39	212	206	217	2.60113	3.26138e-30	1.98433e-28	up	GWHBCHG00000007	4903767	4905333	+	--	--	--	--	--	--	--	--	--	--	--	--	--
TbA02G099260	29.654	30.6944	33.646	16.1033	17.6776	14.7085	1715	1792	2017	953	1045	879	-1.05181	4.51234e-30	2.72576e-28	down	GWHBCHG00000002	81735048	81742450	-	TbA02G099260	--	--	--	hypothetical protein LSAT_2X59580 [Lactuca sativa]	VSR6_ARATH RecName: Full=Vacuolar-sorting receptor 6; Short=AtVSR6; AltName: Full=BP80-like protein d; Short=AtBP80d; AltName: Full=Epidermal growth factor receptor-like protein 6; Short=AtELP6; Flags: Precursor;	A0A2J6L2K9_LACSA RecName: Full=EGF_CA domain-containing protein {ECO:0000259|SMART:SM00179};	At1g30900	GO:0030665,clathrin-coated vesicle membrane; GO:0005768,endosome; GO:0000139,Golgi membrane; GO:0017119,Golgi transport complex; GO:0016021,integral component of membrane; GO:0016020,membrane; GO:0005802,trans-Golgi network; GO:0005509,calcium ion binding; GO:0061630,ubiquitin protein ligase activity; GO:0006896,Golgi to vacuole transport; GO:0006623,protein targeting to vacuole; GO:0006511,ubiqu…	PF02225.22:PA domain	--	--	--
TbA04G066070	43.2189	40.1451	40.1483	17.4832	14.5543	16.8788	674	632	649	279	232	272	-1.43503	5.01223e-30	3.02049e-28	down	GWHBCHG00000004	25013757	25014665	-	TbA04G066070	--	K01183 chitinase [EC:3.2.1.14] | (RefSeq) CHIA; chitinase A (A)	ko00520: Amino sugar and nucleotide sugar metabolism; ko01100: Metabolic pathways	hypothetical protein LSAT_9X57201 [Lactuca sativa]	CHLY_HEVBR RecName: Full=Hevamine-A; Includes: RecName: Full=Chitinase; EC=3.2.1.14; Includes: RecName: Full=Lysozyme; EC=3.2.1.17; Flags: Precursor;	A0A6S7PHX2_LACSI RecName: Full=Glyco_hydro_18 domain-containing protein {ECO:0000259|Pfam:PF00704};	At5g24090	GO:0005773,vacuole; GO:0004568,chitinase activity; GO:0003796,lysozyme activity; GO:0006032,chitin catabolic process; GO:0000272,polysaccharide catabolic process; GO:0003674,molecular_function; GO:0003824,catalytic activity; GO:0004553,hydrolase activity, hydrolyzing O-glycosyl compounds; GO:0016787,hydrolase activity; GO:0016798,hydrolase activity, acting on glycosyl bonds; GO:0061783,peptidogly…	PF00704.28:Glycosyl hydrolases family 18	--	--	--
TbA03G029640	47.5045	51.8838	43.9416	20.0992	21.6696	22.8047	1141	1258	1094	494	532	566	-1.25133	6.17961e-30	3.71512e-28	down	GWHBCHG00000003	85348892	85351222	+	TbA03G029640	--	--	--	hypothetical protein LSAT_4X71141 [Lactuca sativa]	NAC6_SOYBN RecName: Full=NAC domain-containing protein 6 {ECO:0000303|PubMed:16919368}; Short=GmNAC6 {ECO:0000303|PubMed:16919368};	A0A2J6M5Y0_LACSA RecName: Full=NAC domain-containing protein {ECO:0000259|PROSITE:PS51005};	At2g17040	GO:0005634,nucleus; GO:0003677,DNA binding; GO:0006355,regulation of transcription, DNA-templated; GO:0003674,molecular_function; GO:0003676,nucleic acid binding; GO:0005488,binding; GO:0097159,organic cyclic compound binding; GO:1901363,heterocyclic compound binding; GO:0006139,nucleobase-containing compound metabolic process; GO:0006351,transcription, DNA-templated; GO:0006725,cellular aromatic…	PF02365.15:No apical meristem (NAM) protein	NAC	TF	NAC
TbA08G024010	245.177	208.797	207.567	115.602	113.45	106.719	5994	5153	5260	2892	2835	2696	-1.07946	7.02295e-30	4.2121e-28	down	GWHBCHG00000008	19910034	19911500	-	TbA08G024010	--	--	--	hypothetical protein LSAT_1X56301 [Lactuca sativa]	--	A0A6S7L8C8_LACSI SubName: Full=Uncharacterized protein {ECO:0000313|EMBL:CAB4080100.1};	--	--	--	--	--	--
TbA02G095460	3.4184	3.256	3.9743	11.4993	10.2903	12.257	156	150	188	537	480	578	1.58085	7.38934e-30	4.42135e-28	up	GWHBCHG00000002	78906943	78910349	+	TbA02G095460	--	K08150 MFS transporter, SP family, solute carrier family 2 (myo-inositol transporter), member 13 | (RefSeq) INT1; inositol transporter 1 (A)	--	hypothetical protein LSAT_2X51240 [Lactuca sativa]	INT1_ARATH RecName: Full=Inositol transporter 1;	A0A2J6MB75_LACSA RecName: Full=MFS domain-containing protein {ECO:0000259|PROSITE:PS50850};	At2g43330	GO:0005829,cytosol; GO:0016021,integral component of membrane; GO:0009705,plant-type vacuole membrane; GO:0005773,vacuole; GO:0005366,myo-inositol:proton symporter activity; GO:0015798,myo-inositol transport; GO:0003674,molecular_function; GO:0005215,transporter activity; GO:0005365,myo-inositol transmembrane transporter activity; GO:0008324,cation transmembrane transporter activity; GO:0008509,a…	PF00083.24:Sugar (and other) transporter	--	--	--
TbA03G045790	50.3591	48.0297	40.3779	111.434	113.956	113.094	1048	1009	871	2373	2424	2432	1.18413	9.38455e-30	5.57553e-28	up	GWHBCHG00000003	71033404	71034855	+	TbA03G045790	--	K05282 gibberellin-44 dioxygenase [EC:1.14.11.12] | (RefSeq) GA20OX3; gibberellin 20-oxidase 3 (A)	ko00904: Diterpenoid biosynthesis; ko01100: Metabolic pathways; ko01110: Biosynthesis of secondary metabolites	hypothetical protein LSAT_4X101200 [Lactuca sativa]	2ODD_SINHE RecName: Full=Deoxypodophyllotoxin synthase {ECO:0000303|PubMed:26359402}; EC=1.14.20.8 {ECO:0000269|PubMed:26359402}; AltName: Full=2-oxoglutarate dependent dioxygenase {ECO:0000303|PubMed:26359402};	A0A2J6M3E5_LACSA RecName: Full=Fe2OG dioxygenase domain-containing protein {ECO:0000259|PROSITE:PS51471};	At1g52800	GO:0016706,2-oxoglutarate-dependent dioxygenase activity; GO:0046872,metal ion binding; GO:0019438,aromatic compound biosynthetic process; GO:0009699,phenylpropanoid biosynthetic process; GO:0009611,response to wounding; GO:0003674,molecular_function; GO:0003824,catalytic activity; GO:0016491,oxidoreductase activity; GO:0016705,oxidoreductase activity, acting on paired donors, with incorporation …	PF03171.20:2OG-Fe(II) oxygenase superfamily	--	--	--
TbA02G081670	17.7167	17.9923	21.9438	9.9473	9.8405	9.6055	1469	1506	1886	844	834	823	-1.06657	9.45905e-30	5.6066e-28	down	GWHBCHG00000002	67306234	67317855	+	TbA02G081670	--	K12385 Niemann-Pick C1 protein | (RefSeq) Patched family protein (A)	--	hypothetical protein LSAT_2X4580 [Lactuca sativa]	--	A0A6S7LP63_LACSI RecName: Full=SSD domain-containing protein {ECO:0000259|PROSITE:PS50156};	At1g42470	GO:0016021,integral component of membrane; GO:0005319,lipid transporter activity; GO:0003674,molecular_function; GO:0005215,transporter activity; GO:0005575,cellular_component; GO:0016020,membrane; GO:0031224,intrinsic component of membrane; GO:0110165,cellular anatomical entity	PF02460.18:Patched family	--	--	--
TbA05G010090	6.026	6.1865	10.57	28.4271	35.0512	29.052	110	114	200	531	654	548	1.92998	1.09853e-29	6.49597e-28	up	GWHBCHG00000005	8637319	8639643	+	TbA05G010090	--	K09422 transcription factor MYB, plant | (RefSeq) MYB59; myb domain protein 59 (A)	--	transcription factor MYB59 [Helianthus annuus]	MYB48_ARATH RecName: Full=Transcription factor MYB48; AltName: Full=Myb-related protein 48; Short=AtMYB48;	A0A2U1NNS3_ARTAN SubName: Full=Myb domain protein 48 {ECO:0000313|EMBL:PWA75167.1};	At3g46130	GO:0005829,cytosol; GO:0005634,nucleus; GO:0003700,DNA-binding transcription factor activity; GO:0043565,sequence-specific DNA binding; GO:0000976,transcription regulatory region sequence-specific DNA binding; GO:0006355,regulation of transcription, DNA-templated; GO:0003674,molecular_function; GO:0140110,transcription regulator activity; GO:0003676,nucleic acid binding; GO:0003677,DNA binding; G…	PF00249.31:Myb-like DNA-binding domain	MYB	TF	MYB->MYB
TbA03G120490	2.7937	1.9498	2.389	14.1473	13.1692	16.2832	44	31	39	228	212	265	2.51423	1.19416e-29	7.04499e-28	up	GWHBCHG00000003	11616866	11618006	-	TbA03G120490	--	--	--	hypothetical protein LSAT_4X162200 [Lactuca sativa]	GASAA_ARATH RecName: Full=Gibberellin-regulated protein 10; AltName: Full=GAST1 protein homolog 10; Flags: Precursor;	A0A2U1K9A1_ARTAN SubName: Full=Gibberellin regulated protein {ECO:0000313|EMBL:PWA20737.1};	At2g39540	GO:0005737,cytoplasm; GO:0005576,extracellular region; GO:0009505,plant-type cell wall; GO:0009740,gibberellic acid mediated signaling pathway; GO:0007154,cell communication; GO:0007165,signal transduction; GO:0008150,biological_process; GO:0009719,response to endogenous stimulus; GO:0009725,response to hormone; GO:0009739,response to gibberellin; GO:0009755,hormone-mediated signaling pathway; GO…	--	--	--	--
TbA02G000220	96.6665	94.2142	86.3734	205.342	191.609	209.671	1612	1586	1493	3504	3266	3613	1.0293	1.65033e-29	9.71349e-28	up	GWHBCHG00000002	1094345	1095408	+	TbA02G000220	--	K08913 light-harvesting complex II chlorophyll a/b binding protein 2 | (RefSeq) LHCB2.1; photosystem II light harvesting complex protein 2.1 (A)	ko00196: Photosynthesis - antenna proteins; ko01100: Metabolic pathways	hypothetical protein LSAT_9X104780 [Lactuca sativa]	CB23_TOBAC RecName: Full=Chlorophyll a-b binding protein 36, chloroplastic; AltName: Full=LHCII type I CAB-36; Short=LHCP; Flags: Precursor;	A0A2J6JKZ1_LACSA RecName: Full=Chlorophyll a-b binding protein, chloroplastic {ECO:0000256|RuleBase:RU363080};	At2g05100	GO:0009941,chloroplast envelope; GO:0009535,chloroplast thylakoid membrane; GO:0016021,integral component of membrane; GO:0009522,photosystem I; GO:0009523,photosystem II; GO:0010287,plastoglobule; GO:0016168,chlorophyll binding; GO:0046872,metal ion binding; GO:0009768,photosynthesis, light harvesting in photosystem I; GO:0018298,protein-chromophore linkage; GO:0009416,response to light stimulus…	PF00504.21:Chlorophyll A-B binding protein	--	--	--
TbA07G011550	19.5614	21.6035	15.7476	4.9082	3.4913	4.0931	296	330	247	76	54	64	-2.28923	1.68343e-29	9.88529e-28	down	GWHBCHG00000007	9047126	9049825	+	TbA07G011550	--	--	--	uncharacterized protein LOC110883432 [Helianthus annuus]	--	A0A251U7I9_HELAN SubName: Full=Putative reverse transcriptase domain, Zinc finger, CCHC-type {ECO:0000313|EMBL:OTG19337.1};	At4g02490	GO:0003676,nucleic acid binding; GO:0003964,RNA-directed DNA polymerase activity; GO:0008270,zinc ion binding; GO:0003674,molecular_function; GO:0005488,binding; GO:0097159,organic cyclic compound binding; GO:1901363,heterocyclic compound binding; GO:0003824,catalytic activity; GO:0016740,transferase activity; GO:0016772,transferase activity, transferring phosphorus-containing groups; GO:0016779,…	--	--	--	--
TbA02G079680	79.2123	76.4153	101.837	182.454	182.575	190.654	2790	2717	3718	6576	6573	6939	1.01647	2.06564e-29	1.21015e-27	up	GWHBCHG00000002	65659488	65662828	-	TbA02G079680	--	K07198 5'-AMP-activated protein kinase, catalytic alpha subunit [EC:2.7.11.11] | (RefSeq) CIPK1; CBL-interacting protein kinase 1 (A)	--	hypothetical protein LSAT_6X118141 [Lactuca sativa]	CIPK1_ARATH RecName: Full=CBL-interacting serine/threonine-protein kinase 1; EC=2.7.11.1; AltName: Full=SNF1-related kinase 3.16; AltName: Full=SOS2-like protein kinase PKS13;	A0A2J6LAD1_LACSA RecName: Full=Non-specific serine/threonine protein kinase {ECO:0000256|ARBA:ARBA00012513}; EC=2.7.11.1 {ECO:0000256|ARBA:ARBA00012513};	At3g17510	GO:0005737,cytoplasm; GO:0005634,nucleus; GO:0005886,plasma membrane; GO:0005524,ATP binding; GO:0106310,protein serine kinase activity; GO:0004674,protein serine/threonine kinase activity; GO:0106311,protein threonine kinase activity; GO:0035556,intracellular signal transduction; GO:0006468,protein phosphorylation; GO:0009737,response to abscisic acid; GO:0006970,response to osmotic stress; GO:0…	PF00069.25:Protein kinase domain	--	--	--
TbA07G041520	7.0295	7.0532	5.6756	18.9576	20.4547	19.8536	233	236	195	643	693	680	1.48374	2.53673e-29	1.48269e-27	up	GWHBCHG00000007	33766882	33769222	-	TbA07G041520	--	--	--	putative ankyrin repeat-containing domain, PGG domain protein [Helianthus annuus]	--	A0A6S7NHW8_LACSI RecName: Full=ANK_REP_REGION domain-containing protein {ECO:0000259|PROSITE:PS50297};	At4g11000	GO:0016021,integral component of membrane; GO:0005575,cellular_component; GO:0016020,membrane; GO:0031224,intrinsic component of membrane; GO:0110165,cellular anatomical entity	PF12796.7:Ankyrin repeats (3 copies)	--	--	--
TbA05G013900	9.6894	9.9483	11.4899	30.0835	28.9816	28.8142	192	199	236	610	587	590	1.40106	2.58825e-29	1.50931e-27	up	GWHBCHG00000005	11747642	11750078	-	TbA05G013900	--	K06685 MOB kinase activator 1 | (RefSeq) MOB1-like; Mob1/phocein family protein (A)	--	MOB kinase activator-like 1A isoform X1 [Helianthus annuus]	MOB1A_MEDSF RecName: Full=MOB kinase activator-like 1A; AltName: Full=Mob1 homolog 1A; AltName: Full=Mps one binder kinase activator-like 1A; AltName: Full=MsMob1-1 {ECO:0000303|PubMed:16240174}; AltName: Full=MsMob1-2 {ECO:0000303|PubMed:16240174}; AltName: Full=MsMob1-3 {ECO:0000303|PubMed:16240174}; AltName: Full=MsMob1-A {ECO:0000303|PubMed:16460730};	A0A5N6NTI0_9ASTR SubName: Full=Uncharacterized protein {ECO:0000313|EMBL:KAD5317423.1};	At5g45550	GO:0005737,cytoplasm; GO:0005856,cytoskeleton; GO:0009524,phragmoplast; GO:0046872,metal ion binding; GO:0003674,molecular_function; GO:0005488,binding; GO:0043167,ion binding; GO:0043169,cation binding; GO:0005575,cellular_component; GO:0005622,intracellular anatomical structure; GO:0110165,cellular anatomical entity; GO:0043226,organelle; GO:0043228,non-membrane-bounded organelle; GO:0043229,in…	PF03637.17:Mob1/phocein family	--	--	--
TbA04G027430	12.3433	11.5481	10.3329	2.7124	3.0669	3.7921	378	357	328	85	96	120	-1.93969	2.67529e-29	1.55647e-27	down	GWHBCHG00000004	55800356	55802188	+	TbA04G027430	--	K09840 9-cis-epoxycarotenoid dioxygenase [EC:1.13.11.51] | (RefSeq) NCED3; nine-cis-epoxycarotenoid dioxygenase 3 (A)	ko00906: Carotenoid biosynthesis; ko01100: Metabolic pathways; ko01110: Biosynthesis of secondary metabolites	Lactuca sativa 9-cis-epoxycarotenoid dioxygenase 2	NCED1_SOLLC RecName: Full=9-cis-epoxycarotenoid dioxygenase NCED1, chloroplastic {ECO:0000303|Ref.2}; Short=LeNCED1 {ECO:0000303|Ref.2}; Short=SlNCED1 {ECO:0000303|PubMed:22345638}; EC=1.13.11.51 {ECO:0000250|UniProtKB:Q9LRR7}; AltName: Full=Nine-cis-epoxycarotenoid dioxygenase 1 {ECO:0000303|Ref.2}; Flags: Precursor;	Q2PHG1_LACSA SubName: Full=9-cis-epoxycarotenoid dioxygenase 2 {ECO:0000313|EMBL:BAE72091.1};	At3g14440	GO:0009570,chloroplast stroma; GO:0045549,9-cis-epoxycarotenoid dioxygenase activity; GO:0010436,carotenoid dioxygenase activity; GO:0046872,metal ion binding; GO:0009688,abscisic acid biosynthetic process; GO:0009738,abscisic acid-activated signaling pathway; GO:0048653,anther development; GO:1901812,beta-carotene biosynthetic process; GO:0016121,carotene catabolic process; GO:0009835,fruit ripe…	PF03055.15:Retinal pigment epithelial membrane protein	--	--	--
novel.4695	47.4874	40.7579	50.9399	18.3449	15.8496	12.6087	554	480	616	219	189	152	-1.66818	4.88412e-29	2.83504e-27	down	GWHBCHG00000002	87974927	87975846	-	--	--	--	--	--	--	--	--	--	--	--	--	--
TbA03G046020	0.3538	0.1971	0.256	3.2414	3.6344	3.2098	16	9	12	150	168	150	3.54644	5.33003e-29	3.08677e-27	up	GWHBCHG00000003	70813007	70816680	+	TbA03G046020	--	--	--	hypothetical protein LSAT_4X104861 [Lactuca sativa]	RPT3_ARATH RecName: Full=Root phototropism protein 3; AltName: Full=BTB/POZ domain-containing protein RPT3; AltName: Full=Non-phototropic hypocotyl protein 3;	A0A6S7LB08_LACSI RecName: Full=NPH3 domain-containing protein {ECO:0000259|PROSITE:PS51649};	At1g52770	GO:0005886,plasma membrane; GO:0009638,phototropism; GO:0016567,protein ubiquitination; GO:0007165,signal transduction; GO:0008150,biological_process; GO:0009314,response to radiation; GO:0009416,response to light stimulus; GO:0009605,response to external stimulus; GO:0009606,tropism; GO:0009628,response to abiotic stimulus; GO:0009637,response to blue light; GO:0050896,response to stimulus; GO:0…	PF03000.14:NPH3 family	--	--	--
TbA04G069070	5.7191	6.2525	5.1172	16.9407	17.7135	16.6039	193	213	179	585	611	579	1.48494	5.45544e-29	3.15217e-27	up	GWHBCHG00000004	22574053	22577699	+	TbA04G069070	--	K03086 RNA polymerase primary sigma factor | (RefSeq) SIGA; sigma factor A (A)	--	hypothetical protein LSAT_9X50600 [Lactuca sativa]	SIGA_ARATH RecName: Full=RNA polymerase sigma factor sigA; Short=Sigma factor A; Short=Sigma-A; AltName: Full=RNA polymerase sigma factor sig1; Short=Atsig1; Short=Sigma factor 1; AltName: Full=RNA polymerase sigma factor sig2; Short=Atsig2; Short=Sigma factor 2; AltName: Full=RNA polymerase sigma factor sigB; Short=Sigma factor B; Short=Sigma-B; Flags: Precursor;	A0A2J6M1G4_LACSA RecName: Full=RNA_pol_sigma70 domain-containing protein {ECO:0000259|PROSITE:PS00715};	At1g64860	GO:0009507,chloroplast; GO:0003677,DNA binding; GO:0016987,sigma factor activity; GO:0071482,cellular response to light stimulus; GO:0071461,cellular response to redox state; GO:0006352,DNA-templated transcription, initiation; GO:0080005,photosystem stoichiometry adjustment; GO:2001141,regulation of RNA biosynthetic process; GO:0006355,regulation of transcription, DNA-templated; GO:0003674,molecu…	PF04542.14:Sigma-70 region 2	--	--	--
TbA01G052210	8.3478	8.3179	6.2113	25.3348	22.1778	22.5061	341	343	263	1059	926	950	1.51208	5.69574e-29	3.2835e-27	up	GWHBCHG00000001	42285820	42288929	-	TbA01G052210	--	K22390 acid phosphatase type 7 | (RefSeq) PAP15; purple acid phosphatase 15 (A)	--	hypothetical protein LSAT_6X60180 [Lactuca sativa]	PPA15_ARATH RecName: Full=Purple acid phosphatase 15; EC=3.1.3.-; EC=3.1.3.2; AltName: Full=Phytase; Flags: Precursor;	A0A6S7NPN8_LACSI RecName: Full=Purple acid phosphatase {ECO:0000256|RuleBase:RU361203}; EC=3.1.3.2 {ECO:0000256|RuleBase:RU361203};	At3g07130	GO:0005576,extracellular region; GO:0008707,4-phytase activity; GO:0003993,acid phosphatase activity; GO:0046872,metal ion binding; GO:0009846,pollen germination; GO:0009845,seed germination; GO:0003674,molecular_function; GO:0003824,catalytic activity; GO:0016787,hydrolase activity; GO:0016788,hydrolase activity, acting on ester bonds; GO:0016791,phosphatase activity; GO:0042578,phosphoric ester…	PF00149.28:Calcineurin-like phosphoesterase	--	--	--
TbA03G101310	3.1271	3.7461	5.5075	14.7822	17.0755	16.5739	86	104	157	416	480	471	1.87434	7.45915e-29	4.29029e-27	up	GWHBCHG00000003	27082306	27084988	-	TbA03G101310	--	K07893 Ras-related protein Rab-6A | (RefSeq) RABH1e; RAB GTPase homolog H1E (A)	--	hypothetical protein LSAT_4X141220 [Lactuca sativa]	RAH1E_ARATH RecName: Full=Ras-related protein RABH1e; Short=AtRABH1e;	A0A2J6JHB7_LACSA SubName: Full=Uncharacterized protein {ECO:0000313|EMBL:PLY62216.1};	At4g39900	GO:0005829,cytosol; GO:0012505,endomembrane system; GO:0005794,Golgi apparatus; GO:0000139,Golgi membrane; GO:0005886,plasma membrane; GO:0005525,GTP binding; GO:0003924,GTPase activity; GO:0006891,intra-Golgi vesicle-mediated transport; GO:0006886,intracellular protein transport; GO:0042147,retrograde transport, endosome to Golgi; GO:0006890,retrograde vesicle-mediated transport, Golgi to endopl…	--	--	--	--
novel.7503	41.9914	49.0305	46.6532	13.1107	18.3163	18.7047	554	653	638	177	247	255	-1.55654	9.56833e-29	5.49091e-27	down	GWHBCHG00000003	96486718	96488007	-	--	--	--	--	uncharacterized protein LOC110916368 [Helianthus annuus]	FLZ3_ARATH RecName: Full=FCS-Like Zinc finger 3 {ECO:0000303|PubMed:24901469};	A0A251S1M6_HELAN SubName: Full=Putative zf-FLZ domain-containing protein {ECO:0000313|EMBL:OTF92363.1};	At2g44670	GO:0005737,cytoplasm; GO:0005829,cytosol; GO:0005634,nucleus; GO:0019900,kinase binding; GO:0046872,metal ion binding; GO:0042594,response to starvation; GO:0003674,molecular_function; GO:0005488,binding; GO:0005515,protein binding; GO:0019899,enzyme binding; GO:0043167,ion binding; GO:0043169,cation binding; GO:0006950,response to stress; GO:0008150,biological_process; GO:0009605,response to ext…	PF04570.14:zinc-finger of the FCS-type, C2-C2	--	--	--
novel.2929	20.4777	19.4236	14.4616	51.5987	50.7727	53.4608	612	586	448	1578	1551	1651	1.41542	1.00655e-28	5.76312e-27	up	GWHBCHG00000002	778824	780565	+	--	--	--	--	hypothetical protein LSAT_9X103641 [Lactuca sativa]	FLA2_ARATH RecName: Full=Fasciclin-like arabinogalactan protein 2; Flags: Precursor;	A0A6S7PM75_LACSI SubName: Full=Uncharacterized protein {ECO:0000313|EMBL:CAB4115838.1};	At4g12730	GO:0031225,anchored component of membrane; GO:0046658,anchored component of plasma membrane; GO:0005829,cytosol; GO:0005886,plasma membrane; GO:0005774,vacuolar membrane; GO:0005575,cellular_component; GO:0016020,membrane; GO:0031224,intrinsic component of membrane; GO:0110165,cellular anatomical entity; GO:0031226,intrinsic component of plasma membrane; GO:0071944,cell periphery; GO:0005622,intr…	PF02469.22:Fasciclin domain	--	--	--
TbA07G003520	52.0406	49.618	56.071	25.2919	22.5372	26.5034	933	898	1042	464	413	491	-1.18201	1.11454e-28	6.36698e-27	down	GWHBCHG00000007	2860201	2861313	-	TbA07G003520	--	K14488 SAUR family protein | (RefSeq) SAUR-like auxin-responsive protein family (A)	ko04075: Plant hormone signal transduction	hypothetical protein LSAT_7X8561 [Lactuca sativa]	SAU36_ARATH RecName: Full=Auxin-responsive protein SAUR36 {ECO:0000305}; AltName: Full=Protein RESPONSE TO AUXINS AND GIBBERELLINS 1 {ECO:0000303|PubMed:23503980}; AltName: Full=Protein SENESCENCE-ASSOCIATED GENE 201 {ECO:0000305}; AltName: Full=Protein SMALL AUXIN UP RNA 36 {ECO:0000303|PubMed:12036261};	A0A6S7NQU2_LACSI SubName: Full=Uncharacterized protein {ECO:0000313|EMBL:CAB4104187.1};	At3g60690	GO:0005634,nucleus; GO:0009734,auxin-activated signaling pathway; GO:0007275,multicellular organism development; GO:1900057,positive regulation of leaf senescence; GO:0040008,regulation of growth; GO:0010029,regulation of seed germination; GO:0007154,cell communication; GO:0007165,signal transduction; GO:0008150,biological_process; GO:0009719,response to endogenous stimulus; GO:0009725,response t…	PF02519.14:Auxin responsive protein	--	--	--
TbA02G036320	6.8725	8.5258	7.0949	19.8345	23.3128	22.1279	214	268	229	632	742	712	1.43747	1.26162e-28	7.17475e-27	up	GWHBCHG00000002	29936286	29938208	-	TbA02G036320	--	K05681 ATP-binding cassette, subfamily G (WHITE), member 2 | (RefSeq) ABCG25; ATP-binding casette family G25 (A)	ko02010: ABC transporters	hypothetical protein LSAT_1X82081 [Lactuca sativa]	AB5G_ARATH RecName: Full=ABC transporter G family member 5; Short=ABC transporter ABCG.5; Short=AtABCG5; AltName: Full=White-brown complex homolog protein 5; Short=AtWBC5;	A0A2J6KKP0_LACSA RecName: Full=ABC transporter domain-containing protein {ECO:0000259|PROSITE:PS50893};	At2g13610	GO:0016021,integral component of membrane; GO:0005524,ATP binding; GO:0042626,ATPase-coupled transmembrane transporter activity; GO:0000166,nucleotide binding; GO:0003674,molecular_function; GO:0005488,binding; GO:0017076,purine nucleotide binding; GO:0030554,adenyl nucleotide binding; GO:0032553,ribonucleotide binding; GO:0032555,purine ribonucleotide binding; GO:0032559,adenyl ribonucleotide bi…	PF01061.24:ABC-2 type transporter	--	--	--
TbA03G030840	5.9566	6.9945	4.0086	22.1201	20.8372	20.8365	205	243	143	779	733	741	1.80756	1.29439e-28	7.32808e-27	up	GWHBCHG00000003	84168475	84171403	-	TbA03G030840	--	--	--	Pollen Ole e 1 allergen/extensin, partial [Cynara cardunculus var. scolymus]	PRP4_ARATH RecName: Full=Proline-rich protein 4; Short=AtPRP4; Flags: Precursor;	A0A6S7N382_LACSI SubName: Full=Uncharacterized protein {ECO:0000313|EMBL:CAB4092209.1};	At4g38770	GO:0005618,cell wall; GO:0005576,extracellular region; GO:0005575,cellular_component; GO:0030312,external encapsulating structure; GO:0071944,cell periphery; GO:0110165,cellular anatomical entity	PF01190.17:Pollen proteins Ole e I like	--	--	--
TbA05G023450	23.3795	26.608	24.7485	11.9743	13.3262	12.0331	1162	1335	1275	609	677	618	-1.10023	1.64096e-28	9.2694e-27	down	GWHBCHG00000005	19230575	19234857	-	TbA05G023450	--	K10268 F-box and leucine-rich repeat protein 2/20 | (RefSeq) RNI-like superfamily protein (A)	--	hypothetical protein LSAT_8X103981 [Lactuca sativa]	FBL3_ARATH RecName: Full=F-box/LRR-repeat protein 3;	A0A2J6L2G3_LACSA SubName: Full=Uncharacterized protein {ECO:0000313|EMBL:PLY81510.1};	At5g01720	GO:0005634,nucleus; GO:0019005,SCF ubiquitin ligase complex; GO:0016567,protein ubiquitination; GO:0031146,SCF-dependent proteasomal ubiquitin-dependent protein catabolic process; GO:0006511,ubiquitin-dependent protein catabolic process; GO:0006464,cellular protein modification process; GO:0006807,nitrogen compound metabolic process; GO:0008150,biological_process; GO:0008152,metabolic process; GO…	PF13516.6:Leucine Rich repeat	--	--	--
TbA02G133110	32.6765	33.3417	34.2696	11.6032	10.3682	11.2055	333	343	362	121	108	118	-1.6934	1.84412e-28	1.03938e-26	down	GWHBCHG00000002	109771607	109772200	-	TbA02G133110	--	K09286 EREBP-like factor | (RefSeq) CBF1; C-repeat/DRE binding factor 1 (A)	--	hypothetical protein LSAT_2X133380 [Lactuca sativa]	ERF25_ARATH RecName: Full=Ethylene-responsive transcription factor ERF025;	A0A2J6LY71_LACSA RecName: Full=AP2/ERF domain-containing protein {ECO:0000259|PROSITE:PS51032};	At5g52020	GO:0005634,nucleus; GO:0003700,DNA-binding transcription factor activity; GO:0000976,transcription regulatory region sequence-specific DNA binding; GO:0050832,defense response to fungus; GO:0009873,ethylene-activated signaling pathway; GO:0019760,glucosinolate metabolic process; GO:0003674,molecular_function; GO:0140110,transcription regulator activity; GO:0001067,regulatory region nucleic acid b…	PF00847.20:AP2 domain	AP2/ERF-ERF	TF	AP2/ERF->AP2/ERF-ERF
[truncated: 2,065 more rows]
