# Supplementary material for: Preliminary Analysis of the Salt-Tolerance Mechanisms of Different Varieties of Dandelion (Taraxacum mongolicum Hand.-Mazz.) Under Salt Stress
Source: Curr Issues Mol Biol. 2025 Jun 11;47(6):449. doi: 10.3390/cimb47060449 (PMC12191469; doi:10.3390/cimb47060449)
Supplement: Supplementary file 1 [file cimb-47-00449-s001.zip › Table S5B.xlsx]

## Sheet: Sheet1
ID	BCK1_fpkm	BCK2_fpkm	BCK3_fpkm	BS1_fpkm	BS2_fpkm	BS3_fpkm	BCK1_count	BCK2_count	BCK3_count	BS1_count	BS2_count	BS3_count	log2FoldChange	pvalue	padj	regulated	chr	start	end	strand	gene_name	gene_description	KEGG	KEGG pathway	NR	Swissprot	Tremble	KOG	GO	Pfam	TF-Family	TF-Category	TF-Classification
TbA05G029800	11.9094	13.1058	14.9203	170.483	170.746	170.513	649	775	823	9310	9379	9606	3.61292	4.26813e-239	1.01646e-234	up	GWHBCHG00000005	24259841	24264696	-	TbA05G029800	--	K00423 L-ascorbate oxidase [EC:1.10.3.3] | (RefSeq) sks13; SKU5 similar 13 (A)	ko00053: Ascorbate and aldarate metabolism; ko01100: Metabolic pathways	hypothetical protein LSAT_8X122180 [Lactuca sativa]	ASOL_TOBAC RecName: Full=L-ascorbate oxidase homolog; EC=1.10.3.-; AltName: Full=Pollen-specific protein NTP303; Flags: Precursor;	A0A6S7P9Q1_LACSI SubName: Full=Uncharacterized protein {ECO:0000313|EMBL:CAB4111146.1};	At1g76160	GO:0005615,extracellular space; GO:0005507,copper ion binding; GO:0016491,oxidoreductase activity; GO:0003674,molecular_function; GO:0005488,binding; GO:0043167,ion binding; GO:0043169,cation binding; GO:0046872,metal ion binding; GO:0046914,transition metal ion binding; GO:0003824,catalytic activity; GO:0005575,cellular_component; GO:0005576,extracellular region; GO:0110165,cellular anatomical e…	PF00394.22:Multicopper oxidase	--	--	--
TbA02G112480	4.5558	6.0259	3.7596	156.766	169.199	166.686	85	122	71	2931	3182	3215	5.02243	2.56043e-207	3.04883e-203	up	GWHBCHG00000002	92869730	92870897	-	TbA02G112480	--	--	--	hypothetical protein LSAT_2X90361 [Lactuca sativa]	GASA6_ARATH RecName: Full=Gibberellin-regulated protein 6; AltName: Full=GAST1 protein homolog 6; Flags: Precursor;	A0A2J6KTU6_LACSA SubName: Full=Uncharacterized protein {ECO:0000313|EMBL:PLY78427.1};	At1g74670	GO:0005576,extracellular region; GO:0009740,gibberellic acid mediated signaling pathway; GO:0009750,response to fructose; GO:0009749,response to glucose; GO:0080167,response to karrikin; GO:0009744,response to sucrose; GO:0007154,cell communication; GO:0007165,signal transduction; GO:0008150,biological_process; GO:0009719,response to endogenous stimulus; GO:0009725,response to hormone; GO:0009739…	PF02704.14:Gibberellin regulated protein	--	--	--
TbA01G125120	3.1996	2.483	2.6619	135.279	138.751	134.31	38	32	32	1610	1661	1649	5.5494	3.03091e-203	2.40604e-199	up	GWHBCHG00000001	100015255	100015881	+	TbA01G125120	--	--	--	hypothetical protein LSAT_5X136060 [Lactuca sativa]	AB19A_PRUPE RecName: Full=Auxin-binding protein ABP19a; Flags: Precursor;	A0A2J6LI03_LACSA RecName: Full=Germin-like protein {ECO:0000256|RuleBase:RU366015};	At5g20630	GO:0048046,apoplast; GO:0005618,cell wall; GO:0030145,manganese ion binding; GO:0009734,auxin-activated signaling pathway; GO:0003674,molecular_function; GO:0005488,binding; GO:0043167,ion binding; GO:0043169,cation binding; GO:0046872,metal ion binding; GO:0046914,transition metal ion binding; GO:0007154,cell communication; GO:0007165,signal transduction; GO:0008150,biological_process; GO:000971…	PF00190.22:Cupin	--	--	--
TbA02G109370	28.2678	25.6669	28.9243	230.822	217.282	229.321	476	469	493	3895	3688	3992	2.96667	7.88373e-181	4.69378e-177	up	GWHBCHG00000002	90280484	90282077	+	TbA02G109370	--	--	--	hypothetical protein LSAT_2X83561 [Lactuca sativa]	--	A0A2J6LZB1_LACSA SubName: Full=Uncharacterized protein {ECO:0000313|EMBL:PLY92670.1};	--	--	--	--	--	--
TbA05G002320	14.9357	20.9035	17.7146	276.088	265.328	249.201	374	568	449	6928	6697	6451	3.80793	3.75949e-154	1.79064e-150	up	GWHBCHG00000005	2086657	2088114	+	TbA05G002320	--	--	--	36.4 kDa proline-rich protein-like [Helianthus annuus]	PRF1_SOLLC RecName: Full=36.4 kDa proline-rich protein;	A0A251UIT4_HELAN SubName: Full=Putative bifunctional inhibitor/lipid-transfer protein/seed storage 2S albumin superfamily protein {ECO:0000313|EMBL:OTG23280.1};	At2g10940	--	PF14547.6:Hydrophobic seed protein	--	--	--
novel.7894	404.755	437.15	443.821	71.6459	71.4221	69.7901	10373	12157	11513	1840	1845	1849	-2.66372	2.80493e-150	1.11332e-146	down	GWHBCHG00000003	110029429	110030929	+	--	--	--	--	hypothetical protein LSAT_4X1821 [Lactuca sativa]	NAC83_ARATH RecName: Full=NAC domain-containing protein 83 {ECO:0000303|PubMed:15029955}; Short=ANAC083 {ECO:0000303|PubMed:15029955}; AltName: Full=Protein VND-INTERACTING 2 {ECO:0000303|PubMed:20388856};	A0A2J6JXY4_LACSA RecName: Full=NAC domain-containing protein {ECO:0000259|PROSITE:PS51005};	At5g13180	GO:0005634,nucleus; GO:0003677,DNA binding; GO:0003700,DNA-binding transcription factor activity; GO:0010150,leaf senescence; GO:0045892,negative regulation of transcription, DNA-templated; GO:0009737,response to abscisic acid; GO:0009651,response to salt stress; GO:0016032,viral process; GO:0010089,xylem development; GO:0003674,molecular_function; GO:0003676,nucleic acid binding; GO:0005488,bind…	PF02365.15:No apical meristem (NAM) protein	NAC	TF	NAC
TbA08G041970	54.0639	50.4175	53.0378	261.659	265.417	256.141	2427	2456	2410	11771	12010	11887	2.24719	5.41463e-140	1.84214e-136	up	GWHBCHG00000008	34304081	34307261	-	TbA08G041970	--	K14638 solute carrier family 15 (peptide/histidine transporter), member 3/4 | (RefSeq) PTR1; peptide transporter 1 (A)	--	hypothetical protein LSAT_1X83321 [Lactuca sativa]	PTR14_ARATH RecName: Full=Protein NRT1/ PTR FAMILY 7.3; Short=AtNPF7.3; AltName: Full=Nitrate transporter 1.5;	A0A6S7M4P6_LACSI SubName: Full=Uncharacterized protein {ECO:0000313|EMBL:CAB4081036.1};	At1g32450	GO:0016021,integral component of membrane; GO:0005886,plasma membrane; GO:0015112,nitrate transmembrane transporter activity; GO:0015386,potassium:proton antiporter activity; GO:0015293,symporter activity; GO:0010150,leaf senescence; GO:0015706,nitrate transport; GO:0055075,potassium ion homeostasis; GO:1902600,proton transmembrane transport; GO:0010167,response to nitrate; GO:0003674,molecular_f…	PF00854.21:POT family	--	--	--
novel.3018	1.7654	1.1931	1.3621	19.1102	18.9655	20.4925	105	77	82	1139	1137	1260	3.70019	3.97783e-124	1.18415e-120	up	GWHBCHG00000002	3933595	4020692	+	--	--	K01188 beta-glucosidase [EC:3.2.1.21] | (RefSeq) BGLU16; beta glucosidase 16 (A)	ko00460: Cyanoamino acid metabolism; ko00500: Starch and sucrose metabolism; ko00999: Biosynthesis of various plant secondary metabolites; ko01100: Metabolic pathways; ko01110: Biosynthesis of secondary metabolites	putative reverse transcriptase domain-containing protein [Helianthus annuus]	POLX_TOBAC RecName: Full=Retrovirus-related Pol polyprotein from transposon TNT 1-94; Includes: RecName: Full=Protease; EC=3.4.23.-; Includes: RecName: Full=Reverse transcriptase; EC=2.7.7.49; Includes: RecName: Full=Endonuclease;	A0A5N6LRG6_9ASTR RecName: Full=Reverse transcriptase {ECO:0000256|ARBA:ARBA00021271};	At4g03810	GO:0004190,aspartic-type endopeptidase activity; GO:0004519,endonuclease activity; GO:0003676,nucleic acid binding; GO:0003964,RNA-directed DNA polymerase activity; GO:0008270,zinc ion binding; GO:0015074,DNA integration; GO:0003674,molecular_function; GO:0003824,catalytic activity; GO:0004175,endopeptidase activity; GO:0008233,peptidase activity; GO:0016787,hydrolase activity; GO:0070001,asparti…	PF17917.1:RNase H-like domain found in reverse transcriptase	--	--	--
TbA05G029670	57.4276	59.491	55.0185	342.462	329.418	343.647	1289	1449	1250	7703	7453	7974	2.49202	1.4789e-120	3.91334e-117	up	GWHBCHG00000005	24171000	24173700	-	TbA05G029670	--	K20628 expansin | (RefSeq) EXPB1; expansin B1 (A)	--	hypothetical protein LSAT_8X121820 [Lactuca sativa]	EXLA1_ARATH RecName: Full=Expansin-like A1; Short=At-EXPL1; Short=AtEXLA1; Short=AtEXPL1; AltName: Full=Ath-ExpBeta-2.1; Flags: Precursor;	A0A6S7Q1D3_LACSI SubName: Full=Uncharacterized protein {ECO:0000313|EMBL:CAB4111139.1};	At3g45970	GO:0005618,cell wall; GO:0005576,extracellular region; GO:0005794,Golgi apparatus; GO:0016021,integral component of membrane; GO:0009505,plant-type cell wall; GO:0009506,plasmodesma; GO:0099503,secretory vesicle; GO:0005575,cellular_component; GO:0030312,external encapsulating structure; GO:0071944,cell periphery; GO:0110165,cellular anatomical entity; GO:0005622,intracellular anatomical structur…	PF01357.21:Pollen allergen	--	--	--
TbA02G095600	2.5456	2.6147	2.397	30.1916	25.8067	23.0976	192	214	183	2282	1962	1801	3.31755	2.49667e-115	5.94582e-112	up	GWHBCHG00000002	78985515	78990138	-	TbA02G095600	--	--	--	hypothetical protein LSAT_2X51461 [Lactuca sativa]	--	A0A6S7M752_LACSI RecName: Full=Extensin_2 domain-containing protein {ECO:0000259|Pfam:PF04554};	--	GO:0005199,structural constituent of cell wall; GO:0009664,plant-type cell wall organization; GO:0003674,molecular_function; GO:0005198,structural molecule activity; GO:0008150,biological_process; GO:0009987,cellular process; GO:0016043,cellular component organization; GO:0045229,external encapsulating structure organization; GO:0071554,cell wall organization or biogenesis; GO:0071555,cell wall o…	PF01190.17:Pollen proteins Ole e I like	--	--	--
novel.9983	11.374	8.9335	11.3729	65.2699	61.3651	61.8579	413	352	418	2375	2246	2322	2.51187	1.04123e-105	2.25427e-102	up	GWHBCHG00000005	4616157	4624102	+	--	--	K08235 xyloglucan:xyloglucosyl transferase [EC:2.4.1.207] | (RefSeq) XTR6; xyloglucan endotransglycosylase 6 (A)	--	hypothetical protein LSAT_8X67301 [Lactuca sativa]	XTH23_ARATH RecName: Full=Probable xyloglucan endotransglucosylase/hydrolase protein 23; Short=At-XTH23; Short=XTH-23; EC=2.4.1.207; Flags: Precursor;	A0A6S7P704_LACSI RecName: Full=Xyloglucan endotransglucosylase/hydrolase {ECO:0000256|RuleBase:RU361120}; EC=2.4.1.207 {ECO:0000256|RuleBase:RU361120};	At4g25810	GO:0048046,apoplast; GO:0005618,cell wall; GO:0005794,Golgi apparatus; GO:0004553,hydrolase activity, hydrolyzing O-glycosyl compounds; GO:0016762,xyloglucan:xyloglucosyl transferase activity; GO:0042546,cell wall biogenesis; GO:0071555,cell wall organization; GO:0010411,xyloglucan metabolic process; GO:0003674,molecular_function; GO:0003824,catalytic activity; GO:0016787,hydrolase activity; GO:0…	PF00722.21:Glycosyl hydrolases family 16	--	--	--
TbA06G099400	33.4701	22.5453	35.2907	1.3105	1.7124	1.6333	892	652	952	35	46	45	-4.34861	1.80408e-98	3.58034e-95	down	GWHBCHG00000006	9324312	9326255	+	TbA06G099400	--	K00432 glutathione peroxidase [EC:1.11.1.9] | (RefSeq) GPX6; glutathione peroxidase 6 (A)	ko00480: Glutathione metabolism; ko00590: Arachidonic acid metabolism; ko01100: Metabolic pathways	probable phospholipid hydroperoxide glutathione peroxidase isoform X1 [Helianthus annuus]	GPX4_HELAN RecName: Full=Probable phospholipid hydroperoxide glutathione peroxidase; Short=PHGPx; EC=1.11.1.12; AltName: Full=Glutathione peroxidase 2;	A0A2U1QE88_ARTAN RecName: Full=Glutathione peroxidase {ECO:0000256|RuleBase:RU000499};	At4g11600	GO:0005737,cytoplasm; GO:0004602,glutathione peroxidase activity; GO:0047066,phospholipid-hydroperoxide glutathione peroxidase activity; GO:0006979,response to oxidative stress; GO:0003674,molecular_function; GO:0003824,catalytic activity; GO:0004601,peroxidase activity; GO:0016209,antioxidant activity; GO:0016491,oxidoreductase activity; GO:0016684,oxidoreductase activity, acting on peroxide as …	PF00255.19:Glutathione peroxidase	--	--	--
TbA04G012390	81.235	80.8962	81.7142	18.8993	19.2987	19.8313	3796	4102	3865	885	909	958	-2.13924	3.20919e-98	5.87899e-95	down	GWHBCHG00000004	68201194	68204331	+	TbA04G012390	--	K05681 ATP-binding cassette, subfamily G (WHITE), member 2 | (RefSeq) ABCG9; ABC-2 type transporter family protein (A)	ko02010: ABC transporters	ABC transporter G family member 11-like [Helianthus annuus]	ABCG1_PETHY RecName: Full=ABC transporter G family member 1 {ECO:0000303|PubMed:22345641}; Short=ABC transporter ABCG.1 {ECO:0000303|PubMed:22345641}; Short=PhABCG1 {ECO:0000303|PubMed:22345641};	A0A6S7NVZ6_LACSI RecName: Full=ABC transporter domain-containing protein {ECO:0000259|PROSITE:PS50893};	At1g17840	GO:0016021,integral component of membrane; GO:0005886,plasma membrane; GO:0140359,ABC-type transporter activity; GO:0005524,ATP binding; GO:0010597,green leaf volatile biosynthetic process; GO:0055085,transmembrane transport; GO:0003674,molecular_function; GO:0003824,catalytic activity; GO:0005215,transporter activity; GO:0015399,primary active transmembrane transporter activity; GO:0016462,pyrop…	PF01061.24:ABC-2 type transporter	--	--	--
TbA06G110370	3.5706	5.5233	5.4173	89.0777	84.1308	91.4056	28	47	43	700	665	741	4.11525	5.40329e-97	9.19138e-94	up	GWHBCHG00000006	432288	432785	+	TbA06G110370	--	--	--	hypothetical protein LSAT_3X221 [Lactuca sativa]	14KD_DAUCA RecName: Full=14 kDa proline-rich protein DC2.15; Flags: Precursor;	A0A2J6KYH5_LACSA RecName: Full=AAI domain-containing protein {ECO:0000259|SMART:SM00499};	At2g45180	GO:0016021,integral component of membrane; GO:0005575,cellular_component; GO:0016020,membrane; GO:0031224,intrinsic component of membrane; GO:0110165,cellular anatomical entity	PF14547.6:Hydrophobic seed protein	--	--	--
TbA03G108560	66.7433	53.6226	58.2999	12.0373	12.1781	11.617	2512	2190	2221	454	462	452	-2.38234	4.07212e-94	6.46517e-91	down	GWHBCHG00000003	21653807	21656554	+	TbA03G108560	--	K12467 myrcene/ocimene synthase [EC:4.2.3.15] | (RefSeq) Terpenoid cyclases/Protein prenyltransferases superfamily protein (A)	ko00902: Monoterpenoid biosynthesis; ko01110: Biosynthesis of secondary metabolites	hypothetical protein LSAT_4X145300 [Lactuca sativa]	TPS4_MATCR RecName: Full=(E)-beta-ocimene synthase, chloroplastic; EC=4.2.3.106; AltName: Full=Terpene synthase 4; Flags: Precursor;	A0A6S7NB39_LACSI SubName: Full=Uncharacterized protein {ECO:0000313|EMBL:CAB4094321.1};	At3g25830	GO:0009507,chloroplast; GO:0034768,(E)-beta-ocimene synthase activity; GO:0000287,magnesium ion binding; GO:0010333,terpene synthase activity; GO:0016114,terpenoid biosynthetic process; GO:0003674,molecular_function; GO:0003824,catalytic activity; GO:0016829,lyase activity; GO:0016835,carbon-oxygen lyase activity; GO:0016838,carbon-oxygen lyase activity, acting on phosphates; GO:0005488,binding; …	PF03936.16:Terpene synthase family, metal binding domain	--	--	--
TbA02G115640	4.794	6.0536	5.5005	36.5754	36.7386	35.6747	316	433	367	2416	2441	2431	2.66385	2.91526e-91	4.33918e-88	up	GWHBCHG00000002	95253184	95257940	+	TbA02G115640	--	--	--	hypothetical protein LSAT_2X95521 [Lactuca sativa]	NAT12_ARATH RecName: Full=Nucleobase-ascorbate transporter 12; Short=AtNAT12;	A0A2J6M1Q4_LACSA SubName: Full=Uncharacterized protein {ECO:0000313|EMBL:PLY93541.1};	At2g27810	GO:0016021,integral component of membrane; GO:0005886,plasma membrane; GO:0015207,adenine transmembrane transporter activity; GO:0015208,guanine transmembrane transporter activity; GO:0015294,solute:cation symporter activity; GO:0015210,uracil transmembrane transporter activity; GO:0098702,adenine import across plasma membrane; GO:0098710,guanine import across plasma membrane; GO:0035344,hypoxant…	PF00860.20:Permease family	--	--	--
TbA07G098220	24.3586	23.0158	25.8249	99.862	98.2266	98.4257	711	729	763	2921	2890	2970	1.95281	3.34783e-86	4.68992e-83	up	GWHBCHG00000007	79009875	79011597	+	TbA07G098220	--	--	--	hypothetical protein LSAT_6X112181 [Lactuca sativa]	--	A0A6S7P7X4_LACSI RecName: Full=LEA_2 domain-containing protein {ECO:0000259|Pfam:PF03168};	At1g45688	GO:0016021,integral component of membrane; GO:0005575,cellular_component; GO:0016020,membrane; GO:0031224,intrinsic component of membrane; GO:0110165,cellular anatomical entity	PF03168.13:Late embryogenesis abundant protein	--	--	--
TbA05G005300	45.7707	38.6634	49.8891	179.311	174.867	174.437	2711	2485	2991	10643	10440	10681	1.9152	5.13745e-86	6.79713e-83	up	GWHBCHG00000005	4604544	4612450	-	TbA05G005300	--	K08235 xyloglucan:xyloglucosyl transferase [EC:2.4.1.207] | (RefSeq) XTR6; xyloglucan endotransglycosylase 6 (A)	--	hypothetical protein LSAT_8X67301 [Lactuca sativa]	XTH23_ARATH RecName: Full=Probable xyloglucan endotransglucosylase/hydrolase protein 23; Short=At-XTH23; Short=XTH-23; EC=2.4.1.207; Flags: Precursor;	A0A6S7P704_LACSI RecName: Full=Xyloglucan endotransglucosylase/hydrolase {ECO:0000256|RuleBase:RU361120}; EC=2.4.1.207 {ECO:0000256|RuleBase:RU361120};	At4g25810	GO:0048046,apoplast; GO:0005618,cell wall; GO:0005794,Golgi apparatus; GO:0004553,hydrolase activity, hydrolyzing O-glycosyl compounds; GO:0016762,xyloglucan:xyloglucosyl transferase activity; GO:0042546,cell wall biogenesis; GO:0071555,cell wall organization; GO:0010411,xyloglucan metabolic process; GO:0003674,molecular_function; GO:0003824,catalytic activity; GO:0016787,hydrolase activity; GO:0…	PF00722.21:Glycosyl hydrolases family 16	--	--	--
TbA08G029470	158.634	164.74	147.506	37.3821	36.0658	34.3054	9456	10656	8900	2233	2167	2114	-2.19899	7.19041e-86	9.01262e-83	down	GWHBCHG00000008	24403053	24409102	+	TbA08G029470	--	K00454 lipoxygenase [EC:1.13.11.12] | (RefSeq) LOX2; lipoxygenase 2 (A)	ko00591: Linoleic acid metabolism; ko00592: alpha-Linolenic acid metabolism; ko01100: Metabolic pathways; ko01110: Biosynthesis of secondary metabolites	hypothetical protein LSAT_1X66961 [Lactuca sativa]	LOX21_SOLTU RecName: Full=Linoleate 13S-lipoxygenase 2-1, chloroplastic; EC=1.13.11.12; AltName: Full=Lipoxygenase 2-1; Flags: Precursor;	A0A2J6K2B2_LACSA SubName: Full=Uncharacterized protein {ECO:0000313|EMBL:PLY69202.1};	At3g45140	GO:0009570,chloroplast stroma; GO:0009534,chloroplast thylakoid; GO:0016165,linoleate 13S-lipoxygenase activity; GO:0046872,metal ion binding; GO:0016702,oxidoreductase activity, acting on single donors with incorporation of molecular oxygen, incorporation of two atoms of oxygen; GO:0006633,fatty acid biosynthetic process; GO:0010597,green leaf volatile biosynthetic process; GO:0034440,lipid oxid…	PF00305.19:Lipoxygenase	--	--	--
TbA06G101910	4.6844	3.7236	5.4395	30.3072	34.3595	37.4318	211	182	248	1368	1560	1743	2.82351	1.64377e-85	1.95732e-82	up	GWHBCHG00000006	7404447	7408168	-	TbA06G101910	--	K03444 MFS transporter, SP family, ERD6-like sugar transporter | (RefSeq) Major facilitator superfamily protein (A)	--	hypothetical protein LSAT_3X26081 [Lactuca sativa]	EDL16_ARATH RecName: Full=Sugar transporter ERD6-like 16;	A0A2J6KRX8_LACSA RecName: Full=MFS domain-containing protein {ECO:0000259|PROSITE:PS50850};	At5g18840	GO:0016021,integral component of membrane; GO:0022857,transmembrane transporter activity; GO:0008643,carbohydrate transport; GO:0003674,molecular_function; GO:0005215,transporter activity; GO:0006810,transport; GO:0006811,ion transport; GO:0006820,anion transport; GO:0008150,biological_process; GO:0051179,localization; GO:0051234,establishment of localization; GO:0071702,organic substance transpo…	PF00083.24:Sugar (and other) transporter	--	--	--
TbA07G014060	12.6525	12.9091	14.866	0.1653	0.0149	0.0729	840	930	999	11	1	5	-7.38864	1.94382e-85	2.20439e-82	down	GWHBCHG00000007	11123583	11132013	+	TbA07G014060	--	K13418 somatic embryogenesis receptor kinase 1 [EC:2.7.10.1 2.7.11.1] | (RefSeq) SERK1; somatic embryogenesis receptor-like kinase 1 (A)	--	hypothetical protein LSAT_7X26820 [Lactuca sativa]	Y1765_ARATH RecName: Full=Probable LRR receptor-like serine/threonine-protein kinase At1g07650; EC=2.7.11.1; Flags: Precursor;	A0A2J6KI05_LACSA RecName: Full=Non-specific serine/threonine protein kinase {ECO:0000256|ARBA:ARBA00012513}; EC=2.7.11.1 {ECO:0000256|ARBA:ARBA00012513};	At1g07650	GO:0016021,integral component of membrane; GO:0005886,plasma membrane; GO:0005524,ATP binding; GO:0106310,protein serine kinase activity; GO:0004674,protein serine/threonine kinase activity; GO:0106311,protein threonine kinase activity; GO:0046777,protein autophosphorylation; GO:0000166,nucleotide binding; GO:0003674,molecular_function; GO:0005488,binding; GO:0017076,purine nucleotide binding; GO…	PF11721.8:Malectin domain	--	--	--
TbA03G120370	58.4551	47.9717	79.8168	424.167	419.315	437.298	950	846	1313	6908	6869	7347	2.7261	3.84624e-84	4.16355e-81	up	GWHBCHG00000003	11714068	11715019	-	TbA03G120370	--	--	--	hypothetical protein LSAT_4X162140 [Lactuca sativa]	--	A0A6S7N1E0_LACSI SubName: Full=Uncharacterized protein {ECO:0000313|EMBL:CAB4094754.1};	--	--	--	--	--	--
TbA05G034520	812.093	755.297	702.812	194.361	199.81	193.708	20443	20632	17908	4903	5070	5041	-2.01847	1.19498e-83	1.23732e-80	down	GWHBCHG00000005	28075196	28076557	-	TbA05G034520	--	K14329 agmatine coumaroyltransferase [EC:2.3.1.64 2.3.1.-] | (RefSeq) AACT1; anthocyanin 5-aromatic acyltransferase 1 (A)	ko00330: Arginine and proline metabolism; ko01100: Metabolic pathways	hypothetical protein LSAT_8X131480 [Lactuca sativa]	3MAT_DAHPI RecName: Full=Malonyl-coenzyme A:anthocyanin 3-O-glucoside-6''-O-malonyltransferase {ECO:0000303|PubMed:12481098}; Short=Dv3MaT {ECO:0000303|PubMed:12481098}; Short=Malonyl CoA:anthocyanin 3-O-glucoside-6''-O-malonyltransferase {ECO:0000312|EMBL:AAO12206.1}; EC=2.3.1.171;	A0A6S7P8T7_LACSI SubName: Full=Uncharacterized protein {ECO:0000313|EMBL:CAB4111414.1};	At3g29670	GO:0033809,anthocyanin 6''-O-malonyltransferase activity; GO:0102588,cyanidin 3-O-glucoside 6''-O-malonyltransferase activity; GO:0009698,phenylpropanoid metabolic process; GO:0003674,molecular_function; GO:0003824,catalytic activity; GO:0016740,transferase activity; GO:0016746,transferase activity, transferring acyl groups; GO:0016747,transferase activity, transferring acyl groups other than ami…	PF02458.15:Transferase family	--	--	--
TbA05G034550	288.445	274.702	244.849	64.5597	64.6881	63.644	14178	14652	12182	3180	3205	3234	-2.13687	1.24851e-82	1.23889e-79	down	GWHBCHG00000005	28105115	28110575	-	TbA05G034550	--	K14329 agmatine coumaroyltransferase [EC:2.3.1.64 2.3.1.-] | (RefSeq) AACT1; anthocyanin 5-aromatic acyltransferase 1 (A)	ko00330: Arginine and proline metabolism; ko01100: Metabolic pathways	hypothetical protein LSAT_8X131420 [Lactuca sativa]	3MAT_DAHPI RecName: Full=Malonyl-coenzyme A:anthocyanin 3-O-glucoside-6''-O-malonyltransferase {ECO:0000303|PubMed:12481098}; Short=Dv3MaT {ECO:0000303|PubMed:12481098}; Short=Malonyl CoA:anthocyanin 3-O-glucoside-6''-O-malonyltransferase {ECO:0000312|EMBL:AAO12206.1}; EC=2.3.1.171;	A0A6S7P8T7_LACSI SubName: Full=Uncharacterized protein {ECO:0000313|EMBL:CAB4111414.1};	At5g39090	GO:0033809,anthocyanin 6''-O-malonyltransferase activity; GO:0102588,cyanidin 3-O-glucoside 6''-O-malonyltransferase activity; GO:0009698,phenylpropanoid metabolic process; GO:0003674,molecular_function; GO:0003824,catalytic activity; GO:0016740,transferase activity; GO:0016746,transferase activity, transferring acyl groups; GO:0016747,transferase activity, transferring acyl groups other than ami…	PF02458.15:Transferase family	--	--	--
novel.10022	20.83	14.1063	23.263	2.1265	1.9908	1.9582	1173	862	1326	120	113	114	-3.31454	1.78342e-81	1.69889e-78	down	GWHBCHG00000005	5989105	5992959	-	--	--	K11583 serine/threonine-protein phosphatase 2A regulatory subunit B'' | (RefSeq) Calcium-binding EF-hand family protein (A)	ko03015: mRNA surveillance pathway	PREDICTED: probable serine/threonine protein phosphatase 2A regulatory subunit B''delta isoform X2 [Gossypium raimondii]	2AB2C_ARATH RecName: Full=Probable serine/threonine protein phosphatase 2A regulatory subunit B''gamma; Short=AtB''gamma; AltName: Full=Serine/threonine protein phosphatase 2A regulatory subunit B''beta 2 isoform; Short=AtB''beta 2; Short=PP2A, B'' subunit, beta 2 isoform;	A0A7J8UUL0_9ROSI RecName: Full=EF-hand domain-containing protein {ECO:0000259|PROSITE:PS50222};	At5g28900	GO:0005737,cytoplasm; GO:0005634,nucleus; GO:0000159,protein phosphatase type 2A complex; GO:0005509,calcium ion binding; GO:0019888,protein phosphatase regulator activity; GO:0006470,protein dephosphorylation; GO:0003674,molecular_function; GO:0005488,binding; GO:0043167,ion binding; GO:0043169,cation binding; GO:0046872,metal ion binding; GO:0019208,phosphatase regulator activity; GO:0030234,en…	PF13499.6:EF-hand domain pair	--	--	--
TbA06G100780	76.528	56.9161	61.2834	8.8142	8.629	7.3048	1135	916	920	131	129	112	-3.04036	2.02145e-81	1.85157e-78	down	GWHBCHG00000006	8288832	8289797	-	TbA06G100780	--	--	--	Leucine-rich repeat-containing protein [Cynara cardunculus var. scolymus]	PSKR1_DAUCA RecName: Full=Phytosulfokine receptor 1; Short=DcPSKR1; EC=2.7.11.1; AltName: Full=Phytosulfokine LRR receptor kinase 1; Flags: Precursor;	A0A6S7ML71_LACSI RecName: Full=LRRNT_2 domain-containing protein {ECO:0000259|Pfam:PF08263};	At2g02220	GO:0016021,integral component of membrane; GO:0005886,plasma membrane; GO:0005524,ATP binding; GO:0106310,protein serine kinase activity; GO:0106311,protein threonine kinase activity; GO:0000166,nucleotide binding; GO:0003674,molecular_function; GO:0005488,binding; GO:0017076,purine nucleotide binding; GO:0030554,adenyl nucleotide binding; GO:0032553,ribonucleotide binding; GO:0032555,purine ribo…	PF13855.6:Leucine rich repeat	--	--	--
TbA06G083430	6.2485	3.8922	4.9157	36.1132	41.5566	41.2467	216	146	172	1251	1448	1474	2.92267	3.61984e-81	3.19283e-78	up	GWHBCHG00000006	21840474	21850645	+	TbA06G083430	--	K24139 auxin efflux carrier family protein | (RefSeq) Auxin efflux carrier family protein (A)	--	hypothetical protein LSAT_3X69900 [Lactuca sativa]	PILS7_ARATH RecName: Full=Protein PIN-LIKES 7 {ECO:0000303|PubMed:22504182}; AltName: Full=Auxin efflux carrier-like protein 7 {ECO:0000303|PubMed:22504182};	A0A6S7MKA6_LACSI SubName: Full=Uncharacterized protein {ECO:0000313|EMBL:CAB4088265.1};	At5g65980	GO:0005789,endoplasmic reticulum membrane; GO:0016021,integral component of membrane; GO:0009734,auxin-activated signaling pathway; GO:0009733,response to auxin; GO:0055085,transmembrane transport; GO:0007154,cell communication; GO:0007165,signal transduction; GO:0008150,biological_process; GO:0009719,response to endogenous stimulus; GO:0009725,response to hormone; GO:0009755,hormone-mediated sig…	PF03547.18:Membrane transport protein	--	--	--
TbA04G087950	95.6572	92.1791	103.923	25.5686	22.188	24.0165	2408	2518	2648	645	563	625	-2.08843	3.36233e-80	2.85978e-77	down	GWHBCHG00000004	6507815	6509143	-	TbA04G087950	--	K20716 mitogen-activated protein kinase kinase kinase 17/18 | (RefSeq) MAPKKK17; mitogen-activated protein kinase kinase kinase 17 (A)	ko04016: MAPK signaling pathway - plant	hypothetical protein LSAT_9X18960 [Lactuca sativa]	M3K17_ARATH RecName: Full=Mitogen-activated protein kinase kinase kinase 17 {ECO:0000303|PubMed:25720833}; EC=2.7.11.25 {ECO:0000250|UniProtKB:Q9ZVP5, ECO:0000255|PROSITE-ProRule:PRU00159};	A0A2J6LSA6_LACSA RecName: Full=Protein kinase domain-containing protein {ECO:0000259|PROSITE:PS50011};	At2g30040	GO:0005634,nucleus; GO:0005524,ATP binding; GO:0004709,MAP kinase kinase kinase activity; GO:0019901,protein kinase binding; GO:0106310,protein serine kinase activity; GO:0004674,protein serine/threonine kinase activity; GO:0106311,protein threonine kinase activity; GO:0009738,abscisic acid-activated signaling pathway; GO:0009737,response to abscisic acid; GO:0006970,response to osmotic stress; G…	PF00069.25:Protein kinase domain	--	--	--
TbA01G102830	133.22	113.573	120.833	32.0361	33.4056	34.4439	3992	3693	3665	962	1009	1067	-1.94517	2.84918e-79	2.33626e-76	down	GWHBCHG00000001	81312683	81315165	-	TbA01G102830	--	--	--	hypothetical protein LSAT_5X78720 [Lactuca sativa]	BAD1_ARATH RecName: Full=Ankyrin repeat-containing protein BDA1 {ECO:0000305}; AltName: Full=Protein BIAN DA 1 {ECO:0000303|PubMed:22740615};	A0A6S7NKP3_LACSI RecName: Full=ANK_REP_REGION domain-containing protein {ECO:0000259|PROSITE:PS50297};	At4g11000	GO:0016021,integral component of membrane; GO:0005886,plasma membrane; GO:0045087,innate immune response; GO:0009751,response to salicylic acid; GO:0002376,immune system process; GO:0006950,response to stress; GO:0006952,defense response; GO:0006955,immune response; GO:0008150,biological_process; GO:0009605,response to external stimulus; GO:0009607,response to biotic stimulus; GO:0043207,response…	PF13962.6:Domain of unknown function	--	--	--
TbA05G118510	19.0106	20.2491	16.5524	2.0752	1.9463	2.4291	969	1120	854	106	100	128	-3.18536	2.94301e-79	2.33626e-76	down	GWHBCHG00000005	95642229	95645211	-	TbA05G118510	--	K13430 serine/threonine-protein kinase PBS1 [EC:2.7.11.1] | (RefSeq) PBS1; Protein kinase superfamily protein (A)	ko04626: Plant-pathogen interaction	hypothetical protein LSAT_8X32880 [Lactuca sativa]	WAK2_ARATH RecName: Full=Wall-associated receptor kinase 2; EC=2.7.11.-; Flags: Precursor;	A0A2J6MEQ9_LACSA SubName: Full=Uncharacterized protein {ECO:0000313|EMBL:PLY98015.1};	At1g21270	GO:0016021,integral component of membrane; GO:0005634,nucleus; GO:0005886,plasma membrane; GO:0005524,ATP binding; GO:0005509,calcium ion binding; GO:0030247,polysaccharide binding; GO:0106310,protein serine kinase activity; GO:0004674,protein serine/threonine kinase activity; GO:0106311,protein threonine kinase activity; GO:0007166,cell surface receptor signaling pathway; GO:0009992,cellular wat…	PF00069.25:Protein kinase domain	--	--	--
novel.4139	34.9481	23.3846	30.5644	5.1978	5.4303	5.4045	2771	2012	2453	413	434	443	-2.52994	7.49864e-78	5.76065e-75	down	GWHBCHG00000002	67043129	67047391	+	--	--	--	--	hypothetical protein LSAT_2X841 [Lactuca sativa]	--	A0A2J6L2U4_LACSA RecName: Full=DUF4220 domain-containing protein {ECO:0000259|Pfam:PF13968};	At5g45540	GO:0016021,integral component of membrane; GO:0005575,cellular_component; GO:0016020,membrane; GO:0031224,intrinsic component of membrane; GO:0110165,cellular anatomical entity	PF13968.6:Domain of unknown function (DUF4220)	--	--	--
TbA02G019910	11.7358	11.2825	15.1695	64.3605	63.2474	64.3184	347	362	454	1907	1885	1966	2.26738	6.87256e-75	5.11469e-72	up	GWHBCHG00000002	17311307	17313316	-	TbA02G019910	--	K20557 transcription factor VIP1 | (RefSeq) VIP1; VIRE2-interacting protein 1 (A)	ko04016: MAPK signaling pathway - plant	hypothetical protein LSAT_9X99081 [Lactuca sativa]	BZP34_ARATH RecName: Full=Basic leucine zipper 34 {ECO:0000303|PubMed:11906833}; Short=AtbZIP34 {ECO:0000303|PubMed:11906833}; Short=bZIP protein 34;	A0A6S7M1F0_LACSI RecName: Full=BZIP domain-containing protein {ECO:0000259|PROSITE:PS50217};	At3g58120	GO:0005634,nucleus; GO:0003677,DNA binding; GO:0003700,DNA-binding transcription factor activity; GO:0009555,pollen development; GO:0045893,positive regulation of transcription, DNA-templated; GO:0003674,molecular_function; GO:0003676,nucleic acid binding; GO:0005488,binding; GO:0097159,organic cyclic compound binding; GO:1901363,heterocyclic compound binding; GO:0140110,transcription regulator a…	PF00170.21:bZIP transcription factor	bZIP	TF	bZIP
TbA04G089050	251.857	272.675	281.059	76.2836	70.498	76.231	9169	10772	10357	2783	2587	2869	-1.92132	1.95208e-74	1.40875e-71	down	GWHBCHG00000004	5690176	5692902	+	TbA04G089050	--	K00487 trans-cinnamate 4-monooxygenase [EC:1.14.14.91] | (RefSeq) C4H; cinnamate-4-hydroxylase (A)	ko00130: Ubiquinone and other terpenoid-quinone biosynthesis; ko00940: Phenylpropanoid biosynthesis; ko00941: Flavonoid biosynthesis; ko00945: Stilbenoid, diarylheptanoid and gingerol biosynthesis; ko01100: Metabolic pathways; ko01110: Biosynthesis of secondary metabolites	cinnamate-4-hydroxylase [Lactuca sativa]	TCMO_HELTU RecName: Full=Trans-cinnamate 4-monooxygenase; EC=1.14.14.91 {ECO:0000269|PubMed:8026495}; AltName: Full=Cinnamic acid 4-hydroxylase; Short=C4H; Short=CA4H; AltName: Full=Cytochrome P450 73; AltName: Full=Cytochrome P450C4H;	A0A0U1XP01_LACSA SubName: Full=Cinnamate-4-hydroxylase {ECO:0000313|EMBL:AIX97104.1}; EC=1.14.13.11 {ECO:0000313|EMBL:AIX97104.1};	At2g30490	GO:0016021,integral component of membrane; GO:0020037,heme binding; GO:0005506,iron ion binding; GO:0016710,trans-cinnamate 4-monooxygenase activity; GO:0003674,molecular_function; GO:0005488,binding; GO:0046906,tetrapyrrole binding; GO:0097159,organic cyclic compound binding; GO:1901363,heterocyclic compound binding; GO:0043167,ion binding; GO:0043169,cation binding; GO:0046872,metal ion binding…	PF00067.22:Cytochrome P450	--	--	--
TbA06G098490	26.0054	32.4829	31.1088	156.382	154.487	154.368	498	675	603	3001	2982	3056	2.30458	9.79437e-74	6.86038e-71	up	GWHBCHG00000006	10052827	10054142	-	TbA06G098490	--	K08235 xyloglucan:xyloglucosyl transferase [EC:2.4.1.207] | (RefSeq) XTH5; xyloglucan endotransglucosylase/hydrolase 5 (A)	--	hypothetical protein LSAT_3X33121 [Lactuca sativa]	XTH1_SOYBN RecName: Full=Xyloglucan endotransglucosylase/hydrolase 1 {ECO:0000305}; EC=2.4.1.207 {ECO:0000250|UniProtKB:Q38857}; Flags: Precursor;	A0A2J6LDR5_LACSA RecName: Full=Xyloglucan endotransglucosylase/hydrolase {ECO:0000256|RuleBase:RU361120}; EC=2.4.1.207 {ECO:0000256|RuleBase:RU361120};	At5g13870	GO:0048046,apoplast; GO:0005618,cell wall; GO:0004553,hydrolase activity, hydrolyzing O-glycosyl compounds; GO:0016762,xyloglucan:xyloglucosyl transferase activity; GO:0042546,cell wall biogenesis; GO:0071555,cell wall organization; GO:0010411,xyloglucan metabolic process; GO:0003674,molecular_function; GO:0003824,catalytic activity; GO:0016787,hydrolase activity; GO:0016798,hydrolase activity, a…	PF00722.21:Glycosyl hydrolases family 16	--	--	--
TbA02G106890	21.8961	15.6349	23.3674	99.0323	103.505	97.6773	1097	850	1185	4972	5227	5059	2.24437	1.39987e-73	9.5251e-71	up	GWHBCHG00000002	88326367	88330492	-	TbA02G106890	--	K19600 tubby and related proteins | (RefSeq) TLP2; tubby like protein 2 (A)	--	hypothetical protein LSAT_2X76561 [Lactuca sativa]	TLP5_ORYSJ RecName: Full=Tubby-like F-box protein 5; Short=OsTLP5; AltName: Full=Tubby-like F-box protein 8; Short=OsTLP8;	A0A6S7M9H3_LACSI RecName: Full=Tubby-like F-box protein {ECO:0000256|RuleBase:RU361125};	At1g47270	--	PF01167.18:Tub family	bHLH	TF	bHLH
TbA06G067160	10.5	12.3439	13.5726	67.5186	65.1782	65.7343	214	273	280	1379	1339	1385	2.37777	2.17257e-71	1.43721e-68	up	GWHBCHG00000006	35466656	35467809	+	TbA06G067160	--	K00430 peroxidase [EC:1.11.1.7] | (RefSeq) Peroxidase superfamily protein (A)	ko00940: Phenylpropanoid biosynthesis; ko01100: Metabolic pathways; ko01110: Biosynthesis of secondary metabolites	hypothetical protein LSAT_0X16580 [Lactuca sativa]	PER63_ARATH RecName: Full=Peroxidase 63; Short=Atperox P63; EC=1.11.1.7; AltName: Full=ATP26a; Flags: Precursor;	A0A6S7LYI3_LACSI RecName: Full=Peroxidase {ECO:0000256|ARBA:ARBA00012313, ECO:0000256|RuleBase:RU362060}; EC=1.11.1.7 {ECO:0000256|ARBA:ARBA00012313, ECO:0000256|RuleBase:RU362060};	At5g40150	GO:0005576,extracellular region; GO:0020037,heme binding; GO:0046872,metal ion binding; GO:0004601,peroxidase activity; GO:0042744,hydrogen peroxide catabolic process; GO:0006979,response to oxidative stress; GO:0003674,molecular_function; GO:0005488,binding; GO:0046906,tetrapyrrole binding; GO:0097159,organic cyclic compound binding; GO:1901363,heterocyclic compound binding; GO:0043167,ion bindi…	PF00141.23:Peroxidase	--	--	--
TbA01G027710	19.0204	17.417	20.5058	69.2578	70.3611	65.783	789	784	861	2879	2942	2821	1.78652	1.61557e-70	1.03986e-67	up	GWHBCHG00000001	21882218	21886404	-	TbA01G027710	--	K19891 glucan endo-1,3-beta-glucosidase 1/2/3 [EC:3.2.1.39] | (RefSeq) O-Glycosyl hydrolases family 17 protein (A)	ko00500: Starch and sucrose metabolism; ko01100: Metabolic pathways	glucan endo-1,3-beta-glucosidase 14-like [Helianthus annuus]	E1314_ARATH RecName: Full=Glucan endo-1,3-beta-glucosidase 14; EC=3.2.1.39; AltName: Full=(1->3)-beta-glucan endohydrolase 14; Short=(1->3)-beta-glucanase 14; AltName: Full=Beta-1,3-endoglucanase 14; Short=Beta-1,3-glucanase 14; Flags: Precursor;	A0A6S7P2J9_LACSI SubName: Full=Uncharacterized protein {ECO:0000313|EMBL:CAB4101771.1};	At2g27500	GO:0046658,anchored component of plasma membrane; GO:0005618,cell wall; GO:0005737,cytoplasm; GO:0005576,extracellular region; GO:0005634,nucleus; GO:0042973,glucan endo-1,3-beta-D-glucosidase activity; GO:0005975,carbohydrate metabolic process; GO:0071555,cell wall organization; GO:0006952,defense response; GO:0003674,molecular_function; GO:0003824,catalytic activity; GO:0004553,hydrolase activi…	PF00332.18:Glycosyl hydrolases family 17	--	--	--
TbA06G066730	67.9366	61.4242	62.0091	212.982	211.317	214.052	3495	3429	3229	10980	10958	11384	1.67097	5.22551e-70	3.27488e-67	up	GWHBCHG00000006	35762493	35766426	+	TbA06G066730	--	K20887 xyloglucan glycosyltransferase 4 [EC:2.4.1.-] | (RefSeq) CSLC04; Cellulose-synthase-like C4 (A)	--	hypothetical protein LSAT_0X3541 [Lactuca sativa]	CSLC4_ARATH RecName: Full=Xyloglucan glycosyltransferase 4 {ECO:0000303|PubMed:11027699}; EC=2.4.1.- {ECO:0000269|PubMed:17488821}; AltName: Full=Cellulose synthase-like protein C4 {ECO:0000303|PubMed:11027699}; Short=AtCslC4 {ECO:0000303|PubMed:11027699}; AltName: Full=Xyloglucan synthase 4 {ECO:0000303|PubMed:11027699};	A0A2J6M343_LACSA RecName: Full=Glyco_trans_2-like domain-containing protein {ECO:0000259|Pfam:PF13632};	At3g28180	GO:0005768,endosome; GO:0005794,Golgi apparatus; GO:0000139,Golgi membrane; GO:0000138,Golgi trans cisterna; GO:0016021,integral component of membrane; GO:0005886,plasma membrane; GO:0005802,trans-Golgi network; GO:0042803,protein homodimerization activity; GO:0016757,transferase activity, transferring glycosyl groups; GO:0071555,cell wall organization; GO:0099402,plant organ development; GO:0048…	PF13632.6:Glycosyl transferase family group 2	--	--	--
novel.3293	25.1563	31.2652	28.8495	2.8835	1.8212	3.1897	740	998	859	85	54	97	-3.50377	1.02312e-69	6.24759e-67	down	GWHBCHG00000002	15637213	15638765	-	--	--	--	--	--	--	--	--	--	--	--	--	--
TbA05G019570	27.6065	29.5342	23.9879	159.071	144.738	131.586	1187	1378	1044	6854	6273	5849	2.35047	2.38056e-69	1.41733e-66	up	GWHBCHG00000005	15885361	15887660	+	TbA05G019570	--	--	--	hypothetical protein LSAT_8X93601 [Lactuca sativa]	LRX4_ARATH RecName: Full=Leucine-rich repeat extensin-like protein 4; Short=AtLRX4; Short=LRR/EXTENSIN4; AltName: Full=Cell wall hydroxyproline-rich glycoprotein; Flags: Precursor;	A0A7J6VT51_THATH SubName: Full=Uncharacterized protein {ECO:0000313|EMBL:KAF5187542.1};	At3g24480	GO:0005618,cell wall; GO:0005576,extracellular region; GO:0009505,plant-type cell wall; GO:0009506,plasmodesma; GO:0005199,structural constituent of cell wall; GO:0071555,cell wall organization; GO:0003674,molecular_function; GO:0005198,structural molecule activity; GO:0008150,biological_process; GO:0009987,cellular process; GO:0016043,cellular component organization; GO:0045229,external encapsul…	PF08263.12:Leucine rich repeat N-terminal domain	--	--	--
TbA04G087630	121.219	97.244	107.282	33.2152	34.2395	32.0964	9283	8081	8316	2549	2643	2541	-1.77441	7.21786e-69	4.19252e-66	down	GWHBCHG00000004	6779856	6792204	+	TbA04G087630	--	K14184 alpha-humulene/beta-caryophyllene synthase [EC:4.2.3.104 4.2.3.57] | (RefSeq) TPS21; terpene synthase 21 (A)	ko00909: Sesquiterpenoid and triterpenoid biosynthesis; ko01100: Metabolic pathways; ko01110: Biosynthesis of secondary metabolites	hypothetical protein LSAT_9X20320 [Lactuca sativa]	CARS_ARTAN RecName: Full=Beta-caryophyllene synthase; EC=4.2.3.57;	A0A2J6M6K8_LACSA SubName: Full=Uncharacterized protein {ECO:0000313|EMBL:PLY95241.1};	At5g23960	GO:0080016,(-)-E-beta-caryophyllene synthase activity; GO:0000287,magnesium ion binding; GO:0051762,sesquiterpene biosynthetic process; GO:0003674,molecular_function; GO:0003824,catalytic activity; GO:0009975,cyclase activity; GO:0010333,terpene synthase activity; GO:0010334,sesquiterpene synthase activity; GO:0016829,lyase activity; GO:0016835,carbon-oxygen lyase activity; GO:0016838,carbon-oxyg…	PF03936.16:Terpene synthase family, metal binding domain	--	--	--
TbA06G100280	106.426	134.759	88.723	8.223	6.3738	9.187	762	1047	643	59	46	68	-3.8727	1.5231e-68	8.63636e-66	down	GWHBCHG00000006	8726115	8726492	+	TbA06G100280	--	--	--	hypothetical protein LSAT_3X30521 [Lactuca sativa]	--	A0A2J6KFJ5_LACSA SubName: Full=Uncharacterized protein {ECO:0000313|EMBL:PLY73865.1};	--	--	--	--	--	--
TbA02G097980	436.769	369.763	364.765	111.363	115.733	114.831	11483	10549	9707	2934	3067	3121	-1.8432	1.20245e-67	6.6596e-65	down	GWHBCHG00000002	80740000	80741721	-	TbA02G097980	--	--	--	hypothetical protein LSAT_2X58261 [Lactuca sativa]	--	A0A2J6MAC7_LACSA SubName: Full=Uncharacterized protein {ECO:0000313|EMBL:PLY96477.1};	At5g18130	GO:0016021,integral component of membrane; GO:0005575,cellular_component; GO:0016020,membrane; GO:0031224,intrinsic component of membrane; GO:0110165,cellular anatomical entity	--	--	--	--
TbA05G025750	119.883	112.252	124.237	39.0793	39.697	41.0869	3799	3860	3985	1241	1268	1346	-1.63749	4.86721e-67	2.63438e-64	down	GWHBCHG00000005	21168309	21170212	+	TbA05G025750	--	K20547 basic endochitinase B [EC:3.2.1.14] | (RefSeq) HCHIB; basic chitinase (A)	ko00520: Amino sugar and nucleotide sugar metabolism; ko01100: Metabolic pathways; ko04016: MAPK signaling pathway - plant	hypothetical protein LSAT_8X111541 [Lactuca sativa]	CHIX_PEA RecName: Full=Endochitinase; EC=3.2.1.14; Flags: Precursor;	A0A2J6KF81_LACSA RecName: Full=Chitin-binding type-1 domain-containing protein {ECO:0000259|PROSITE:PS50941};	At3g12500	GO:0008061,chitin binding; GO:0004568,chitinase activity; GO:0016998,cell wall macromolecule catabolic process; GO:0006032,chitin catabolic process; GO:0006952,defense response; GO:0000272,polysaccharide catabolic process; GO:0003674,molecular_function; GO:0005488,binding; GO:0097367,carbohydrate derivative binding; GO:0003824,catalytic activity; GO:0004553,hydrolase activity, hydrolyzing O-glyco…	PF00182.19:Chitinase class I	--	--	--
TbA02G101500	250.914	198.956	275.066	64.5194	70.9996	65.2741	7552	6498	8380	1946	2154	2031	-1.91178	5.30248e-66	2.80619e-63	down	GWHBCHG00000002	83523067	83525647	+	TbA02G101500	--	K13354 solute carrier family 25 (peroxisomal adenine nucleotide transporter), member 17 | (RefSeq) PXN; Mitochondrial substrate carrier family protein (A)	ko04146: Peroxisome	hypothetical protein LSAT_2X66801 [Lactuca sativa]	PNC1_SOYBN RecName: Full=Peroxisomal adenine nucleotide carrier 1; Short=GmPNC1;	A0A6S7M8C5_LACSI SubName: Full=Uncharacterized protein {ECO:0000313|EMBL:CAB4083853.1};	At3g05290	GO:0005779,integral component of peroxisomal membrane; GO:0005777,peroxisome; GO:0015217,ADP transmembrane transporter activity; GO:0015297,antiporter activity; GO:0005347,ATP transmembrane transporter activity; GO:0015866,ADP transport; GO:0015867,ATP transport; GO:0006635,fatty acid beta-oxidation; GO:0007031,peroxisome organization; GO:0090351,seedling development; GO:0000295,adenine nucleotid…	PF00153.27:Mitochondrial carrier protein	--	--	--
TbA06G034210	62.1888	63.4548	65.2242	15.3674	17.9461	16.3577	1688	1869	1792	418	491	459	-2.01059	7.14688e-66	3.70006e-63	down	GWHBCHG00000006	59470072	59472972	-	TbA06G034210	--	K24028 salicylic acid 3-hydroxylase [EC:1.14.11.-] | (RefSeq) DMR6; 2-oxoglutarate (2OG) and Fe(II)-dependent oxygenase superfamily protein (A)	--	hypothetical protein LSAT_3X103200 [Lactuca sativa]	SRG1_ARATH RecName: Full=Protein SRG1; Short=AtSRG1; AltName: Full=Protein SENESCENCE-RELATED GENE 1;	A0A2J6LJP9_LACSA RecName: Full=Fe2OG dioxygenase domain-containing protein {ECO:0000259|PROSITE:PS51471};	At1g17020	GO:0046872,metal ion binding; GO:0016682,oxidoreductase activity, acting on diphenols and related substances as donors, oxygen as acceptor; GO:0010150,leaf senescence; GO:0003674,molecular_function; GO:0005488,binding; GO:0043167,ion binding; GO:0043169,cation binding; GO:0003824,catalytic activity; GO:0016491,oxidoreductase activity; GO:0016679,oxidoreductase activity, acting on diphenols and re…	PF03171.20:2OG-Fe(II) oxygenase superfamily	--	--	--
TbA06G094460	16.8475	14.0065	16.9224	62.5938	64.9018	61.2202	419	378	426	1560	1627	1574	1.91899	6.07366e-65	3.07754e-62	up	GWHBCHG00000006	13187392	13189055	-	TbA06G094460	--	K08235 xyloglucan:xyloglucosyl transferase [EC:2.4.1.207] | (RefSeq) XTH9; xyloglucan endotransglucosylase/hydrolase 9 (A)	--	hypothetical protein LSAT_3X43161 [Lactuca sativa]	XTH9_ARATH RecName: Full=Xyloglucan endotransglucosylase/hydrolase protein 9; Short=At-XTH9; Short=XTH-9; EC=2.4.1.207; Flags: Precursor;	A0A2J6JXM8_LACSA RecName: Full=Xyloglucan endotransglucosylase/hydrolase {ECO:0000256|RuleBase:RU361120}; EC=2.4.1.207 {ECO:0000256|RuleBase:RU361120};	At4g03210	GO:0048046,apoplast; GO:0005618,cell wall; GO:0004553,hydrolase activity, hydrolyzing O-glycosyl compounds; GO:0016762,xyloglucan:xyloglucosyl transferase activity; GO:0071555,cell wall organization; GO:0009834,plant-type secondary cell wall biogenesis; GO:0010411,xyloglucan metabolic process; GO:0003674,molecular_function; GO:0003824,catalytic activity; GO:0016787,hydrolase activity; GO:0016798,…	PF00722.21:Glycosyl hydrolases family 16	--	--	--
novel.9790	2.2411	2.5021	2.214	20.6002	20.9077	21.428	52	63	52	479	489	514	3.10609	1.01279e-64	5.0249e-62	up	GWHBCHG00000004	77131566	77132790	.	--	--	--	--	hypothetical protein LSAT_9X72400 [Lactuca sativa]	PHI1_TOBAC RecName: Full=Protein PHOSPHATE-INDUCED 1 {ECO:0000303|PubMed:10189698}; Flags: Precursor;	A0A2J6LQN6_LACSA SubName: Full=Uncharacterized protein {ECO:0000313|EMBL:PLY89651.1};	At4g08950	GO:0048046,apoplast; GO:0005615,extracellular space; GO:0005575,cellular_component; GO:0005576,extracellular region; GO:0110165,cellular anatomical entity	PF04674.12:Phosphate-induced protein 1 conserved region	--	--	--
TbA02G006630	98.7097	78.0127	95.9002	27.7293	26.1881	27.7683	3975	3409	3909	1119	1063	1156	-1.80016	1.10681e-64	5.32141e-62	down	GWHBCHG00000002	6116709	6121106	+	TbA02G006630	--	K24917 amino acid permease | (RefSeq) AAP6; amino acid permease 6 (A)	--	hypothetical protein LSAT_9X113941 [Lactuca sativa]	AAP6_ARATH RecName: Full=Amino acid permease 6; AltName: Full=Amino acid transporter AAP6;	A0A2J6JRK5_LACSA RecName: Full=Aa_trans domain-containing protein {ECO:0000259|Pfam:PF01490};	At5g49630	GO:0016021,integral component of membrane; GO:0005886,plasma membrane; GO:0015172,acidic amino acid transmembrane transporter activity; GO:0015175,neutral amino acid transmembrane transporter activity; GO:0015293,symporter activity; GO:0015810,aspartate transmembrane transport; GO:0015827,tryptophan transport; GO:0003674,molecular_function; GO:0005215,transporter activity; GO:0005342,organic acid…	PF01490.18:Transmembrane amino acid transporter protein	--	--	--
TbA06G018480	166.164	146.04	133.768	37.4696	38.4631	37.6779	3673	3503	2993	830	857	861	-2.04159	1.11724e-64	5.32141e-62	down	GWHBCHG00000006	71639493	71640873	+	TbA06G018480	--	--	--	hypothetical protein LSAT_8X110560 [Lactuca sativa]	LOR10_ARATH RecName: Full=Protein LURP-one-related 10;	A0A6S7Q2C1_LACSI SubName: Full=Uncharacterized protein {ECO:0000313|EMBL:CAB4110821.1};	At5g01750	--	PF04525.12:LURP-one-related	--	--	--
novel.16255	1.4419	1.3288	2.4929	18.771	18.4341	19.337	44	44	77	574	567	610	3.36856	2.12676e-64	9.93113e-62	up	GWHBCHG00000008	22577629	22579484	+	--	--	K20889 probable glucuronoxylan glucuronosyltransferase IRX7 [EC:2.4.1.-] | (RefSeq) F8H; glucuronoxylan glucuronosyltransferase, putative (A)	--	hypothetical protein LSAT_1X64481 [Lactuca sativa]	F8H_ARATH RecName: Full=Probable glucuronoxylan glucuronosyltransferase F8H; EC=2.4.1.-; AltName: Full=FRA8 homolog; AltName: Full=Protein FRAGILE FIBER 8 homolog;	A0A2J6K6B8_LACSA RecName: Full=Exostosin domain-containing protein {ECO:0000259|Pfam:PF03016};	At5g22940	GO:0005794,Golgi apparatus; GO:0000139,Golgi membrane; GO:0016021,integral component of membrane; GO:0016757,transferase activity, transferring glycosyl groups; GO:0071555,cell wall organization; GO:0010417,glucuronoxylan biosynthetic process; GO:0006486,protein glycosylation; GO:0003674,molecular_function; GO:0003824,catalytic activity; GO:0016740,transferase activity; GO:0008150,biological_proc…	PF03016.15:Exostosin family	--	--	--
novel.15541	45.7683	51.001	50.9532	184.944	175.753	180.263	2065	2497	2327	8362	7993	8408	1.80307	4.5587e-64	2.0878e-61	up	GWHBCHG00000008	1074249	1076630	+	--	--	--	--	hypothetical protein LSAT_1X3661 [Lactuca sativa]	EXOL2_ARATH RecName: Full=Protein EXORDIUM-like 2; Flags: Precursor;	A0A6S7M265_LACSI SubName: Full=Uncharacterized protein {ECO:0000313|EMBL:CAB4078396.1};	At5g64260	GO:0048046,apoplast; GO:0005618,cell wall; GO:0005829,cytosol; GO:0005615,extracellular space; GO:0005794,Golgi apparatus; GO:0009505,plant-type cell wall; GO:0009506,plasmodesma; GO:0009536,plastid; GO:0071456,cellular response to hypoxia; GO:0001666,response to hypoxia; GO:0006950,response to stress; GO:0008150,biological_process; GO:0009628,response to abiotic stimulus; GO:0009987,cellular pro…	PF04674.12:Phosphate-induced protein 1 conserved region	--	--	--
TbA02G116290	1.7685	1.9718	1.9413	13.0292	12.7583	14.1083	81	98	90	598	589	668	2.74248	1.53239e-63	6.88563e-61	up	GWHBCHG00000002	95793507	95796077	+	TbA02G116290	--	K20889 probable glucuronoxylan glucuronosyltransferase IRX7 [EC:2.4.1.-] | (RefSeq) FRA8; Exostosin family protein (A)	--	hypothetical protein LSAT_2X99340 [Lactuca sativa]	IRX7_ARATH RecName: Full=Probable glucuronoxylan glucuronosyltransferase IRX7; EC=2.4.1.-; AltName: Full=Protein FRAGILE FIBER 8; AltName: Full=Protein IRREGULAR XYLEM 7;	A0A6S7MB24_LACSI RecName: Full=Exostosin domain-containing protein {ECO:0000259|Pfam:PF03016};	At2g28110	GO:0005794,Golgi apparatus; GO:0000139,Golgi membrane; GO:0016021,integral component of membrane; GO:0015020,glucuronosyltransferase activity; GO:0071555,cell wall organization; GO:0010417,glucuronoxylan biosynthetic process; GO:0009834,plant-type secondary cell wall biogenesis; GO:0006486,protein glycosylation; GO:0003674,molecular_function; GO:0003824,catalytic activity; GO:0008194,UDP-glycosyl…	PF03016.15:Exostosin family	--	--	--
TbA05G098130	247.546	248.796	210.392	55.3524	56.4266	61.8272	5275	5753	4538	1182	1212	1362	-2.09711	1.07441e-62	4.73833e-60	down	GWHBCHG00000005	79249346	79251215	+	TbA05G098130	--	--	--	kirola-like [Sesamum indicum]	KIRO_ACTDE RecName: Full=Kirola {ECO:0000303|PubMed:21309790}; AltName: Allergen=Act d 11 {ECO:0000303|PubMed:21309790};	A0A6S7PRG8_LACSI RecName: Full=Bet_v_1 domain-containing protein {ECO:0000259|SMART:SM01037};	At1g70890	GO:0002253,activation of immune response; GO:0006952,defense response; GO:0002376,immune system process; GO:0002682,regulation of immune system process; GO:0002684,positive regulation of immune system process; GO:0006955,immune response; GO:0008150,biological_process; GO:0048518,positive regulation of biological process; GO:0048583,regulation of response to stimulus; GO:0048584,positive regulatio…	PF00407.19:Pathogenesis-related protein Bet v I family	--	--	--
TbA07G021020	170.701	176.337	156.647	34.244	34.0445	42.614	2910	3262	2703	585	585	751	-2.25383	2.56429e-62	1.11034e-59	down	GWHBCHG00000007	17399265	17400164	-	TbA07G021020	--	--	--	hypothetical protein LSAT_7X37001 [Lactuca sativa]	A70_ARATH RecName: Full=Pathogen-associated molecular patterns-induced protein A70 {ECO:0000303|PubMed:17215350}; Short=PIG A70 {ECO:0000303|PubMed:17215350};	A0A6S7NSW8_LACSI RecName: Full=DUF4408 domain-containing protein {ECO:0000259|Pfam:PF14364};	At4g26130	GO:0016021,integral component of membrane; GO:0042742,defense response to bacterium; GO:0009617,response to bacterium; GO:0009753,response to jasmonic acid; GO:0009611,response to wounding; GO:0006950,response to stress; GO:0006952,defense response; GO:0008150,biological_process; GO:0009605,response to external stimulus; GO:0009607,response to biotic stimulus; GO:0043207,response to external biot…	PF05553.11:Cotton fibre expressed protein	--	--	--
TbA06G066050	120.243	113.023	127.635	342.83	334.338	338.889	4004	4084	4302	11440	11222	11666	1.42817	6.10965e-60	2.59824e-57	up	GWHBCHG00000006	36297443	36301681	-	TbA06G066050	--	K01673 carbonic anhydrase [EC:4.2.1.1] | (RefSeq) CA1; carbonic anhydrase 1 (A)	ko00910: Nitrogen metabolism; ko01100: Metabolic pathways	hypothetical protein LSAT_0X19321 [Lactuca sativa]	CAHX_FLABI RecName: Full=Carbonic anhydrase; EC=4.2.1.1; AltName: Full=Carbonate dehydratase;	A0A6S7KSB8_LACSI RecName: Full=Carbonic anhydrase {ECO:0000256|ARBA:ARBA00012925, ECO:0000256|RuleBase:RU003956}; EC=4.2.1.1 {ECO:0000256|ARBA:ARBA00012925, ECO:0000256|RuleBase:RU003956}; AltName: Full=Carbonate dehydratase {ECO:0000256|RuleBase:RU003956};	At3g01500	GO:0005737,cytoplasm; GO:0004089,carbonate dehydratase activity; GO:0008270,zinc ion binding; GO:0015976,carbon utilization; GO:0003674,molecular_function; GO:0003824,catalytic activity; GO:0016829,lyase activity; GO:0016835,carbon-oxygen lyase activity; GO:0016836,hydro-lyase activity; GO:0005488,binding; GO:0043167,ion binding; GO:0043169,cation binding; GO:0046872,metal ion binding; GO:0046914…	PF00484.19:Carbonic anhydrase	--	--	--
TbA01G158120	1.5707	1.5279	1.6208	10.1186	9.7134	9.6904	90	95	94	581	561	574	2.57843	7.22239e-60	3.01756e-57	up	GWHBCHG00000001	127877821	127884494	-	TbA01G158120	--	--	--	hypothetical protein LSAT_5X153501 [Lactuca sativa]	FOLD1_ARATH RecName: Full=Bifunctional protein FolD 1, mitochondrial; Includes: RecName: Full=Methylenetetrahydrofolate dehydrogenase; EC=1.5.1.5; Includes: RecName: Full=Methenyltetrahydrofolate cyclohydrolase; EC=3.5.4.9; Flags: Precursor;	A0A6S7NET2_LACSI RecName: Full=GOLD domain-containing protein {ECO:0000259|PROSITE:PS50866};	At5g01010	GO:0005829,cytosol; GO:0005739,mitochondrion; GO:0004477,methenyltetrahydrofolate cyclohydrolase activity; GO:0004488,methylenetetrahydrofolate dehydrogenase (NADP+) activity; GO:0009853,photorespiration; GO:0035999,tetrahydrofolate interconversion; GO:0003674,molecular_function; GO:0003824,catalytic activity; GO:0016787,hydrolase activity; GO:0016810,hydrolase activity, acting on carbon-nitrogen…	--	--	--	--
TbA03G023890	158.909	142.122	165.161	52.8408	59.2204	53.5393	6035	5857	6349	2011	2267	2102	-1.55774	9.08173e-60	3.72899e-57	down	GWHBCHG00000003	89833949	89837342	+	TbA03G023890	--	K01188 beta-glucosidase [EC:3.2.1.21] | (RefSeq) BGLU13; beta glucosidase 13 (A)	ko00460: Cyanoamino acid metabolism; ko00500: Starch and sucrose metabolism; ko00999: Biosynthesis of various plant secondary metabolites; ko01100: Metabolic pathways; ko01110: Biosynthesis of secondary metabolites	hypothetical protein LSAT_4X60560 [Lactuca sativa]	RG1_RAUSE RecName: Full=Raucaffricine-O-beta-D-glucosidase; Short=Raucaffricine beta-glucosidase; Short=RsRG; EC=3.2.1.125; AltName: Full=Vomilenine glucosyltransferase; Short=RsVGT; EC=2.4.1.219;	A0A6S7N1N6_LACSI SubName: Full=Uncharacterized protein {ECO:0000313|EMBL:CAB4091771.1};	At5g44640	GO:0050247,raucaffricine beta-glucosidase activity; GO:0050506,vomilenine glucosyltransferase activity; GO:0009821,alkaloid biosynthetic process; GO:0005975,carbohydrate metabolic process; GO:0003674,molecular_function; GO:0003824,catalytic activity; GO:0004553,hydrolase activity, hydrolyzing O-glycosyl compounds; GO:0008422,beta-glucosidase activity; GO:0015926,glucosidase activity; GO:0016787,h…	PF00232.18:Glycosyl hydrolase family 1	--	--	--
TbA06G081310	165.717	153.92	188.757	57.7558	53.9252	50.1906	4564	4600	5262	1594	1497	1429	-1.71453	2.19816e-59	8.87276e-57	down	GWHBCHG00000006	23657143	23660077	+	TbA06G081310	--	K08241 jasmonate O-methyltransferase [EC:2.1.1.141] | (RefSeq) JMT; jasmonic acid carboxyl methyltransferase (A)	ko00592: alpha-Linolenic acid metabolism; ko01110: Biosynthesis of secondary metabolites	hypothetical protein LSAT_3X77440 [Lactuca sativa]	BSMT3_PETHY RecName: Full=S-adenosyl-L-methionine:benzoic acid/salicylic acid carboxyl methyltransferase 3 {ECO:0000303|Ref.1}; Short=PhBSMT3 {ECO:0000303|Ref.1}; EC=2.1.1.273 {ECO:0000250|UniProtKB:Q84UB5};	A0A6S7MKW1_LACSI SubName: Full=Uncharacterized protein {ECO:0000313|EMBL:CAB4088424.1};	At1g19640	GO:0046872,metal ion binding; GO:0008168,methyltransferase activity; GO:0080150,S-adenosyl-L-methionine:benzoic acid carboxyl methyl transferase activity; GO:0019438,aromatic compound biosynthetic process; GO:0032259,methylation; GO:0003674,molecular_function; GO:0005488,binding; GO:0043167,ion binding; GO:0043169,cation binding; GO:0003824,catalytic activity; GO:0016740,transferase activity; GO:…	PF03492.15:SAM dependent carboxyl methyltransferase	--	--	--
TbA02G094790	95.7682	104.712	90.7498	366.267	378.316	396.066	2204	2615	2114	8447	8776	9423	1.89714	2.61354e-59	1.03736e-56	up	GWHBCHG00000002	78318329	78319747	-	TbA02G094790	--	K08235 xyloglucan:xyloglucosyl transferase [EC:2.4.1.207] | (RefSeq) XTH16; xyloglucan endotransglucosylase/hydrolase 16 (A)	--	hypothetical protein LSAT_2X45920 [Lactuca sativa]	XTH2_SOYBN RecName: Full=Xyloglucan endotransglucosylase/hydrolase 2 {ECO:0000250|UniProtKB:Q38857}; EC=2.4.1.207 {ECO:0000250|UniProtKB:Q38857}; AltName: Full=Brassinosteroid-regulated protein BRU1 {ECO:0000303|PubMed:8115544}; Flags: Precursor;	A0A6S7M7E1_LACSI RecName: Full=Xyloglucan endotransglucosylase/hydrolase {ECO:0000256|RuleBase:RU361120}; EC=2.4.1.207 {ECO:0000256|RuleBase:RU361120};	At3g23730	GO:0048046,apoplast; GO:0005618,cell wall; GO:0004553,hydrolase activity, hydrolyzing O-glycosyl compounds; GO:0016762,xyloglucan:xyloglucosyl transferase activity; GO:0042546,cell wall biogenesis; GO:0010411,xyloglucan metabolic process; GO:0003674,molecular_function; GO:0003824,catalytic activity; GO:0016787,hydrolase activity; GO:0016798,hydrolase activity, acting on glycosyl bonds; GO:0016740…	PF00722.21:Glycosyl hydrolases family 16	--	--	--
TbA05G103130	199.2	190.655	208.2	77.9371	76.3905	77.5463	8682	9017	9185	3404	3356	3494	-1.43298	5.70252e-59	2.22632e-56	down	GWHBCHG00000005	83664500	83668007	-	TbA05G103130	--	K01054 acylglycerol lipase [EC:3.1.1.23] | (RefSeq) alpha/beta-Hydrolases superfamily protein (A)	ko00561: Glycerolipid metabolism; ko01100: Metabolic pathways	hypothetical protein LSAT_8X2220 [Lactuca sativa]	CSE_ARATH RecName: Full=Caffeoylshikimate esterase; EC=3.1.1.-; AltName: Full=Lysophospholipase 2; Short=LysoPL2;	A0A6S7P067_LACSI RecName: Full=Hydrolase_4 domain-containing protein {ECO:0000259|Pfam:PF12146};	At1g73480	GO:0005783,endoplasmic reticulum; GO:0005794,Golgi apparatus; GO:0016020,membrane; GO:0005634,nucleus; GO:0005886,plasma membrane; GO:0009506,plasmodesma; GO:0003846,2-acylglycerol O-acyltransferase activity; GO:0090430,caffeoyl-CoA: alcohol caffeoyl transferase activity; GO:0016787,hydrolase activity; GO:0016298,lipase activity; GO:0004622,lysophospholipase activity; GO:0009809,lignin biosynthet…	PF12146.8:Serine aminopeptidase, S33	--	--	--
TbA08G027060	53.4824	70.8944	50.1179	336.309	341.616	352.488	1088	1565	1032	6856	7005	7413	2.48263	7.66079e-59	2.94261e-56	up	GWHBCHG00000008	22408887	22410075	+	TbA08G027060	--	K09873 aquaporin TIP | (RefSeq) GAMMA-TIP; gamma tonoplast intrinsic protein (A)	--	hypothetical protein LSAT_1X64661 [Lactuca sativa]	TIP11_ARATH RecName: Full=Aquaporin TIP1-1; AltName: Full=Aquaporin TIP; AltName: Full=Gamma-tonoplast intrinsic protein; Short=Gamma-TIP; AltName: Full=Tonoplast intrinsic protein 1-1; Short=AtTIP1;1; AltName: Full=Tonoplast intrinsic protein, root-specific RB7;	A0A6S7M5C6_LACSI SubName: Full=Uncharacterized protein {ECO:0000313|EMBL:CAB4080323.1};	At2g36830	GO:0042807,central vacuole; GO:0009941,chloroplast envelope; GO:0016021,integral component of membrane; GO:0009705,plant-type vacuole membrane; GO:0000326,protein storage vacuole; GO:0005774,vacuolar membrane; GO:0005773,vacuole; GO:0015204,urea transmembrane transporter activity; GO:0015250,water channel activity; GO:0080170,hydrogen peroxide transmembrane transport; GO:0015840,urea transport; G…	PF00230.20:Major intrinsic protein	--	--	--
TbA01G145760	139.063	158.306	152.289	35.6624	35.5122	41.7529	2397	2961	2657	616	617	744	-2.0637	1.8933e-58	7.15696e-56	down	GWHBCHG00000001	117717959	117718998	+	TbA01G145760	--	--	--	hypothetical protein LSAT_5X186481 [Lactuca sativa]	BGIA_MOMCH RecName: Full=Glu S.griseus protease inhibitor; AltName: Full=BGIA;	A0A6S7NM43_LACSI SubName: Full=Uncharacterized protein {ECO:0000313|EMBL:CAB4100393.1};	At5g43580	GO:0004867,serine-type endopeptidase inhibitor activity; GO:0009611,response to wounding; GO:0003674,molecular_function; GO:0004857,enzyme inhibitor activity; GO:0004866,endopeptidase inhibitor activity; GO:0030234,enzyme regulator activity; GO:0030414,peptidase inhibitor activity; GO:0061134,peptidase regulator activity; GO:0061135,endopeptidase regulator activity; GO:0098772,molecular function …	PF00280.18:Potato inhibitor I family	--	--	--
TbA07G035150	22.954	20.73	29.7827	126.287	140.733	150.097	150	147	197	827	927	1014	2.44488	3.27641e-58	1.21918e-55	up	GWHBCHG00000007	28927947	28928291	+	TbA07G035150	--	--	--	hypothetical protein LSAT_7X58100 [Lactuca sativa]	--	A0A2J6K0W4_LACSA SubName: Full=Uncharacterized protein {ECO:0000313|EMBL:PLY68704.1};	At1g72510	--	PF07911.13:Protein of unknown function (DUF1677)	--	--	--
TbA04G012640	4.8473	5.5971	7.8467	42.4845	40.5568	42.03	83	104	136	729	700	744	2.71027	4.17163e-57	1.52617e-54	up	GWHBCHG00000004	67941247	67942377	-	TbA04G012640	--	K08235 xyloglucan:xyloglucosyl transferase [EC:2.4.1.207] | (RefSeq) XTH15; xyloglucan endotransglucosylase/hydrolase 15 (A)	--	hypothetical protein LSAT_7X83841 [Lactuca sativa]	XTH2_SOYBN RecName: Full=Xyloglucan endotransglucosylase/hydrolase 2 {ECO:0000250|UniProtKB:Q38857}; EC=2.4.1.207 {ECO:0000250|UniProtKB:Q38857}; AltName: Full=Brassinosteroid-regulated protein BRU1 {ECO:0000303|PubMed:8115544}; Flags: Precursor;	A0A6S7PJB1_LACSI RecName: Full=Xyloglucan endotransglucosylase/hydrolase {ECO:0000256|RuleBase:RU361120}; EC=2.4.1.207 {ECO:0000256|RuleBase:RU361120};	At4g14130	GO:0048046,apoplast; GO:0005618,cell wall; GO:0004553,hydrolase activity, hydrolyzing O-glycosyl compounds; GO:0016762,xyloglucan:xyloglucosyl transferase activity; GO:0042546,cell wall biogenesis; GO:0010411,xyloglucan metabolic process; GO:0003674,molecular_function; GO:0003824,catalytic activity; GO:0016787,hydrolase activity; GO:0016798,hydrolase activity, acting on glycosyl bonds; GO:0016740…	PF00722.21:Glycosyl hydrolases family 16	--	--	--
novel.10637	6.0675	4.9579	4.823	0.8252	0.682	0.771	609	540	490	83	69	80	-2.86448	4.22958e-57	1.52617e-54	down	GWHBCHG00000005	30607006	30612304	.	--	--	--	--	Retrovirus-related Pol polyprotein from transposon TNT 1-94 [Cajanus cajan]	POLX_TOBAC RecName: Full=Retrovirus-related Pol polyprotein from transposon TNT 1-94; Includes: RecName: Full=Protease; EC=3.4.23.-; Includes: RecName: Full=Reverse transcriptase; EC=2.7.7.49; Includes: RecName: Full=Endonuclease;	A0A151THM1_CAJCA SubName: Full=Retrovirus-related Pol polyprotein from transposon TNT 1-94 {ECO:0000313|EMBL:KYP66486.1};	At2g13930	GO:0004190,aspartic-type endopeptidase activity; GO:0004519,endonuclease activity; GO:0003676,nucleic acid binding; GO:0003964,RNA-directed DNA polymerase activity; GO:0008270,zinc ion binding; GO:0015074,DNA integration; GO:0003674,molecular_function; GO:0003824,catalytic activity; GO:0004175,endopeptidase activity; GO:0008233,peptidase activity; GO:0016787,hydrolase activity; GO:0070001,asparti…	PF00665.26:Integrase core domain	--	--	--
TbA04G087330	16.3089	12.8858	13.1463	1.8893	2.3076	1.7529	603	517	492	70	86	67	-2.89747	1.37721e-56	4.89527e-54	down	GWHBCHG00000004	7047582	7050352	+	TbA04G087330	--	K14184 alpha-humulene/beta-caryophyllene synthase [EC:4.2.3.104 4.2.3.57] | (RefSeq) TPS21; terpene synthase 21 (A)	ko00909: Sesquiterpenoid and triterpenoid biosynthesis; ko01100: Metabolic pathways; ko01110: Biosynthesis of secondary metabolites	hypothetical protein LSAT_9X20380 [Lactuca sativa]	CARS_TANPA RecName: Full=E-beta-caryophyllene synthase {ECO:0000303|PubMed:21620424}; Short=TpCarS {ECO:0000303|PubMed:21620424}; EC=4.2.3.57 {ECO:0000269|PubMed:21620424};	A0A6S7PY68_LACSI SubName: Full=Uncharacterized protein {ECO:0000313|EMBL:CAB4112983.1};	At5g23960	GO:0080016,(-)-E-beta-caryophyllene synthase activity; GO:0000287,magnesium ion binding; GO:0051762,sesquiterpene biosynthetic process; GO:0016114,terpenoid biosynthetic process; GO:0003674,molecular_function; GO:0003824,catalytic activity; GO:0009975,cyclase activity; GO:0010333,terpene synthase activity; GO:0010334,sesquiterpene synthase activity; GO:0016829,lyase activity; GO:0016835,carbon-ox…	PF03936.16:Terpene synthase family, metal binding domain	--	--	--
novel.10483	1.776	2.3805	1.6269	18.721	16.1133	17.4289	55	80	51	581	503	558	3.09785	1.90703e-56	6.67883e-54	up	GWHBCHG00000005	23754064	23755698	.	--	--	--	--	hypothetical protein LSAT_8X121400 [Lactuca sativa]	EXOL5_ARATH RecName: Full=Protein EXORDIUM-like 5; Flags: Precursor;	A0A6S7L444_LACSI SubName: Full=Uncharacterized protein {ECO:0000313|EMBL:CAB4077501.1};	At2g17230	GO:0048046,apoplast; GO:0005615,extracellular space; GO:0005575,cellular_component; GO:0005576,extracellular region; GO:0110165,cellular anatomical entity	PF04674.12:Phosphate-induced protein 1 conserved region	--	--	--
TbA05G090730	3.2526	3.0469	3.8507	18.3479	18.2143	17.0056	121	123	145	684	683	654	2.33629	7.93468e-56	2.73861e-53	up	GWHBCHG00000005	72935181	72939544	+	TbA05G090730	--	--	--	hypothetical protein LSAT_8X157561 [Lactuca sativa]	RSS3_ORYSJ RecName: Full=Protein RICE SALT SENSITIVE 3 {ECO:0000303|PubMed:23715469};	A0A2J6LGW4_LACSA RecName: Full=bHLH-MYC_N domain-containing protein {ECO:0000259|Pfam:PF14215};	At1g60060	GO:0005737,cytoplasm; GO:0005634,nucleus; GO:0005575,cellular_component; GO:0005622,intracellular anatomical structure; GO:0110165,cellular anatomical entity; GO:0043226,organelle; GO:0043227,membrane-bounded organelle; GO:0043229,intracellular organelle; GO:0043231,intracellular membrane-bounded organelle	PF14215.6:bHLH-MYC and R2R3-MYB transcription factors N-terminal	--	--	--
TbA04G081330	31.4841	30.231	26.4976	7.8423	7.6187	7.2077	1931	2012	1645	482	471	457	-2.03108	1.0712e-55	3.64439e-53	down	GWHBCHG00000004	12289184	12298173	+	TbA04G081330	--	K00924 kinase [EC:2.7.1.-] | (RefSeq) Leucine-rich repeat protein kinase family protein (A)	--	hypothetical protein LSAT_9X35061 [Lactuca sativa]	WAK2_ARATH RecName: Full=Wall-associated receptor kinase 2; EC=2.7.11.-; Flags: Precursor;	A0A2J6KD79_LACSA SubName: Full=Uncharacterized protein {ECO:0000313|EMBL:PLY73031.1};	At1g21270	GO:0016021,integral component of membrane; GO:0005634,nucleus; GO:0005886,plasma membrane; GO:0005524,ATP binding; GO:0005509,calcium ion binding; GO:0030247,polysaccharide binding; GO:0106310,protein serine kinase activity; GO:0004674,protein serine/threonine kinase activity; GO:0106311,protein threonine kinase activity; GO:0007166,cell surface receptor signaling pathway; GO:0009992,cellular wat…	PF00069.25:Protein kinase domain	--	--	--
TbA06G079850	51.9693	55.8283	56.6561	16.5952	16.4985	16.3101	1575	1836	1738	504	504	511	-1.80398	2.17099e-54	7.282e-52	down	GWHBCHG00000006	24927891	24929588	-	TbA06G079850	--	K13944 LOB domain-containing protein 16 | (RefSeq) LBD16; lateral organ boundaries-domain 16 (A)	--	hypothetical protein LSAT_3X80041 [Lactuca sativa]	LBD41_ARATH RecName: Full=LOB domain-containing protein 41; AltName: Full=ASYMMETRIC LEAVES 2-like protein 38; Short=AS2-like protein 38;	A0A6S7ML17_LACSI RecName: Full=LOB domain-containing protein {ECO:0000259|PROSITE:PS50891};	At3g02550	GO:0071456,cellular response to hypoxia; GO:0010468,regulation of gene expression; GO:0006355,regulation of transcription, DNA-templated; GO:0001666,response to hypoxia; GO:0006950,response to stress; GO:0008150,biological_process; GO:0009628,response to abiotic stimulus; GO:0009987,cellular process; GO:0033554,cellular response to stress; GO:0036293,response to decreased oxygen levels; GO:003629…	PF03195.14:Lateral organ boundaries (LOB) domain	LOB	TF	LOB
TbA08G008750	19.2351	17.6631	20.0139	0.7487	0.8797	1.1217	282	281	297	11	13	17	-4.43348	3.28891e-54	1.08785e-51	down	GWHBCHG00000008	7733315	7735598	-	TbA08G008750	--	K24542 cytochrome P450 family 81 subfamily D | (RefSeq) CYP81D2; cytochrome P450, family 81, subfamily D, polypeptide 2 (A)	--	hypothetical protein LSAT_1X22720 [Lactuca sativa]	CYC13_CATRO RecName: Full=Cytochrome P450 81C13 {ECO:0000303|PubMed:24710322}; Short=CrCYP81C13 {ECO:0000303|PubMed:24710322}; EC=1.14.-.- {ECO:0000305}; Flags: Precursor;	A0A2J6JZR7_LACSA SubName: Full=Uncharacterized protein {ECO:0000313|EMBL:PLY68302.1};	At1g66540	GO:0020037,heme binding; GO:0005506,iron ion binding; GO:0004497,monooxygenase activity; GO:0016705,oxidoreductase activity, acting on paired donors, with incorporation or reduction of molecular oxygen; GO:0003674,molecular_function; GO:0005488,binding; GO:0046906,tetrapyrrole binding; GO:0097159,organic cyclic compound binding; GO:1901363,heterocyclic compound binding; GO:0043167,ion binding; GO…	PF00067.22:Cytochrome P450	--	--	--
TbA06G106540	300.395	357.71	337.084	101.659	98.1604	99.5664	9946	12852	11297	3373	3276	3408	-1.80469	6.69335e-54	2.18359e-51	down	GWHBCHG00000006	3573313	3575613	+	TbA06G106540	--	K01761 methionine-gamma-lyase [EC:4.4.1.11] | (RefSeq) MGL; methionine gamma-lyase (A)	ko00270: Cysteine and methionine metabolism; ko00450: Selenocompound metabolism; ko01100: Metabolic pathways	hypothetical protein LSAT_3X14400 [Lactuca sativa]	MGL_ARATH RecName: Full=Methionine gamma-lyase; Short=AtMGL; EC=4.4.1.11; AltName: Full=L-methioninase;	A0A2J6MEA0_LACSA SubName: Full=Uncharacterized protein {ECO:0000313|EMBL:PLY97928.1};	At1g64660	GO:0005737,cytoplasm; GO:0005829,cytosol; GO:0016846,carbon-sulfur lyase activity; GO:0004123,cystathionine gamma-lyase activity; GO:0018826,methionine gamma-lyase activity; GO:0030170,pyridoxal phosphate binding; GO:0009970,cellular response to sulfate starvation; GO:0042631,cellular response to water deprivation; GO:0019343,cysteine biosynthetic process via cystathionine; GO:0019458,methionine …	PF01053.20:Cys/Met metabolism PLP-dependent enzyme	--	--	--
TbA02G099050	29.8227	27.2507	31.8519	93.603	95.4566	94.2919	592	587	640	1862	1910	1935	1.6076	8.94095e-54	2.87741e-51	up	GWHBCHG00000002	81594991	81596416	-	TbA02G099050	--	--	--	plasma membrane-associated cation-binding protein 1-like [Helianthus annuus]	PCAP1_ARATH RecName: Full=Plasma membrane-associated cation-binding protein 1; Short=AtPCAP1; AltName: Full=Microtubule-destabilizing protein 25;	A0A6S7M7S7_LACSI SubName: Full=Uncharacterized protein {ECO:0000313|EMBL:CAB4083643.1};	At4g20260	GO:0046658,anchored component of plasma membrane; GO:0005881,cytoplasmic microtubule; GO:0005829,cytosol; GO:0043657,host cell; GO:0005886,plasma membrane; GO:0009506,plasmodesma; GO:0005773,vacuole; GO:0005509,calcium ion binding; GO:0005516,calmodulin binding; GO:0005507,copper ion binding; GO:0008017,microtubule binding; GO:0005547,phosphatidylinositol-3,4,5-trisphosphate binding; GO:0043325,p…	PF05558.12:DREPP plasma membrane polypeptide	--	--	--
novel.8336	5.7211	6.2802	5.195	32.8692	29.7564	32.1061	136	162	125	783	713	789	2.38943	9.332e-54	2.96322e-51	up	GWHBCHG00000004	13422414	13423668	.	--	--	K14496 abscisic acid receptor PYR/PYL family | (RefSeq) PYL4; PYR1-like 4 (A)	ko04016: MAPK signaling pathway - plant; ko04075: Plant hormone signal transduction	hypothetical protein LSAT_9X37560 [Lactuca sativa]	PYL4_ARATH RecName: Full=Abscisic acid receptor PYL4; AltName: Full=ABI1-binding protein 2; AltName: Full=PYR1-like protein 4; AltName: Full=Regulatory components of ABA receptor 10;	A0A6S7QDY9_LACSI SubName: Full=Uncharacterized protein {ECO:0000313|EMBL:CAB4113481.1};	At2g38310	GO:0005737,cytoplasm; GO:0005634,nucleus; GO:0005886,plasma membrane; GO:0010427,abscisic acid binding; GO:0042803,protein homodimerization activity; GO:0004864,protein phosphatase inhibitor activity; GO:0038023,signaling receptor activity; GO:0009738,abscisic acid-activated signaling pathway; GO:0080163,regulation of protein serine/threonine phosphatase activity; GO:0003674,molecular_function; G…	PF10604.9:Polyketide cyclase / dehydrase and lipid transport	--	--	--
TbA07G105440	33.6678	24.3985	39.5234	6.7957	6.4662	5.5221	1498	1178	1780	303	290	254	-2.43308	1.06455e-53	3.33582e-51	down	GWHBCHG00000007	84811276	84814685	-	TbA07G105440	--	--	--	hypothetical protein LSAT_5X12360 [Lactuca sativa]	SP13A_ARATH RecName: Full=Squamosa promoter-binding-like protein 13A;	A0A2J6JXU5_LACSA RecName: Full=SBP-type domain-containing protein {ECO:0000259|PROSITE:PS51141};	At5g50570	GO:0005634,nucleus; GO:0003677,DNA binding; GO:0003700,DNA-binding transcription factor activity; GO:0046872,metal ion binding; GO:0048653,anther development; GO:0006355,regulation of transcription, DNA-templated; GO:0003674,molecular_function; GO:0003676,nucleic acid binding; GO:0005488,binding; GO:0097159,organic cyclic compound binding; GO:1901363,heterocyclic compound binding; GO:0140110,tran…	PF03110.14:SBP domain	SBP	TF	SBP
novel.13097	5.7038	4.9871	4.9221	0.1372	0.1704	0.0831	332	315	290	8	10	5	-5.3918	2.85483e-53	8.82958e-51	down	GWHBCHG00000006	63770116	63773188	.	--	--	--	--	--	--	--	--	--	--	--	--	--
TbA03G032870	3.6541	2.647	3.7358	16.2004	16.8996	15.0005	201	158	208	893	937	853	2.20174	6.5882e-53	2.01151e-50	up	GWHBCHG00000003	82621651	82626616	+	TbA03G032870	--	K00276 primary-amine oxidase [EC:1.4.3.21] | (RefSeq) Copper amine oxidase family protein (A)	ko00260: Glycine, serine and threonine metabolism; ko00350: Tyrosine metabolism; ko00360: Phenylalanine metabolism; ko00410: beta-Alanine metabolism; ko00950: Isoquinoline alkaloid biosynthesis; ko00960: Tropane, piperidine and pyridine alkaloid biosynthesis; ko01100: Metabolic pathways; ko01110: Biosynthesis of secondary metabolites	hypothetical protein LSAT_4X77061 [Lactuca sativa]	AMO_ARATH RecName: Full=Primary amine oxidase; EC=1.4.3.21 {ECO:0000250|UniProtKB:P46883}; AltName: Full=Amine oxidase [copper-containing]; Flags: Precursor;	A0A2J6LQA5_LACSA RecName: Full=Amine oxidase {ECO:0000256|RuleBase:RU000672}; EC=1.4.3.- {ECO:0000256|RuleBase:RU000672};	At2g42490	GO:0052595,aliphatic-amine oxidase activity; GO:0052594,aminoacetone:oxygen oxidoreductase(deaminating) activity; GO:0005507,copper ion binding; GO:0052596,phenethylamine:oxygen oxidoreductase (deaminating) activity; GO:0008131,primary amine oxidase activity; GO:0048038,quinone binding; GO:0052593,tryptamine:oxygen oxidoreductase (deaminating) activity; GO:0009738,abscisic acid-activated signalin…	PF01179.20:Copper amine oxidase, enzyme domain	--	--	--
TbA07G012720	18.7139	16.7168	16.8504	3.4359	3.6056	2.9913	587	569	535	108	114	97	-2.44931	1.14696e-52	3.45758e-50	down	GWHBCHG00000007	9970454	9972109	+	TbA07G012720	--	--	--	hypothetical protein LSAT_7X23201 [Lactuca sativa]	--	A0A2J6JTH4_LACSA SubName: Full=Uncharacterized protein {ECO:0000313|EMBL:PLY66118.1};	At4g18540	GO:0016021,integral component of membrane; GO:0005886,plasma membrane; GO:0005575,cellular_component; GO:0016020,membrane; GO:0031224,intrinsic component of membrane; GO:0110165,cellular anatomical entity; GO:0071944,cell periphery	PF16212.5:Phospholipid-translocating P-type ATPase C-terminal	--	--	--
TbA04G091340	0.2393	1.1027	1.0403	16.956	16.8098	18.5662	5	25	22	355	354	401	4.37365	1.62574e-52	4.83962e-50	up	GWHBCHG00000004	4080319	4083250	+	TbA04G091340	--	--	--	hypothetical protein LSAT_9X12580 [Lactuca sativa]	SDI1_ARATH RecName: Full=Protein SULFUR DEFICIENCY-INDUCED 1 {ECO:0000303|PubMed:19154231}; Short=AtSDI1 {ECO:0000303|PubMed:19154231};	A0A6S7PGH2_LACSI RecName: Full=TPR_REGION domain-containing protein {ECO:0000259|PROSITE:PS50293};	At5g48850	GO:0005634,nucleus; GO:0017053,transcription repressor complex; GO:0010438,cellular response to sulfur starvation; GO:0010439,regulation of glucosinolate biosynthetic process; GO:0006792,regulation of sulfur utilization; GO:0006950,response to stress; GO:0007154,cell communication; GO:0008150,biological_process; GO:0009267,cellular response to starvation; GO:0009605,response to external stimulus;…	PF00515.28:Tetratricopeptide repeat	--	--	--
TbA05G026200	7.7298	5.4498	7.4831	1.1326	1.1615	1.2597	647	495	634	95	98	109	-2.59759	2.52803e-52	7.43273e-50	down	GWHBCHG00000005	21456723	21470567	+	TbA05G026200	--	K16226 disease resistance protein RPS4 | (RefSeq) RPS4; Disease resistance protein (TIR-NBS-LRR class) family (A)	ko04626: Plant-pathogen interaction	hypothetical protein LSAT_9X58521 [Lactuca sativa]	RUN1_VITRO RecName: Full=Disease resistance protein RUN1 {ECO:0000305}; AltName: Full=NAD(+) hydrolase RUN1; EC=3.2.2.6 {ECO:0000269|PubMed:31439792}; AltName: Full=NADP(+) hydrolase RUN1 {ECO:0000305}; EC=3.2.2.- {ECO:0000269|PubMed:31439792}; AltName: Full=Resistance to Uncinula necator protein {ECO:0000303|PubMed:24033846}; Short=MrRUN1 {ECO:0000303|PubMed:24033846};	A0A2J6JM52_LACSA RecName: Full=TIR domain-containing protein {ECO:0000259|PROSITE:PS50104};	At5g36930	GO:0005737,cytoplasm; GO:0005634,nucleus; GO:0043531,ADP binding; GO:0050135,NAD(P)+ nucleosidase activity; GO:0003953,NAD+ nucleosidase activity; GO:0061809,NAD+ nucleotidase, cyclic ADP-ribose generating; GO:0050832,defense response to fungus; GO:0019677,NAD catabolic process; GO:0043068,positive regulation of programmed cell death; GO:0007165,signal transduction; GO:0000166,nucleotide binding;…	PF01582.20:TIR domain	--	--	--
TbA05G022040	659.983	785.92	711.496	216.183	222.984	223.587	23802	30757	25973	7813	8106	8336	-1.77553	5.26013e-52	1.52768e-49	down	GWHBCHG00000005	18071376	18073804	+	TbA05G022040	--	K00487 trans-cinnamate 4-monooxygenase [EC:1.14.14.91] | (RefSeq) C4H; cinnamate-4-hydroxylase (A)	ko00130: Ubiquinone and other terpenoid-quinone biosynthesis; ko00940: Phenylpropanoid biosynthesis; ko00941: Flavonoid biosynthesis; ko00945: Stilbenoid, diarylheptanoid and gingerol biosynthesis; ko01100: Metabolic pathways; ko01110: Biosynthesis of secondary metabolites	hypothetical protein LSAT_8X99521 [Lactuca sativa]	TCMO_HELTU RecName: Full=Trans-cinnamate 4-monooxygenase; EC=1.14.14.91 {ECO:0000269|PubMed:8026495}; AltName: Full=Cinnamic acid 4-hydroxylase; Short=C4H; Short=CA4H; AltName: Full=Cytochrome P450 73; AltName: Full=Cytochrome P450C4H;	A0A2J6K4L4_LACSA SubName: Full=Uncharacterized protein {ECO:0000313|EMBL:PLY69999.1};	At2g30490	GO:0016021,integral component of membrane; GO:0020037,heme binding; GO:0005506,iron ion binding; GO:0016710,trans-cinnamate 4-monooxygenase activity; GO:0003674,molecular_function; GO:0005488,binding; GO:0046906,tetrapyrrole binding; GO:0097159,organic cyclic compound binding; GO:1901363,heterocyclic compound binding; GO:0043167,ion binding; GO:0043169,cation binding; GO:0046872,metal ion binding…	PF00067.22:Cytochrome P450	--	--	--
TbA08G024350	13.5041	15.0425	16.4964	53.0962	51.2027	53.8719	685	828	847	2699	2618	2825	1.74463	7.98465e-52	2.29102e-49	up	GWHBCHG00000008	20162086	20164945	+	TbA08G024350	--	--	--	hypothetical protein LSAT_1X58621 [Lactuca sativa]	FLA17_ARATH RecName: Full=Fasciclin-like arabinogalactan protein 17; Flags: Precursor;	A0A6S7L8C9_LACSI SubName: Full=Uncharacterized protein {ECO:0000313|EMBL:CAB4080119.1};	At5g06390	GO:0005576,extracellular region; GO:0005773,vacuole; GO:0005575,cellular_component; GO:0110165,cellular anatomical entity; GO:0005622,intracellular anatomical structure; GO:0005737,cytoplasm; GO:0043226,organelle; GO:0043227,membrane-bounded organelle; GO:0043229,intracellular organelle; GO:0043231,intracellular membrane-bounded organelle	PF02469.22:Fasciclin domain	--	--	--
TbA03G042700	611.6	559.25	610.377	212.624	197.015	227.976	4518	4483	4564	1574	1467	1741	-1.54722	1.45822e-51	4.13422e-49	down	GWHBCHG00000003	73926777	73927347	-	TbA03G042700	--	--	--	hypothetical protein LSAT_4X97640 [Lactuca sativa]	Y3136_ARATH RecName: Full=Clavaminate synthase-like protein At3g21360; EC=1.-.-.-;	A0A2J6LUY0_LACSA RecName: Full=TauD domain-containing protein {ECO:0000259|Pfam:PF02668};	At3g21360	GO:0005829,cytosol; GO:0005634,nucleus; GO:0046872,metal ion binding; GO:0016491,oxidoreductase activity; GO:0003674,molecular_function; GO:0005488,binding; GO:0043167,ion binding; GO:0043169,cation binding; GO:0003824,catalytic activity; GO:0005575,cellular_component; GO:0005622,intracellular anatomical structure; GO:0005737,cytoplasm; GO:0110165,cellular anatomical entity; GO:0043226,organelle;…	--	--	--	--
TbA02G133420	0.5458	0.1059	0.3689	9.0863	9.4323	8.3077	19	4	13	317	331	299	4.6763	2.37039e-51	6.64128e-49	up	GWHBCHG00000002	110062198	110064422	-	TbA02G133420	--	K13430 serine/threonine-protein kinase PBS1 [EC:2.7.11.1] | (RefSeq) PBS1; Protein kinase superfamily protein (A)	ko04626: Plant-pathogen interaction	hypothetical protein LSAT_5X54180 [Lactuca sativa]	Y5389_ARATH RecName: Full=Probable receptor-like protein kinase At5g38990; EC=2.7.11.-; Flags: Precursor;	A0A2J6KSY6_LACSA RecName: Full=Protein kinase domain-containing protein {ECO:0000259|PROSITE:PS50011};	At5g38990	GO:0016021,integral component of membrane; GO:0005886,plasma membrane; GO:0009506,plasmodesma; GO:0009536,plastid; GO:0005524,ATP binding; GO:0004672,protein kinase activity; GO:0004674,protein serine/threonine kinase activity; GO:0046777,protein autophosphorylation; GO:0010038,response to metal ion; GO:0000166,nucleotide binding; GO:0003674,molecular_function; GO:0005488,binding; GO:0017076,puri…	PF00069.25:Protein kinase domain	--	--	--
TbA03G120490	2.2429	1.166	2.3295	21.1765	20.4256	25.4787	39	22	41	369	358	458	3.49667	3.59967e-51	9.96814e-49	up	GWHBCHG00000003	11616866	11618006	-	TbA03G120490	--	--	--	hypothetical protein LSAT_4X162200 [Lactuca sativa]	GASAA_ARATH RecName: Full=Gibberellin-regulated protein 10; AltName: Full=GAST1 protein homolog 10; Flags: Precursor;	A0A2U1K9A1_ARTAN SubName: Full=Gibberellin regulated protein {ECO:0000313|EMBL:PWA20737.1};	At2g39540	GO:0005737,cytoplasm; GO:0005576,extracellular region; GO:0009505,plant-type cell wall; GO:0009740,gibberellic acid mediated signaling pathway; GO:0007154,cell communication; GO:0007165,signal transduction; GO:0008150,biological_process; GO:0009719,response to endogenous stimulus; GO:0009725,response to hormone; GO:0009739,response to gibberellin; GO:0009755,hormone-mediated signaling pathway; GO…	--	--	--	--
TbA02G107710	181.689	147.547	179.659	66.5581	64.6197	63.4127	7788	6863	7795	2859	2792	2810	-1.44905	5.03372e-51	1.37791e-48	down	GWHBCHG00000002	88918800	88921149	-	TbA02G107710	--	K12261 2-hydroxyacyl-CoA lyase [EC:4.1.2.63] | (RefSeq) Thiamine pyrophosphate dependent pyruvate decarboxylase family protein (A)	ko04146: Peroxisome	hypothetical protein LSAT_2X80860 [Lactuca sativa]	HACL_ARATH RecName: Full=2-hydroxyacyl-CoA lyase; EC=4.1.-.-; AltName: Full=2-hydroxyphytanoyl-CoA lyase; Short=2-HPCL; AltName: Full=Oxalyl-CoA decarboxylase;	A0A2J6LYW7_LACSA SubName: Full=Uncharacterized protein {ECO:0000313|EMBL:PLY92394.1};	At5g17380	GO:0005829,cytosol; GO:0005777,peroxisome; GO:0009536,plastid; GO:0016831,carboxy-lyase activity; GO:0000287,magnesium ion binding; GO:0030976,thiamine pyrophosphate binding; GO:0001561,fatty acid alpha-oxidation; GO:0003674,molecular_function; GO:0003824,catalytic activity; GO:0016829,lyase activity; GO:0016830,carbon-carbon lyase activity; GO:0005488,binding; GO:0043167,ion binding; GO:0043169,…	PF02776.18:Thiamine pyrophosphate enzyme, N-terminal TPP binding domain	--	--	--
TbA01G091570	158.211	153.986	153.811	55.3716	55.9021	56.9463	2760	2915	2716	968	983	1027	-1.53811	9.51801e-51	2.57581e-48	down	GWHBCHG00000001	72752586	72753506	-	TbA01G091570	--	K08770 ubiquitin C | (RefSeq) UBQ10; polyubiquitin 10 (A)	ko04120: Ubiquitin mediated proteolysis	hypothetical protein MIMGU_mgv1a004315mg [Erythranthe guttata]	UBIQP_AVEFA RecName: Full=Polyubiquitin; Contains: RecName: Full=Ubiquitin; Flags: Precursor;	A0A022QYC8_ERYGU SubName: Full=Uncharacterized protein {ECO:0000313|EMBL:EYU33612.1};	At4g02890	GO:0005737,cytoplasm; GO:0005634,nucleus; GO:0005575,cellular_component; GO:0005622,intracellular anatomical structure; GO:0110165,cellular anatomical entity; GO:0043226,organelle; GO:0043227,membrane-bounded organelle; GO:0043229,intracellular organelle; GO:0043231,intracellular membrane-bounded organelle	PF00240.23:Ubiquitin family	--	--	--
TbA03G023140	8.0665	5.5925	8.3146	0.2741	0.4955	0.3865	323	243	337	11	20	16	-4.30508	1.13939e-50	3.04882e-48	down	GWHBCHG00000003	90585508	90588129	+	TbA03G023140	--	K15086 (3S)-linalool synthase [EC:4.2.3.25] | (RefSeq) TPS14; terpene synthase 14 (A)	ko00902: Monoterpenoid biosynthesis; ko01110: Biosynthesis of secondary metabolites	hypothetical protein LSAT_4X58141 [Lactuca sativa]	NES1_FRAAN RecName: Full=(3S,6E)-nerolidol synthase 1; Short=FaNES1; EC=4.2.3.48;	A0A2J6JHP5_LACSA SubName: Full=Uncharacterized protein {ECO:0000313|EMBL:PLY62346.1};	At1g61680	GO:0005829,cytosol; GO:0000287,magnesium ion binding; GO:0010333,terpene synthase activity; GO:0016114,terpenoid biosynthetic process; GO:0003674,molecular_function; GO:0005488,binding; GO:0043167,ion binding; GO:0043169,cation binding; GO:0046872,metal ion binding; GO:0003824,catalytic activity; GO:0016829,lyase activity; GO:0016835,carbon-oxygen lyase activity; GO:0016838,carbon-oxygen lyase ac…	PF03936.16:Terpene synthase family, metal binding domain	--	--	--
novel.9733	26.7645	29.2106	22.9161	0.2095	0.2083	0.1015	510	604	442	4	4	2	-7.32705	1.40137e-50	3.70819e-48	down	GWHBCHG00000004	74578305	74579310	.	--	--	--	--	hypothetical protein LSAT_3X66460 [Lactuca sativa]	--	A0A6S7MJB9_LACSI SubName: Full=Uncharacterized protein {ECO:0000313|EMBL:CAB4088076.1};	--	--	--	--	--	--
TbA07G002400	24.9438	18.2309	22.709	75.2066	75.2393	75.8284	841	667	775	2541	2557	2643	1.71948	1.74268e-50	4.53329e-48	up	GWHBCHG00000007	1921275	1923130	+	TbA07G002400	--	--	--	hypothetical protein LSAT_7X8261 [Lactuca sativa]	--	A0A2J6LCI7_LACSA SubName: Full=Uncharacterized protein {ECO:0000313|EMBL:PLY85041.1};	--	--	PF14309.6:Domain of unknown function (DUF4378)	--	--	--
TbA02G009390	263.662	292.971	267.989	86.8941	85.9496	92.4792	5968	7196	6140	1971	1961	2164	-1.70742	1.75126e-50	4.53329e-48	down	GWHBCHG00000002	8478178	8479862	-	TbA02G009390	--	K01183 chitinase [EC:3.2.1.14] | (RefSeq) EP3; homolog of carrot EP3-3 chitinase (A)	ko00520: Amino sugar and nucleotide sugar metabolism; ko01100: Metabolic pathways	hypothetical protein LSAT_2X60380 [Lactuca sativa]	CHI5_ARATH RecName: Full=Endochitinase EP3 {ECO:0000303|PubMed:11525512}; EC=3.2.1.14; AltName: Full=Chitinase class IV {ECO:0000303|PubMed:11525512}; Short=AtchitIV {ECO:0000303|PubMed:11525512}; AltName: Full=Protein HOMOLOG OF CARROT EP3-3 CHITINASE {ECO:0000303|PubMed:11525512}; Short=AtEP3 {ECO:0000303|PubMed:11525512}; Flags: Precursor;	A0A2J6K2H9_LACSA RecName: Full=Chitin-binding type-1 domain-containing protein {ECO:0000259|PROSITE:PS50941};	At3g54420	GO:0005618,cell wall; GO:0008061,chitin binding; GO:0004568,chitinase activity; GO:0016998,cell wall macromolecule catabolic process; GO:0006032,chitin catabolic process; GO:0006952,defense response; GO:0000272,polysaccharide catabolic process; GO:0009617,response to bacterium; GO:0009611,response to wounding; GO:0010262,somatic embryogenesis; GO:0003674,molecular_function; GO:0005488,binding; GO…	PF00182.19:Chitinase class I	--	--	--
TbA01G157900	21.7179	23.6398	21.8293	77.2168	73.4369	75.7967	977	1154	994	3481	3330	3525	1.68205	3.35293e-50	8.58601e-48	up	GWHBCHG00000001	127685002	127689978	+	TbA01G157900	--	K06119 sulfoquinovosyltransferase [EC:2.4.1.-] | (RefSeq) SQD2; sulfoquinovosyldiacylglycerol 2 (A)	ko00561: Glycerolipid metabolism; ko01100: Metabolic pathways	hypothetical protein LSAT_5X155081 [Lactuca sativa]	SQD2_ARATH RecName: Full=Sulfoquinovosyl transferase SQD2 {ECO:0000303|PubMed:11960029}; EC=2.4.1.- {ECO:0000305|PubMed:11960029}; AltName: Full=Protein SULFOQUINOVOSYLDIACYLGLYCEROL 2 {ECO:0000303|PubMed:11960029}; AltName: Full=Sulfolipid synthase SQD2 {ECO:0000305|PubMed:11960029}; AltName: Full=UDP-sulfoquinovose: diacylglycerol alpha-sulfoquinovosyltransferase SQD2 {ECO:0000305}; Flags: Prec…	A0A2J6JWE6_LACSA SubName: Full=Uncharacterized protein {ECO:0000313|EMBL:PLY67138.1};	At5g01220	GO:0009507,chloroplast; GO:0009941,chloroplast envelope; GO:0031969,chloroplast membrane; GO:0016021,integral component of membrane; GO:0005886,plasma membrane; GO:0009536,plastid; GO:0016757,transferase activity, transferring glycosyl groups; GO:0008194,UDP-glycosyltransferase activity; GO:0046510,UDP-sulfoquinovose:DAG sulfoquinovosyltransferase activity; GO:0016036,cellular response to phospha…	PF13692.6:Glycosyl transferases group 1	--	--	--
novel.14456	10.8741	8.2717	8.2003	0.5458	0.6064	0.4046	338	279	258	17	19	13	-4.20219	4.37873e-50	1.10936e-47	down	GWHBCHG00000007	38888384	38890024	-	--	--	--	--	--	--	--	--	--	--	--	--	--
TbA08G020600	12.137	9.2456	10.3573	0.4125	0.5965	0.8723	323	267	279	11	16	24	-4.13534	1.23287e-49	3.09062e-47	down	GWHBCHG00000008	17174448	17176393	-	TbA08G020600	--	K19891 glucan endo-1,3-beta-glucosidase 1/2/3 [EC:3.2.1.39] | (RefSeq) O-Glycosyl hydrolases family 17 protein (A)	ko00500: Starch and sucrose metabolism; ko01100: Metabolic pathways	hypothetical protein LSAT_1X49321 [Lactuca sativa]	E13B_VITVI RecName: Full=Glucan endo-1,3-beta-glucosidase {ECO:0000250|UniProtKB:Q03467}; EC=3.2.1.39; AltName: Full=(1->3)-beta-glucan endohydrolase {ECO:0000250|UniProtKB:Q03467}; Short=(1->3)-beta-glucanase {ECO:0000250|UniProtKB:Q03467}; AltName: Full=Beta-1,3-endoglucanase {ECO:0000250|UniProtKB:Q03467}; Flags: Precursor;	A0A6S7M4Y1_LACSI SubName: Full=Uncharacterized protein {ECO:0000313|EMBL:CAB4079833.1};	At3g57270	GO:0046658,anchored component of plasma membrane; GO:0042973,glucan endo-1,3-beta-D-glucosidase activity; GO:0005975,carbohydrate metabolic process; GO:0006952,defense response; GO:0009607,response to biotic stimulus; GO:0003674,molecular_function; GO:0003824,catalytic activity; GO:0004553,hydrolase activity, hydrolyzing O-glycosyl compounds; GO:0008422,beta-glucosidase activity; GO:0015926,gluco…	PF00332.18:Glycosyl hydrolases family 17	--	--	--
novel.8961	7.6656	6.5389	7.845	25.6943	25.7981	24.0323	390	361	404	1310	1323	1264	1.71294	1.9914e-49	4.94012e-47	up	GWHBCHG00000004	39092312	39095517	+	--	--	--	--	hypothetical protein LSAT_7X113720 [Lactuca sativa]	GPDL3_ARATH RecName: Full=Glycerophosphodiester phosphodiesterase GDPDL3 {ECO:0000305}; EC=3.1.4.46 {ECO:0000250|UniProtKB:Q7Y208}; AltName: Full=Glycerophosphodiester phosphodiesterase-like 3 {ECO:0000303|PubMed:21323773}; Short=ATGDPDL3 {ECO:0000303|PubMed:21323773}; AltName: Full=Glycerophosphodiesterase-like 2 {ECO:0000303|PubMed:18718934}; AltName: Full=Protein MUTANT ROOT HAIR 5 {ECO:000030…	A0A6S7PMZ9_LACSI RecName: Full=Glycerophosphodiester phosphodiesterase {ECO:0000256|ARBA:ARBA00012247}; EC=3.1.4.46 {ECO:0000256|ARBA:ARBA00012247};	At4g26690	GO:0031225,anchored component of membrane; GO:0046658,anchored component of plasma membrane; GO:0005829,cytosol; GO:0016021,integral component of membrane; GO:0005886,plasma membrane; GO:0008889,glycerophosphodiester phosphodiesterase activity; GO:0009932,cell tip growth; GO:0071555,cell wall organization; GO:0006071,glycerol metabolic process; GO:0006629,lipid metabolic process; GO:0010053,root …	--	--	--	--
TbA04G075250	4.0093	4.0051	4.4204	15.7633	15.2101	15.6681	250	271	279	985	956	1010	1.84097	2.08559e-49	5.12044e-47	up	GWHBCHG00000004	17581758	17587531	+	TbA04G075250	--	K14486 auxin response factor | (RefSeq) MP; Transcriptional factor B3 family protein / auxin-responsive factor AUX/IAA-like protein (A)	ko04075: Plant hormone signal transduction	hypothetical protein LSAT_9X46321 [Lactuca sativa]	ARFE_ARATH RecName: Full=Auxin response factor 5; AltName: Full=Auxin-responsive protein IAA24; AltName: Full=Transcription factor MONOPTEROS;	A0A2J6KUI9_LACSA RecName: Full=Auxin response factor {ECO:0000256|RuleBase:RU004561};	At1g19850	GO:0005634,nucleus; GO:0003700,DNA-binding transcription factor activity; GO:0042802,identical protein binding; GO:0000976,transcription regulatory region sequence-specific DNA binding; GO:0009734,auxin-activated signaling pathway; GO:0009793,embryo development ending in seed dormancy; GO:0009908,flower development; GO:0010305,leaf vascular tissue pattern formation; GO:0009942,longitudinal axis s…	PF06507.13:Auxin response factor	B3-ARF	TF	B3->B3-ARF
TbA07G097830	57.3139	45.639	51.6825	10.7477	10.8759	10.7905	596	515	544	112	114	116	-2.31751	2.5721e-49	6.25047e-47	down	GWHBCHG00000007	78674654	78675387	+	TbA07G097830	--	--	--	hypothetical protein LSAT_6X110941 [Lactuca sativa]	--	A0A2J6LLM9_LACSA SubName: Full=Uncharacterized protein {ECO:0000313|EMBL:PLY88084.1};	At1g10220	GO:0016021,integral component of membrane; GO:0005575,cellular_component; GO:0016020,membrane; GO:0031224,intrinsic component of membrane; GO:0110165,cellular anatomical entity	--	--	--	--
TbA07G012370	18.7837	16.6673	15.3188	3.7117	3.8515	3.8678	808	778	667	160	167	172	-2.21951	4.34206e-49	1.04451e-46	down	GWHBCHG00000007	9665682	9669921	-	TbA07G012370	--	K13066 caffeic acid 3-O-methyltransferase / acetylserotonin O-methyltransferase [EC:2.1.1.68 2.1.1.4] | (RefSeq) OMT1; O-methyltransferase 1 (A)	ko00380: Tryptophan metabolism; ko00940: Phenylpropanoid biosynthesis; ko01100: Metabolic pathways; ko01110: Biosynthesis of secondary metabolites	hypothetical protein LSAT_7X21980 [Lactuca sativa]	D7OMT_GLYEC RecName: Full=Isoflavone 7-O-methyltransferase; EC=2.1.1.150; AltName: Full=Daidzein 7-O-methyltransferase;	A0A2J6K8Y4_LACSA SubName: Full=Uncharacterized protein {ECO:0000313|EMBL:PLY71546.1};	At5g54160	GO:0033800,isoflavone 7-O-methyltransferase activity; GO:0046983,protein dimerization activity; GO:0009717,isoflavonoid biosynthetic process; GO:0032259,methylation; GO:0003674,molecular_function; GO:0003824,catalytic activity; GO:0008168,methyltransferase activity; GO:0008171,O-methyltransferase activity; GO:0008757,S-adenosylmethionine-dependent methyltransferase activity; GO:0016740,transferas…	PF00891.18:O-methyltransferase domain	--	--	--
TbA03G046460	259.429	257.24	243.43	82.1463	93.9115	89.4117	6054	6514	5750	1921	2209	2157	-1.58751	4.87132e-49	1.1601e-46	down	GWHBCHG00000003	70424711	70426166	+	TbA03G046460	--	--	--	hypothetical protein LSAT_4X105781 [Lactuca sativa]	--	A0A2J6LL11_LACSA RecName: Full=VOC domain-containing protein {ECO:0000259|PROSITE:PS51819};	At1g80160	--	PF00903.25:Glyoxalase/Bleomycin resistance protein/Dioxygenase superfamily	--	--	--
TbA06G088360	16.0972	15.3875	14.9392	1.9845	1.824	2.7222	429	445	403	53	49	75	-2.89579	5.23366e-49	1.23406e-46	down	GWHBCHG00000006	17992523	17994281	+	TbA06G088360	--	K13418 somatic embryogenesis receptor kinase 1 [EC:2.7.10.1 2.7.11.1] | (RefSeq) SERK2; somatic embryogenesis receptor-like kinase 2 (A)	--	hypothetical protein LSAT_3X62600 [Lactuca sativa]	LRL11_ARATH RecName: Full=LEAF RUST 10 DISEASE-RESISTANCE LOCUS RECEPTOR-LIKE PROTEIN KINASE-like 1.1 {ECO:0000303|PubMed:12805585}; EC=2.7.11.1; AltName: Full=Probable receptor-like serine/threonine-protein kinase LRK10L-1.1 {ECO:0000305}; Flags: Precursor;	A0A2J6L8S5_LACSA RecName: Full=Protein kinase domain-containing protein {ECO:0000259|PROSITE:PS50011};	At1g25390	GO:0016021,integral component of membrane; GO:0005886,plasma membrane; GO:0005524,ATP binding; GO:0016301,kinase activity; GO:0030247,polysaccharide binding; GO:0106310,protein serine kinase activity; GO:0106311,protein threonine kinase activity; GO:0016310,phosphorylation; GO:0000166,nucleotide binding; GO:0003674,molecular_function; GO:0005488,binding; GO:0017076,purine nucleotide binding; GO:0…	PF00069.25:Protein kinase domain	--	--	--
novel.14055	8.3076	7.2305	7.3968	1.4073	1.5644	1.8106	648	612	584	110	123	146	-2.32718	1.11007e-48	2.59179e-46	down	GWHBCHG00000007	17131322	17135485	-	--	--	--	--	--	--	--	--	--	--	--	--	--
TbA02G023170	9.3027	9.0643	8.6051	39.7341	41.1485	39.6055	157	166	147	672	700	691	2.09054	1.418e-48	3.27861e-46	up	GWHBCHG00000002	19934335	19935279	+	TbA02G023170	--	K13430 serine/threonine-protein kinase PBS1 [EC:2.7.11.1] | (RefSeq) PBS1; Protein kinase superfamily protein (A)	ko04626: Plant-pathogen interaction	hypothetical protein LSAT_9X95821 [Lactuca sativa]	THE1_ARATH RecName: Full=Receptor-like protein kinase THESEUS 1; EC=2.7.11.-; Flags: Precursor;	A0A6S7PJY5_LACSI RecName: Full=Protein kinase domain-containing protein {ECO:0000259|PROSITE:PS50011};	At5g54380	GO:0016021,integral component of membrane; GO:0005886,plasma membrane; GO:0009506,plasmodesma; GO:0005524,ATP binding; GO:0004672,protein kinase activity; GO:0004674,protein serine/threonine kinase activity; GO:0050832,defense response to fungus; GO:0046777,protein autophosphorylation; GO:0009741,response to brassinosteroid; GO:0009826,unidimensional cell growth; GO:0000166,nucleotide binding; GO…	PF07714.17:Protein tyrosine kinase	--	--	--
TbA03G120480	22.636	13.6714	24.0833	108.633	100.745	106.853	325	213	350	1563	1458	1586	2.33606	1.48832e-48	3.40812e-46	up	GWHBCHG00000003	11630820	11631857	-	TbA03G120480	--	--	--	hypothetical protein LSAT_4X162200 [Lactuca sativa]	SNAK1_SOLTU RecName: Full=Snakin-1; Flags: Precursor;	A0A2J6L0L7_LACSA SubName: Full=Uncharacterized protein {ECO:0000313|EMBL:PLY80855.1};	At2g39540	GO:0005618,cell wall; GO:0005576,extracellular region; GO:0006952,defense response; GO:0006950,response to stress; GO:0008150,biological_process; GO:0050896,response to stimulus; GO:0005575,cellular_component; GO:0030312,external encapsulating structure; GO:0071944,cell periphery; GO:0110165,cellular anatomical entity	--	--	--	--
TbA02G130260	8.5205	8.4906	5.9609	39.9903	44.4085	43.1816	209	226	148	983	1098	1095	2.39889	1.93484e-48	4.38382e-46	up	GWHBCHG00000002	107572205	107573689	-	TbA02G130260	--	--	--	hypothetical protein LSAT_2X124880 [Lactuca sativa]	EXPA8_ARATH RecName: Full=Expansin-A8; Short=AtEXPA8; AltName: Full=Alpha-expansin-8; Short=At-EXP8; Short=AtEx8; AltName: Full=Ath-ExpAlpha-1.11; Flags: Precursor;	A0A6S7MD89_LACSI RecName: Full=Expansin {ECO:0000256|RuleBase:RU365023};	At2g40610	GO:0005618,cell wall; GO:0005576,extracellular region; GO:0016020,membrane; GO:0009664,plant-type cell wall organization; GO:0006949,syncytium formation; GO:0008150,biological_process; GO:0009987,cellular process; GO:0016043,cellular component organization; GO:0045229,external encapsulating structure organization; GO:0071554,cell wall organization or biogenesis; GO:0071555,cell wall organization;…	PF01357.21:Pollen allergen	--	--	--
novel.4488	4.4853	7.5214	3.9954	48.5741	49.6771	54.625	61	111	55	662	681	768	3.16943	1.95123e-48	4.38382e-46	up	GWHBCHG00000002	80737020	80737737	.	--	--	--	--	hypothetical protein LSAT_2X58201 [Lactuca sativa]	AGP12_ARATH RecName: Full=Arabinogalactan protein 12 {ECO:0000303|PubMed:11006345}; Short=AtAGP12 {ECO:0000303|PubMed:11006345}; AltName: Full=Arabinogalactan peptide 12 {ECO:0000303|PubMed:11006345}; Short=AG-peptide 12 {ECO:0000303|PubMed:11006345}; Flags: Precursor;	A0A2J6MAB4_LACSA SubName: Full=Uncharacterized protein {ECO:0000313|EMBL:PLY96467.1};	At3g13520	GO:0031225,anchored component of membrane; GO:0005886,plasma membrane; GO:0005575,cellular_component; GO:0016020,membrane; GO:0031224,intrinsic component of membrane; GO:0110165,cellular anatomical entity; GO:0071944,cell periphery	--	--	--	--
TbA02G126230	56.346	67.2104	65.001	17.9281	18.4736	16.9117	1634	2115	1908	521	540	507	-1.89396	3.48608e-48	7.75896e-46	down	GWHBCHG00000002	104201751	104203353	-	TbA02G126230	--	K13493 cytokinin-N-glucosyltransferase [EC:2.4.1.-] | (RefSeq) UGT76C2; UDP-glucosyl transferase 76C2 (A)	ko00908: Zeatin biosynthesis; ko01110: Biosynthesis of secondary metabolites	hypothetical protein LSAT_2X116801 [Lactuca sativa]	U76B1_ARATH RecName: Full=UDP-glycosyltransferase 76B1 {ECO:0000305}; EC=2.4.1.- {ECO:0000305};	A0A6S7MCR9_LACSI SubName: Full=Uncharacterized protein {ECO:0000313|EMBL:CAB4085458.1};	At3g11340	GO:0046527,glucosyltransferase activity; GO:0080043,quercetin 3-O-glucosyltransferase activity; GO:0080044,quercetin 7-O-glucosyltransferase activity; GO:0052640,salicylic acid glucosyltransferase (glucoside-forming) activity; GO:0006952,defense response; GO:0010150,leaf senescence; GO:0002239,response to oomycetes; GO:0003674,molecular_function; GO:0003824,catalytic activity; GO:0016740,transfer…	PF00201.18:UDP-glucoronosyl and UDP-glucosyl transferase	--	--	--
TbA07G029720	52.0101	46.2436	41.0547	8.7805	8.9022	7.8373	597	576	477	101	103	93	-2.51838	1.45133e-47	3.20033e-45	down	GWHBCHG00000007	24530476	24531126	+	TbA07G029720	--	--	--	hypothetical protein LSAT_7X52700 [Lactuca sativa]	--	A0A2J6KK76_LACSA SubName: Full=Uncharacterized protein {ECO:0000313|EMBL:PLY75490.1};	At2g18680	GO:0016021,integral component of membrane; GO:0005575,cellular_component; GO:0016020,membrane; GO:0031224,intrinsic component of membrane; GO:0110165,cellular anatomical entity	--	--	--	--
TbA02G120050	139.914	141.701	120.349	39.4658	41.4105	40.3767	3000	3297	2612	848	895	895	-1.80116	1.59113e-47	3.4764e-45	down	GWHBCHG00000002	98763230	98764512	-	TbA02G120050	--	K09591 steroid 5-alpha-reductase [EC:1.3.1.22] | (RefSeq) DET2; 3-oxo-5-alpha-steroid 4-dehydrogenase family protein (A)	ko00905: Brassinosteroid biosynthesis; ko01100: Metabolic pathways; ko01110: Biosynthesis of secondary metabolites	hypothetical protein LSAT_2X107320 [Lactuca sativa]	DET2_GOSHI RecName: Full=Steroid 5-alpha-reductase DET2; Short=GhDET2; EC=1.3.1.22;	A0A2J6L586_LACSA RecName: Full=S5A_REDUCTASE domain-containing protein {ECO:0000259|PROSITE:PS50244};	At5g16010	GO:0016021,integral component of membrane; GO:0003865,3-oxo-5-alpha-steroid 4-dehydrogenase activity; GO:0047751,cholestenone 5-alpha-reductase activity; GO:0016491,oxidoreductase activity; GO:0050213,progesterone 5-alpha-reductase activity; GO:0016132,brassinosteroid biosynthetic process; GO:0090378,seed trichome elongation; GO:0090377,seed trichome initiation; GO:0003674,molecular_function; GO:…	PF02544.16:3-oxo-5-alpha-steroid 4-dehydrogenase	--	--	--
TbA01G144100	74.5931	66.4738	79.9749	29.6272	30.2055	28.1701	3942	3812	4278	1569	1609	1539	-1.39225	1.86032e-47	4.02759e-45	down	GWHBCHG00000001	116386919	116393596	-	TbA01G144100	--	K10767 mRNA N6-methyladenine demethylase [EC:1.14.11.53] | (RefSeq) oxidoreductase, 2OG-Fe(II) oxygenase family protein (A)	--	hypothetical protein LSAT_5X187601 [Lactuca sativa]	AK10B_ARATH RecName: Full=RNA demethylase ALKBH10B {ECO:0000305}; EC=1.14.11.- {ECO:0000269|PubMed:29180595}; AltName: Full=Alkylated DNA repair protein alkB homolog 10B {ECO:0000305}; AltName: Full=Alpha-ketoglutarate-dependent dioxygenase alkB homolog 10B {ECO:0000305};	A0A6S7NMI2_LACSI RecName: Full=BSD domain-containing protein {ECO:0000259|PROSITE:PS50858};	At1g03350	GO:0032451,demethylase activity; GO:0051213,dioxygenase activity; GO:0046872,metal ion binding; GO:0003729,mRNA binding; GO:1990931,RNA N6-methyladenosine dioxygenase activity; GO:0006402,mRNA catabolic process; GO:0080167,response to karrikin; GO:0010228,vegetative to reproductive phase transition of meristem; GO:0003674,molecular_function; GO:0003824,catalytic activity; GO:0016491,oxidoreductas…	PF03909.17:BSD domain	--	--	--
TbA05G010850	11.2057	11.0453	11.8036	34.7424	34.4079	33.6225	589	630	628	1830	1823	1827	1.52663	3.46153e-47	7.4267e-45	up	GWHBCHG00000005	9253075	9256208	+	TbA05G010850	--	K23877 xyloglucan O-acetyltransferase | (RefSeq) TBL27; TRICHOME BIREFRINGENCE-LIKE 27 (A)	--	hypothetical protein LSAT_8X75220 [Lactuca sativa]	TBR_ARATH RecName: Full=Protein trichome birefringence;	A0A6S7PXG8_LACSI RecName: Full=PMR5N domain-containing protein {ECO:0000259|Pfam:PF14416};	At5g06700	GO:0005768,endosome; GO:0005794,Golgi apparatus; GO:0016021,integral component of membrane; GO:0005802,trans-Golgi network; GO:0016413,O-acetyltransferase activity; GO:0030244,cellulose biosynthetic process; GO:0045489,pectin biosynthetic process; GO:0009827,plant-type cell wall modification; GO:0003674,molecular_function; GO:0003824,catalytic activity; GO:0008374,O-acyltransferase activity; GO:0…	PF13839.6:GDSL/SGNH-like Acyl-Esterase family found in Pmr5 and Cas1p	--	--	--
TbA01G056430	1.4718	1.5313	1.8293	15.7765	16.7208	13.5938	31	35	39	333	355	296	3.18722	5.75853e-47	1.22446e-44	up	GWHBCHG00000001	45698799	45700367	+	TbA01G056430	--	K20728 vegetative storage protein 2 | (RefSeq) VSP2; vegetative storage protein 2 (A)	ko04016: MAPK signaling pathway - plant	hypothetical protein LSAT_6X66480 [Lactuca sativa]	PPA1_SOLLC RecName: Full=Acid phosphatase 1; EC=3.1.3.2; AltName: Full=Apase-1(1); Flags: Precursor;	A0A6S7NL35_LACSI SubName: Full=Uncharacterized protein {ECO:0000313|EMBL:CAB4102484.1};	At1g04040	GO:0003993,acid phosphatase activity; GO:0003674,molecular_function; GO:0003824,catalytic activity; GO:0016787,hydrolase activity; GO:0016788,hydrolase activity, acting on ester bonds; GO:0016791,phosphatase activity; GO:0042578,phosphoric ester hydrolase activity	PF03767.14:HAD superfamily, subfamily IIIB (Acid phosphatase)	--	--	--
TbA06G092940	5.9031	7.0823	6.5655	28.8979	30.7185	28.4792	159	207	179	780	834	793	2.09966	5.8541e-47	1.23377e-44	up	GWHBCHG00000006	14554796	14556642	+	TbA06G092940	--	K09872 aquaporin PIP | (RefSeq) PIP3; plasma membrane intrinsic protein 3 (A)	--	hypothetical protein LSAT_3X47760 [Lactuca sativa]	PIP27_ARATH RecName: Full=Aquaporin PIP2-7; AltName: Full=Plasma membrane intrinsic protein 2-7; Short=AtPIP2;7; AltName: Full=Plasma membrane intrinsic protein 3; AltName: Full=Salt stress-induced major intrinsic protein;	A0A6S7MIA2_LACSI SubName: Full=Uncharacterized protein {ECO:0000313|EMBL:CAB4087647.1};	At4g35100	GO:0046658,anchored component of plasma membrane; GO:0016021,integral component of membrane; GO:0005634,nucleus; GO:0005886,plasma membrane; GO:0009506,plasmodesma; GO:0005773,vacuole; GO:0003729,mRNA binding; GO:0015250,water channel activity; GO:0009737,response to abscisic acid; GO:0003674,molecular_function; GO:0003676,nucleic acid binding; GO:0003723,RNA binding; GO:0005488,binding; GO:00971…	PF00230.20:Major intrinsic protein	--	--	--
TbA03G130360	18.4854	13.9347	16.6919	2.8408	2.4941	3.1471	500	409	457	77	68	88	-2.59423	1.19987e-46	2.50657e-44	down	GWHBCHG00000003	2709316	2712681	-	TbA03G130360	--	K21484 benzoate/salicylate 1-O-methyltransferase [EC:2.1.1.273 2.1.1.274] | (RefSeq) S-adenosyl-L-methionine-dependent methyltransferases superfamily protein (A)	--	hypothetical protein LSAT_7X10721 [Lactuca sativa]	JMT1_THECC RecName: Full=Probable jasmonic acid carboxyl methyltransferase 1 {ECO:0000312|EMBL:EOY14822.1}; EC=2.1.1.141 {ECO:0000250|UniProtKB:Q9AR07};	A0A2J6LSF6_LACSA SubName: Full=Uncharacterized protein {ECO:0000313|EMBL:PLY90164.1};	At5g66430	GO:0005737,cytoplasm; GO:0005634,nucleus; GO:0046872,metal ion binding; GO:0030795,methyl jasmonate methylesterase activity; GO:0008757,S-adenosylmethionine-dependent methyltransferase activity; GO:0032259,methylation; GO:0031408,oxylipin biosynthetic process; GO:0003674,molecular_function; GO:0005488,binding; GO:0043167,ion binding; GO:0043169,cation binding; GO:0003824,catalytic activity; GO:00…	PF03492.15:SAM dependent carboxyl methyltransferase	--	--	--
TbA06G031670	2.7931	4.4306	2.9404	25.9989	24.6663	28.0368	61	105	65	569	543	633	2.87162	2.00844e-46	4.15922e-44	up	GWHBCHG00000006	61418095	61420100	+	TbA06G031670	--	K08235 xyloglucan:xyloglucosyl transferase [EC:2.4.1.207] | (RefSeq) XTH6; xyloglucan endotransglucosylase/hydrolase 6 (A)	--	hypothetical protein LSAT_3X84840 [Lactuca sativa]	XTH6_ARATH RecName: Full=Probable xyloglucan endotransglucosylase/hydrolase protein 6; Short=At-XTH6; Short=XTH-6; EC=2.4.1.207; Flags: Precursor;	A0A6S7MPM1_LACSI RecName: Full=Xyloglucan endotransglucosylase/hydrolase {ECO:0000256|RuleBase:RU361120}; EC=2.4.1.207 {ECO:0000256|RuleBase:RU361120};	At5g65730	GO:0048046,apoplast; GO:0005618,cell wall; GO:0004553,hydrolase activity, hydrolyzing O-glycosyl compounds; GO:0016762,xyloglucan:xyloglucosyl transferase activity; GO:0042546,cell wall biogenesis; GO:0071555,cell wall organization; GO:0009414,response to water deprivation; GO:0010411,xyloglucan metabolic process; GO:0003674,molecular_function; GO:0003824,catalytic activity; GO:0016787,hydrolase …	PF00722.21:Glycosyl hydrolases family 16	--	--	--
TbA04G021510	268.868	303.276	270.972	97.7694	92.7155	95.9815	13562	16600	13835	4942	4714	5005	-1.62955	3.32599e-46	6.82831e-44	down	GWHBCHG00000004	60342167	60346462	+	TbA04G021510	--	K14638 solute carrier family 15 (peptide/histidine transporter), member 3/4 | (RefSeq) PTR1; peptide transporter 1 (A)	--	hypothetical protein LSAT_7X92721 [Lactuca sativa]	PTR33_ARATH RecName: Full=Protein NRT1/ PTR FAMILY 6.4; Short=AtNPF6.4; AltName: Full=Nitrate transporter 1.3;	A0A2J6LEC6_LACSA SubName: Full=Uncharacterized protein {ECO:0000313|EMBL:PLY85686.1};	At3g21670	GO:0005829,cytosol; GO:0016021,integral component of membrane; GO:0015112,nitrate transmembrane transporter activity; GO:0015293,symporter activity; GO:0042128,nitrate assimilation; GO:0010167,response to nitrate; GO:0003674,molecular_function; GO:0005215,transporter activity; GO:0008509,anion transmembrane transporter activity; GO:0015075,ion transmembrane transporter activity; GO:0015103,inorga…	PF00854.21:POT family	--	--	--
TbA02G134300	134.064	134.725	117.743	38.7837	39.3379	41.6156	2387	2603	2122	692	706	766	-1.76183	4.33931e-46	8.83253e-44	down	GWHBCHG00000002	110781190	110782470	+	TbA02G134300	--	--	--	hypothetical protein LSAT_2X133440 [Lactuca sativa]	Y1465_ARATH RecName: Full=Late embryogenesis abundant protein At1g64065 {ECO:0000305};	A0A2J6K0B6_LACSA RecName: Full=LEA_2 domain-containing protein {ECO:0000259|Pfam:PF03168};	At2g46150	GO:0016021,integral component of membrane; GO:0005886,plasma membrane; GO:0005575,cellular_component; GO:0016020,membrane; GO:0031224,intrinsic component of membrane; GO:0110165,cellular anatomical entity; GO:0071944,cell periphery	PF03168.13:Late embryogenesis abundant protein	--	--	--
TbA05G013900	7.1306	4.2965	5.8254	31.245	31.2897	29.4032	156	102	129	685	690	665	2.35644	5.83627e-46	1.17789e-43	up	GWHBCHG00000005	11747642	11750078	-	TbA05G013900	--	K06685 MOB kinase activator 1 | (RefSeq) MOB1-like; Mob1/phocein family protein (A)	--	MOB kinase activator-like 1A isoform X1 [Helianthus annuus]	MOB1A_MEDSF RecName: Full=MOB kinase activator-like 1A; AltName: Full=Mob1 homolog 1A; AltName: Full=Mps one binder kinase activator-like 1A; AltName: Full=MsMob1-1 {ECO:0000303|PubMed:16240174}; AltName: Full=MsMob1-2 {ECO:0000303|PubMed:16240174}; AltName: Full=MsMob1-3 {ECO:0000303|PubMed:16240174}; AltName: Full=MsMob1-A {ECO:0000303|PubMed:16460730};	A0A5N6NTI0_9ASTR SubName: Full=Uncharacterized protein {ECO:0000313|EMBL:KAD5317423.1};	At5g45550	GO:0005737,cytoplasm; GO:0005856,cytoskeleton; GO:0009524,phragmoplast; GO:0046872,metal ion binding; GO:0003674,molecular_function; GO:0005488,binding; GO:0043167,ion binding; GO:0043169,cation binding; GO:0005575,cellular_component; GO:0005622,intracellular anatomical structure; GO:0110165,cellular anatomical entity; GO:0043226,organelle; GO:0043228,non-membrane-bounded organelle; GO:0043229,in…	PF03637.17:Mob1/phocein family	--	--	--
TbA03G044660	86.5009	101.902	78.172	344.929	361.555	366.041	1994	2549	1824	7968	8401	8723	1.93226	5.88718e-46	1.17818e-43	up	GWHBCHG00000003	72097352	72098981	+	TbA03G044660	--	K09873 aquaporin TIP | (RefSeq) DELTA-TIP; delta tonoplast integral protein (A)	--	hypothetical protein LSAT_4X101281 [Lactuca sativa]	TIP21_ARATH RecName: Full=Aquaporin TIP2-1; AltName: Full=Delta-tonoplast intrinsic protein; Short=Delta-TIP; AltName: Full=Tonoplast intrinsic protein 2-1; Short=AtTIP2;1; Contains: RecName: Full=Aquaporin TIP2-1, N-terminally processed;	A0A6S7MXC5_LACSI SubName: Full=Uncharacterized protein {ECO:0000313|EMBL:CAB4093083.1};	At3g16240	GO:0005618,cell wall; GO:0042807,central vacuole; GO:0009941,chloroplast envelope; GO:0005794,Golgi apparatus; GO:0016021,integral component of membrane; GO:0009505,plant-type cell wall; GO:0009705,plant-type vacuole membrane; GO:0005886,plasma membrane; GO:0009506,plasmodesma; GO:0000326,protein storage vacuole; GO:0005774,vacuolar membrane; GO:0005773,vacuole; GO:0042802,identical protein bindi…	PF00230.20:Major intrinsic protein	--	--	--
novel.4119	8.1597	8.3284	6.327	39.0582	33.7994	37.5468	251	278	197	1204	1048	1194	2.20171	6.03341e-46	1.19738e-43	up	GWHBCHG00000002	63725392	63727015	-	--	--	--	--	--	--	A0A6S7MNR3_LACSI SubName: Full=Uncharacterized protein {ECO:0000313|EMBL:CAB4089678.1};	--	--	--	--	--	--
novel.8486	11.9495	8.8633	15.0961	0.4155	0.6196	0.886	287	231	367	10	15	22	-4.27509	8.07629e-46	1.58956e-43	down	GWHBCHG00000004	18448901	18450273	-	--	--	--	--	zinc finger BED domain-containing protein RICESLEEPER 2-like [Manihot esculenta]	RSLE2_ORYSJ RecName: Full=Zinc finger BED domain-containing protein RICESLEEPER 2; AltName: Full=Transposase-like protein RICESLEEPER 2;	A0A6A6KJX5_HEVBR RecName: Full=Dimer_Tnp_hAT domain-containing protein {ECO:0000259|Pfam:PF05699};	At3g62520	GO:0005634,nucleus; GO:0003677,DNA binding; GO:0046872,metal ion binding; GO:0046983,protein dimerization activity; GO:0009791,post-embryonic development; GO:0003674,molecular_function; GO:0003676,nucleic acid binding; GO:0005488,binding; GO:0097159,organic cyclic compound binding; GO:1901363,heterocyclic compound binding; GO:0043167,ion binding; GO:0043169,cation binding; GO:0005515,protein bind…	--	--	--	--
TbA04G087560	26.4988	19.1702	19.5968	4.238	2.3968	3.1241	1042	818	780	167	95	127	-2.80477	1.44904e-45	2.8286e-43	down	GWHBCHG00000004	6835463	6838033	+	TbA04G087560	--	K14184 alpha-humulene/beta-caryophyllene synthase [EC:4.2.3.104 4.2.3.57] | (RefSeq) TPS21; terpene synthase 21 (A)	ko00909: Sesquiterpenoid and triterpenoid biosynthesis; ko01100: Metabolic pathways; ko01110: Biosynthesis of secondary metabolites	hypothetical protein LSAT_9X20320 [Lactuca sativa]	CARS_ARTAN RecName: Full=Beta-caryophyllene synthase; EC=4.2.3.57;	A0A2J6M6K8_LACSA SubName: Full=Uncharacterized protein {ECO:0000313|EMBL:PLY95241.1};	At5g23960	GO:0080016,(-)-E-beta-caryophyllene synthase activity; GO:0000287,magnesium ion binding; GO:0051762,sesquiterpene biosynthetic process; GO:0003674,molecular_function; GO:0003824,catalytic activity; GO:0009975,cyclase activity; GO:0010333,terpene synthase activity; GO:0010334,sesquiterpene synthase activity; GO:0016829,lyase activity; GO:0016835,carbon-oxygen lyase activity; GO:0016838,carbon-oxyg…	PF03936.16:Terpene synthase family, metal binding domain	--	--	--
TbA05G038400	8.614	13.1697	11.1109	57.7227	55.4676	52.9049	481	798	628	3230	3122	3054	2.25889	2.02649e-45	3.92365e-43	up	GWHBCHG00000005	30872846	30877197	-	TbA05G038400	--	K17604 zinc finger SWIM domain-containing protein 3 | (RefSeq) FRS8; FAR1-related sequence 8 (A)	--	hypothetical protein LSAT_8X151160 [Lactuca sativa]	FRS8_ARATH RecName: Full=Protein FAR1-RELATED SEQUENCE 8;	A0A2J6K404_LACSA SubName: Full=Uncharacterized protein {ECO:0000313|EMBL:PLY69812.1};	At2g15150	GO:0005634,nucleus; GO:0008270,zinc ion binding; GO:0006355,regulation of transcription, DNA-templated; GO:0003674,molecular_function; GO:0005488,binding; GO:0043167,ion binding; GO:0043169,cation binding; GO:0046872,metal ion binding; GO:0046914,transition metal ion binding; GO:0006139,nucleobase-containing compound metabolic process; GO:0006351,transcription, DNA-templated; GO:0006725,cellular …	PF10551.9:MULE transposase domain	--	--	--
TbA06G094480	38.2084	58.5871	54.6636	277.18	249.613	270.833	241	401	349	1752	1587	1766	2.32242	2.59264e-45	4.97933e-43	up	GWHBCHG00000006	13176912	13177244	-	TbA06G094480	--	--	--	hypothetical protein LSAT_3X42480 [Lactuca sativa]	--	A0A6S7ML38_LACSI SubName: Full=Uncharacterized protein {ECO:0000313|EMBL:CAB4087529.1};	--	GO:0016021,integral component of membrane; GO:0005575,cellular_component; GO:0016020,membrane; GO:0031224,intrinsic component of membrane; GO:0110165,cellular anatomical entity	--	--	--	--
TbA01G091550	132.874	115.529	134.386	48.965	51.8644	48.1853	2318	2187	2373	856	912	869	-1.42516	4.30442e-45	8.20078e-43	down	GWHBCHG00000001	72739488	72740408	-	TbA01G091550	--	K08770 ubiquitin C | (RefSeq) UBQ4; ubiquitin 4 (A)	ko04120: Ubiquitin mediated proteolysis	hypothetical protein MIMGU_mgv1a004315mg [Erythranthe guttata]	UBQ3_ARATH RecName: Full=Polyubiquitin 3; Contains: RecName: Full=Ubiquitin; Flags: Precursor;	A0A7N2LUS0_QUELO SubName: Full=Uncharacterized protein {ECO:0000313|EnsemblPlants:QL05p074967:mrna:CDS:1};	At5g03240	GO:0005737,cytoplasm; GO:0005634,nucleus; GO:0005886,plasma membrane; GO:0005773,vacuole; GO:0003729,mRNA binding; GO:0031386,protein tag; GO:0031625,ubiquitin protein ligase binding; GO:0019941,modification-dependent protein catabolic process; GO:0016567,protein ubiquitination; GO:0010224,response to UV-B; GO:0006511,ubiquitin-dependent protein catabolic process; GO:0003674,molecular_function; G…	PF00240.23:Ubiquitin family	--	--	--
TbA07G104760	5.0893	7.0916	5.3914	31.7261	29.3209	31.0208	166	251	178	1037	964	1046	2.31178	8.30473e-45	1.56966e-42	up	GWHBCHG00000007	84322990	84325445	-	TbA07G104760	--	K01728 pectate lyase [EC:4.2.2.2] | (RefSeq) Pectate lyase family protein (A)	ko00040: Pentose and glucuronate interconversions; ko01100: Metabolic pathways	hypothetical protein LSAT_5X12880 [Lactuca sativa]	PLY5_ARATH RecName: Full=Probable pectate lyase 5; EC=4.2.2.2; Flags: Precursor;	A0A2J6JXS4_LACSA RecName: Full=Pectate lyase {ECO:0000256|ARBA:ARBA00012272, ECO:0000256|RuleBase:RU361123}; EC=4.2.2.2 {ECO:0000256|ARBA:ARBA00012272, ECO:0000256|RuleBase:RU361123};	At1g67750	GO:0005739,mitochondrion; GO:0046872,metal ion binding; GO:0030570,pectate lyase activity; GO:0045490,pectin catabolic process; GO:0003674,molecular_function; GO:0005488,binding; GO:0043167,ion binding; GO:0043169,cation binding; GO:0003824,catalytic activity; GO:0016829,lyase activity; GO:0016835,carbon-oxygen lyase activity; GO:0016837,carbon-oxygen lyase activity, acting on polysaccharides; GO…	PF00544.19:Pectate lyase	--	--	--
novel.4196	287.53	286.007	251.019	823.745	856.79	856.183	4711	5085	4163	13525	14150	14502	1.5501	3.34189e-44	6.2667e-42	up	GWHBCHG00000002	69322083	69323711	-	--	--	--	--	Gibberellin regulated protein [Cynara cardunculus var. scolymus]	SNAK2_SOLTU RecName: Full=Snakin-2; Flags: Precursor;	A0A118K4N4_CYNCS SubName: Full=Gibberellin regulated protein {ECO:0000313|EMBL:KVI07785.1};	At4g09600	GO:0005618,cell wall; GO:0005576,extracellular region; GO:0006952,defense response; GO:0006950,response to stress; GO:0008150,biological_process; GO:0050896,response to stimulus; GO:0005575,cellular_component; GO:0030312,external encapsulating structure; GO:0071944,cell periphery; GO:0110165,cellular anatomical entity	PF02704.14:Gibberellin regulated protein	--	--	--
TbA03G009110	0.9182	1.0879	1.1663	11.1583	9.6294	9.1987	28	36	36	341	296	290	3.17167	3.98636e-44	7.41681e-42	up	GWHBCHG00000003	101825512	101827317	-	TbA03G009110	--	K13065 shikimate O-hydroxycinnamoyltransferase [EC:2.3.1.133] | (RefSeq) HCT; hydroxycinnamoyl-CoA shikimate/quinate hydroxycinnamoyl transferase (A)	ko00940: Phenylpropanoid biosynthesis; ko00941: Flavonoid biosynthesis; ko00945: Stilbenoid, diarylheptanoid and gingerol biosynthesis; ko01100: Metabolic pathways; ko01110: Biosynthesis of secondary metabolites	hypothetical protein LSAT_4X24500 [Lactuca sativa]	CFAT_PETHY RecName: Full=Coniferyl alcohol acyltransferase {ECO:0000303|PubMed:17241449}; Short=PhCFAT {ECO:0000303|PubMed:17241449}; EC=2.3.1.- {ECO:0000269|PubMed:17241449}; AltName: Full=(E)-cinnamyl alcohol acyltransferase {ECO:0000303|PubMed:17241449}; EC=2.3.1.224 {ECO:0000269|PubMed:17241449}; AltName: Full=(E)-sinapoyl alcohol acyltransferase {ECO:0000303|PubMed:17241449}; EC=2.3.1.- {ECO…	A0A2J6L1X9_LACSA SubName: Full=Uncharacterized protein {ECO:0000313|EMBL:PLY81336.1};	At1g32910	GO:0102387,2-phenylethanol acetyltransferase activity; GO:0102720,acetyl-coenzyme A:acetyl alcohol acetyltransferase activity; GO:0034318,alcohol O-acyltransferase activity; GO:0007623,circadian rhythm; GO:0010597,green leaf volatile biosynthetic process; GO:0009699,phenylpropanoid biosynthetic process; GO:0009723,response to ethylene; GO:0003674,molecular_function; GO:0003824,catalytic activity;…	PF02458.15:Transferase family	--	--	--
TbA03G039330	22.0423	21.8428	19.5559	5.4034	5.3212	5.9296	863	928	775	212	210	240	-1.99958	6.7774e-44	1.25119e-41	down	GWHBCHG00000003	76828478	76830642	-	TbA03G039330	--	K01051 pectinesterase [EC:3.1.1.11] | (RefSeq) PME2; pectin methylesterase 2 (A)	ko00040: Pentose and glucuronate interconversions; ko01100: Metabolic pathways	hypothetical protein LSAT_4X92341 [Lactuca sativa]	PME3_PHAVU RecName: Full=Pectinesterase 3; Short=PE 3; EC=3.1.1.11; AltName: Full=Pectin methylesterase 3; Flags: Precursor;	A0A2J6LQ81_LACSA RecName: Full=Pectinesterase {ECO:0000256|ARBA:ARBA00013229, ECO:0000256|RuleBase:RU000589}; EC=3.1.1.11 {ECO:0000256|ARBA:ARBA00013229, ECO:0000256|RuleBase:RU000589};	At1g53840	GO:0005618,cell wall; GO:0005576,extracellular region; GO:0045330,aspartyl esterase activity; GO:0004857,enzyme inhibitor activity; GO:0030599,pectinesterase activity; GO:0042545,cell wall modification; GO:0045490,pectin catabolic process; GO:0003674,molecular_function; GO:0003824,catalytic activity; GO:0016787,hydrolase activity; GO:0016788,hydrolase activity, acting on ester bonds; GO:0030234,e…	PF01095.19:Pectinesterase	--	--	--
novel.14175	22.6776	21.349	25.8626	64.2421	71.8353	66.7802	881	900	1017	2501	2813	2682	1.47314	1.04858e-43	1.92091e-41	up	GWHBCHG00000007	21299561	21302619	-	--	--	K03715 1,2-diacylglycerol 3-beta-galactosyltransferase [EC:2.4.1.46] | (RefSeq) MGD2; monogalactosyldiacylglycerol synthase 2 (A)	ko00561: Glycerolipid metabolism; ko01100: Metabolic pathways	hypothetical protein LSAT_7X44320 [Lactuca sativa]	MGDG2_ARATH RecName: Full=Monogalactosyldiacylglycerol synthase 2, chloroplastic {ECO:0000305}; Short=AtMGD2 {ECO:0000303|PubMed:11553816}; EC=2.4.1.46 {ECO:0000269|PubMed:11553816}; AltName: Full=MGDG synthase type B {ECO:0000303|PubMed:11553816}; Flags: Precursor;	A0A2J6KNS9_LACSA RecName: Full=Monogalactosyldiacylglycerol synthase {ECO:0000256|ARBA:ARBA00012615}; EC=2.4.1.46 {ECO:0000256|ARBA:ARBA00012615};	At5g20410	GO:0009707,chloroplast outer membrane; GO:0046509,1,2-diacylglycerol 3-beta-galactosyltransferase activity; GO:0035250,UDP-galactosyltransferase activity; GO:0016036,cellular response to phosphate starvation; GO:0006631,fatty acid metabolic process; GO:0019374,galactolipid metabolic process; GO:0009247,glycolipid biosynthetic process; GO:0003674,molecular_function; GO:0003824,catalytic activity; …	PF06925.11:Monogalactosyldiacylglycerol (MGDG) synthase	--	--	--
TbA08G012510	5.2169	4.4334	5.1849	0.8261	0.7748	0.7857	334	308	336	53	50	52	-2.69954	2.3505e-43	4.27307e-41	down	GWHBCHG00000008	10619253	10623805	+	TbA08G012510	--	K13447 respiratory burst oxidase [EC:1.6.3.- 1.11.1.-] | (RefSeq) RBOHD; respiratory burst oxidase homologue D (A)	ko04016: MAPK signaling pathway - plant; ko04626: Plant-pathogen interaction	hypothetical protein LSAT_1X30481 [Lactuca sativa]	RBOHC_SOLTU RecName: Full=Respiratory burst oxidase homolog protein C; EC=1.11.1.-; EC=1.6.3.-; AltName: Full=NADPH oxidase RBOHC; AltName: Full=StRBOHC;	A0A6S7L640_LACSI SubName: Full=Uncharacterized protein {ECO:0000313|EMBL:CAB4079269.1};	At5g47910	GO:0016021,integral component of membrane; GO:0005886,plasma membrane; GO:0005509,calcium ion binding; GO:0016174,NAD(P)H oxidase H2O2-forming activity; GO:0004601,peroxidase activity; GO:0003674,molecular_function; GO:0005488,binding; GO:0043167,ion binding; GO:0043169,cation binding; GO:0046872,metal ion binding; GO:0003824,catalytic activity; GO:0016491,oxidoreductase activity; GO:0016651,oxid…	PF08030.12:Ferric reductase NAD binding domain	--	--	--
novel.5249	249.29	247.664	257.944	98.1848	99.4405	107.484	4330	4668	4535	1709	1741	1930	-1.37427	3.7677e-43	6.75814e-41	down	GWHBCHG00000002	103987978	103988894	+	--	--	--	--	hypothetical protein LSAT_2X117620 [Lactuca sativa]	ZAT11_ARATH RecName: Full=Zinc finger protein ZAT11;	A0A2J6LDX5_LACSA SubName: Full=Uncharacterized protein {ECO:0000313|EMBL:PLY85520.1};	At2g28710	GO:0005634,nucleus; GO:0003700,DNA-binding transcription factor activity; GO:0046872,metal ion binding; GO:0000976,transcription regulatory region sequence-specific DNA binding; GO:0071289,cellular response to nickel ion; GO:2000280,regulation of root development; GO:0006355,regulation of transcription, DNA-templated; GO:0010200,response to chitin; GO:0003674,molecular_function; GO:0140110,transc…	PF13912.6:C2H2-type zinc finger	C2H2	TF	C2H2
TbA05G000140	36.9948	29.254	30.2091	136.85	117.292	107.592	761	653	629	2821	2432	2288	1.84208	3.77423e-43	6.75814e-41	up	GWHBCHG00000005	92301	93407	-	TbA05G000140	--	--	--	--	--	--	--	--	--	--	--	--
TbA03G006110	3.5245	3.2931	2.4422	17.4633	17.1673	15.3419	144	146	101	715	707	648	2.35967	3.81014e-43	6.77153e-41	up	GWHBCHG00000003	104429690	104434976	-	TbA03G006110	--	K13415 protein brassinosteroid insensitive 1 [EC:2.7.10.1 2.7.11.1] | (RefSeq) BRI1; Leucine-rich receptor-like protein kinase family protein (A)	ko04075: Plant hormone signal transduction	hypothetical protein LSAT_4X16020 [Lactuca sativa]	Y1680_ARATH RecName: Full=Probable leucine-rich repeat receptor-like protein kinase At1g68400; EC=2.7.11.1; Flags: Precursor;	A0A2J6JND1_LACSA RecName: Full=Protein kinase domain-containing protein {ECO:0000259|PROSITE:PS50011};	At1g68400	GO:0016021,integral component of membrane; GO:0005886,plasma membrane; GO:0005524,ATP binding; GO:0106310,protein serine kinase activity; GO:0106311,protein threonine kinase activity; GO:0000166,nucleotide binding; GO:0003674,molecular_function; GO:0005488,binding; GO:0017076,purine nucleotide binding; GO:0030554,adenyl nucleotide binding; GO:0032553,ribonucleotide binding; GO:0032555,purine ribo…	PF00069.25:Protein kinase domain	--	--	--
TbA01G015270	273.748	383.09	221.38	1700.17	1785.32	1863.57	2100	3189	1719	13070	13805	14779	2.52218	4.45399e-43	7.85716e-41	up	GWHBCHG00000001	12408380	12408784	+	TbA01G015270	--	--	--	hypothetical protein LSAT_6X21140 [Lactuca sativa]	14KD_DAUCA RecName: Full=14 kDa proline-rich protein DC2.15; Flags: Precursor;	A0A6S7NQ43_LACSI RecName: Full=AAI domain-containing protein {ECO:0000259|SMART:SM00499};	At2g45180	GO:0016021,integral component of membrane; GO:0005575,cellular_component; GO:0016020,membrane; GO:0031224,intrinsic component of membrane; GO:0110165,cellular anatomical entity	PF14547.6:Hydrophobic seed protein	--	--	--
TbA05G095200	23.3846	21.8622	22.805	5.7117	6.575	5.5731	621	630	613	152	176	153	-1.99732	4.99259e-43	8.74253e-41	down	GWHBCHG00000005	76934538	76936104	-	TbA05G095200	--	--	--	hypothetical protein LSAT_8X50780 [Lactuca sativa]	NAP2_SOLLC RecName: Full=NAC domain-containing protein 2 {ECO:0000303|PubMed:29760199}; Short=SlNAP2 {ECO:0000303|PubMed:29760199};	A0A2J6MHR9_LACSA RecName: Full=NAC domain-containing protein {ECO:0000259|PROSITE:PS51005};	At1g69490	GO:0005634,nucleus; GO:0043565,sequence-specific DNA binding; GO:1902265,abscisic acid homeostasis; GO:0009738,abscisic acid-activated signaling pathway; GO:0010150,leaf senescence; GO:0031155,regulation of reproductive fruiting body development; GO:0006355,regulation of transcription, DNA-templated; GO:0009737,response to abscisic acid; GO:0009646,response to absence of light; GO:0003674,molecul…	--	NAC	TF	NAC
TbA05G009440	36.5048	37.0426	38.5537	106.477	113.007	119.765	623	686	666	1821	1944	2113	1.52991	1.10786e-42	1.92581e-40	up	GWHBCHG00000005	8101186	8104338	+	TbA05G009440	--	--	--	PREDICTED: outer envelope pore protein 16, chloroplastic [Capsicum annuum]	OEP16_PEA RecName: Full=Outer envelope pore protein 16, chloroplastic; AltName: Full=Chloroplastic outer envelope pore protein of 16 kDa;	A0A6S7P5T2_LACSI SubName: Full=Uncharacterized protein {ECO:0000313|EMBL:CAB4109848.1};	At2g28900	GO:0009707,chloroplast outer membrane; GO:0034426,etioplast membrane; GO:0046930,pore complex; GO:0015288,porin activity; GO:0042803,protein homodimerization activity; GO:0045037,protein import into chloroplast stroma; GO:0003674,molecular_function; GO:0005215,transporter activity; GO:0015267,channel activity; GO:0022803,passive transmembrane transporter activity; GO:0022829,wide pore channel act…	PF02466.19:Tim17/Tim22/Tim23/Pmp24 family	--	--	--
TbA05G052910	18.5429	19.5207	21.1623	56.3968	58.0861	54.9616	857	979	990	2612	2706	2626	1.44901	1.34198e-42	2.31589e-40	up	GWHBCHG00000005	42371406	42375995	+	TbA05G052910	--	K20538 mitogen-activated protein kinase 8 [EC:2.7.11.24] | (RefSeq) ATMPK8; Protein kinase superfamily protein (A)	ko04016: MAPK signaling pathway - plant	hypothetical protein LSAT_8X144901 [Lactuca sativa]	MPK8_ARATH RecName: Full=Mitogen-activated protein kinase 8; Short=AtMPK8; Short=MAP kinase 8; EC=2.7.11.24;	A0A6S7PDP5_LACSI RecName: Full=Mitogen-activated protein kinase {ECO:0000256|ARBA:ARBA00012411}; EC=2.7.11.24 {ECO:0000256|ARBA:ARBA00012411};	At1g18150	GO:0005737,cytoplasm; GO:0005634,nucleus; GO:0005886,plasma membrane; GO:0005524,ATP binding; GO:0005516,calmodulin binding; GO:0004707,MAP kinase activity; GO:0106310,protein serine kinase activity; GO:0004674,protein serine/threonine kinase activity; GO:0106311,protein threonine kinase activity; GO:0035556,intracellular signal transduction; GO:0042542,response to hydrogen peroxide; GO:0009753,r…	PF00069.25:Protein kinase domain	--	--	--
TbA08G004450	24.8827	23.7784	24.2417	6.9632	5.7435	5.3034	649	673	640	182	151	143	-2.08512	2.60211e-42	4.45822e-40	down	GWHBCHG00000008	4073494	4075130	+	TbA08G004450	--	K16222 Dof zinc finger protein DOF5.5 | (RefSeq) CDF1; cycling DOF factor 1 (A)	ko04712: Circadian rhythm - plant	hypothetical protein LSAT_1X14020 [Lactuca sativa]	CDF3_ARATH RecName: Full=Cyclic dof factor 3; AltName: Full=Dof zinc finger protein DOF3.3; Short=AtDOF3.3; AltName: Full=H-protein promoter-binding factor 2a;	A0A6S7L7C6_LACSI RecName: Full=Dof-type domain-containing protein {ECO:0000259|PROSITE:PS50884};	At3g47500	GO:0005634,nucleus; GO:0003677,DNA binding; GO:0003700,DNA-binding transcription factor activity; GO:0046872,metal ion binding; GO:0009908,flower development; GO:0006355,regulation of transcription, DNA-templated; GO:0003674,molecular_function; GO:0003676,nucleic acid binding; GO:0005488,binding; GO:0097159,organic cyclic compound binding; GO:1901363,heterocyclic compound binding; GO:0140110,tran…	PF02701.15:Dof domain, zinc finger	C2C2-Dof	TF	C2C2->C2C2-Dof
TbA04G057100	33.7578	30.1269	37.2124	11.3978	10.7522	8.8879	1330	1288	1484	450	427	362	-1.76708	3.18294e-42	5.41441e-40	down	GWHBCHG00000004	31500065	31506942	+	TbA04G057100	--	K08472 mlo protein | (RefSeq) MLO12; Seven transmembrane MLO family protein (A)	--	hypothetical protein LSAT_9X68620 [Lactuca sativa]	MLO12_ARATH RecName: Full=MLO-like protein 12; Short=AtMlo12; Short=AtMlo18;	A0A2J6M1V9_LACSA RecName: Full=MLO-like protein {ECO:0000256|RuleBase:RU280816};	At2g39200	GO:0016021,integral component of membrane; GO:0005886,plasma membrane; GO:0005516,calmodulin binding; GO:0006952,defense response; GO:0050832,defense response to fungus; GO:0010150,leaf senescence; GO:0003674,molecular_function; GO:0005488,binding; GO:0005515,protein binding; GO:0006950,response to stress; GO:0008150,biological_process; GO:0050896,response to stimulus; GO:0009605,response to exte…	PF03094.15:Mlo family	--	--	--
TbA04G096240	15.88	18.7818	15.7602	60.217	60.9465	56.9322	875	1123	879	3325	3385	3243	1.74621	3.22049e-42	5.43943e-40	up	GWHBCHG00000004	305731	308898	-	TbA04G096240	--	K09527 DnaJ homolog subfamily C member 7 | (RefSeq) TPR16; Heat shock protein DnaJ with tetratricopeptide repeat-containing protein (A)	--	hypothetical protein LSAT_9X3020 [Lactuca sativa]	--	A0A2J6M0Q1_LACSA RecName: Full=TPR_REGION domain-containing protein {ECO:0000259|PROSITE:PS50293};	At2g47440	--	PF00515.28:Tetratricopeptide repeat	--	--	--
TbA02G091520	11.6219	10.5275	9.8441	2.6431	2.5205	2.6842	645	634	553	147	141	154	-2.09562	3.89101e-42	6.52567e-40	down	GWHBCHG00000002	75636482	75641602	-	TbA02G091520	--	K13436 pto-interacting protein 1 [EC:2.7.11.1] | (RefSeq) Protein kinase superfamily protein (A)	ko04626: Plant-pathogen interaction	hypothetical protein LSAT_2X36780 [Lactuca sativa]	WAKLB_ARATH RecName: Full=Wall-associated receptor kinase-like 2; EC=2.7.11.-; Flags: Precursor;	A0A2J6K5C4_LACSA RecName: Full=Protein kinase domain-containing protein {ECO:0000259|PROSITE:PS50011};	At1g16130	GO:0016021,integral component of membrane; GO:0009505,plant-type cell wall; GO:0005886,plasma membrane; GO:0005524,ATP binding; GO:0005509,calcium ion binding; GO:0030247,polysaccharide binding; GO:0106310,protein serine kinase activity; GO:0004674,protein serine/threonine kinase activity; GO:0106311,protein threonine kinase activity; GO:0007166,cell surface receptor signaling pathway; GO:0046777…	PF00069.25:Protein kinase domain	--	--	--
TbA05G034530	46.2749	45.8509	40.9358	13.3703	13.1337	13.657	1157	1244	1036	335	331	353	-1.79866	4.10717e-42	6.84002e-40	down	GWHBCHG00000005	28097423	28098742	-	TbA05G034530	--	K14329 agmatine coumaroyltransferase [EC:2.3.1.64 2.3.1.-] | (RefSeq) AACT1; anthocyanin 5-aromatic acyltransferase 1 (A)	ko00330: Arginine and proline metabolism; ko01100: Metabolic pathways	hypothetical protein LSAT_8X131480 [Lactuca sativa]	3MAT_DAHPI RecName: Full=Malonyl-coenzyme A:anthocyanin 3-O-glucoside-6''-O-malonyltransferase {ECO:0000303|PubMed:12481098}; Short=Dv3MaT {ECO:0000303|PubMed:12481098}; Short=Malonyl CoA:anthocyanin 3-O-glucoside-6''-O-malonyltransferase {ECO:0000312|EMBL:AAO12206.1}; EC=2.3.1.171;	A0A6S7P8T7_LACSI SubName: Full=Uncharacterized protein {ECO:0000313|EMBL:CAB4111414.1};	At3g29670	GO:0033809,anthocyanin 6''-O-malonyltransferase activity; GO:0102588,cyanidin 3-O-glucoside 6''-O-malonyltransferase activity; GO:0009698,phenylpropanoid metabolic process; GO:0003674,molecular_function; GO:0003824,catalytic activity; GO:0016740,transferase activity; GO:0016746,transferase activity, transferring acyl groups; GO:0016747,transferase activity, transferring acyl groups other than ami…	PF02458.15:Transferase family	--	--	--
TbA05G000680	20.4107	18.5948	20.1501	7.3457	7.1297	7.5287	1403	1387	1402	506	494	535	-1.49223	5.60096e-42	9.26297e-40	down	GWHBCHG00000005	660835	666177	-	TbA05G000680	--	K21867 potassium channel | (RefSeq) KT1; K+ transporter 1 (A)	--	hypothetical protein LSAT_8X58080 [Lactuca sativa]	AKT1_ARATH RecName: Full=Potassium channel AKT1;	A0A2J6KB98_LACSA SubName: Full=Uncharacterized protein {ECO:0000313|EMBL:PLY72345.1};	At2g26650	GO:0016021,integral component of membrane; GO:0005886,plasma membrane; GO:0042802,identical protein binding; GO:0005242,inward rectifier potassium channel activity; GO:1990573,potassium ion import across plasma membrane; GO:0006813,potassium ion transport; GO:0034765,regulation of ion transmembrane transport; GO:0090333,regulation of stomatal closure; GO:0009651,response to salt stress; GO:000941…	PF00520.31:Ion transport protein	--	--	--
TbA03G052600	16.7737	15.9036	14.6062	53.917	56.3764	56.1132	312	321	275	1005	1057	1079	1.74616	5.73584e-42	9.42062e-40	up	GWHBCHG00000003	65464332	65465420	+	TbA03G052600	--	--	--	hypothetical protein LSAT_4X117001 [Lactuca sativa]	BZP44_ARATH RecName: Full=bZIP transcription factor 44 {ECO:0000305}; Short=AtbZIP44 {ECO:0000303|PubMed:11906833};	A0A6S7MYI6_LACSI RecName: Full=BZIP domain-containing protein {ECO:0000259|PROSITE:PS50217};	At1g75390	GO:0005634,nucleus; GO:0003700,DNA-binding transcription factor activity; GO:0046982,protein heterodimerization activity; GO:0043565,sequence-specific DNA binding; GO:0000976,transcription regulatory region sequence-specific DNA binding; GO:0045893,positive regulation of transcription, DNA-templated; GO:0009845,seed germination; GO:0003674,molecular_function; GO:0140110,transcription regulator ac…	PF00170.21:bZIP transcription factor	bZIP	TF	bZIP
TbA06G078770	189.88	265.658	174.381	1028.07	1054.02	1078.22	4672	7093	4343	25349	26141	27426	2.24495	6.33685e-42	1.03364e-39	up	GWHBCHG00000006	25830590	25832624	+	TbA06G078770	--	K08235 xyloglucan:xyloglucosyl transferase [EC:2.4.1.207] | (RefSeq) XTH6; xyloglucan endotransglucosylase/hydrolase 6 (A)	--	hypothetical protein LSAT_3X84840 [Lactuca sativa]	XTH6_ARATH RecName: Full=Probable xyloglucan endotransglucosylase/hydrolase protein 6; Short=At-XTH6; Short=XTH-6; EC=2.4.1.207; Flags: Precursor;	A0A6S7MPM1_LACSI RecName: Full=Xyloglucan endotransglucosylase/hydrolase {ECO:0000256|RuleBase:RU361120}; EC=2.4.1.207 {ECO:0000256|RuleBase:RU361120};	At5g65730	GO:0048046,apoplast; GO:0005618,cell wall; GO:0004553,hydrolase activity, hydrolyzing O-glycosyl compounds; GO:0016762,xyloglucan:xyloglucosyl transferase activity; GO:0042546,cell wall biogenesis; GO:0071555,cell wall organization; GO:0009414,response to water deprivation; GO:0010411,xyloglucan metabolic process; GO:0003674,molecular_function; GO:0003824,catalytic activity; GO:0016787,hydrolase …	PF00722.21:Glycosyl hydrolases family 16	--	--	--
TbA06G102290	11.6285	9.5078	12.511	1.9283	1.6774	1.8358	337	299	367	56	49	55	-2.68899	7.2174e-42	1.16927e-39	down	GWHBCHG00000006	7149990	7151963	+	TbA06G102290	--	K00465 carotenoid 9,10(9',10')-cleavage dioxygenase 1 [EC:1.13.11.-] | (RefSeq) CCD1; carotenoid cleavage dioxygenase 1 (A)	--	hypothetical protein LSAT_3X26320 [Lactuca sativa]	CCD1_PEA RecName: Full=Carotenoid 9,10(9',10')-cleavage dioxygenase 1; EC=1.14.99.n4; AltName: Full=PsCCD1; AltName: Full=PsNCED1;	A0A2J6L374_LACSA SubName: Full=Uncharacterized protein {ECO:0000313|EMBL:PLY81773.1};	At3g63520	GO:0046872,metal ion binding; GO:0016702,oxidoreductase activity, acting on single donors with incorporation of molecular oxygen, incorporation of two atoms of oxygen; GO:0003674,molecular_function; GO:0005488,binding; GO:0043167,ion binding; GO:0043169,cation binding; GO:0003824,catalytic activity; GO:0016491,oxidoreductase activity; GO:0016701,oxidoreductase activity, acting on single donors wi…	PF03055.15:Retinal pigment epithelial membrane protein	--	--	--
TbA02G006500	40.2067	39.7469	46.9666	16.2312	15.2981	14.7615	1760	1888	2081	712	675	668	-1.51997	9.3538e-42	1.50514e-39	down	GWHBCHG00000002	6024080	6027646	-	TbA02G006500	--	K25380 zinc metalloprotease EGY, chloroplastic [EC:3.4.24.-] | (RefSeq) EGY3; ethylene-dependent gravitropism-deficient and yellow-green-like 3 (A)	--	hypothetical protein LSAT_9X113340 [Lactuca sativa]	EGY3_ARATH RecName: Full=Probable zinc metallopeptidase EGY3, chloroplastic; EC=3.4.24.-; AltName: Full=Protein ETHYLENE-DEPENDENT GRAVITROPISM-DEFICIENT AND YELLOW-GREEN 3; Short=AtEGY3; Flags: Precursor;	A0A6S7QR62_LACSI SubName: Full=Uncharacterized protein {ECO:0000313|EMBL:CAB4116101.1};	At1g17870	GO:0031969,chloroplast membrane; GO:0016021,integral component of membrane; GO:0008237,metallopeptidase activity; GO:0003674,molecular_function; GO:0003824,catalytic activity; GO:0008233,peptidase activity; GO:0016787,hydrolase activity; GO:0140096,catalytic activity, acting on a protein; GO:0005575,cellular_component; GO:0005622,intracellular anatomical structure; GO:0005737,cytoplasm; GO:000950…	PF02163.22:Peptidase family M50	--	--	--
TbA04G030010	10.0504	11.8976	7.2605	52.921	54.0314	54.4886	253	325	185	1335	1371	1418	2.38665	1.20339e-41	1.92341e-39	up	GWHBCHG00000004	53493690	53497426	-	TbA04G030010	--	--	--	hypothetical protein LSAT_7X103561 [Lactuca sativa]	EP1L4_ARATH RecName: Full=EP1-like glycoprotein 4 {ECO:0000305}; AltName: Full=Curculin-like (Mannose-binding) lectin family protein {ECO:0000303|PubMed:23738689}; Flags: Precursor;	A0A6S7P775_LACSI RecName: Full=Bulb-type lectin domain-containing protein {ECO:0000259|PROSITE:PS50927};	At1g78860	GO:0005618,cell wall; GO:0005576,extracellular region; GO:0005739,mitochondrion; GO:0030246,carbohydrate binding; GO:0003674,molecular_function; GO:0005488,binding; GO:0005575,cellular_component; GO:0030312,external encapsulating structure; GO:0071944,cell periphery; GO:0110165,cellular anatomical entity; GO:0005622,intracellular anatomical structure; GO:0005737,cytoplasm; GO:0043226,organelle; G…	PF01453.24:D-mannose binding lectin	--	--	--
TbA08G000240	460.455	401.624	395.79	1129.93	1110.49	1140.32	8242	7801	7171	20268	20036	21101	1.3593	1.22833e-41	1.94456e-39	up	GWHBCHG00000008	1096384	1097328	-	TbA08G000240	--	--	--	hypothetical protein LSAT_1X3701 [Lactuca sativa]	PHI1_TOBAC RecName: Full=Protein PHOSPHATE-INDUCED 1 {ECO:0000303|PubMed:10189698}; Flags: Precursor;	A0A2J6LK46_LACSA SubName: Full=Uncharacterized protein {ECO:0000313|EMBL:PLY87705.1};	At4g08950	GO:0048046,apoplast; GO:0005615,extracellular space; GO:0005575,cellular_component; GO:0005576,extracellular region; GO:0110165,cellular anatomical entity	PF04674.12:Phosphate-induced protein 1 conserved region	--	--	--
TbA07G085020	55.8508	53.4572	56.2653	20.7682	20.5803	23.0233	2485	2581	2534	926	923	1059	-1.42947	1.23296e-41	1.94456e-39	down	GWHBCHG00000007	67956063	67958493	-	TbA07G085020	--	K20556 cytochrome P450 family 76 subfamily C | (RefSeq) CYP76C1; cytochrome P450, family 76, subfamily C, polypeptide 1 (A)	--	hypothetical protein LSAT_6X90461 [Lactuca sativa]	C76C1_ARATH RecName: Full=Cytochrome P450 76C1; EC=1.14.-.-;	A0A2J6MHI8_LACSA SubName: Full=Uncharacterized protein {ECO:0000313|EMBL:PLY99050.1};	At5g44620	GO:0016021,integral component of membrane; GO:0020037,heme binding; GO:0005506,iron ion binding; GO:0004497,monooxygenase activity; GO:0016705,oxidoreductase activity, acting on paired donors, with incorporation or reduction of molecular oxygen; GO:0003674,molecular_function; GO:0005488,binding; GO:0046906,tetrapyrrole binding; GO:0097159,organic cyclic compound binding; GO:1901363,heterocyclic c…	PF00067.22:Cytochrome P450	--	--	--
novel.10986	9.286	6.1315	11.2032	0.7794	0.8897	0.7835	321	230	392	27	31	28	-3.4931	1.5909e-41	2.49259e-39	down	GWHBCHG00000005	64670022	64671846	-	--	--	K17609 nucleoredoxin [EC:1.8.1.8] | (RefSeq) DC1 domain-containing protein (A)	--	hypothetical protein LSAT_0X37240 [Lactuca sativa]	NRX1_ARATH RecName: Full=Probable nucleoredoxin 1; Short=AtNrx1; EC=1.8.1.8;	A0A6S7MGI1_LACSI SubName: Full=Uncharacterized protein {ECO:0000313|EMBL:CAB4087003.1};	At1g60420	GO:0005829,cytosol; GO:0005634,nucleus; GO:0047134,protein-disulfide reductase activity; GO:0009860,pollen tube growth; GO:0010183,pollen tube guidance; GO:0080092,regulation of pollen tube growth; GO:0046686,response to cadmium ion; GO:0003674,molecular_function; GO:0003824,catalytic activity; GO:0015036,disulfide oxidoreductase activity; GO:0016491,oxidoreductase activity; GO:0016651,oxidoreduc…	PF13905.6:Thioredoxin-like	--	--	--
TbA03G056790	46.1543	41.9077	42.0117	16.1966	14.9312	14.587	1564	1541	1441	550	510	511	-1.57587	1.75925e-41	2.73834e-39	down	GWHBCHG00000003	62042647	62044574	-	TbA03G056790	--	K01723 hydroperoxide dehydratase [EC:4.2.1.92] | (RefSeq) AOS; allene oxide synthase (A)	ko00592: alpha-Linolenic acid metabolism; ko01100: Metabolic pathways; ko01110: Biosynthesis of secondary metabolites	hypothetical protein LSAT_4X122741 [Lactuca sativa]	C74A2_PARAR RecName: Full=Allene oxide synthase; EC=4.2.1.92; AltName: Full=Cytochrome P450 74A2; AltName: Full=Rubber particle protein; Short=RPP;	A0A2J6KVX4_LACSA SubName: Full=Uncharacterized protein {ECO:0000313|EMBL:PLY79157.1};	At5g42650	GO:0009978,allene oxide synthase activity; GO:0020037,heme binding; GO:0047987,hydroperoxide dehydratase activity; GO:0005506,iron ion binding; GO:0004497,monooxygenase activity; GO:0016705,oxidoreductase activity, acting on paired donors, with incorporation or reduction of molecular oxygen; GO:0006633,fatty acid biosynthetic process; GO:0031408,oxylipin biosynthetic process; GO:0003674,molecular…	PF00067.22:Cytochrome P450	--	--	--
TbA01G114770	26.0253	22.4759	23.5566	5.5899	5.0655	6.0899	525	492	481	113	103	127	-2.1703	3.6813e-41	5.69287e-39	down	GWHBCHG00000001	91313475	91314670	+	TbA01G114770	--	--	--	hypothetical protein LSAT_5X95300 [Lactuca sativa]	--	A0A6S7N981_LACSI SubName: Full=Uncharacterized protein {ECO:0000313|EMBL:CAB4097717.1};	At3g15760	GO:0016021,integral component of membrane; GO:0005575,cellular_component; GO:0016020,membrane; GO:0031224,intrinsic component of membrane; GO:0110165,cellular anatomical entity	--	--	--	--
TbA03G112940	12.6216	9.6374	11.1868	36.6335	38.2089	38.7201	350	290	314	1018	1068	1110	1.70124	5.8006e-41	8.91235e-39	up	GWHBCHG00000003	18370355	18372915	+	TbA03G112940	--	K23050 phenylcoumaran benzylic ether reductase [EC:1.3.1.-] | (RefSeq) NmrA-like negative transcriptional regulator family protein (A)	--	hypothetical protein LSAT_4X152601 [Lactuca sativa]	PYRC5_PYRCO RecName: Full=Phenylcoumaran benzylic ether reductase Pyrc5 {ECO:0000305}; EC=1.23.1.- {ECO:0000269|PubMed:11606193}; AltName: Full=Minor fruit allergen Pyr c 5 {ECO:0000303|PubMed:11606193}; AltName: Allergen=Pyr c 5 {ECO:0000303|PubMed:11606193};	A0A2J6M735_LACSA RecName: Full=NmrA domain-containing protein {ECO:0000259|Pfam:PF05368};	At4g39230	GO:0032442,phenylcoumaran benzylic ether reductase activity; GO:0009807,lignan biosynthetic process; GO:0003674,molecular_function; GO:0003824,catalytic activity; GO:0016491,oxidoreductase activity; GO:0016614,oxidoreductase activity, acting on CH-OH group of donors; GO:0016616,oxidoreductase activity, acting on the CH-OH group of donors, NAD or NADP as acceptor; GO:0006725,cellular aromatic comp…	PF05368.13:NmrA-like family	--	--	--
TbA02G104290	191.232	220.962	167.339	53.7075	42.0464	39.4364	2608	3270	2310	734	578	556	-2.1759	7.82733e-41	1.19492e-38	down	GWHBCHG00000002	86091102	86091869	-	TbA02G104290	--	K01913 acetate/butyrate---CoA ligase [EC:6.2.1.1 6.2.1.2] | (RefSeq) AAE7; acyl-activating enzyme 7 (A)	ko00010: Glycolysis / Gluconeogenesis; ko00620: Pyruvate metabolism; ko00630: Glyoxylate and dicarboxylate metabolism; ko00650: Butanoate metabolism; ko01100: Metabolic pathways; ko01110: Biosynthesis of secondary metabolites; ko01200: Carbon metabolism	hypothetical protein LSAT_2X72320 [Lactuca sativa]	CCL11_HUMLU RecName: Full=Probable CoA ligase CCL11 {ECO:0000305|PubMed:23300257}; Short=HlCCL11 {ECO:0000303|PubMed:23300257}; EC=6.2.1.- {ECO:0000305|PubMed:23300257};	A0A2J6L619_LACSA RecName: Full=4-coumarate--CoA ligase {ECO:0000256|ARBA:ARBA00012959}; EC=6.2.1.12 {ECO:0000256|ARBA:ARBA00012959};	At5g16370	GO:0003987,acetate-CoA ligase activity; GO:0003674,molecular_function; GO:0003824,catalytic activity; GO:0016405,CoA-ligase activity; GO:0016874,ligase activity; GO:0016877,ligase activity, forming carbon-sulfur bonds; GO:0016878,acid-thiol ligase activity	PF00501.28:AMP-binding enzyme	--	--	--
TbA07G033980	70.6952	77.9398	71.3119	26.053	26.3657	23.7362	2567	3071	2621	948	965	891	-1.602	7.90071e-41	1.19844e-38	down	GWHBCHG00000007	27885341	27887335	-	TbA07G033980	--	K11818 aromatic aldoxime N-monooxygenase [EC:1.14.14.45] | (RefSeq) CYP83B1; cytochrome P450, family 83, subfamily B, polypeptide 1 (A)	ko00380: Tryptophan metabolism; ko00966: Glucosinolate biosynthesis; ko01100: Metabolic pathways; ko01110: Biosynthesis of secondary metabolites; ko01210: 2-Oxocarboxylic acid metabolism	hypothetical protein LSAT_3X61420 [Lactuca sativa]	GAO_BARSP RecName: Full=Germacrene A hydroxylase {ECO:0000303|PubMed:20351109}; EC=1.14.14.95 {ECO:0000269|PubMed:20351109}; AltName: Full=Germacrene A oxidase {ECO:0000303|PubMed:20351109}; Short=BsGAO {ECO:0000303|PubMed:20351109};	A0A2J6LFV8_LACSA SubName: Full=Uncharacterized protein {ECO:0000313|EMBL:PLY86034.1};	At1g13080	GO:0005789,endoplasmic reticulum membrane; GO:0016021,integral component of membrane; GO:0106223,germacrene A hydroxylase activity; GO:0020037,heme binding; GO:0005506,iron ion binding; GO:0016705,oxidoreductase activity, acting on paired donors, with incorporation or reduction of molecular oxygen; GO:0051762,sesquiterpene biosynthetic process; GO:0016114,terpenoid biosynthetic process; GO:000367…	PF00067.22:Cytochrome P450	--	--	--
TbA01G142030	344.135	340.966	335.887	146.629	151.566	149.12	13441	14451	13279	5739	5967	6021	-1.2594	9.80549e-41	1.47796e-38	down	GWHBCHG00000001	114667112	114671556	-	TbA01G142030	--	K24193 MFS transporter, SP family, sugar:H+ symporter | (RefSeq) MSS1; Major facilitator superfamily protein (A)	--	hypothetical protein LSAT_5X149040 [Lactuca sativa]	STP13_ARATH RecName: Full=Sugar transport protein 13; AltName: Full=Hexose transporter 13; AltName: Full=Multicopy suppressor of snf4 deficiency protein 1;	A0A2J6JWA1_LACSA RecName: Full=MFS domain-containing protein {ECO:0000259|PROSITE:PS50850};	At5g26340	GO:0016021,integral component of membrane; GO:0005886,plasma membrane; GO:0009506,plasmodesma; GO:0009536,plastid; GO:0009679,hexose:proton symporter activity; GO:0005358,high-affinity glucose:proton symporter activity; GO:0015145,monosaccharide transmembrane transporter activity; GO:0015749,monosaccharide transmembrane transport; GO:0009737,response to abscisic acid; GO:0009651,response to salt …	PF00083.24:Sugar (and other) transporter	--	--	--
novel.3850	4.3007	3.1503	2.6419	0.0963	0.0684	0.16	312	248	194	7	5	12	-5.02034	1.2246e-40	1.8342e-38	down	GWHBCHG00000002	52539898	52543727	.	--	--	--	--	putative ribonuclease H-like domain-containing protein [Helianthus annuus]	--	A0A5N6N8G2_9ASTR SubName: Full=Uncharacterized protein {ECO:0000313|EMBL:KAD4584166.1};	--	GO:0016021,integral component of membrane; GO:0003676,nucleic acid binding; GO:0003674,molecular_function; GO:0005488,binding; GO:0097159,organic cyclic compound binding; GO:1901363,heterocyclic compound binding; GO:0005575,cellular_component; GO:0016020,membrane; GO:0031224,intrinsic component of membrane; GO:0110165,cellular anatomical entity	--	--	--	--
TbA01G040460	47.3367	43.5376	44.9382	17.8149	16.5869	18.0966	2047	2043	1967	772	723	809	-1.43774	1.42567e-40	2.12202e-38	down	GWHBCHG00000001	32263297	32266391	+	TbA01G040460	--	--	--	hypothetical protein LSAT_6X48640 [Lactuca sativa]	--	A0A2J6JX97_LACSA SubName: Full=Uncharacterized protein {ECO:0000313|EMBL:PLY67444.1};	At4g12070	GO:0005886,plasma membrane; GO:0005575,cellular_component; GO:0016020,membrane; GO:0071944,cell periphery; GO:0110165,cellular anatomical entity	--	--	--	--
TbA07G029640	74.7638	76.955	64.7263	20.3574	17.7367	21.631	1334	1490	1169	364	319	399	-1.92916	3.98296e-40	5.89156e-38	down	GWHBCHG00000007	24451981	24452922	-	TbA07G029640	--	--	--	hypothetical protein LSAT_7X52640 [Lactuca sativa]	--	A0A2J6KK62_LACSA SubName: Full=Uncharacterized protein {ECO:0000313|EMBL:PLY75454.1};	At2g18690	GO:0016021,integral component of membrane; GO:0005575,cellular_component; GO:0016020,membrane; GO:0031224,intrinsic component of membrane; GO:0110165,cellular anatomical entity	--	--	--	--
TbA01G012120	58.1975	56.1053	61.5418	23.0789	22.5347	23.9697	1691	1769	1810	672	660	720	-1.40335	4.36694e-40	6.41966e-38	down	GWHBCHG00000001	9577059	9579285	-	TbA01G012120	--	--	--	hypothetical protein LSAT_6X4181 [Lactuca sativa]	RITF1_ARATH RecName: Full=Protein RGF1 INDUCIBLE TRANSCRIPTION FACTOR 1 {ECO:0000303|PubMed:31801996};	A0A6S7NGI6_LACSI SubName: Full=Uncharacterized protein {ECO:0000313|EMBL:CAB4100657.1};	At4g17900	GO:0005634,nucleus; GO:0046872,metal ion binding; GO:0010078,maintenance of root meristem identity; GO:2000377,regulation of reactive oxygen species metabolic process; GO:2000280,regulation of root development; GO:0043434,response to peptide hormone; GO:0003674,molecular_function; GO:0005488,binding; GO:0043167,ion binding; GO:0043169,cation binding; GO:0007275,multicellular organism development;…	PF04640.14:PLATZ transcription factor	PLATZ	TF	PLATZ
TbA05G102660	23.1478	21.9009	20.2953	62.7856	64.7909	64.732	862	885	765	2343	2432	2492	1.48809	4.64081e-40	6.78043e-38	up	GWHBCHG00000005	83219740	83225879	+	TbA05G102660	--	K05350 beta-glucosidase [EC:3.2.1.21] | (RefSeq) BGLU44; B-S glucosidase 44 (A)	ko00460: Cyanoamino acid metabolism; ko00500: Starch and sucrose metabolism; ko00999: Biosynthesis of various plant secondary metabolites; ko01100: Metabolic pathways; ko01110: Biosynthesis of secondary metabolites	hypothetical protein LSAT_8X1461 [Lactuca sativa]	BGL44_ARATH RecName: Full=Beta-glucosidase 44; Short=AtBGLU44; EC=3.2.1.21; Flags: Precursor;	A0A2J6L7U3_LACSA SubName: Full=Uncharacterized protein {ECO:0000313|EMBL:PLY83398.1};	At3g18080	GO:0005618,cell wall; GO:0022626,cytosolic ribosome; GO:0005576,extracellular region; GO:0009505,plant-type cell wall; GO:0080081,4-methylumbelliferyl-beta-D-glucopyranoside beta-glucosidase activity; GO:0047668,amygdalin beta-glucosidase activity; GO:0080083,beta-gentiobiose beta-glucosidase activity; GO:0008422,beta-glucosidase activity; GO:0004567,beta-mannosidase activity; GO:0080079,cellobio…	PF00232.18:Glycosyl hydrolase family 1	--	--	--
TbA02G127470	24.228	21.4974	29.5559	6.6977	6.4557	5.9778	592	570	731	164	159	151	-2.03733	1.01656e-39	1.47618e-37	down	GWHBCHG00000002	105062695	105064204	+	TbA02G127470	--	K00924 kinase [EC:2.7.1.-] | (RefSeq) PBL1; PBS1-like 1 (A)	--	probable receptor-like protein kinase At5g59700 [Helianthus annuus]	HERK_ARATH RecName: Full=Receptor-like protein kinase HERK 1; EC=2.7.11.-; AltName: Full=Protein HERCULES RECEPTOR KINASE 1; Flags: Precursor;	A0A251UEH0_HELAN SubName: Full=Putative jacalin-like lectin domain-containing protein {ECO:0000313|EMBL:OTG21162.1};	At3g46290	GO:0016021,integral component of membrane; GO:0005886,plasma membrane; GO:0009506,plasmodesma; GO:0005524,ATP binding; GO:0004672,protein kinase activity; GO:0004674,protein serine/threonine kinase activity; GO:0046777,protein autophosphorylation; GO:0009741,response to brassinosteroid; GO:0009826,unidimensional cell growth; GO:0000166,nucleotide binding; GO:0003674,molecular_function; GO:0005488…	PF07714.17:Protein tyrosine kinase	--	--	--
TbA04G091930	35.9871	28.8132	37.7996	11.8882	12.4565	11.6674	1456	1265	1548	482	508	488	-1.57125	1.11483e-39	1.60908e-37	down	GWHBCHG00000004	3594922	3598241	-	TbA04G091930	--	K14491 two-component response regulator ARR-B family | (RefSeq) RR20; two-component response regulator (A)	ko04075: Plant hormone signal transduction	hypothetical protein LSAT_9X11321 [Lactuca sativa]	PHR1_ARATH RecName: Full=Protein PHOSPHATE STARVATION RESPONSE 1 {ECO:0000303|PubMed:11511543}; Short=AtPHR1 {ECO:0000303|PubMed:11511543};	A0A2J6KG80_LACSA RecName: Full=HTH myb-type domain-containing protein {ECO:0000259|PROSITE:PS51294};	At4g28610	GO:0005634,nucleus; GO:0003677,DNA binding; GO:0003700,DNA-binding transcription factor activity; GO:0071486,cellular response to high light intensity; GO:0016036,cellular response to phosphate starvation; GO:0007623,circadian rhythm; GO:0006355,regulation of transcription, DNA-templated; GO:0055063,sulfate ion homeostasis; GO:0003674,molecular_function; GO:0003676,nucleic acid binding; GO:000548…	PF14379.6:MYB-CC type transfactor, LHEQLE motif	GARP-G2-like	TF	GARP->GARP-G2-like
TbA06G084360	23.7051	24.9962	18.1505	4.6852	4.8351	5.1587	929	1063	720	184	191	209	-2.26245	1.46002e-39	2.09461e-37	down	GWHBCHG00000006	21016023	21018179	+	TbA06G084360	--	K23618 acyl-activating enzyme 11/12 [EC:6.2.1.2 6.2.1.-] | (RefSeq) AAE12; acyl activating enzyme 12 (A)	--	hypothetical protein LSAT_3X67580 [Lactuca sativa]	CNL_PETHY RecName: Full=Trans-cinnamate:CoA ligase, peroxisomal {ECO:0000305}; Short=Cinnamic acid:CoA ligase {ECO:0000303|PubMed:22649270}; Short=Ph-CNL {ECO:0000303|PubMed:22649270}; Short=PhCNL {ECO:0000303|PubMed:22649270}; EC=6.2.1.- {ECO:0000269|PubMed:22649270, ECO:0000269|PubMed:22771854}; AltName: Full=(E)-caffeate:CoA ligase CNL {ECO:0000305}; EC=6.2.1.- {ECO:0000269|PubMed:22649270}; A…	A0A2J6M0D0_LACSA RecName: Full=4-coumarate--CoA ligase {ECO:0000256|ARBA:ARBA00012959}; EC=6.2.1.12 {ECO:0000256|ARBA:ARBA00012959};	At1g65890	GO:0005777,peroxisome; GO:0106286,(E)-caffeate-CoA ligase activity; GO:0016207,4-coumarate-CoA ligase activity; GO:0005524,ATP binding; GO:0016405,CoA-ligase activity; GO:0106290,trans-cinnamate-CoA ligase activity; GO:0009800,cinnamic acid biosynthetic process; GO:0009803,cinnamic acid metabolic process; GO:0007623,circadian rhythm; GO:0010597,green leaf volatile biosynthetic process; GO:0009698…	PF00501.28:AMP-binding enzyme	--	--	--
TbA04G075450	9.4037	9.8487	7.5834	33.8167	34.9664	34.6188	381	433	311	1373	1428	1450	1.87211	2.27575e-39	3.24532e-37	up	GWHBCHG00000004	17391819	17397738	-	TbA04G075450	--	K00423 L-ascorbate oxidase [EC:1.10.3.3] | (RefSeq) sks11; SKU5 similar 11 (A)	ko00053: Ascorbate and aldarate metabolism; ko01100: Metabolic pathways	hypothetical protein LSAT_9X46580 [Lactuca sativa]	ASOL_TOBAC RecName: Full=L-ascorbate oxidase homolog; EC=1.10.3.-; AltName: Full=Pollen-specific protein NTP303; Flags: Precursor;	A0A2J6KUJ7_LACSA SubName: Full=Uncharacterized protein {ECO:0000313|EMBL:PLY78739.1};	At1g76160	GO:0005615,extracellular space; GO:0005507,copper ion binding; GO:0016491,oxidoreductase activity; GO:0003674,molecular_function; GO:0005488,binding; GO:0043167,ion binding; GO:0043169,cation binding; GO:0046872,metal ion binding; GO:0046914,transition metal ion binding; GO:0003824,catalytic activity; GO:0005575,cellular_component; GO:0005576,extracellular region; GO:0110165,cellular anatomical e…	PF00394.22:Multicopper oxidase	--	--	--
novel.5615	2.1285	1.6391	2.4293	9.6599	7.7619	8.6775	219	183	253	996	805	923	2.01681	2.42544e-39	3.4382e-37	up	GWHBCHG00000003	4579432	4593281	-	--	--	K24195 xenotropic and polytropic retrovirus receptor 1 | (RefSeq) PHO1; phosphate 1 (A)	--	hypothetical protein LSAT_4X169521 [Lactuca sativa]	PHO15_ARATH RecName: Full=Phosphate transporter PHO1 homolog 5; AltName: Full=Protein PHO1 homolog 5; Short=AtPHO1;H5;	A0A2J6MA17_LACSA SubName: Full=Uncharacterized protein {ECO:0000313|EMBL:PLY96426.1};	At3g29060	GO:0005737,cytoplasm; GO:0005768,endosome; GO:0005794,Golgi apparatus; GO:0016021,integral component of membrane; GO:0005886,plasma membrane; GO:0005802,trans-Golgi network; GO:0000822,inositol hexakisphosphate binding; GO:0015114,phosphate ion transmembrane transporter activity; GO:0016036,cellular response to phosphate starvation; GO:0006817,phosphate ion transport; GO:0003674,molecular_functio…	PF03105.19:SPX domain	--	--	--
novel.11801	56.3521	61.6238	59.2823	24.0045	22.2245	22.4345	4704	5582	5009	2008	1870	1936	-1.43846	3.40563e-39	4.79912e-37	down	GWHBCHG00000006	791833	814421	+	--	--	K01193 beta-fructofuranosidase [EC:3.2.1.26] | (RefSeq) ATBETAFRUCT4; Glycosyl hydrolases family 32 protein (A)	ko00052: Galactose metabolism; ko00500: Starch and sucrose metabolism; ko01100: Metabolic pathways; ko01110: Biosynthesis of secondary metabolites	hypothetical protein LSAT_3X3081 [Lactuca sativa]	INVA_VIGRR RecName: Full=Acid beta-fructofuranosidase {ECO:0000303|Ref.1}; EC=3.2.1.26 {ECO:0000255|PROSITE-ProRule:PRU10067}; AltName: Full=Acid invertase {ECO:0000303|Ref.1}; Short=AI {ECO:0000303|Ref.1}; AltName: Full=Acid sucrose hydrolase; AltName: Full=Vacuolar invertase; Contains: RecName: Full=Acid beta-fructofuranosidase 30 kDa subunit {ECO:0000303|Ref.1}; Contains: RecName: Full=Acid be…	A0A6S7MHW1_LACSI RecName: Full=Beta-fructofuranosidase {ECO:0000256|ARBA:ARBA00012758}; EC=3.2.1.26 {ECO:0000256|ARBA:ARBA00012758};	At1g62660	GO:0016021,integral component of membrane; GO:0005775,vacuolar lumen; GO:0004575,sucrose alpha-glucosidase activity; GO:0005985,sucrose metabolic process; GO:0003674,molecular_function; GO:0003824,catalytic activity; GO:0004553,hydrolase activity, hydrolyzing O-glycosyl compounds; GO:0004564,beta-fructofuranosidase activity; GO:0015926,glucosidase activity; GO:0016787,hydrolase activity; GO:00167…	PF00251.20:Glycosyl hydrolases family 32 N-terminal domain	--	--	--
TbA08G026610	250.011	254.735	248.649	613.286	637.275	630.838	9116	10079	9177	22409	23422	23779	1.25101	3.43585e-39	4.81323e-37	up	GWHBCHG00000008	22022653	22025260	-	TbA08G026610	--	K12449 UDP-apiose/xylose synthase | (RefSeq) AXS1; UDP-D-apiose/UDP-D-xylose synthase 1 (A)	ko00520: Amino sugar and nucleotide sugar metabolism; ko01100: Metabolic pathways; ko01250: Biosynthesis of nucleotide sugars	hypothetical protein LSAT_1X61880 [Lactuca sativa]	AXS1_ARATH RecName: Full=UDP-D-apiose/UDP-D-xylose synthase 1;	A0A6S7M5C2_LACSI RecName: Full=Epimerase domain-containing protein {ECO:0000259|Pfam:PF01370};	At2g27860	GO:0005737,cytoplasm; GO:0005829,cytosol; GO:0005777,peroxisome; GO:0051287,NAD binding; GO:0048040,UDP-glucuronate decarboxylase activity; GO:0071555,cell wall organization; GO:0009226,nucleotide-sugar biosynthetic process; GO:0000166,nucleotide binding; GO:0003674,molecular_function; GO:0005488,binding; GO:0036094,small molecule binding; GO:0097159,organic cyclic compound binding; GO:1901265,nu…	PF01370.21:NAD dependent epimerase/dehydratase family	--	--	--
novel.13084	19.8615	14.288	14.6466	2.2587	1.7964	2.0252	351	274	262	40	32	37	-3.06824	4.05456e-39	5.64674e-37	down	GWHBCHG00000006	62280736	62281668	.	--	--	--	--	--	--	--	--	--	--	--	--	--
TbA03G130720	69.7835	69.1788	70.4728	173.374	170.662	182.059	2522	2713	2578	6279	6217	6802	1.26106	5.53079e-39	7.6579e-37	up	GWHBCHG00000003	2380356	2386292	-	TbA03G130720	--	K08669 HtrA serine peptidase 2 [EC:3.4.21.108] | (RefSeq) DEG14; Trypsin family protein with PDZ domain-containing protein (A)	--	hypothetical protein LSAT_4X182500 [Lactuca sativa]	DEGP1_ARATH RecName: Full=Protease Do-like 1, chloroplastic; EC=3.4.21.-; AltName: Full=Protein DEGRADATION OF PERIPLASMIC PROTEINS 1; Short=DEGP PROTEASE 1; Flags: Precursor;	A0A2J6KW75_LACSA RecName: Full=PDZ domain-containing protein {ECO:0000259|PROSITE:PS50106};	At3g27925	GO:0009507,chloroplast; GO:0009534,chloroplast thylakoid; GO:0009535,chloroplast thylakoid membrane; GO:0005829,cytosol; GO:0005634,nucleus; GO:0009579,thylakoid; GO:0031977,thylakoid lumen; GO:0042802,identical protein binding; GO:0004252,serine-type endopeptidase activity; GO:0008236,serine-type peptidase activity; GO:0010206,photosystem II repair; GO:0030163,protein catabolic process; GO:00036…	PF13365.6:Trypsin-like peptidase domain	--	--	--
TbA03G018390	105.005	114.979	123.614	46.1009	44.3977	45.5962	4139	4918	4932	1821	1764	1858	-1.40388	5.93757e-39	8.17359e-37	down	GWHBCHG00000003	94331166	94333742	+	TbA03G018390	--	K02303 uroporphyrin-III C-methyltransferase [EC:2.1.1.107] | (RefSeq) UPM1; urophorphyrin methylase 1 (A)	ko00860: Porphyrin metabolism; ko01100: Metabolic pathways; ko01110: Biosynthesis of secondary metabolites; ko01240: Biosynthesis of cofactors	hypothetical protein LSAT_4X46300 [Lactuca sativa]	UPM1_ARATH RecName: Full=S-adenosyl-L-methionine-dependent uroporphyrinogen III methyltransferase, chloroplastic {ECO:0000303|PubMed:29472934, ECO:0000303|PubMed:9006913}; Short=Urophorphyrin III methylase {ECO:0000303|PubMed:29472934, ECO:0000303|PubMed:9006913}; EC=2.1.1.107 {ECO:0000269|PubMed:9006913}; AltName: Full=Urophorphyrin methylase 1 {ECO:0000303|PubMed:29472934, ECO:0000303|PubMed:90…	A0A2J6K4C3_LACSA RecName: Full=TP_methylase domain-containing protein {ECO:0000259|Pfam:PF00590};	At5g40850	GO:0009507,chloroplast; GO:0004851,uroporphyrin-III C-methyltransferase activity; GO:0032259,methylation; GO:1902326,positive regulation of chlorophyll biosynthetic process; GO:0090352,regulation of nitrate assimilation; GO:1900058,regulation of sulfate assimilation; GO:0009416,response to light stimulus; GO:0019354,siroheme biosynthetic process; GO:0003674,molecular_function; GO:0003824,catalyti…	PF00590.20:Tetrapyrrole (Corrin/Porphyrin) Methylases	--	--	--
TbA08G000730	11.0184	10.0577	11.5562	0.8859	0.6735	1.1618	211	209	224	17	13	23	-3.64564	6.05989e-39	8.29404e-37	down	GWHBCHG00000008	1506294	1507934	+	TbA08G000730	--	--	--	uncharacterized protein LOC110932808 [Helianthus annuus]	--	A0A6L2KPL2_TANCI SubName: Full=RNA-directed DNA polymerase, eukaryota {ECO:0000313|EMBL:GEU51236.1};	At1g10160	GO:0003964,RNA-directed DNA polymerase activity; GO:0003674,molecular_function; GO:0003824,catalytic activity; GO:0016740,transferase activity; GO:0016772,transferase activity, transferring phosphorus-containing groups; GO:0016779,nucleotidyltransferase activity; GO:0034061,DNA polymerase activity; GO:0140097,catalytic activity, acting on DNA	PF00078.27:Reverse transcriptase (RNA-dependent DNA polymerase)	--	--	--
TbA02G112810	21.037	16.7133	18.8395	5.5628	5.6055	5.9779	834	719	756	221	224	245	-1.78574	6.71252e-39	9.13478e-37	down	GWHBCHG00000002	93121540	93124840	-	TbA02G112810	--	K23953 plant cysteine oxidase [EC:1.13.11.-] | (RefSeq) 2-aminoethanethiol dioxygenase, putative (DUF1637) (A)	--	hypothetical protein LSAT_2X88760 [Lactuca sativa]	PCO2_ARATH RecName: Full=Plant cysteine oxidase 2 {ECO:0000303|PubMed:24599061}; Short=AtPCO2 {ECO:0000303|PubMed:33207269}; EC=1.13.11.20 {ECO:0000269|PubMed:24599061, ECO:0000269|PubMed:29848548, ECO:0000269|PubMed:33207269}; AltName: Full=Hypoxia-responsive unknown protein 43 {ECO:0000303|PubMed:20097791};	A0A2J6KTV6_LACSA RecName: Full=Cysteine dioxygenase {ECO:0000256|ARBA:ARBA00013133}; EC=1.13.11.20 {ECO:0000256|ARBA:ARBA00013133};	At5g39890	GO:0005829,cytosol; GO:0005634,nucleus; GO:0017172,cysteine dioxygenase activity; GO:0046872,metal ion binding; GO:0071456,cellular response to hypoxia; GO:0070483,detection of hypoxia; GO:0018171,peptidyl-cysteine oxidation; GO:0001666,response to hypoxia; GO:0003674,molecular_function; GO:0003824,catalytic activity; GO:0016491,oxidoreductase activity; GO:0016701,oxidoreductase activity, acting …	PF07847.12:PCO_ADO	--	--	--
TbA06G088350	20.7908	20.4465	19.4365	7.6382	7.1525	7.7944	2010	2145	1902	740	697	779	-1.49466	7.76825e-39	1.05114e-36	down	GWHBCHG00000006	17994515	18000612	-	TbA06G088350	--	K00924 kinase [EC:2.7.1.-] | (RefSeq) Leucine-rich repeat protein kinase family protein (A)	--	hypothetical protein LSAT_3X62600 [Lactuca sativa]	LRL11_ARATH RecName: Full=LEAF RUST 10 DISEASE-RESISTANCE LOCUS RECEPTOR-LIKE PROTEIN KINASE-like 1.1 {ECO:0000303|PubMed:12805585}; EC=2.7.11.1; AltName: Full=Probable receptor-like serine/threonine-protein kinase LRK10L-1.1 {ECO:0000305}; Flags: Precursor;	A0A2J6L8S5_LACSA RecName: Full=Protein kinase domain-containing protein {ECO:0000259|PROSITE:PS50011};	At1g25390	GO:0016021,integral component of membrane; GO:0005886,plasma membrane; GO:0005524,ATP binding; GO:0016301,kinase activity; GO:0030247,polysaccharide binding; GO:0106310,protein serine kinase activity; GO:0106311,protein threonine kinase activity; GO:0016310,phosphorylation; GO:0000166,nucleotide binding; GO:0003674,molecular_function; GO:0005488,binding; GO:0017076,purine nucleotide binding; GO:0…	PF07714.17:Protein tyrosine kinase	--	--	--
novel.11469	5.8735	4.4411	7.4558	0.0501	0.0664	0.0162	351	288	451	3	4	1	-7.12825	1.18636e-38	1.59622e-36	down	GWHBCHG00000005	86471864	86475360	+	--	--	--	--	hypothetical protein LSAT_3X9921 [Lactuca sativa]	RTNLA_ARATH RecName: Full=Reticulon-like protein B1; Short=AtRTNLB1; AltName: Full=VirB2-interacting protein 1;	A0A2J6K4Z0_LACSA RecName: Full=Reticulon-like protein {ECO:0000256|RuleBase:RU363132};	At4g23630	GO:0005783,endoplasmic reticulum; GO:0005789,endoplasmic reticulum membrane; GO:0071782,endoplasmic reticulum tubular network; GO:0071458,integral component of cytoplasmic side of endoplasmic reticulum membrane; GO:0005886,plasma membrane; GO:0005773,vacuole; GO:0071786,endoplasmic reticulum tubular network organization; GO:0009617,response to bacterium; GO:0006996,organelle organization; GO:0007…	PF02453.17:Reticulon	--	--	--
TbA02G121980	5.0346	6.3636	5.5446	21.798	23.4997	23.5517	183	251	204	794	861	885	1.94888	1.88116e-38	2.51684e-36	up	GWHBCHG00000002	100422026	100424547	+	TbA02G121980	--	K03231 elongation factor 1-alpha | (RefSeq) GTP binding Elongation factor Tu family protein (A)	ko03013: Nucleocytoplasmic transport	Elongation factor, GTP-binding domain-containing protein [Cynara cardunculus var. scolymus]	EF1A_ORYSJ RecName: Full=Elongation factor 1-alpha; Short=EF-1-alpha;	A0A118K5R8_CYNCS RecName: Full=Elongation factor 1-alpha {ECO:0000256|RuleBase:RU000325};	At1g07920	GO:0005737,cytoplasm; GO:0005525,GTP binding; GO:0003924,GTPase activity; GO:0003746,translation elongation factor activity; GO:0006412,translation; GO:0006414,translational elongation; GO:0000166,nucleotide binding; GO:0001882,nucleoside binding; GO:0001883,purine nucleoside binding; GO:0003674,molecular_function; GO:0005488,binding; GO:0017076,purine nucleotide binding; GO:0019001,guanyl nucleo…	PF00009.27:Elongation factor Tu GTP binding domain	--	--	--
TbA05G113220	5.1321	6.766	6.8411	24.7488	24.2392	25.9381	209	299	282	1010	995	1092	1.92836	2.21271e-38	2.94389e-36	up	GWHBCHG00000005	91337162	91341317	-	TbA05G113220	--	--	--	hypothetical protein LSAT_8X20201 [Lactuca sativa]	GATA8_ARATH RecName: Full=GATA transcription factor 8;	A0A2J6LBU2_LACSA RecName: Full=GATA transcription factor {ECO:0000256|PIRNR:PIRNR016992};	At3g54810	GO:0005634,nucleus; GO:0003700,DNA-binding transcription factor activity; GO:0000976,transcription regulatory region sequence-specific DNA binding; GO:0008270,zinc ion binding; GO:0030154,cell differentiation; GO:0007623,circadian rhythm; GO:0045893,positive regulation of transcription, DNA-templated; GO:0009845,seed germination; GO:0003674,molecular_function; GO:0140110,transcription regulator a…	PF00320.27:GATA zinc finger	C2C2-GATA	TF	C2C2->C2C2-GATA
novel.2607	5916.82	5272.72	4630.71	1600.23	1757.11	1949.89	79572	76947	63036	21566	23819	27109	-1.64533	4.45313e-38	5.89174e-36	down	GWHBCHG00000001	122715512	122716579	-	--	--	--	--	hypothetical protein LSAT_9X23460 [Lactuca sativa]	MT2Z_SOLLC RecName: Full=Metallothionein-like protein type 2;	A0A2J6M0I1_LACSA SubName: Full=Uncharacterized protein {ECO:0000313|EMBL:PLY93059.1};	--	GO:0046872,metal ion binding; GO:0003674,molecular_function; GO:0005488,binding; GO:0043167,ion binding; GO:0043169,cation binding	--	--	--	--
novel.12128	136.171	131.367	117.721	46.923	50.0655	48.4565	4034	4223	3530	1393	1495	1484	-1.47582	4.74614e-38	6.24472e-36	down	GWHBCHG00000006	11663556	11665835	-	--	--	--	--	hypothetical protein Ccrd_002052 [Cynara cardunculus var. scolymus]	--	A0A103XS38_CYNCS SubName: Full=Uncharacterized protein {ECO:0000313|EMBL:KVH95870.1};	--	--	--	--	--	--
TbA08G016400	227.769	217.718	219	89.9376	95.2124	98.2464	3624	3759	3527	1434	1527	1616	-1.2972	1.20864e-37	1.58153e-35	down	GWHBCHG00000008	13580902	13581837	+	TbA08G016400	--	K13413 mitogen-activated protein kinase kinase 4/5 [EC:2.7.12.2] | (RefSeq) MKK5; MAP kinase kinase 5 (A)	ko04016: MAPK signaling pathway - plant; ko04075: Plant hormone signal transduction; ko04626: Plant-pathogen interaction	hypothetical protein LSAT_1X39620 [Lactuca sativa]	M2K5_ARATH RecName: Full=Mitogen-activated protein kinase kinase 5 {ECO:0000303|PubMed:10048483}; Short=AtMAP2Kalpha {ECO:0000303|Ref.2}; Short=AtMEK5 {ECO:0000303|PubMed:11687590}; Short=AtMKK5 {ECO:0000303|PubMed:10048483}; Short=MAP kinase kinase 5 {ECO:0000303|PubMed:10048483}; EC=2.7.12.2 {ECO:0000269|PubMed:11875555};	A0A6S7L6V6_LACSI RecName: Full=Protein kinase domain-containing protein {ECO:0000259|PROSITE:PS50011};	At3g21220	GO:0005524,ATP binding; GO:0004708,MAP kinase kinase activity; GO:0106310,protein serine kinase activity; GO:0106311,protein threonine kinase activity; GO:0004714,transmembrane receptor protein tyrosine kinase activity; GO:0009738,abscisic acid-activated signaling pathway; GO:0051301,cell division; GO:0098542,defense response to other organism; GO:0010227,floral organ abscission; GO:0010229,inflo…	PF00069.25:Protein kinase domain	--	--	--
TbA02G087330	45.4255	65.2157	48.8174	12.2552	13.4166	12.299	1572	2449	1710	425	468	440	-2.14988	1.24278e-37	1.61731e-35	down	GWHBCHG00000002	72081386	72083212	+	TbA02G087330	--	--	--	hypothetical protein LSAT_2X19081 [Lactuca sativa]	NFD4_ARATH RecName: Full=Protein NUCLEAR FUSION DEFECTIVE 4 {ECO:0000303|PubMed:16698901};	A0A2J6K7B4_LACSA RecName: Full=Nodulin-like domain-containing protein {ECO:0000259|Pfam:PF06813};	At2g39210	GO:0016021,integral component of membrane; GO:0016020,membrane; GO:0005739,mitochondrion; GO:0000741,karyogamy; GO:0010197,polar nucleus fusion; GO:0009651,response to salt stress; GO:0006996,organelle organization; GO:0006997,nucleus organization; GO:0008150,biological_process; GO:0009987,cellular process; GO:0016043,cellular component organization; GO:0048284,organelle fusion; GO:0071840,cellul…	PF06813.13:Nodulin-like	--	--	--
TbA05G108590	34.4922	36.5122	44.4084	120.318	127.698	123.246	343	394	447	1199	1280	1267	1.62043	1.65932e-37	2.14764e-35	up	GWHBCHG00000005	87753639	87754163	+	TbA05G108590	--	--	--	hypothetical protein Ccrd_016857 [Cynara cardunculus var. scolymus]	WUN1_SOLTU RecName: Full=Wound-induced protein 1;	A0A118K2S1_CYNCS SubName: Full=Uncharacterized protein {ECO:0000313|EMBL:KVI04818.1};	At3g10980_2	--	PF07107.11:Wound-induced protein WI12	--	--	--
TbA04G070180	72.3428	64.8297	69.6031	30.0234	30.1311	30.9067	2794	2717	2721	1162	1173	1234	-1.2488	2.12247e-37	2.73225e-35	down	GWHBCHG00000004	21513134	21522210	-	TbA04G070180	--	K24028 salicylic acid 3-hydroxylase [EC:1.14.11.-] | (RefSeq) DMR6; 2-oxoglutarate (2OG) and Fe(II)-dependent oxygenase superfamily protein (A)	--	hypothetical protein LSAT_0X17841 [Lactuca sativa]	DMR6_ARATH RecName: Full=Protein DOWNY MILDEW RESISTANCE 6 {ECO:0000303|PubMed:15986928}; Short=AtDMR6 {ECO:0000303|PubMed:15986928}; EC=1.14.11.- {ECO:0000255|PROSITE-ProRule:PRU00805}; AltName: Full=2-oxoglutarate (2OG)-Fe(II) oxygenase-like protein DMR6 {ECO:0000303|PubMed:18248595}; AltName: Full=Salicylate 3-hydroxylase DMR6 {ECO:0000305}; Short=S3H DMR6 {ECO:0000305}; Short=SA 3-hydroxylase…	A0A6S7PHB8_LACSI RecName: Full=Fe2OG dioxygenase domain-containing protein {ECO:0000259|PROSITE:PS51471};	At5g24530	GO:0051213,dioxygenase activity; GO:0033759,flavone synthase activity; GO:0046872,metal ion binding; GO:0034785,salicylate 5-hydroxylase activity; GO:0071456,cellular response to hypoxia; GO:0042742,defense response to bacterium; GO:0002229,defense response to oomycetes; GO:0009813,flavonoid biosynthetic process; GO:0010150,leaf senescence; GO:0009617,response to bacterium; GO:0009620,response to…	PF03171.20:2OG-Fe(II) oxygenase superfamily	--	--	--
TbA08G018970	28.6066	31.9076	31.7218	88.8764	85.0006	83.106	1217	1473	1366	3789	3645	3655	1.40847	3.54699e-37	4.54148e-35	up	GWHBCHG00000008	15778358	15781442	-	TbA08G018970	--	--	--	hypothetical protein LSAT_1X44200 [Lactuca sativa]	COBL7_ARATH RecName: Full=COBRA-like protein 7; Flags: Precursor;	A0A2J6L7L8_LACSA SubName: Full=Uncharacterized protein {ECO:0000313|EMBL:PLY83214.1};	At4g16120	GO:0031225,anchored component of membrane; GO:0046658,anchored component of plasma membrane; GO:0005768,endosome; GO:0005794,Golgi apparatus; GO:0009506,plasmodesma; GO:0005802,trans-Golgi network; GO:0010215,cellulose microfibril organization; GO:0008150,biological_process; GO:0009664,plant-type cell wall organization; GO:0009832,plant-type cell wall biogenesis; GO:0009987,cellular process; GO:0…	PF04833.15:COBRA-like protein	--	--	--
TbA04G083290	52.9142	58.6093	61.5572	21.9538	20.9028	21.8036	1763	2119	2076	733	702	751	-1.48886	4.29259e-37	5.46674e-35	down	GWHBCHG00000004	10606287	10608274	-	TbA04G083290	--	K12356 coniferyl-alcohol glucosyltransferase [EC:2.4.1.111] | (RefSeq) UGT72E3; UDP-Glycosyltransferase superfamily protein (A)	ko00940: Phenylpropanoid biosynthesis; ko01110: Biosynthesis of secondary metabolites	hypothetical protein LSAT_9X30880 [Lactuca sativa]	ZOX_PHAVU RecName: Full=Zeatin O-xylosyltransferase; EC=2.4.2.40; AltName: Full=Zeatin O-beta-D-xylosyltransferase;	A0A6S7PFE1_LACSI RecName: Full=Glycosyltransferase {ECO:0000256|RuleBase:RU362057}; EC=2.4.1.- {ECO:0000256|RuleBase:RU362057};	At2g15480	GO:0050404,zeatin O-beta-D-xylosyltransferase activity; GO:0009690,cytokinin metabolic process; GO:0006486,protein glycosylation; GO:0003674,molecular_function; GO:0003824,catalytic activity; GO:0008194,UDP-glycosyltransferase activity; GO:0016740,transferase activity; GO:0016757,transferase activity, transferring glycosyl groups; GO:0016763,transferase activity, transferring pentosyl groups; GO:…	--	--	--	--
TbA07G030450	32.472	26.9199	33.3473	12.2544	12.1183	11.6897	1494	1344	1553	565	562	556	-1.42483	5.41183e-37	6.85546e-35	down	GWHBCHG00000007	25034451	25044198	-	TbA07G030450	--	K01662 1-deoxy-D-xylulose-5-phosphate synthase [EC:2.2.1.7] | (RefSeq) CLA1; Deoxyxylulose-5-phosphate synthase (A)	ko00730: Thiamine metabolism; ko00900: Terpenoid backbone biosynthesis; ko01100: Metabolic pathways; ko01110: Biosynthesis of secondary metabolites	hypothetical protein LSAT_7X51781 [Lactuca sativa]	DXS2_ORYSJ RecName: Full=Probable 1-deoxy-D-xylulose-5-phosphate synthase 2, chloroplastic; Short=1-deoxyxylulose-5-phosphate synthase; Short=DXP synthase; Short=DXPS; EC=2.2.1.7; Flags: Precursor;	A0A2J6KK77_LACSA RecName: Full=1-deoxy-D-xylulose-5-phosphate synthase {ECO:0000256|ARBA:ARBA00013150}; EC=2.2.1.7 {ECO:0000256|ARBA:ARBA00013150};	At4g15560	GO:0009507,chloroplast; GO:0008661,1-deoxy-D-xylulose-5-phosphate synthase activity; GO:0046872,metal ion binding; GO:0016744,transferase activity, transferring aldehyde or ketonic groups; GO:0052865,1-deoxy-D-xylulose 5-phosphate biosynthetic process; GO:0016114,terpenoid biosynthetic process; GO:0009228,thiamine biosynthetic process; GO:0003674,molecular_function; GO:0003824,catalytic activity;…	PF13292.6:1-deoxy-D-xylulose-5-phosphate synthase	--	--	--
TbA04G080130	1.0105	0.8785	1.2055	6.1074	6.1096	5.8095	53	50	64	321	323	315	2.48075	8.96061e-37	1.12908e-34	up	GWHBCHG00000004	13388000	13392360	-	TbA04G080130	--	K13417 somatic embryogenesis receptor kinase 4 [EC:2.7.10.1 2.7.11.1] | (RefSeq) SERK4; somatic embryogenesis receptor-like kinase 4 (A)	ko04626: Plant-pathogen interaction	hypothetical protein LSAT_2X113481 [Lactuca sativa]	Y4729_ARATH RecName: Full=G-type lectin S-receptor-like serine/threonine-protein kinase At4g27290; EC=2.7.11.1; Flags: Precursor;	A0A2J6LRI5_LACSA RecName: Full=Receptor-like serine/threonine-protein kinase {ECO:0000256|PIRNR:PIRNR000641}; EC=2.7.11.1 {ECO:0000256|PIRNR:PIRNR000641};	At4g27290	GO:0005886,plasma membrane; GO:0005524,ATP binding; GO:0005516,calmodulin binding; GO:0030246,carbohydrate binding; GO:0106310,protein serine kinase activity; GO:0004674,protein serine/threonine kinase activity; GO:0106311,protein threonine kinase activity; GO:0006468,protein phosphorylation; GO:0048544,recognition of pollen; GO:0000166,nucleotide binding; GO:0003674,molecular_function; GO:000548…	PF07714.17:Protein tyrosine kinase	--	--	--
TbA02G010600	13.3735	12.7996	14.741	3.0147	3.2895	2.3877	363	377	405	82	90	67	-2.3014	1.1824e-36	1.48205e-34	down	GWHBCHG00000002	9604710	9608895	+	TbA02G010600	--	K13416 brassinosteroid insensitive 1-associated receptor kinase 1 [EC:2.7.10.1 2.7.11.1] | (RefSeq) BAK1; BRI1-associated receptor kinase (A)	ko04016: MAPK signaling pathway - plant; ko04075: Plant hormone signal transduction; ko04626: Plant-pathogen interaction	BRASSINOSTEROID INSENSITIVE 1-associated receptor kinase 1-like isoform X1 [Helianthus annuus]	BAK1_ARATH RecName: Full=BRASSINOSTEROID INSENSITIVE 1-associated receptor kinase 1 {ECO:0000303|PubMed:12150929}; Short=AtBAK1 {ECO:0000303|PubMed:12150929}; Short=BRI1-associated receptor kinase 1 {ECO:0000303|PubMed:12150929}; EC=2.7.10.1 {ECO:0000255|PROSITE-ProRule:PRU10027}; EC=2.7.11.1 {ECO:0000255|PROSITE-ProRule:PRU00159}; AltName: Full=Protein ELONGATED; AltName: Full=Somatic embryogene…	A0A6S7L207_LACSI RecName: Full=LRRNT_2 domain-containing protein {ECO:0000259|Pfam:PF08263};	At1g34210	GO:0010008,endosome membrane; GO:0016021,integral component of membrane; GO:0005886,plasma membrane; GO:0005524,ATP binding; GO:0042802,identical protein binding; GO:0106310,protein serine kinase activity; GO:0106311,protein threonine kinase activity; GO:0033612,receptor serine/threonine kinase binding; GO:0005102,signaling receptor binding; GO:0004675,transmembrane receptor protein serine/threon…	PF13855.6:Leucine rich repeat	--	--	--
TbA08G022160	0.8846	1.7161	1.4258	11.3357	14.6413	13.7804	19	40	31	244	317	306	3.2237	1.19062e-36	1.48453e-34	up	GWHBCHG00000008	18386710	18388451	+	TbA08G022160	--	K09873 aquaporin TIP | (RefSeq) GAMMA-TIP; gamma tonoplast intrinsic protein (A)	--	hypothetical protein LSAT_1X51360 [Lactuca sativa]	TIP11_ARATH RecName: Full=Aquaporin TIP1-1; AltName: Full=Aquaporin TIP; AltName: Full=Gamma-tonoplast intrinsic protein; Short=Gamma-TIP; AltName: Full=Tonoplast intrinsic protein 1-1; Short=AtTIP1;1; AltName: Full=Tonoplast intrinsic protein, root-specific RB7;	A0A6S7LHV1_LACSI SubName: Full=Uncharacterized protein {ECO:0000313|EMBL:CAB4079938.1};	At2g36830	GO:0042807,central vacuole; GO:0009941,chloroplast envelope; GO:0016021,integral component of membrane; GO:0009705,plant-type vacuole membrane; GO:0000326,protein storage vacuole; GO:0005774,vacuolar membrane; GO:0005773,vacuole; GO:0015204,urea transmembrane transporter activity; GO:0015250,water channel activity; GO:0080170,hydrogen peroxide transmembrane transport; GO:0015840,urea transport; G…	PF00230.20:Major intrinsic protein	--	--	--
TbA03G041640	50.9068	49.7633	42.5755	139.477	161.03	159.393	971	1030	822	2666	3096	3143	1.61138	1.26154e-36	1.56477e-34	up	GWHBCHG00000003	74724764	74726057	+	TbA03G041640	--	K13248 pyridoxal phosphate phosphatase PHOSPHO2 [EC:3.1.3.74] | (RefSeq) PEPC1; Pyridoxal phosphate phosphatase-related protein (A)	ko00750: Vitamin B6 metabolism; ko01100: Metabolic pathways; ko01240: Biosynthesis of cofactors	hypothetical protein LSAT_4X95601 [Lactuca sativa]	PPSP2_ARATH RecName: Full=Inorganic pyrophosphatase 2; Short=AtPPsPase2; Short=PPi phosphatase 2; Short=Pyrophosphate-specific phosphatase 2; EC=3.6.1.1;	A0A6S7LXD2_LACSI SubName: Full=Uncharacterized protein {ECO:0000313|EMBL:CAB4071723.1};	At1g73010	GO:0004427,inorganic diphosphatase activity; GO:0046872,metal ion binding; GO:0016791,phosphatase activity; GO:0052731,phosphocholine phosphatase activity; GO:0052732,phosphoethanolamine phosphatase activity; GO:0051262,protein tetramerization; GO:0003674,molecular_function; GO:0003824,catalytic activity; GO:0016462,pyrophosphatase activity; GO:0016787,hydrolase activity; GO:0016817,hydrolase act…	PF06888.12:Putative Phosphatase	--	--	--
TbA02G006690	34.043	32.6848	38.1704	97.0112	86.1496	94.4883	1171	1220	1329	3344	2987	3360	1.33994	1.32864e-36	1.63946e-34	up	GWHBCHG00000002	6190333	6192234	+	TbA02G006690	--	--	--	hypothetical protein LSAT_9X113841 [Lactuca sativa]	--	A0A6S7PL46_LACSI SubName: Full=Uncharacterized protein {ECO:0000313|EMBL:CAB4116104.1};	At1g10020	--	PF06219.12:Protein of unknown function (DUF1005)	--	--	--
TbA06G001760	41.9551	50.6956	42.9388	14.8702	15.206	14.6033	2365	3101	2450	840	864	851	-1.67604	1.42714e-36	1.75193e-34	down	GWHBCHG00000006	85621947	85625961	+	TbA06G001760	--	--	--	hypothetical protein LSAT_3X138421 [Lactuca sativa]	BAG6_ARATH RecName: Full=BAG family molecular chaperone regulator 6 {ECO:0000303|Ref.3}; AltName: Full=Bcl-2-associated athanogene 6 {ECO:0000303|Ref.3}; AltName: Full=CaM-binding protein 1 {ECO:0000303|PubMed:16003391}; Contains: RecName: Full=Cleaved BAG6 {ECO:0000303|PubMed:26739014};	A0A2J6M4E3_LACSA RecName: Full=BAG domain-containing protein {ECO:0000259|PROSITE:PS51035};	At2g46240	GO:0009506,plasmodesma; GO:0005516,calmodulin binding; GO:0051087,chaperone binding; GO:0006914,autophagy; GO:0050832,defense response to fungus; GO:0012502,induction of programmed cell death; GO:0010508,positive regulation of autophagy; GO:0006457,protein folding; GO:0009408,response to heat; GO:0010228,vegetative to reproductive phase transition of meristem; GO:0003674,molecular_function; GO:00…	PF02179.16:BAG domain	--	--	--
TbA04G004250	20.7751	20.2908	18.6686	57.094	57.8029	54.9436	752	797	684	2071	2109	2056	1.4377	2.02343e-36	2.46048e-34	up	GWHBCHG00000004	74869468	74873860	-	TbA04G004250	--	K19882 O-palmitoleoyl-L-serine hydrolase [EC:3.1.1.98] | (RefSeq) Pectinacetylesterase family protein (A)	--	hypothetical protein LSAT_9X85720 [Lactuca sativa]	PAE10_ARATH RecName: Full=Pectin acetylesterase 10 {ECO:0000303|PubMed:25115560}; EC=3.1.1.- {ECO:0000305}; Flags: Precursor;	A0A6S7PMJ6_LACSI RecName: Full=Pectin acetylesterase {ECO:0000256|RuleBase:RU363114}; EC=3.1.1.- {ECO:0000256|RuleBase:RU363114};	At2g46930	GO:0005576,extracellular region; GO:0009505,plant-type cell wall; GO:0052793,pectin acetylesterase activity; GO:0071555,cell wall organization; GO:0003674,molecular_function; GO:0003824,catalytic activity; GO:0016787,hydrolase activity; GO:0016788,hydrolase activity, acting on ester bonds; GO:0052689,carboxylic ester hydrolase activity; GO:0008150,biological_process; GO:0009987,cellular process; …	PF03283.13:Pectinacetylesterase	--	--	--
novel.7503	33.7773	35.113	36.083	8.2895	8.3094	10.2934	492	555	532	121	122	155	-2.03198	2.025e-36	2.46048e-34	down	GWHBCHG00000003	96486718	96488007	-	--	--	--	--	uncharacterized protein LOC110916368 [Helianthus annuus]	FLZ3_ARATH RecName: Full=FCS-Like Zinc finger 3 {ECO:0000303|PubMed:24901469};	A0A251S1M6_HELAN SubName: Full=Putative zf-FLZ domain-containing protein {ECO:0000313|EMBL:OTF92363.1};	At2g44670	GO:0005737,cytoplasm; GO:0005829,cytosol; GO:0005634,nucleus; GO:0019900,kinase binding; GO:0046872,metal ion binding; GO:0042594,response to starvation; GO:0003674,molecular_function; GO:0005488,binding; GO:0005515,protein binding; GO:0019899,enzyme binding; GO:0043167,ion binding; GO:0043169,cation binding; GO:0006950,response to stress; GO:0008150,biological_process; GO:0009605,response to ext…	PF04570.14:zinc-finger of the FCS-type, C2-C2	--	--	--
TbA07G093380	152.139	138.951	154.072	72.625	67.8999	67.9737	5824	5772	5970	2786	2620	2690	-1.15948	2.22199e-36	2.68612e-34	down	GWHBCHG00000007	74768734	74771894	+	TbA07G093380	--	K01626 3-deoxy-7-phosphoheptulonate synthase [EC:2.5.1.54] | (RefSeq) Class-II DAHP synthetase family protein (A)	ko00400: Phenylalanine, tyrosine and tryptophan biosynthesis; ko01100: Metabolic pathways; ko01110: Biosynthesis of secondary metabolites; ko01230: Biosynthesis of amino acids	hypothetical protein LSAT_6X104161 [Lactuca sativa]	AROF_TOBAC RecName: Full=Phospho-2-dehydro-3-deoxyheptonate aldolase 1, chloroplastic; EC=2.5.1.54; AltName: Full=3-deoxy-D-arabino-heptulosonate 7-phosphate synthase 1; AltName: Full=DAHP synthase 1; AltName: Full=Phospho-2-keto-3-deoxyheptonate aldolase 1; Flags: Precursor;	A0A2J6LKY9_LACSA RecName: Full=Phospho-2-dehydro-3-deoxyheptonate aldolase {ECO:0000256|RuleBase:RU363071}; EC=2.5.1.54 {ECO:0000256|RuleBase:RU363071};	At1g22410	GO:0009507,chloroplast; GO:0003849,3-deoxy-7-phosphoheptulonate synthase activity; GO:0009073,aromatic amino acid family biosynthetic process; GO:0008652,cellular amino acid biosynthetic process; GO:0009423,chorismate biosynthetic process; GO:0003674,molecular_function; GO:0003824,catalytic activity; GO:0016740,transferase activity; GO:0016765,transferase activity, transferring alkyl or aryl (oth…	PF01474.16:Class-II DAHP synthetase family	--	--	--
TbA07G031550	71.4734	50.2019	61.8889	19.1194	19.5442	18.3011	1190	907	1043	319	328	315	-1.74877	2.75659e-36	3.31557e-34	down	GWHBCHG00000007	25871856	25876376	-	TbA07G031550	--	K21484 benzoate/salicylate 1-O-methyltransferase [EC:2.1.1.273 2.1.1.274] | (RefSeq) S-adenosyl-L-methionine-dependent methyltransferases superfamily protein (A)	--	hypothetical protein LSAT_7X55041 [Lactuca sativa]	BSMT3_PETHY RecName: Full=S-adenosyl-L-methionine:benzoic acid/salicylic acid carboxyl methyltransferase 3 {ECO:0000303|Ref.1}; Short=PhBSMT3 {ECO:0000303|Ref.1}; EC=2.1.1.273 {ECO:0000250|UniProtKB:Q84UB5};	A0A2J6LAJ8_LACSA SubName: Full=Uncharacterized protein {ECO:0000313|EMBL:PLY84214.1};	At5g66430	GO:0046872,metal ion binding; GO:0008168,methyltransferase activity; GO:0080150,S-adenosyl-L-methionine:benzoic acid carboxyl methyl transferase activity; GO:0019438,aromatic compound biosynthetic process; GO:0032259,methylation; GO:0003674,molecular_function; GO:0005488,binding; GO:0043167,ion binding; GO:0043169,cation binding; GO:0003824,catalytic activity; GO:0016740,transferase activity; GO:…	PF03492.15:SAM dependent carboxyl methyltransferase	--	--	--
novel.16607	8.348	8.2425	7.8395	0.4577	0.5461	0.4437	182	195	173	10	12	10	-4.14705	3.04785e-36	3.64746e-34	down	GWHBCHG00000008	42355314	42356464	-	--	--	--	--	--	--	--	--	--	--	--	--	--
TbA06G088630	9.8358	8.7291	7.8416	1.9348	1.9436	2.0904	487	469	393	96	97	107	-2.21391	3.13709e-36	3.73549e-34	down	GWHBCHG00000006	17750643	17754830	+	TbA06G088630	--	K13416 brassinosteroid insensitive 1-associated receptor kinase 1 [EC:2.7.10.1 2.7.11.1] | (RefSeq) BAK1; BRI1-associated receptor kinase (A)	ko04016: MAPK signaling pathway - plant; ko04075: Plant hormone signal transduction; ko04626: Plant-pathogen interaction	hypothetical protein LSAT_3X61580 [Lactuca sativa]	PR5K_ARATH RecName: Full=PR5-like receptor kinase {ECO:0000303|PubMed:8637920}; EC=2.7.11.1 {ECO:0000269|PubMed:8637920}; Flags: Precursor;	A0A2J6LNT1_LACSA RecName: Full=Protein kinase domain-containing protein {ECO:0000259|PROSITE:PS50011};	At5g38280	GO:0016021,integral component of membrane; GO:0009506,plasmodesma; GO:0005524,ATP binding; GO:0004672,protein kinase activity; GO:0106310,protein serine kinase activity; GO:0106311,protein threonine kinase activity; GO:0004675,transmembrane receptor protein serine/threonine kinase activity; GO:0009620,response to fungus; GO:0000166,nucleotide binding; GO:0003674,molecular_function; GO:0005488,bin…	PF00069.25:Protein kinase domain	--	--	--
TbA04G064930	0.2971	0.3911	1.0901	10.7568	9.9363	9.2367	7	10	26	254	236	225	4.01898	3.97825e-36	4.71354e-34	up	GWHBCHG00000004	25896890	25898494	+	TbA04G064930	--	K20628 expansin | (RefSeq) EXPB3; expansin B3 (A)	--	hypothetical protein LSAT_9X59761 [Lactuca sativa]	EXPA8_ARATH RecName: Full=Expansin-A8; Short=AtEXPA8; AltName: Full=Alpha-expansin-8; Short=At-EXP8; Short=AtEx8; AltName: Full=Ath-ExpAlpha-1.11; Flags: Precursor;	A0A6S7Q2I3_LACSI RecName: Full=Expansin {ECO:0000256|RuleBase:RU365023};	At2g40610	GO:0005618,cell wall; GO:0005576,extracellular region; GO:0016020,membrane; GO:0009664,plant-type cell wall organization; GO:0006949,syncytium formation; GO:0008150,biological_process; GO:0009987,cellular process; GO:0016043,cellular component organization; GO:0045229,external encapsulating structure organization; GO:0071554,cell wall organization or biogenesis; GO:0071555,cell wall organization;…	PF01357.21:Pollen allergen	--	--	--
TbA03G036480	244.504	211.109	235.024	113.129	112.011	104.895	18011	16875	17524	8351	8317	7988	-1.13005	4.49636e-36	5.30103e-34	down	GWHBCHG00000003	79268244	79273697	-	TbA03G036480	--	K03696 ATP-dependent Clp protease ATP-binding subunit ClpC | (RefSeq) CLPC1; CLPC homologue 1 (A)	--	hypothetical protein LSAT_4X85180 [Lactuca sativa]	CLPD_ARATH RecName: Full=Chaperone protein ClpD, chloroplastic {ECO:0000303|PubMed:11299370}; EC=3.6.1.- {ECO:0000269|PubMed:21737456}; AltName: Full=ATP-dependent Clp protease ATP-binding subunit ClpD homolog; AltName: Full=Casein lytic proteinase D; AltName: Full=ERD1 protein; AltName: Full=Protein EARLY RESPONSIVE TO DEHYDRATION 1 {ECO:0000303|PubMed:10198079}; AltName: Full=Protein SENESCENCE…	A0A6S7MWP6_LACSI RecName: Full=Clp R domain-containing protein {ECO:0000259|PROSITE:PS51903};	At5g51070	GO:0009507,chloroplast; GO:0009941,chloroplast envelope; GO:0009570,chloroplast stroma; GO:0009536,plastid; GO:0005524,ATP binding; GO:0016887,ATPase activity; GO:0065003,protein-containing complex assembly; GO:0000166,nucleotide binding; GO:0003674,molecular_function; GO:0005488,binding; GO:0017076,purine nucleotide binding; GO:0030554,adenyl nucleotide binding; GO:0032553,ribonucleotide binding…	PF07724.14:AAA domain (Cdc48 subfamily)	--	--	--
TbA02G088930	0.5241	0.2601	0.4182	4.526	4.2597	4.3678	26	14	21	225	213	224	3.39833	5.19587e-36	6.09555e-34	up	GWHBCHG00000002	73628295	73631076	-	TbA02G088930	--	--	--	hypothetical protein LSAT_2X25400 [Lactuca sativa]	ICR3_ARATH RecName: Full=Interactor of constitutive active ROPs 3; AltName: Full=ROP-interactive partner 5;	A0A6S7M5S1_LACSI SubName: Full=Uncharacterized protein {ECO:0000313|EMBL:CAB4082786.1};	At5g60210	GO:0005886,plasma membrane; GO:0005575,cellular_component; GO:0016020,membrane; GO:0071944,cell periphery; GO:0110165,cellular anatomical entity	PF13851.6:Growth-arrest specific micro-tubule binding	--	--	--
TbA02G087580	0.5287	0.348	0.3731	6.934	7.6803	6.8311	14	10	10	184	205	187	4.03963	5.22188e-36	6.09603e-34	up	GWHBCHG00000002	72288721	72294360	+	TbA02G087580	--	K24028 salicylic acid 3-hydroxylase [EC:1.14.11.-] | (RefSeq) 2-oxoglutarate (2OG) and Fe(II)-dependent oxygenase superfamily protein (A)	--	hypothetical protein LSAT_2X19861 [Lactuca sativa]	SLC1_ORYSJ RecName: Full=Probable 2-oxoglutarate-dependent dioxygenase SLC1 {ECO:0000305}; EC=1.14.11.- {ECO:0000255|PROSITE-ProRule:PRU00805}; AltName: Full=2-oxoglutarate-dependent dioxygenase 4 {ECO:0000303|PubMed:25728912}; AltName: Full=Gibberellin 20 oxidase 7 {ECO:0000303|PubMed:26706069}; Short=OsGA20ox7 {ECO:0000303|PubMed:26706069}; AltName: Full=Protein SLENDER AND CRINKLY LEAF 1 {ECO:…	A0A6S7LF59_LACSI RecName: Full=Fe2OG dioxygenase domain-containing protein {ECO:0000259|PROSITE:PS51471};	At2g36690	GO:0005737,cytoplasm; GO:0005634,nucleus; GO:0051213,dioxygenase activity; GO:0046872,metal ion binding; GO:0007275,multicellular organism development; GO:0003674,molecular_function; GO:0003824,catalytic activity; GO:0016491,oxidoreductase activity; GO:0005488,binding; GO:0043167,ion binding; GO:0043169,cation binding; GO:0008150,biological_process; GO:0032501,multicellular organismal process; GO…	PF03171.20:2OG-Fe(II) oxygenase superfamily	--	--	--
TbA02G124760	231.093	204.812	205.029	89.3996	93.7012	85.7458	3423	3292	3074	1327	1399	1313	-1.32072	5.98045e-36	6.94753e-34	down	GWHBCHG00000002	102971866	102972747	-	TbA02G124760	--	--	--	hypothetical protein LSAT_2X113960 [Lactuca sativa]	--	A0A6S7MCB3_LACSI SubName: Full=Uncharacterized protein {ECO:0000313|EMBL:CAB4085377.1};	--	--	--	--	--	--
TbA08G019660	9.5066	8.2034	8.7108	24.0785	24.9462	22.2877	786	736	729	1995	2079	1905	1.36668	7.28037e-36	8.41661e-34	up	GWHBCHG00000008	16362701	16367895	-	TbA08G019660	--	--	--	hypothetical protein LSAT_1X46601 [Lactuca sativa]	UNC13_ARATH RecName: Full=Protein unc-13 homolog {ECO:0000305}; AltName: Full=Protein PROTON ATPASE TRANSLOCATION CONTROL 1 {ECO:0000303|PubMed:23896897};	A0A2J6JV14_LACSA SubName: Full=Uncharacterized protein {ECO:0000313|EMBL:PLY66647.1};	At2g25800	GO:0005737,cytoplasm; GO:0005886,plasma membrane; GO:0009506,plasmodesma; GO:0072659,protein localization to plasma membrane; GO:0010118,stomatal movement; GO:0008104,protein localization; GO:0008150,biological_process; GO:0009987,cellular process; GO:0033036,macromolecule localization; GO:0034613,cellular protein localization; GO:0051179,localization; GO:0051641,cellular localization; GO:0070727…	PF05664.11:Plant family of unknown function (DUF810)	--	--	--
TbA05G012350	147.346	94.4579	139.833	37.8069	40.5691	40.8311	3578	2489	3437	920	993	1025	-1.73483	8.33859e-36	9.59341e-34	down	GWHBCHG00000005	10463597	10464976	+	TbA05G012350	--	--	--	hypothetical protein LSAT_8X82500 [Lactuca sativa]	--	A0A6S7PNP1_LACSI RecName: Full=Methyltransf_11 domain-containing protein {ECO:0000259|Pfam:PF08241};	At2g41380	GO:0008168,methyltransferase activity; GO:0003674,molecular_function; GO:0003824,catalytic activity; GO:0016740,transferase activity; GO:0016741,transferase activity, transferring one-carbon groups	PF08241.12:Methyltransferase domain	--	--	--
TbA03G000630	1.5927	0.9497	1.5735	10.7517	11.8044	11.7363	34	22	34	230	254	259	3.00358	1.19829e-35	1.37198e-33	up	GWHBCHG00000003	108803630	108805246	+	TbA03G000630	--	K09775 uncharacterized protein | (RefSeq) Acid phosphatase/vanadium-dependent haloperoxidase-related protein (A)	--	hypothetical protein LSAT_4X2900 [Lactuca sativa]	--	A0A2J6LRG0_LACSA SubName: Full=Uncharacterized protein {ECO:0000313|EMBL:PLY89936.1};	At1g67600	GO:0016021,integral component of membrane; GO:0005575,cellular_component; GO:0016020,membrane; GO:0031224,intrinsic component of membrane; GO:0110165,cellular anatomical entity	PF02681.14:Divergent PAP2 family	--	--	--
TbA06G081300	19.2139	21.9145	20.4396	5.8887	5.6802	5.1646	547	677	589	168	163	152	-1.95128	1.42192e-35	1.62024e-33	down	GWHBCHG00000006	23672326	23675237	+	TbA06G081300	--	K08241 jasmonate O-methyltransferase [EC:2.1.1.141] | (RefSeq) JMT; jasmonic acid carboxyl methyltransferase (A)	ko00592: alpha-Linolenic acid metabolism; ko01110: Biosynthesis of secondary metabolites	hypothetical protein LSAT_3X77440 [Lactuca sativa]	BSMT3_PETHY RecName: Full=S-adenosyl-L-methionine:benzoic acid/salicylic acid carboxyl methyltransferase 3 {ECO:0000303|Ref.1}; Short=PhBSMT3 {ECO:0000303|Ref.1}; EC=2.1.1.273 {ECO:0000250|UniProtKB:Q84UB5};	A0A6S7MKW1_LACSI SubName: Full=Uncharacterized protein {ECO:0000313|EMBL:CAB4088424.1};	At1g19640	GO:0046872,metal ion binding; GO:0008168,methyltransferase activity; GO:0080150,S-adenosyl-L-methionine:benzoic acid carboxyl methyl transferase activity; GO:0019438,aromatic compound biosynthetic process; GO:0032259,methylation; GO:0003674,molecular_function; GO:0005488,binding; GO:0043167,ion binding; GO:0043169,cation binding; GO:0003824,catalytic activity; GO:0016740,transferase activity; GO:…	PF03492.15:SAM dependent carboxyl methyltransferase	--	--	--
TbA01G006950	39.8389	39.2636	40.0495	14.4454	16.4128	15.2677	1310	1401	1333	476	544	519	-1.43732	2.091e-35	2.37129e-33	down	GWHBCHG00000001	5406522	5409875	+	TbA01G006950	--	--	--	hypothetical protein LSAT_6X13280 [Lactuca sativa]	NDL2_ARATH RecName: Full=Protein NDL2 {ECO:0000305}; AltName: Full=Protein N-MYC DOWNREGULATED-LIKE 2 {ECO:0000303|PubMed:19948787};	A0A6S7NK21_LACSI SubName: Full=Uncharacterized protein {ECO:0000313|EMBL:CAB4101042.1};	At5g11790	GO:0005737,cytoplasm; GO:2000012,regulation of auxin polar transport; GO:0040008,regulation of growth; GO:0009737,response to abscisic acid; GO:0009409,response to cold; GO:0009753,response to jasmonic acid; GO:0006810,transport; GO:0008150,biological_process; GO:0009914,hormone transport; GO:0009926,auxin polar transport; GO:0010817,regulation of hormone levels; GO:0032879,regulation of localiza…	PF03096.14:Ndr family	--	--	--
TbA06G069870	23.8589	26.6651	19.3919	103.678	111.132	99.3548	141	171	116	614	662	607	2.09213	4.15811e-35	4.69315e-33	up	GWHBCHG00000006	33115405	33115716	-	TbA06G069870	--	K16222 Dof zinc finger protein DOF5.5 | (RefSeq) CDF1; cycling DOF factor 1 (A)	ko04712: Circadian rhythm - plant	DOF transcription factor 14, partial [Chrysanthemum x morifolium]	DOF24_ARATH RecName: Full=Dof zinc finger protein DOF2.4 {ECO:0000303|PubMed:12475498}; Short=AtDOF2.4 {ECO:0000303|PubMed:12475498}; AltName: Full=Protein PHLOEM EARLY DOF 1 {ECO:0000303|PubMed:30626969};	A0A2U1LR96_ARTAN SubName: Full=DOF transcription factor 14 {ECO:0000313|EMBL:PWA51522.1};	At2g37590	GO:0005634,nucleus; GO:0055044,symplast; GO:0003700,DNA-binding transcription factor activity; GO:0046872,metal ion binding; GO:0000976,transcription regulatory region sequence-specific DNA binding; GO:0006355,regulation of transcription, DNA-templated; GO:0090057,root radial pattern formation; GO:0003674,molecular_function; GO:0140110,transcription regulator activity; GO:0005488,binding; GO:0043…	PF02701.15:Dof domain, zinc finger	C2C2-Dof	TF	C2C2->C2C2-Dof
TbA05G116340	7.539	5.074	6.6949	1.1412	1.1345	0.8808	356	260	320	54	54	43	-2.67288	5.86545e-35	6.58894e-33	down	GWHBCHG00000005	93821254	93826338	-	TbA05G116340	--	K01322 prolyl oligopeptidase [EC:3.4.21.26] | (RefSeq) Prolyl oligopeptidase family protein (A)	--	hypothetical protein LSAT_8X28160 [Lactuca sativa]	--	A0A2J6L9H3_LACSA RecName: Full=Prolyl endopeptidase {ECO:0000256|RuleBase:RU368024}; EC=3.4.21.- {ECO:0000256|RuleBase:RU368024};	At1g20380	GO:0005829,cytosol; GO:0004175,endopeptidase activity; GO:0070012,oligopeptidase activity; GO:0004252,serine-type endopeptidase activity; GO:0003674,molecular_function; GO:0003824,catalytic activity; GO:0008233,peptidase activity; GO:0016787,hydrolase activity; GO:0140096,catalytic activity, acting on a protein; GO:0008236,serine-type peptidase activity; GO:0017171,serine hydrolase activity; GO:0…	PF02897.15:Prolyl oligopeptidase, N-terminal beta-propeller domain	--	--	--
novel.9102	9.2369	8.7074	9.3348	0.9302	1.219	1.3525	218	223	223	22	29	33	-3.02647	6.38934e-35	7.14376e-33	down	GWHBCHG00000004	48049761	48051006	+	--	--	--	--	hypothetical protein LSAT_8X10521 [Lactuca sativa]	--	A0A2J6LWN4_LACSA SubName: Full=Uncharacterized protein {ECO:0000313|EMBL:PLY91673.1};	--	GO:0051177,meiotic sister chromatid cohesion; GO:0007131,reciprocal meiotic recombination; GO:0000003,reproduction; GO:0000280,nuclear division; GO:0000819,sister chromatid segregation; GO:0006996,organelle organization; GO:0007049,cell cycle; GO:0007059,chromosome segregation; GO:0007062,sister chromatid cohesion; GO:0007135,meiosis II; GO:0008150,biological_process; GO:0009987,cellular process;…	--	--	--	--
TbA01G019090	4.7155	4.9069	5.7845	16.1755	16.5296	17.3143	240	271	298	825	848	911	1.63347	6.52225e-35	7.23028e-33	up	GWHBCHG00000001	15335299	15340763	-	TbA01G019090	--	K00789 S-adenosylmethionine synthetase [EC:2.5.1.6] | (RefSeq) MAT3; methionine adenosyltransferase 3 (A)	ko00270: Cysteine and methionine metabolism; ko00999: Biosynthesis of various plant secondary metabolites; ko01100: Metabolic pathways; ko01110: Biosynthesis of secondary metabolites; ko01230: Biosynthesis of amino acids; ko01240: Biosynthesis of cofactors	putative S-adenosylmethionine synthase 3 [Helianthus annuus]	METK1_TOBAC RecName: Full=S-adenosylmethionine synthase 1; Short=AdoMet synthase 1; EC=2.5.1.6 {ECO:0000250|UniProtKB:Q96551}; AltName: Full=Methionine adenosyltransferase 1; Short=MAT 1;	A0A251VJ46_HELAN RecName: Full=S-adenosylmethionine synthase {ECO:0000256|RuleBase:RU000541}; EC=2.5.1.6 {ECO:0000256|RuleBase:RU000541};	At2g36880	GO:0005829,cytosol; GO:0005524,ATP binding; GO:0046872,metal ion binding; GO:0004478,methionine adenosyltransferase activity; GO:0006730,one-carbon metabolic process; GO:0006556,S-adenosylmethionine biosynthetic process; GO:0000166,nucleotide binding; GO:0003674,molecular_function; GO:0005488,binding; GO:0017076,purine nucleotide binding; GO:0030554,adenyl nucleotide binding; GO:0032553,ribonucle…	PF02773.16:S-adenosylmethionine synthetase, C-terminal domain	--	--	--
novel.4894	4.9162	6.2548	6.633	24.1998	23.0761	24.097	134	185	183	661	634	679	1.93347	6.52745e-35	7.23028e-33	up	GWHBCHG00000002	93765529	93770377	-	--	--	K22771 flavonol-3-O-L-rhamnoside-7-O-glucosyltransferase [EC:2.4.1.-] | (RefSeq) UGT73C6; UDP-glucosyl transferase 73C6 (A)	ko00944: Flavone and flavonol biosynthesis	hypothetical protein LSAT_2X92340 [Lactuca sativa]	U90A1_ARATH RecName: Full=UDP-glycosyltransferase 90A1; EC=2.4.1.-;	A0A6S7MAC7_LACSI RecName: Full=Glycosyltransferase {ECO:0000256|RuleBase:RU362057}; EC=2.4.1.- {ECO:0000256|RuleBase:RU362057};	At2g16890	GO:0008194,UDP-glycosyltransferase activity; GO:0003674,molecular_function; GO:0003824,catalytic activity; GO:0016740,transferase activity; GO:0016757,transferase activity, transferring glycosyl groups	PF00201.18:UDP-glucoronosyl and UDP-glucosyl transferase	--	--	--
TbA05G009900	7.4193	6.6933	9.0658	0.8573	0.8135	0.7555	190	186	235	22	21	20	-3.31781	9.53917e-35	1.05174e-32	down	GWHBCHG00000005	8427623	8438198	-	TbA05G009900	--	K24028 salicylic acid 3-hydroxylase [EC:1.14.11.-] | (RefSeq) 2-oxoglutarate (2OG) and Fe(II)-dependent oxygenase superfamily protein (A)	--	hypothetical protein LSAT_3X121180 [Lactuca sativa]	ACCH1_ARATH RecName: Full=1-aminocyclopropane-1-carboxylate oxidase homolog 1;	A0A6S7MNK3_LACSI RecName: Full=Fe2OG dioxygenase domain-containing protein {ECO:0000259|PROSITE:PS51471};	At2g30840	GO:0046872,metal ion binding; GO:0016491,oxidoreductase activity; GO:0003674,molecular_function; GO:0005488,binding; GO:0043167,ion binding; GO:0043169,cation binding; GO:0003824,catalytic activity	PF03171.20:2OG-Fe(II) oxygenase superfamily	--	--	--
TbA01G010700	4.5908	3.9894	3.9387	14.3864	13.7033	14.374	228	215	198	716	686	738	1.69573	1.60926e-34	1.76611e-32	up	GWHBCHG00000001	8345473	8349741	-	TbA01G010700	--	K00423 L-ascorbate oxidase [EC:1.10.3.3] | (RefSeq) sks12; SKU5 similar 12 (A)	ko00053: Ascorbate and aldarate metabolism; ko01100: Metabolic pathways	hypothetical protein LSAT_6X2441 [Lactuca sativa]	SKU5_ARATH RecName: Full=Monocopper oxidase-like protein SKU5; AltName: Full=Skewed roots; Flags: Precursor;	A0A2J6LAG0_LACSA SubName: Full=Uncharacterized protein {ECO:0000313|EMBL:PLY84297.1};	At4g12420	GO:0031225,anchored component of membrane; GO:0046658,anchored component of plasma membrane; GO:0048046,apoplast; GO:0005618,cell wall; GO:0005829,cytosol; GO:0009505,plant-type cell wall; GO:0005886,plasma membrane; GO:0009506,plasmodesma; GO:0005774,vacuolar membrane; GO:0005507,copper ion binding; GO:0016491,oxidoreductase activity; GO:0009932,cell tip growth; GO:0003674,molecular_function; GO…	PF07732.15:Multicopper oxidase	--	--	--
TbA05G026610	8.1029	8.4782	8.2334	26.1207	23.3908	24.3149	421	478	433	1360	1225	1306	1.50377	1.62945e-34	1.78006e-32	up	GWHBCHG00000005	21830927	21837399	+	TbA05G026610	--	--	--	hypothetical protein LSAT_8X115201 [Lactuca sativa]	YSL7_ARATH RecName: Full=Probable metal-nicotianamine transporter YSL7; AltName: Full=Protein YELLOW STRIPE LIKE 7; Short=AtYSL7;	A0A2J6L5K5_LACSA SubName: Full=Uncharacterized protein {ECO:0000313|EMBL:PLY82606.1};	At1g65730	GO:0016021,integral component of membrane; GO:0016020,membrane; GO:0005886,plasma membrane; GO:0055085,transmembrane transport; GO:0006810,transport; GO:0008150,biological_process; GO:0009987,cellular process; GO:0051179,localization; GO:0051234,establishment of localization; GO:0005575,cellular_component; GO:0031224,intrinsic component of membrane; GO:0110165,cellular anatomical entity; GO:00719…	PF03169.15:OPT oligopeptide transporter protein	--	--	--
TbA05G107960	9.9451	9.6646	9.8008	3.5909	2.9098	2.9802	807	851	805	292	238	250	-1.70096	2.15398e-34	2.34233e-32	down	GWHBCHG00000005	87246565	87252443	-	TbA05G107960	--	K16226 disease resistance protein RPS4 | (RefSeq) RPS4; Disease resistance protein (TIR-NBS-LRR class) family (A)	ko04626: Plant-pathogen interaction	hypothetical protein LSAT_8X48680 [Lactuca sativa]	TMVRN_NICGU RecName: Full=TMV resistance protein N; EC=3.2.2.6 {ECO:0000255|PROSITE-ProRule:PRU00204};	A0A2J6LRD8_LACSA RecName: Full=TIR domain-containing protein {ECO:0000259|PROSITE:PS50104};	At5g17680	GO:0005737,cytoplasm; GO:0043531,ADP binding; GO:0005524,ATP binding; GO:0050135,NAD(P)+ nucleosidase activity; GO:0061809,NAD+ nucleotidase, cyclic ADP-ribose generating; GO:0009626,plant-type hypersensitive response; GO:0007165,signal transduction; GO:0000166,nucleotide binding; GO:0003674,molecular_function; GO:0005488,binding; GO:0017076,purine nucleotide binding; GO:0030554,adenyl nucleotide…	PF01582.20:TIR domain	--	--	--
novel.15556	10.7616	6.1624	10.6126	1.0505	1.7407	1.3955	552	343	551	54	90	74	-2.77065	3.70122e-34	4.00657e-32	down	GWHBCHG00000008	1490968	1493755	-	--	--	--	--	putative RNA-directed DNA polymerase, eukaryota, Reverse transcriptase zinc-binding domain protein [Helianthus annuus]	--	A0A2U1LES5_ARTAN SubName: Full=RNA-directed DNA polymerase, eukaryota {ECO:0000313|EMBL:PWA47507.1};	--	GO:0003964,RNA-directed DNA polymerase activity; GO:0003674,molecular_function; GO:0003824,catalytic activity; GO:0016740,transferase activity; GO:0016772,transferase activity, transferring phosphorus-containing groups; GO:0016779,nucleotidyltransferase activity; GO:0034061,DNA polymerase activity; GO:0140097,catalytic activity, acting on DNA	--	--	--	--
TbA08G007680	22.1495	23.1112	23.249	9.062	8.7025	9.3038	1361	1541	1446	558	539	591	-1.40825	6.14377e-34	6.62054e-32	down	GWHBCHG00000008	6804157	6808078	-	TbA08G007680	--	--	--	hypothetical protein LSAT_1X20661 [Lactuca sativa]	PLP2_ARATH RecName: Full=Patatin-like protein 2; Short=AtPLP2; EC=3.1.1.-; AltName: Full=Patatin-related phospholipase A IIalpha; Short=pPLAIIa; AltName: Full=Phospholipase A IIA; Short=AtPLAIIA;	A0A6S7L572_LACSI RecName: Full=Patatin {ECO:0000256|RuleBase:RU361262}; EC=3.1.1.- {ECO:0000256|RuleBase:RU361262};	At2g26560	GO:0005737,cytoplasm; GO:0016020,membrane; GO:0005777,peroxisome; GO:0047372,acylglycerol lipase activity; GO:0042802,identical protein binding; GO:0016298,lipase activity; GO:0004620,phospholipase activity; GO:0071456,cellular response to hypoxia; GO:0051607,defense response to virus; GO:0016042,lipid catabolic process; GO:0006629,lipid metabolic process; GO:0031408,oxylipin biosynthetic process…	PF01734.22:Patatin-like phospholipase	--	--	--
TbA01G150580	63.1454	71.0225	67.9647	27.21	23.901	23.9837	2068	2524	2253	893	789	812	-1.49915	6.17208e-34	6.62109e-32	down	GWHBCHG00000001	121653019	121655710	+	TbA01G150580	--	K13068 sinapate 1-glucosyltransferase [EC:2.4.1.120] | (RefSeq) UGT84A2; UDP-Glycosyltransferase superfamily protein (A)	ko00940: Phenylpropanoid biosynthesis; ko01110: Biosynthesis of secondary metabolites	hypothetical protein LSAT_2X88720 [Lactuca sativa]	U83A1_ARATH RecName: Full=UDP-glycosyltransferase 83A1; EC=2.4.1.-;	A0A2J6KTS7_LACSA SubName: Full=Uncharacterized protein {ECO:0000313|EMBL:PLY78455.1};	At3g02100	GO:0043231,intracellular membrane-bounded organelle; GO:0008194,UDP-glycosyltransferase activity; GO:0003674,molecular_function; GO:0003824,catalytic activity; GO:0016740,transferase activity; GO:0016757,transferase activity, transferring glycosyl groups; GO:0005575,cellular_component; GO:0005622,intracellular anatomical structure; GO:0043226,organelle; GO:0043227,membrane-bounded organelle; GO:0…	PF00201.18:UDP-glucoronosyl and UDP-glucosyl transferase	--	--	--
TbA03G033450	44.1851	46.0562	40.8067	16.3924	14.0989	14.8185	1396	1579	1305	519	449	484	-1.60338	1.11636e-33	1.1922e-31	down	GWHBCHG00000003	82257650	82260135	+	TbA03G033450	--	K11868 indoleacetaldoxime dehydratase [EC:4.8.1.3] | (RefSeq) CYP71A12; cytochrome P450 family 71 polypeptide (A)	ko00380: Tryptophan metabolism; ko01100: Metabolic pathways	hypothetical protein LSAT_4X78521 [Lactuca sativa]	C7317_PRUMU RecName: Full=Cytochrome P450 736A117 {ECO:0000303|PubMed:25015725}; EC=1.14.-.- {ECO:0000305};	A0A6S7N3R4_LACSI SubName: Full=Uncharacterized protein {ECO:0000313|EMBL:CAB4092369.1};	At2g30750	GO:0016021,integral component of membrane; GO:0020037,heme binding; GO:0005506,iron ion binding; GO:0004497,monooxygenase activity; GO:0016705,oxidoreductase activity, acting on paired donors, with incorporation or reduction of molecular oxygen; GO:0003674,molecular_function; GO:0005488,binding; GO:0046906,tetrapyrrole binding; GO:0097159,organic cyclic compound binding; GO:1901363,heterocyclic c…	PF00067.22:Cytochrome P450	--	--	--
TbA02G123830	6.2739	5.6587	5.9345	25.3758	25.3604	26.0831	94	92	90	381	383	404	2.03832	1.27049e-33	1.35074e-31	up	GWHBCHG00000002	102023194	102026110	+	TbA02G123830	--	--	--	hypothetical protein LSAT_8X20201 [Lactuca sativa]	GATA8_ARATH RecName: Full=GATA transcription factor 8;	A0A6S7PA41_LACSI RecName: Full=GATA-type domain-containing protein {ECO:0000259|PROSITE:PS50114};	At3g54810	GO:0005634,nucleus; GO:0003700,DNA-binding transcription factor activity; GO:0000976,transcription regulatory region sequence-specific DNA binding; GO:0008270,zinc ion binding; GO:0030154,cell differentiation; GO:0007623,circadian rhythm; GO:0045893,positive regulation of transcription, DNA-templated; GO:0009845,seed germination; GO:0003674,molecular_function; GO:0140110,transcription regulator a…	--	--	--	--
novel.9748	21.6144	17.6784	18.6389	50.0727	52.0878	53.7269	818	726	714	1899	1987	2102	1.36319	1.35453e-33	1.43369e-31	up	GWHBCHG00000004	75106808	75118447	+	--	--	K00430 peroxidase [EC:1.11.1.7] | (RefSeq) Peroxidase superfamily protein (A)	ko00940: Phenylpropanoid biosynthesis; ko01100: Metabolic pathways; ko01110: Biosynthesis of secondary metabolites	hypothetical protein LSAT_9X84700 [Lactuca sativa]	PERN1_TOBAC RecName: Full=Peroxidase N1; EC=1.11.1.7; AltName: Full=Peroxidase B2; AltName: Full=Peroxidase B3; Flags: Precursor;	A0A6S7PK64_LACSI RecName: Full=Peroxidase {ECO:0000256|ARBA:ARBA00012313, ECO:0000256|RuleBase:RU362060}; EC=1.11.1.7 {ECO:0000256|ARBA:ARBA00012313, ECO:0000256|RuleBase:RU362060};	At5g39580	GO:0005576,extracellular region; GO:0009505,plant-type cell wall; GO:0009506,plasmodesma; GO:0020037,heme binding; GO:0046872,metal ion binding; GO:0004601,peroxidase activity; GO:0042744,hydrogen peroxide catabolic process; GO:0006979,response to oxidative stress; GO:0003674,molecular_function; GO:0005488,binding; GO:0046906,tetrapyrrole binding; GO:0097159,organic cyclic compound binding; GO:19…	PF00141.23:Peroxidase	--	--	--
TbA04G089620	44.9776	46.0935	45.4902	110.268	117.931	116.64	1053	1171	1078	2587	2783	2823	1.2673	2.13175e-33	2.24635e-31	up	GWHBCHG00000004	5303311	5306014	+	TbA04G089620	--	K01166 ribonuclease T2 [EC:4.6.1.19] | (RefSeq) RNS2; ribonuclease 2 (A)	--	hypothetical protein LSAT_9X17140 [Lactuca sativa]	RNS2_ARATH RecName: Full=Ribonuclease 2; EC=4.6.1.19; Flags: Precursor;	A0A2J6LWM5_LACSA SubName: Full=Uncharacterized protein {ECO:0000313|EMBL:PLY91731.1};	At2g39780	GO:0005783,endoplasmic reticulum; GO:0010168,ER body; GO:0005576,extracellular region; GO:0005773,vacuole; GO:0004521,endoribonuclease activity; GO:0016829,lyase activity; GO:0033897,ribonuclease T2 activity; GO:0003723,RNA binding; GO:0010507,negative regulation of autophagy; GO:0006401,RNA catabolic process; GO:0016075,rRNA catabolic process; GO:0003674,molecular_function; GO:0003824,catalytic …	PF00445.18:Ribonuclease T2 family	--	--	--
novel.5564	176.673	131.329	200.487	55.9461	64.372	59.8327	5187	4184	5958	1646	1905	1816	-1.55408	3.03077e-33	3.17963e-31	down	GWHBCHG00000003	2742585	2745278	-	--	--	K21484 benzoate/salicylate 1-O-methyltransferase [EC:2.1.1.273 2.1.1.274] | (RefSeq) S-adenosyl-L-methionine-dependent methyltransferases superfamily protein (A)	--	hypothetical protein LSAT_7X10721 [Lactuca sativa]	MTR2_THECC RecName: Full=Probable methyltransferase TCM_000331 {ECO:0000305}; EC=2.1.1.- {ECO:0000305};	A0A6S7P2H8_LACSI SubName: Full=Uncharacterized protein {ECO:0000313|EMBL:CAB4104253.1};	At5g66430	GO:0046872,metal ion binding; GO:0008757,S-adenosylmethionine-dependent methyltransferase activity; GO:0032259,methylation; GO:0003674,molecular_function; GO:0005488,binding; GO:0043167,ion binding; GO:0043169,cation binding; GO:0003824,catalytic activity; GO:0008168,methyltransferase activity; GO:0016740,transferase activity; GO:0016741,transferase activity, transferring one-carbon groups; GO:00…	PF03492.15:SAM dependent carboxyl methyltransferase	--	--	--
TbA06G084440	40.8013	53.0259	41.5949	14.132	11.3916	12.1192	1599	2255	1650	555	450	491	-1.92356	3.08722e-33	3.22466e-31	down	GWHBCHG00000006	20965072	20967237	+	TbA06G084440	--	K23618 acyl-activating enzyme 11/12 [EC:6.2.1.2 6.2.1.-] | (RefSeq) AAE12; acyl activating enzyme 12 (A)	--	hypothetical protein LSAT_3X67580 [Lactuca sativa]	CNL_PETHY RecName: Full=Trans-cinnamate:CoA ligase, peroxisomal {ECO:0000305}; Short=Cinnamic acid:CoA ligase {ECO:0000303|PubMed:22649270}; Short=Ph-CNL {ECO:0000303|PubMed:22649270}; Short=PhCNL {ECO:0000303|PubMed:22649270}; EC=6.2.1.- {ECO:0000269|PubMed:22649270, ECO:0000269|PubMed:22771854}; AltName: Full=(E)-caffeate:CoA ligase CNL {ECO:0000305}; EC=6.2.1.- {ECO:0000269|PubMed:22649270}; A…	A0A2J6M0D0_LACSA RecName: Full=4-coumarate--CoA ligase {ECO:0000256|ARBA:ARBA00012959}; EC=6.2.1.12 {ECO:0000256|ARBA:ARBA00012959};	At1g65890	GO:0005777,peroxisome; GO:0106286,(E)-caffeate-CoA ligase activity; GO:0016207,4-coumarate-CoA ligase activity; GO:0005524,ATP binding; GO:0016405,CoA-ligase activity; GO:0106290,trans-cinnamate-CoA ligase activity; GO:0009800,cinnamic acid biosynthetic process; GO:0009803,cinnamic acid metabolic process; GO:0007623,circadian rhythm; GO:0010597,green leaf volatile biosynthetic process; GO:0009698…	PF00501.28:AMP-binding enzyme	--	--	--
TbA05G023100	11.5408	15.2067	15.7523	1.8689	1.155	2.2523	228	326	315	37	23	46	-3.07786	3.62619e-33	3.77108e-31	down	GWHBCHG00000005	18904541	18906428	+	TbA05G023100	--	--	--	hypothetical protein LSAT_8X103180 [Lactuca sativa]	SRC2_ARATH RecName: Full=Protein SRC2 homolog {ECO:0000305}; Short=AtSRC2 {ECO:0000303|PubMed:16227454};	A0A2J6KMX3_LACSA RecName: Full=C2 domain-containing protein {ECO:0000259|SMART:SM00239};	At1g09070	GO:0005783,endoplasmic reticulum; GO:0005789,endoplasmic reticulum membrane; GO:0005576,extracellular region; GO:0016021,integral component of membrane; GO:0005886,plasma membrane; GO:0000326,protein storage vacuole; GO:0032586,protein storage vacuole membrane; GO:0071456,cellular response to hypoxia; GO:0006623,protein targeting to vacuole; GO:0001666,response to hypoxia; GO:0006950,response to …	PF00168.30:C2 domain	--	--	--
TbA08G095840	1.2154	1.3651	0.788	8.7553	9.4579	9.8096	32	39	21	231	251	267	2.97917	4.32081e-33	4.47392e-31	up	GWHBCHG00000008	75557288	75559712	-	TbA08G095840	--	K08235 xyloglucan:xyloglucosyl transferase [EC:2.4.1.207] | (RefSeq) XTH8; xyloglucan endotransglucosylase/hydrolase 8 (A)	--	hypothetical protein LSAT_1X127501 [Lactuca sativa]	XTH8_ARATH RecName: Full=Probable xyloglucan endotransglucosylase/hydrolase protein 8; Short=At-XTH8; Short=XTH-8; EC=2.4.1.207; Flags: Precursor;	A0A2U1NPZ8_ARTAN RecName: Full=Xyloglucan endotransglucosylase/hydrolase {ECO:0000256|RuleBase:RU361120}; EC=2.4.1.207 {ECO:0000256|RuleBase:RU361120};	At5g65730	GO:0048046,apoplast; GO:0005618,cell wall; GO:0004553,hydrolase activity, hydrolyzing O-glycosyl compounds; GO:0016762,xyloglucan:xyloglucosyl transferase activity; GO:0042546,cell wall biogenesis; GO:0071555,cell wall organization; GO:0010411,xyloglucan metabolic process; GO:0003674,molecular_function; GO:0003824,catalytic activity; GO:0016787,hydrolase activity; GO:0016798,hydrolase activity, a…	PF00722.21:Glycosyl hydrolases family 16	--	--	--
TbA03G029490	193.842	150.198	195.918	80.8098	80.439	80.2021	11540	9703	11806	4821	4827	4936	-1.22136	4.41834e-33	4.55509e-31	down	GWHBCHG00000003	85463379	85467279	-	TbA03G029490	--	--	--	hypothetical protein LSAT_4X70901 [Lactuca sativa]	NLP2_ARATH RecName: Full=Protein NLP2; Short=AtNLP2; AltName: Full=NIN-like protein 2; AltName: Full=Nodule inception protein-like protein 2;	A0A6S7MUY6_LACSI SubName: Full=Uncharacterized protein {ECO:0000313|EMBL:CAB4092103.1};	At1g76350	GO:0005634,nucleus; GO:0003677,DNA binding; GO:0003700,DNA-binding transcription factor activity; GO:0006355,regulation of transcription, DNA-templated; GO:0003674,molecular_function; GO:0003676,nucleic acid binding; GO:0005488,binding; GO:0097159,organic cyclic compound binding; GO:1901363,heterocyclic compound binding; GO:0140110,transcription regulator activity; GO:0006139,nucleobase-containin…	PF02042.15:RWP-RK domain	RWP-RK	TF	RWP-RK
TbA01G040910	129.405	101.644	89.5535	31.0857	32.5218	28.9068	1429	1218	1001	344	362	330	-1.86124	4.72157e-33	4.84674e-31	down	GWHBCHG00000001	32685151	32687648	-	TbA01G040910	--	K00454 lipoxygenase [EC:1.13.11.12] | (RefSeq) LOX2; lipoxygenase 2 (A)	ko00591: Linoleic acid metabolism; ko00592: alpha-Linolenic acid metabolism; ko01100: Metabolic pathways; ko01110: Biosynthesis of secondary metabolites	linoleate 13S-lipoxygenase 2-1, chloroplastic-like [Helianthus annuus]	LOX2_TANCI RecName: Full=Lipoxygenase 2, chloroplastic {ECO:0000303|PubMed:23893337}; Short=TcLOX2 {ECO:0000303|PubMed:23893337}; EC=1.13.11.- {ECO:0000255|PROSITE-ProRule:PRU00726}; Flags: Precursor;	A0A6S7NK13_LACSI RecName: Full=Lipoxygenase {ECO:0000256|RuleBase:RU003975}; EC=1.13.11.- {ECO:0000256|RuleBase:RU003975};	At3g45140	GO:0009507,chloroplast; GO:0046872,metal ion binding; GO:0016702,oxidoreductase activity, acting on single donors with incorporation of molecular oxygen, incorporation of two atoms of oxygen; GO:0006633,fatty acid biosynthetic process; GO:0031408,oxylipin biosynthetic process; GO:0003674,molecular_function; GO:0005488,binding; GO:0043167,ion binding; GO:0043169,cation binding; GO:0003824,catalyti…	PF01477.23:PLAT/LH2 domain	--	--	--
TbA05G027380	37.6088	34.3965	37.8563	7.7892	6.3358	6.4522	265	263	270	55	45	47	-2.48237	4.97486e-33	5.08482e-31	down	GWHBCHG00000005	22379946	22380317	-	TbA05G027380	--	--	--	--	--	A0A6S7MLS3_LACSI SubName: Full=Uncharacterized protein {ECO:0000313|EMBL:CAB4088927.1};	--	--	--	--	--	--
TbA06G105300	1.2101	1.5962	1.3831	6.2865	6.7089	5.6462	102	146	118	531	570	492	2.07877	5.13461e-33	5.22567e-31	up	GWHBCHG00000006	4646421	4653084	-	TbA06G105300	--	--	--	hypothetical protein LSAT_3X16641 [Lactuca sativa]	ALMTE_ARATH RecName: Full=Aluminum-activated malate transporter 14; Short=AtALMT14;	A0A2J6LPE1_LACSA SubName: Full=Uncharacterized protein {ECO:0000313|EMBL:PLY89192.1};	At5g46610	GO:0016021,integral component of membrane; GO:0009705,plant-type vacuole membrane; GO:0015743,malate transport; GO:0006810,transport; GO:0006811,ion transport; GO:0006820,anion transport; GO:0006835,dicarboxylic acid transport; GO:0008150,biological_process; GO:0015711,organic anion transport; GO:0015740,C4-dicarboxylate transport; GO:0015849,organic acid transport; GO:0046942,carboxylic acid tra…	PF11744.8:Aluminium activated malate transporter	--	--	--
TbA08G094120	20.5321	13.6923	17.0864	4.0651	5.4487	4.0637	1129	817	951	224	302	231	-1.97888	6.37548e-33	6.46094e-31	down	GWHBCHG00000008	74092874	74098648	+	TbA08G094120	--	K17982 geranyllinalool synthase [EC:4.2.3.144] | (RefSeq) TPS04; terpene synthase 04 (A)	ko00904: Diterpenoid biosynthesis; ko01110: Biosynthesis of secondary metabolites	hypothetical protein LSAT_1X127360 [Lactuca sativa]	LIS_CLABR RecName: Full=S-linalool synthase; EC=4.2.3.25;	A0A6S7LHH2_LACSI SubName: Full=Uncharacterized protein {ECO:0000313|EMBL:CAB4082012.1};	At1g61120	GO:0000287,magnesium ion binding; GO:0034007,S-linalool synthase activity; GO:0010333,terpene synthase activity; GO:0003674,molecular_function; GO:0005488,binding; GO:0043167,ion binding; GO:0043169,cation binding; GO:0046872,metal ion binding; GO:0003824,catalytic activity; GO:0016829,lyase activity; GO:0016835,carbon-oxygen lyase activity; GO:0016838,carbon-oxygen lyase activity, acting on phos…	PF03936.16:Terpene synthase family, metal binding domain	--	--	--
TbA02G103860	394.364	327.728	382.369	178.461	185.847	182.61	15231	13735	14948	6907	7235	7291	-1.07728	7.09819e-33	7.16286e-31	down	GWHBCHG00000002	85636276	85641662	-	TbA02G103860	--	K15639 PHYB activation tagged suppressor 1 [EC:1.14.-.-] | (RefSeq) BAS1; Cytochrome P450 superfamily protein (A)	ko00905: Brassinosteroid biosynthesis; ko01110: Biosynthesis of secondary metabolites	hypothetical protein LSAT_2X71501 [Lactuca sativa]	C7A29_PANGI RecName: Full=Cytochrome P450 CYP72A219; EC=1.14.-.-; AltName: Full=Cytochrome P450 CYP72A129;	A0A2J6L5W2_LACSA SubName: Full=Uncharacterized protein {ECO:0000313|EMBL:PLY82715.1};	At3g14690	GO:0016021,integral component of membrane; GO:0020037,heme binding; GO:0005506,iron ion binding; GO:0004497,monooxygenase activity; GO:0016705,oxidoreductase activity, acting on paired donors, with incorporation or reduction of molecular oxygen; GO:0003674,molecular_function; GO:0005488,binding; GO:0046906,tetrapyrrole binding; GO:0097159,organic cyclic compound binding; GO:1901363,heterocyclic c…	PF00067.22:Cytochrome P450	--	--	--
TbA04G013540	14.7858	18.4163	13.1341	61.655	57.449	61.4143	347	469	312	1450	1359	1490	1.88429	7.9927e-33	8.03148e-31	up	GWHBCHG00000004	67196313	67197620	+	TbA04G013540	--	--	--	hypothetical protein LSAT_7X84461 [Lactuca sativa]	--	A0A2J6LVZ3_LACSA SubName: Full=Uncharacterized protein {ECO:0000313|EMBL:PLY91507.1};	At1g10020	--	PF06219.12:Protein of unknown function (DUF1005)	--	--	--
novel.8169	2320.04	2768.38	2304.95	870.195	898.877	957.602	26323	34084	26471	9894	10280	11232	-1.5136	8.77935e-33	8.78488e-31	down	GWHBCHG00000004	8432625	8433455	+	--	--	--	--	hypothetical protein LSAT_9X23460 [Lactuca sativa]	MT1B_VICFA RecName: Full=Metallothionein-like protein 1B; Short=MT-1B;	A0A2J6M0I1_LACSA SubName: Full=Uncharacterized protein {ECO:0000313|EMBL:PLY93059.1};	--	GO:0046872,metal ion binding; GO:0003674,molecular_function; GO:0005488,binding; GO:0043167,ion binding; GO:0043169,cation binding	--	--	--	--
TbA03G042720	661.08	632.686	650.756	315.571	303.534	327.98	17493	18167	17430	8368	8096	8972	-1.10498	9.26069e-33	9.22775e-31	down	GWHBCHG00000003	73909104	73910607	-	TbA03G042720	--	--	--	hypothetical protein LSAT_4X97640 [Lactuca sativa]	Y3136_ARATH RecName: Full=Clavaminate synthase-like protein At3g21360; EC=1.-.-.-;	A0A6S7LBT1_LACSI RecName: Full=TauD domain-containing protein {ECO:0000259|Pfam:PF02668};	At3g21360	GO:0005829,cytosol; GO:0005634,nucleus; GO:0046872,metal ion binding; GO:0016491,oxidoreductase activity; GO:0003674,molecular_function; GO:0005488,binding; GO:0043167,ion binding; GO:0043169,cation binding; GO:0003824,catalytic activity; GO:0005575,cellular_component; GO:0005622,intracellular anatomical structure; GO:0005737,cytoplasm; GO:0110165,cellular anatomical entity; GO:0043226,organelle;…	PF02668.16:Taurine catabolism dioxygenase TauD, TfdA family	--	--	--
TbA08G027160	3.4367	2.7979	2.2913	11.8453	12.2155	12.2573	163	144	110	563	584	601	2.02222	9.35304e-33	9.28095e-31	up	GWHBCHG00000008	22479972	22483371	+	TbA08G027160	--	K10144 RING finger and CHY zinc finger domain-containing protein 1 [EC:2.3.2.27] | (RefSeq) CHY-type/CTCHY-type/RING-type Zinc finger protein (A)	ko04120: Ubiquitin mediated proteolysis	E3 ubiquitin-protein ligase RZFP34 [Helianthus annuus]	ZFP34_ARATH RecName: Full=E3 ubiquitin-protein ligase RZFP34 {ECO:0000305}; EC=2.3.2.27 {ECO:0000269|PubMed:26508764}; AltName: Full=CHY zinc-finger and RING protein 1 {ECO:0000303|PubMed:26508764}; AltName: Full=RING zinc-finger protein 34 {ECO:0000305}; AltName: Full=RZFP34 protein homolog {ECO:0000303|PubMed:25002225}; Short=AtRZPF34 {ECO:0000303|PubMed:25002225};	A0A6S7LM10_LACSI SubName: Full=Uncharacterized protein {ECO:0000313|EMBL:CAB4080325.1};	At5g22920	GO:0005783,endoplasmic reticulum; GO:0005634,nucleus; GO:0061630,ubiquitin protein ligase activity; GO:0008270,zinc ion binding; GO:0016567,protein ubiquitination; GO:1902456,regulation of stomatal opening; GO:0006511,ubiquitin-dependent protein catabolic process; GO:0003674,molecular_function; GO:0003824,catalytic activity; GO:0004842,ubiquitin-protein transferase activity; GO:0016740,transferas…	PF14599.6:Zinc-ribbon	--	--	--
TbA06G102660	9.7994	10.1594	8.0273	33.4515	34.6744	32.5844	240	270	199	821	856	825	1.77423	1.06921e-32	1.05656e-30	up	GWHBCHG00000006	6851873	6853322	-	TbA06G102660	--	--	--	hypothetical protein LSAT_3X24501 [Lactuca sativa]	NHL13_ARATH RecName: Full=NDR1/HIN1-like protein 13 {ECO:0000303|PubMed:26206852};	A0A2J6L306_LACSA RecName: Full=LEA_2 domain-containing protein {ECO:0000259|Pfam:PF03168};	At1g17620	GO:0016021,integral component of membrane; GO:0005886,plasma membrane; GO:0009506,plasmodesma; GO:0042742,defense response to bacterium; GO:0006950,response to stress; GO:0006952,defense response; GO:0008150,biological_process; GO:0009605,response to external stimulus; GO:0009607,response to biotic stimulus; GO:0009617,response to bacterium; GO:0043207,response to external biotic stimulus; GO:004…	PF03168.13:Late embryogenesis abundant protein	--	--	--
TbA02G032540	16.2199	17.6437	17.9724	2.9833	2.6504	3.6917	255	301	286	47	42	60	-2.54201	1.33052e-32	1.30935e-30	down	GWHBCHG00000002	26937505	26938440	-	TbA02G032540	--	--	--	polyphenol oxidase precursor (chloroplast) (chloroplast) [Taraxacum officinale]	PPO2_IPOBA RecName: Full=Polyphenol oxidase II, chloroplastic; Short=PPO-II; EC=1.10.3.1; AltName: Full=Catechol oxidase II; Flags: Precursor;	U6C8D7_TAROF SubName: Full=Polyphenol oxidase {ECO:0000313|EMBL:CCE45701.1}; EC=1.10.3.2 {ECO:0000313|EMBL:CCE45701.1};	--	GO:0009543,chloroplast thylakoid lumen; GO:0004097,catechol oxidase activity; GO:0046872,metal ion binding; GO:0046148,pigment biosynthetic process; GO:0003674,molecular_function; GO:0003824,catalytic activity; GO:0016491,oxidoreductase activity; GO:0016679,oxidoreductase activity, acting on diphenols and related substances as donors; GO:0016682,oxidoreductase activity, acting on diphenols and re…	PF12143.8:Protein of unknown function (DUF_B2219)	--	--	--
TbA05G025330	83.4064	84.5342	80.7869	31.2313	34.4993	34.1477	1583	1741	1552	594	660	670	-1.38595	1.85452e-32	1.81751e-30	down	GWHBCHG00000005	20858108	20859328	-	TbA05G025330	--	--	--	hypothetical protein LSAT_8X110560 [Lactuca sativa]	LOR15_ARATH RecName: Full=Protein LURP-one-related 15;	A0A6S7Q2C1_LACSI SubName: Full=Uncharacterized protein {ECO:0000313|EMBL:CAB4110821.1};	At5g01750	GO:0005829,cytosol; GO:0005886,plasma membrane; GO:0019904,protein domain specific binding; GO:0003674,molecular_function; GO:0005488,binding; GO:0005515,protein binding; GO:0005575,cellular_component; GO:0005622,intracellular anatomical structure; GO:0005737,cytoplasm; GO:0110165,cellular anatomical entity; GO:0016020,membrane; GO:0071944,cell periphery	PF04525.12:LURP-one-related	--	--	--
TbA04G081800	217.398	181.423	229.567	93.5715	94.8779	100.172	5242	4747	5603	2261	2306	2497	-1.18394	2.39004e-32	2.33274e-30	down	GWHBCHG00000004	11819901	11821252	+	TbA04G081800	--	--	--	hypothetical protein LSAT_9X33161 [Lactuca sativa]	--	A0A2J6KD81_LACSA SubName: Full=Uncharacterized protein {ECO:0000313|EMBL:PLY73029.1};	At3g54040	--	PF06521.11:PAR1 protein	--	--	--
novel.16203	20.1561	13.1216	16.442	0.9226	1.4676	0.4472	218	154	180	10	16	5	-4.196	2.44938e-32	2.38089e-30	down	GWHBCHG00000008	21136747	21137317	.	--	--	--	--	--	--	--	--	--	--	--	--	--
novel.4363	12.4131	11.0866	10.6953	4.5649	4.5545	4.3384	1525	1478	1330	562	564	551	-1.41328	2.59751e-32	2.51462e-30	down	GWHBCHG00000002	75346975	75371722	+	--	--	K13436 pto-interacting protein 1 [EC:2.7.11.1] | (RefSeq) Protein kinase superfamily protein (A)	ko04626: Plant-pathogen interaction	hypothetical protein LSAT_2X36780 [Lactuca sativa]	WAKLB_ARATH RecName: Full=Wall-associated receptor kinase-like 2; EC=2.7.11.-; Flags: Precursor;	A0A6S7LAL8_LACSI RecName: Full=Protein kinase domain-containing protein {ECO:0000259|PROSITE:PS50011};	At1g16130	GO:0016021,integral component of membrane; GO:0009505,plant-type cell wall; GO:0005886,plasma membrane; GO:0005524,ATP binding; GO:0005509,calcium ion binding; GO:0030247,polysaccharide binding; GO:0106310,protein serine kinase activity; GO:0004674,protein serine/threonine kinase activity; GO:0106311,protein threonine kinase activity; GO:0007166,cell surface receptor signaling pathway; GO:0046777…	PF00069.25:Protein kinase domain	--	--	--
TbA03G125600	3.9078	3.46	2.8388	14.6809	16.7619	16.084	102	98	75	384	441	434	2.1495	2.62681e-32	2.53269e-30	up	GWHBCHG00000003	6952050	6953532	+	TbA03G125600	--	K20858 calcium uniporter protein, mitochondrial | (RefSeq) calcium uniporter (DUF607) (A)	--	hypothetical protein LSAT_4X175720 [Lactuca sativa]	MCU2_ARATH RecName: Full=Calcium uniporter protein 2, mitochondrial; Flags: Precursor;	A0A2J6M9U9_LACSA RecName: Full=Calcium uniporter protein {ECO:0000256|RuleBase:RU367035};	At2g23790	GO:0031305,integral component of mitochondrial inner membrane; GO:1990246,uniplex complex; GO:0005262,calcium channel activity; GO:0015292,uniporter activity; GO:0036444,calcium import into the mitochondrion; GO:0051560,mitochondrial calcium ion homeostasis; GO:0003674,molecular_function; GO:0005215,transporter activity; GO:0005216,ion channel activity; GO:0005261,cation channel activity; GO:0008…	PF04678.13:Mitochondrial calcium uniporter	--	--	--
TbA01G082010	17.9323	17.4494	16.9541	4.7719	5.471	4.5137	465	491	445	124	143	121	-1.89583	4.78608e-32	4.59599e-30	down	GWHBCHG00000001	65090283	65092067	-	TbA01G082010	--	K09422 transcription factor MYB, plant | (RefSeq) MYB78; myb domain protein 78 (A)	--	hypothetical protein LSAT_6X70301 [Lactuca sativa]	MYB78_ARATH RecName: Full=Transcription factor MYB78 {ECO:0000303|PubMed:9839469}; AltName: Full=Myb-related protein 78 {ECO:0000303|PubMed:9839469}; Short=AtMYB78 {ECO:0000303|PubMed:9839469};	A0A2J6LVD5_LACSA SubName: Full=Uncharacterized protein {ECO:0000313|EMBL:PLY91289.1};	At5g49620	GO:0005634,nucleus; GO:0003700,DNA-binding transcription factor activity; GO:0043565,sequence-specific DNA binding; GO:0000976,transcription regulatory region sequence-specific DNA binding; GO:0006355,regulation of transcription, DNA-templated; GO:0009737,response to abscisic acid; GO:1902074,response to salt; GO:0003674,molecular_function; GO:0140110,transcription regulator activity; GO:0003676,…	PF00249.31:Myb-like DNA-binding domain	MYB	TF	MYB->MYB
TbA01G052440	21.0703	16.9082	20.9332	5.3156	6.4198	5.5725	534	465	537	135	164	146	-1.82939	5.04438e-32	4.82458e-30	down	GWHBCHG00000001	42588956	42592073	-	TbA01G052440	--	--	--	hypothetical protein LSAT_6X61000 [Lactuca sativa]	FBL53_ARATH RecName: Full=F-box/LRR-repeat protein At3g48880;	A0A2J6JK90_LACSA RecName: Full=F-box domain-containing protein {ECO:0000259|Pfam:PF12937};	At3g48880	GO:1905761,SCF ubiquitin ligase complex binding; GO:0050829,defense response to Gram-negative bacterium; GO:0003674,molecular_function; GO:0005488,binding; GO:0044877,protein-containing complex binding; GO:0006950,response to stress; GO:0006952,defense response; GO:0008150,biological_process; GO:0009605,response to external stimulus; GO:0009607,response to biotic stimulus; GO:0009617,response to …	PF12937.7:F-box-like	--	--	--
TbA03G039000	76.0943	85.7098	72.5473	221.718	214.426	218.294	3145	3844	3035	9183	8933	9327	1.40823	6.49271e-32	6.18495e-30	up	GWHBCHG00000003	77050988	77054300	-	TbA03G039000	--	K01051 pectinesterase [EC:3.1.1.11] | (RefSeq) PME3; pectin methylesterase 3 (A)	ko00040: Pentose and glucuronate interconversions; ko01100: Metabolic pathways	hypothetical protein LSAT_4X92001 [Lactuca sativa]	PMEU1_SOLLC RecName: Full=Pectinesterase/pectinesterase inhibitor U1; Includes: RecName: Full=Pectinesterase inhibitor U1; AltName: Full=Pectin methylesterase inhibitor U1; Includes: RecName: Full=Pectinesterase U1; Short=PE U1; EC=3.1.1.11; AltName: Full=Pectin methylesterase U1; Flags: Precursor;	A0A2J6LQC2_LACSA RecName: Full=Pectinesterase {ECO:0000256|ARBA:ARBA00013229, ECO:0000256|RuleBase:RU000589}; EC=3.1.1.11 {ECO:0000256|ARBA:ARBA00013229, ECO:0000256|RuleBase:RU000589};	At3g14310	GO:0005618,cell wall; GO:0005576,extracellular region; GO:0045330,aspartyl esterase activity; GO:0030599,pectinesterase activity; GO:0046910,pectinesterase inhibitor activity; GO:0042545,cell wall modification; GO:0045490,pectin catabolic process; GO:0003674,molecular_function; GO:0003824,catalytic activity; GO:0016787,hydrolase activity; GO:0016788,hydrolase activity, acting on ester bonds; GO:0…	PF01095.19:Pectinesterase	--	--	--
TbA01G097010	7.4254	7.7385	8.5649	24.1303	28.7722	27.001	191	216	223	622	746	718	1.68442	6.8508e-32	6.50008e-30	up	GWHBCHG00000001	76752943	76754754	+	TbA01G097010	--	K00430 peroxidase [EC:1.11.1.7] | (RefSeq) Peroxidase superfamily protein (A)	ko00940: Phenylpropanoid biosynthesis; ko01100: Metabolic pathways; ko01110: Biosynthesis of secondary metabolites	hypothetical protein LSAT_5X71741 [Lactuca sativa]	PER47_ARATH RecName: Full=Peroxidase 47; Short=Atperox P47; EC=1.11.1.7; AltName: Full=ATP32; Flags: Precursor;	A0A6S7N7E0_LACSI RecName: Full=Peroxidase {ECO:0000256|ARBA:ARBA00012313, ECO:0000256|RuleBase:RU362060}; EC=1.11.1.7 {ECO:0000256|ARBA:ARBA00012313, ECO:0000256|RuleBase:RU362060};	At4g33420	GO:0005576,extracellular region; GO:0009505,plant-type cell wall; GO:0009506,plasmodesma; GO:0020037,heme binding; GO:0046872,metal ion binding; GO:0004601,peroxidase activity; GO:0042744,hydrogen peroxide catabolic process; GO:0006979,response to oxidative stress; GO:0003674,molecular_function; GO:0005488,binding; GO:0046906,tetrapyrrole binding; GO:0097159,organic cyclic compound binding; GO:19…	PF00141.23:Peroxidase	--	--	--
TbA02G017090	391.87	309.649	406.744	162.717	168.703	168.808	7289	6250	7658	3033	3163	3246	-1.20799	6.89506e-32	6.51611e-30	down	GWHBCHG00000002	15068803	15070070	-	TbA02G017090	--	--	--	hypothetical protein LSAT_9X124081 [Lactuca sativa]	--	A0A2J6MIE5_LACSA RecName: Full=HIG1 domain-containing protein {ECO:0000259|PROSITE:PS51503};	At3g05550	GO:0031305,integral component of mitochondrial inner membrane; GO:0005746,mitochondrial respirasome; GO:0033617,mitochondrial cytochrome c oxidase assembly; GO:0006996,organelle organization; GO:0007005,mitochondrion organization; GO:0008150,biological_process; GO:0008535,respiratory chain complex IV assembly; GO:0009987,cellular process; GO:0016043,cellular component organization; GO:0017004,cyt…	PF04588.13:Hypoxia induced protein conserved region	--	--	--
TbA06G107460	394.908	380.352	333.619	152.317	158.395	148.267	8662	9053	7407	3348	3502	3362	-1.34357	7.35316e-32	6.92156e-30	down	GWHBCHG00000006	2861390	2867113	+	TbA06G107460	--	--	--	hypothetical protein LSAT_3X10380 [Lactuca sativa]	--	A0A2J6JNU2_LACSA SubName: Full=Uncharacterized protein {ECO:0000313|EMBL:PLY64479.1};	--	--	--	--	--	--
TbA03G093300	0.9796	1.2475	1.3374	6.1855	6.0964	5.6686	55	76	76	348	345	329	2.26223	7.41509e-32	6.95237e-30	up	GWHBCHG00000003	33376008	33382837	+	TbA03G093300	--	K01853 cycloartenol synthase [EC:5.4.99.8] | (RefSeq) CAS1; cycloartenol synthase 1 (A)	ko00100: Steroid biosynthesis; ko01100: Metabolic pathways; ko01110: Biosynthesis of secondary metabolites	hypothetical protein LSAT_4X134000 [Lactuca sativa]	CAS1_PANGI RecName: Full=Cycloartenol Synthase {ECO:0000303|PubMed:9746369}; Short=PgCAS {ECO:0000305}; EC=5.4.99.8 {ECO:0000269|PubMed:9746369}; AltName: Full=Phytosterol synthase {ECO:0000303|PubMed:24198659};	A0A482F8E2_9ASTR RecName: Full=Terpene cyclase/mutase family member {ECO:0000256|RuleBase:RU362003}; EC=5.4.99.- {ECO:0000256|RuleBase:RU362003};	At2g07050	GO:0016021,integral component of membrane; GO:0005811,lipid droplet; GO:0042300,beta-amyrin synthase activity; GO:0016871,cycloartenol synthase activity; GO:0000250,lanosterol synthase activity; GO:0019745,pentacyclic triterpenoid biosynthetic process; GO:0016126,sterol biosynthetic process; GO:0003674,molecular_function; GO:0003824,catalytic activity; GO:0016853,isomerase activity; GO:0016866,in…	PF13243.6:Squalene-hopene cyclase C-terminal domain	--	--	--
novel.11105	128.328	118.126	110.397	50.6235	51.981	50.0879	3544	3540	3086	1401	1447	1430	-1.29367	9.16994e-32	8.56401e-30	down	GWHBCHG00000005	71443295	71444752	-	--	--	--	--	hypothetical protein LSAT_8X156720 [Lactuca sativa]	--	A0A6S7PAH6_LACSI SubName: Full=Uncharacterized protein {ECO:0000313|EMBL:CAB4112044.1};	At1g70420	--	PF07816.11:Protein of unknown function (DUF1645)	--	--	--
TbA02G114880	29.3005	26.1098	31.8634	66.0108	69.2508	70.471	1211	1171	1333	2734	2885	3011	1.17405	1.08227e-31	1.00681e-29	up	GWHBCHG00000002	94802189	94805026	+	TbA02G114880	--	K18696 glycerophosphodiester phosphodiesterase [EC:3.1.4.46] | (RefSeq) SRG3; senescence-related gene 3 (A)	ko00564: Glycerophospholipid metabolism	hypothetical protein LSAT_2X94701 [Lactuca sativa]	GDPD1_ARATH RecName: Full=Glycerophosphodiester phosphodiesterase GDPD1, chloroplastic {ECO:0000305}; EC=3.1.4.46 {ECO:0000269|PubMed:21323773}; AltName: Full=Glycerophosphodiester phosphodiesterase 1 {ECO:0000303|PubMed:21323773}; Short=AtGDPD1 {ECO:0000303|PubMed:21323773}; AltName: Full=Protein SENESCENCE-RELATED GENE 3 {ECO:0000303|PubMed:8883383}; Flags: Precursor;	A0A2J6MB03_LACSA RecName: Full=Glycerophosphodiester phosphodiesterase {ECO:0000256|ARBA:ARBA00012247}; EC=3.1.4.46 {ECO:0000256|ARBA:ARBA00012247};	At3g02040	GO:0009507,chloroplast; GO:0009536,plastid; GO:0008889,glycerophosphodiester phosphodiesterase activity; GO:0000287,magnesium ion binding; GO:0030643,cellular phosphate ion homeostasis; GO:0071456,cellular response to hypoxia; GO:0006071,glycerol metabolic process; GO:0046475,glycerophospholipid catabolic process; GO:0003674,molecular_function; GO:0003824,catalytic activity; GO:0008081,phosphoric…	PF03009.17:Glycerophosphoryl diester phosphodiesterase family	--	--	--
TbA02G088880	10.1765	9.2968	11.4195	27.9411	28.7121	29.5316	346	343	393	952	984	1038	1.41687	1.18774e-31	1.10062e-29	up	GWHBCHG00000002	73575164	73577274	-	TbA02G088880	--	K22390 acid phosphatase type 7 | (RefSeq) PAP22; purple acid phosphatase 22 (A)	--	hypothetical protein LSAT_2X24840 [Lactuca sativa]	PPA22_ARATH RecName: Full=Purple acid phosphatase 22; EC=3.1.3.2; Flags: Precursor;	A0A6S7M5R8_LACSI RecName: Full=Purple acid phosphatase {ECO:0000256|RuleBase:RU361203}; EC=3.1.3.2 {ECO:0000256|RuleBase:RU361203};	At3g52820	GO:0005576,extracellular region; GO:0003993,acid phosphatase activity; GO:0046872,metal ion binding; GO:0003674,molecular_function; GO:0003824,catalytic activity; GO:0016787,hydrolase activity; GO:0016788,hydrolase activity, acting on ester bonds; GO:0016791,phosphatase activity; GO:0042578,phosphoric ester hydrolase activity; GO:0005488,binding; GO:0043167,ion binding; GO:0043169,cation binding;…	PF00149.28:Calcineurin-like phosphoesterase	--	--	--
TbA01G000750	612.053	487.212	655.749	257.234	271.961	267.888	28554	24665	30966	12026	12789	12920	-1.19865	1.34333e-31	1.23998e-29	down	GWHBCHG00000001	446930	451055	+	TbA01G000750	--	--	--	hypothetical protein LSAT_6X16560 [Lactuca sativa]	WTR25_ARATH RecName: Full=WAT1-related protein At3g45870;	A0A2J6KCT9_LACSA RecName: Full=WAT1-related protein {ECO:0000256|RuleBase:RU363077};	At3g45870	GO:0016021,integral component of membrane; GO:0005886,plasma membrane; GO:0022857,transmembrane transporter activity; GO:0003674,molecular_function; GO:0005215,transporter activity; GO:0005575,cellular_component; GO:0016020,membrane; GO:0031224,intrinsic component of membrane; GO:0110165,cellular anatomical entity; GO:0071944,cell periphery	PF00892.20:EamA-like transporter family	--	--	--
TbA05G116820	113.033	78.4321	135.142	34.6667	33.9554	34.3769	3963	2984	4796	1218	1200	1246	-1.71851	1.40299e-31	1.29005e-29	down	GWHBCHG00000005	94276285	94278770	+	TbA05G116820	--	K09838 zeaxanthin epoxidase [EC:1.14.15.21] | (RefSeq) ABA1; zeaxanthin epoxidase (ZEP) (ABA1) (A)	ko00906: Carotenoid biosynthesis; ko01100: Metabolic pathways; ko01110: Biosynthesis of secondary metabolites	hypothetical protein LSAT_8X29540 [Lactuca sativa]	MO2_ARATH RecName: Full=Monooxygenase 2 {ECO:0000303|PubMed:10216258}; Short=AtMO2 {ECO:0000303|PubMed:10216258}; EC=1.14.13.-;	A0A6S7P2H0_LACSI RecName: Full=FAD_binding_3 domain-containing protein {ECO:0000259|Pfam:PF01494};	At4g38540	GO:0005886,plasma membrane; GO:0071949,FAD binding; GO:0004497,monooxygenase activity; GO:0002239,response to oomycetes; GO:0000166,nucleotide binding; GO:0003674,molecular_function; GO:0005488,binding; GO:0036094,small molecule binding; GO:0043167,ion binding; GO:0043168,anion binding; GO:0050660,flavin adenine dinucleotide binding; GO:0097159,organic cyclic compound binding; GO:1901265,nucleosi…	PF01494.19:FAD binding domain	--	--	--
TbA08G014570	80.1527	79.6027	77.0358	38.0927	36.5927	37.2842	8212	8850	7989	3911	3779	3949	-1.14949	2.25185e-31	2.0626e-29	down	GWHBCHG00000008	12116008	12135686	-	TbA08G014570	--	K05681 ATP-binding cassette, subfamily G (WHITE), member 2 | (RefSeq) ABCG22; ABC-2 type transporter family protein (A)	ko02010: ABC transporters	hypothetical protein LSAT_1X34040 [Lactuca sativa]	PDR1_TOBAC RecName: Full=Pleiotropic drug resistance protein 1; AltName: Full=NtPDR1;	A0A2J6MG20_LACSA SubName: Full=Uncharacterized protein {ECO:0000313|EMBL:PLY98542.1};	At1g15520	GO:0016021,integral component of membrane; GO:0005524,ATP binding; GO:0042626,ATPase-coupled transmembrane transporter activity; GO:0000166,nucleotide binding; GO:0003674,molecular_function; GO:0005488,binding; GO:0017076,purine nucleotide binding; GO:0030554,adenyl nucleotide binding; GO:0032553,ribonucleotide binding; GO:0032555,purine ribonucleotide binding; GO:0032559,adenyl ribonucleotide bi…	PF01061.24:ABC-2 type transporter	--	--	--
TbA03G003040	230.54	233.642	193.162	76.0811	81.1906	84.6511	3048	3352	2585	1008	1082	1157	-1.51459	2.41323e-31	2.20195e-29	down	GWHBCHG00000003	106896068	106897094	+	TbA03G003040	--	K03671 thioredoxin 1 | (RefSeq) TRX2; thioredoxin 2 (A)	--	hypothetical protein LSAT_4X9420 [Lactuca sativa]	TRXH2_ARATH RecName: Full=Thioredoxin H2; Short=AtTrxh2; AltName: Full=Thioredoxin 2; Short=AtTRX2;	A0A6S7MQ10_LACSI RecName: Full=Thioredoxin domain-containing protein {ECO:0000259|PROSITE:PS51352};	At5g39950	GO:0005829,cytosol; GO:0005739,mitochondrion; GO:0005886,plasma membrane; GO:0016671,oxidoreductase activity, acting on a sulfur group of donors, disulfide as acceptor; GO:0015035,protein disulfide oxidoreductase activity; GO:0006662,glycerol ether metabolic process; GO:0003674,molecular_function; GO:0003824,catalytic activity; GO:0016491,oxidoreductase activity; GO:0016667,oxidoreductase activit…	PF00085.20:Thioredoxin	--	--	--
TbA01G124510	57.1476	63.4704	57.8009	160.586	156.704	148.581	2271	2737	2325	6395	6277	6104	1.31288	2.51371e-31	2.28488e-29	up	GWHBCHG00000001	99539152	99541615	+	TbA01G124510	--	K01051 pectinesterase [EC:3.1.1.11] | (RefSeq) Plant invertase/pectin methylesterase inhibitor superfamily (A)	ko00040: Pentose and glucuronate interconversions; ko01100: Metabolic pathways	hypothetical protein LSAT_5X137800 [Lactuca sativa]	PME3_PHAVU RecName: Full=Pectinesterase 3; Short=PE 3; EC=3.1.1.11; AltName: Full=Pectin methylesterase 3; Flags: Precursor;	A0A2J6LIJ6_LACSA RecName: Full=Pectinesterase {ECO:0000256|ARBA:ARBA00013229, ECO:0000256|RuleBase:RU000589}; EC=3.1.1.11 {ECO:0000256|ARBA:ARBA00013229, ECO:0000256|RuleBase:RU000589};	At1g53840	GO:0005618,cell wall; GO:0005576,extracellular region; GO:0045330,aspartyl esterase activity; GO:0004857,enzyme inhibitor activity; GO:0030599,pectinesterase activity; GO:0042545,cell wall modification; GO:0045490,pectin catabolic process; GO:0003674,molecular_function; GO:0003824,catalytic activity; GO:0016787,hydrolase activity; GO:0016788,hydrolase activity, acting on ester bonds; GO:0030234,e…	PF01095.19:Pectinesterase	--	--	--
TbA01G141460	4.9768	3.8281	3.8941	12.7271	13.9301	13.1459	375	313	297	961	1058	1024	1.58322	2.70985e-31	2.4538e-29	up	GWHBCHG00000001	114247708	114253573	+	TbA01G141460	--	K01115 phospholipase D1/2 [EC:3.1.4.4] | (RefSeq) PLDP1; phospholipase D P1 (A)	ko00564: Glycerophospholipid metabolism; ko00565: Ether lipid metabolism; ko01100: Metabolic pathways; ko01110: Biosynthesis of secondary metabolites; ko04144: Endocytosis	hypothetical protein LSAT_5X102100 [Lactuca sativa]	PLDZ1_ARATH RecName: Full=Phospholipase D zeta 1 {ECO:0000303|PubMed:11891260}; Short=PLDzeta1 {ECO:0000303|PubMed:11891260}; EC=3.1.4.4 {ECO:0000269|PubMed:11891260}; AltName: Full=Phospholipase D p1; Short=AtPLDp1; AltName: Full=Phospholipase D1 PHOX and PX-containing domain protein;	A0A6S7NF03_LACSI RecName: Full=Phospholipase {ECO:0000256|PIRNR:PIRNR009376}; EC=3.1.4.4 {ECO:0000256|PIRNR:PIRNR009376};	At3g05630	GO:0031410,cytoplasmic vesicle; GO:0005886,plasma membrane; GO:0070290,N-acylphosphatidylethanolamine-specific phospholipase D activity; GO:0004630,phospholipase D activity; GO:0048017,inositol lipid-mediated signaling; GO:0008610,lipid biosynthetic process; GO:0006654,phosphatidic acid biosynthetic process; GO:0009395,phospholipid catabolic process; GO:0048364,root development; GO:0003674,molecu…	PF00614.22:Phospholipase D Active site motif	--	--	--
TbA05G013240	9.841	10.0292	9.7223	39.5123	50.079	44.0131	85	94	85	342	436	393	2.10517	3.19597e-31	2.88303e-29	up	GWHBCHG00000005	11164206	11164784	+	TbA05G013240	--	no KO assigned | (RefSeq) DHHC-type zinc finger family protein (A)	--	hypothetical protein LSAT_8X83780 [Lactuca sativa]	ZDH13_ARATH RecName: Full=Probable protein S-acyltransferase 4; EC=2.3.1.225; AltName: Full=Probable palmitoyltransferase At3g56930; AltName: Full=Zinc finger DHHC domain-containing protein At3g56930;	A0A6S7P7X2_LACSI RecName: Full=S-acyltransferase {ECO:0000256|RuleBase:RU079119}; EC=2.3.1.225 {ECO:0000256|RuleBase:RU079119}; AltName: Full=Palmitoyltransferase {ECO:0000256|RuleBase:RU079119};	At3g56930	GO:0005783,endoplasmic reticulum; GO:0005794,Golgi apparatus; GO:0016021,integral component of membrane; GO:0005886,plasma membrane; GO:0035618,root hair; GO:0030140,trans-Golgi network transport vesicle; GO:0019706,protein-cysteine S-palmitoyltransferase activity; GO:0018230,peptidyl-L-cysteine S-palmitoylation; GO:0006612,protein targeting to membrane; GO:0048767,root hair elongation; GO:000367…	--	--	--	--
TbA08G086850	4.5426	4.5946	3.7764	15.7828	15.6634	16.3977	164	180	138	571	570	612	1.81789	3.2651e-31	2.93427e-29	up	GWHBCHG00000008	68413433	68420770	-	TbA08G086850	--	--	--	hypothetical protein LSAT_1X112681 [Lactuca sativa]	GDL82_ARATH RecName: Full=GDSL esterase/lipase At5g45670; EC=3.1.1.-; AltName: Full=Extracellular lipase At5g45670; Flags: Precursor;	A0A5N6MBV8_9ASTR SubName: Full=Uncharacterized protein {ECO:0000313|EMBL:KAD3338074.1};	At5g45670	GO:0005576,extracellular region; GO:0016788,hydrolase activity, acting on ester bonds; GO:0016042,lipid catabolic process; GO:0003674,molecular_function; GO:0003824,catalytic activity; GO:0016787,hydrolase activity; GO:0006629,lipid metabolic process; GO:0008150,biological_process; GO:0008152,metabolic process; GO:0009056,catabolic process; GO:0044238,primary metabolic process; GO:0071704,organic…	PF00657.22:GDSL-like Lipase/Acylhydrolase	--	--	--
TbA04G003990	1.7663	2.93	2.637	14.4536	13.1622	14.4283	45	81	68	369	338	380	2.44352	3.30445e-31	2.95848e-29	up	GWHBCHG00000004	75151391	75152889	+	TbA04G003990	--	K00430 peroxidase [EC:1.11.1.7] | (RefSeq) Peroxidase superfamily protein (A)	ko00940: Phenylpropanoid biosynthesis; ko01100: Metabolic pathways; ko01110: Biosynthesis of secondary metabolites	hypothetical protein LSAT_9X84700 [Lactuca sativa]	PERN1_TOBAC RecName: Full=Peroxidase N1; EC=1.11.1.7; AltName: Full=Peroxidase B2; AltName: Full=Peroxidase B3; Flags: Precursor;	A0A6S7PK64_LACSI RecName: Full=Peroxidase {ECO:0000256|ARBA:ARBA00012313, ECO:0000256|RuleBase:RU362060}; EC=1.11.1.7 {ECO:0000256|ARBA:ARBA00012313, ECO:0000256|RuleBase:RU362060};	At5g39580	GO:0005576,extracellular region; GO:0009505,plant-type cell wall; GO:0009506,plasmodesma; GO:0020037,heme binding; GO:0046872,metal ion binding; GO:0004601,peroxidase activity; GO:0042744,hydrogen peroxide catabolic process; GO:0006979,response to oxidative stress; GO:0003674,molecular_function; GO:0005488,binding; GO:0046906,tetrapyrrole binding; GO:0097159,organic cyclic compound binding; GO:19…	PF00141.23:Peroxidase	--	--	--
TbA03G023830	308.027	183.452	284.318	80.0752	84.9873	85.6915	11704	7564	10935	3049	3255	3366	-1.684	3.48677e-31	3.11002e-29	down	GWHBCHG00000003	89865771	89869168	+	TbA03G023830	--	K01188 beta-glucosidase [EC:3.2.1.21] | (RefSeq) BGLU15; beta glucosidase 15 (A)	ko00460: Cyanoamino acid metabolism; ko00500: Starch and sucrose metabolism; ko00999: Biosynthesis of various plant secondary metabolites; ko01100: Metabolic pathways; ko01110: Biosynthesis of secondary metabolites	hypothetical protein LSAT_4X60560 [Lactuca sativa]	RG1_RAUSE RecName: Full=Raucaffricine-O-beta-D-glucosidase; Short=Raucaffricine beta-glucosidase; Short=RsRG; EC=3.2.1.125; AltName: Full=Vomilenine glucosyltransferase; Short=RsVGT; EC=2.4.1.219;	A0A6S7N1N6_LACSI SubName: Full=Uncharacterized protein {ECO:0000313|EMBL:CAB4091771.1};	At2g44450	GO:0050247,raucaffricine beta-glucosidase activity; GO:0050506,vomilenine glucosyltransferase activity; GO:0009821,alkaloid biosynthetic process; GO:0005975,carbohydrate metabolic process; GO:0003674,molecular_function; GO:0003824,catalytic activity; GO:0004553,hydrolase activity, hydrolyzing O-glycosyl compounds; GO:0008422,beta-glucosidase activity; GO:0015926,glucosidase activity; GO:0016787,h…	PF00232.18:Glycosyl hydrolase family 1	--	--	--
TbA01G128770	6.7111	8.6584	3.9781	49.409	48.8253	46.8851	45	63	27	332	330	325	2.82308	3.8831e-31	3.4506e-29	up	GWHBCHG00000001	103071043	103071745	+	TbA01G128770	--	--	--	hypothetical protein LSAT_5X132061 [Lactuca sativa]	--	A0A2J6LHT5_LACSA SubName: Full=Uncharacterized protein {ECO:0000313|EMBL:PLY86897.1};	--	GO:0016021,integral component of membrane; GO:0005575,cellular_component; GO:0016020,membrane; GO:0031224,intrinsic component of membrane; GO:0110165,cellular anatomical entity	--	--	--	--
TbA07G109260	47.7169	41.2157	46.7327	98.4413	100.615	95.1014	2998	2810	2972	6198	6372	6177	1.05214	4.38316e-31	3.88048e-29	up	GWHBCHG00000007	87510982	87515403	+	TbA07G109260	--	K01126 glycerophosphoryl diester phosphodiesterase [EC:3.1.4.46] | (RefSeq) GDPD5; PLC-like phosphodiesterases superfamily protein (A)	ko00564: Glycerophospholipid metabolism	hypothetical protein LSAT_5X3340 [Lactuca sativa]	GPDL3_ARATH RecName: Full=Glycerophosphodiester phosphodiesterase GDPDL3 {ECO:0000305}; EC=3.1.4.46 {ECO:0000250|UniProtKB:Q7Y208}; AltName: Full=Glycerophosphodiester phosphodiesterase-like 3 {ECO:0000303|PubMed:21323773}; Short=ATGDPDL3 {ECO:0000303|PubMed:21323773}; AltName: Full=Glycerophosphodiesterase-like 2 {ECO:0000303|PubMed:18718934}; AltName: Full=Protein MUTANT ROOT HAIR 5 {ECO:000030…	A0A2J6JYJ2_LACSA RecName: Full=Glycerophosphodiester phosphodiesterase {ECO:0000256|ARBA:ARBA00012247}; EC=3.1.4.46 {ECO:0000256|ARBA:ARBA00012247};	At4g26690	GO:0031225,anchored component of membrane; GO:0046658,anchored component of plasma membrane; GO:0005829,cytosol; GO:0016021,integral component of membrane; GO:0005886,plasma membrane; GO:0008889,glycerophosphodiester phosphodiesterase activity; GO:0009932,cell tip growth; GO:0071555,cell wall organization; GO:0006071,glycerol metabolic process; GO:0006629,lipid metabolic process; GO:0010053,root …	PF03009.17:Glycerophosphoryl diester phosphodiesterase family	--	--	--
TbA06G013310	5.21	5.4995	5.0535	0.126	0.094	0.1527	165	189	162	4	3	5	-5.47033	5.37378e-31	4.73988e-29	down	GWHBCHG00000006	75661277	75663160	+	TbA06G013310	--	K23145 scopoletin 8-hydroxylase [EC:1.14.11.60] | (RefSeq) 2-oxoglutarate (2OG) and Fe(II)-dependent oxygenase superfamily protein (A)	ko00999: Biosynthesis of various plant secondary metabolites; ko01110: Biosynthesis of secondary metabolites	hypothetical protein LSAT_3X121180 [Lactuca sativa]	ACCH1_ARATH RecName: Full=1-aminocyclopropane-1-carboxylate oxidase homolog 1;	A0A2J6K1U5_LACSA RecName: Full=Fe2OG dioxygenase domain-containing protein {ECO:0000259|PROSITE:PS51471};	At1g06620	GO:0046872,metal ion binding; GO:0016491,oxidoreductase activity; GO:0003674,molecular_function; GO:0005488,binding; GO:0043167,ion binding; GO:0043169,cation binding; GO:0003824,catalytic activity	PF14226.6:non-haem dioxygenase in morphine synthesis N-terminal	--	--	--
TbA07G101640	87.2392	113.917	100.753	33.2161	30.4037	33.8174	1355	1920	1584	517	476	543	-1.70544	5.47613e-31	4.81233e-29	down	GWHBCHG00000007	81835566	81837507	-	TbA07G101640	--	K10775 phenylalanine ammonia-lyase [EC:4.3.1.24] | (RefSeq) PAL2; phenylalanine ammonia-lyase 2 (A)	ko00360: Phenylalanine metabolism; ko00940: Phenylpropanoid biosynthesis; ko01100: Metabolic pathways; ko01110: Biosynthesis of secondary metabolites	hypothetical protein LSAT_2X106540 [Lactuca sativa]	PALY_MALDO RecName: Full=Phenylalanine ammonia-lyase; EC=4.3.1.24; Flags: Fragment;	A0A5J6WEF6_9ASTR RecName: Full=Phenylalanine ammonia-lyase {ECO:0000256|ARBA:ARBA00012139, ECO:0000256|RuleBase:RU003955}; EC=4.3.1.24 {ECO:0000256|ARBA:ARBA00012139, ECO:0000256|RuleBase:RU003955};	At3g53260	GO:0005737,cytoplasm; GO:0045548,phenylalanine ammonia-lyase activity; GO:0009800,cinnamic acid biosynthetic process; GO:0003674,molecular_function; GO:0003824,catalytic activity; GO:0016829,lyase activity; GO:0016840,carbon-nitrogen lyase activity; GO:0016841,ammonia-lyase activity; GO:0006082,organic acid metabolic process; GO:0006725,cellular aromatic compound metabolic process; GO:0008150,bio…	PF00221.19:Aromatic amino acid lyase	--	--	--
TbA02G135080	32.5706	39.1266	32.9256	107.868	101.303	99.8951	1377	1795	1409	4570	4317	4366	1.48845	6.36039e-31	5.56885e-29	up	GWHBCHG00000002	111331151	111335843	+	TbA02G135080	--	K01051 pectinesterase [EC:3.1.1.11] | (RefSeq) Plant invertase/pectin methylesterase inhibitor superfamily (A)	ko00040: Pentose and glucuronate interconversions; ko01100: Metabolic pathways	hypothetical protein LSAT_2X136060 [Lactuca sativa]	PME34_ARATH RecName: Full=Probable pectinesterase/pectinesterase inhibitor 34; Includes: RecName: Full=Pectinesterase inhibitor 34; AltName: Full=Pectin methylesterase inhibitor 34; Includes: RecName: Full=Pectinesterase 34; Short=PE 34; EC=3.1.1.11; AltName: Full=Pectin methylesterase 34; Short=AtPME34;	A0A2J6K0D9_LACSA RecName: Full=Pectinesterase {ECO:0000256|ARBA:ARBA00013229, ECO:0000256|RuleBase:RU000589}; EC=3.1.1.11 {ECO:0000256|ARBA:ARBA00013229, ECO:0000256|RuleBase:RU000589};	At3g49220	GO:0016021,integral component of membrane; GO:0009505,plant-type cell wall; GO:0005886,plasma membrane; GO:0045330,aspartyl esterase activity; GO:0030599,pectinesterase activity; GO:0046910,pectinesterase inhibitor activity; GO:0042545,cell wall modification; GO:0045490,pectin catabolic process; GO:0010119,regulation of stomatal movement; GO:0003674,molecular_function; GO:0003824,catalytic activi…	PF01095.19:Pectinesterase	--	--	--
novel.12140	13.1985	11.9344	10.4903	1.9311	1.3783	2.1119	266	261	214	39	28	44	-2.78393	7.5695e-31	6.60321e-29	down	GWHBCHG00000006	12156214	12157277	-	--	--	--	--	uncharacterized protein LOC110922883 [Helianthus annuus]	--	A0A251RMF8_HELAN SubName: Full=Uncharacterized protein {ECO:0000313|EMBL:OTF85653.1};	At4g10270	--	PF12609.8:Wound-induced protein	--	--	--
TbA08G007980	3.1448	1.9979	3.6482	13.4323	12.5504	12.5137	132	91	155	565	531	543	2.07759	8.41717e-31	7.31587e-29	up	GWHBCHG00000008	7029300	7032535	+	TbA08G007980	--	K17506 protein phosphatase 1L [EC:3.1.3.16] | (RefSeq) WIN2; HOPW1-1-interacting 2 (A)	--	hypothetical protein LSAT_1X20960 [Lactuca sativa]	P2C12_ARATH RecName: Full=Probable protein phosphatase 2C 12; Short=AtPP2C12; EC=3.1.3.16;	A0A6S7L598_LACSI RecName: Full=PPM-type phosphatase domain-containing protein {ECO:0000259|PROSITE:PS51746};	At1g47380	GO:0005829,cytosol; GO:0046872,metal ion binding; GO:0106306,protein serine phosphatase activity; GO:0106307,protein threonine phosphatase activity; GO:0003674,molecular_function; GO:0005488,binding; GO:0043167,ion binding; GO:0043169,cation binding; GO:0003824,catalytic activity; GO:0004721,phosphoprotein phosphatase activity; GO:0004722,protein serine/threonine phosphatase activity; GO:0016787,…	PF00481.21:Protein phosphatase 2C	--	--	--
TbA02G102190	7.3026	9.1567	13.2464	52.2053	48.1006	51.5319	61	83	112	437	405	445	2.29061	1.24171e-30	1.07532e-28	up	GWHBCHG00000002	84039317	84039757	+	TbA02G102190	--	--	--	hypothetical protein LSAT_2X65780 [Lactuca sativa]	--	A0A6S7M8Q1_LACSI SubName: Full=Uncharacterized protein {ECO:0000313|EMBL:CAB4083918.1};	--	--	--	--	--	--
TbA07G096890	3.1261	2.575	2.4155	9.4979	10.0317	9.5448	179	160	140	545	579	565	1.77395	1.6076e-30	1.38713e-28	up	GWHBCHG00000007	77852660	77856079	+	TbA07G096890	--	K20887 xyloglucan glycosyltransferase 4 [EC:2.4.1.-] | (RefSeq) CSLC04; Cellulose-synthase-like C4 (A)	--	hypothetical protein LSAT_1X620 [Lactuca sativa]	CSLCC_ARATH RecName: Full=Probable xyloglucan glycosyltransferase 12 {ECO:0000303|PubMed:11027699}; EC=2.4.1.- {ECO:0000250|UniProtKB:Q9LJP4}; AltName: Full=Cellulose synthase-like protein C12 {ECO:0000303|PubMed:11027699}; Short=AtCslC12 {ECO:0000303|PubMed:11027699};	A0A6S7L3K8_LACSI RecName: Full=Glyco_trans_2-like domain-containing protein {ECO:0000259|Pfam:PF13632};	At4g07960	GO:0005794,Golgi apparatus; GO:0000139,Golgi membrane; GO:0016021,integral component of membrane; GO:0009506,plasmodesma; GO:0042803,protein homodimerization activity; GO:0016757,transferase activity, transferring glycosyl groups; GO:0071555,cell wall organization; GO:0099402,plant organ development; GO:0048868,pollen tube development; GO:0003674,molecular_function; GO:0005488,binding; GO:0005515…	PF13641.6:Glycosyltransferase like family 2	--	--	--
TbA04G067450	67.294	77.4812	73.2514	191.652	195.752	184.597	1267	1583	1396	3616	3715	3593	1.32005	1.70571e-30	1.46648e-28	up	GWHBCHG00000004	23935058	23936515	-	TbA04G067450	--	--	--	hypothetical protein LSAT_9X56020 [Lactuca sativa]	REMO_SOLTU RecName: Full=Remorin; AltName: Full=pp34;	A0A6S7Q249_LACSI SubName: Full=Uncharacterized protein {ECO:0000313|EMBL:CAB4114333.1};	At3g48940	GO:0005886,plasma membrane; GO:0048032,galacturonate binding; GO:0007267,cell-cell signaling; GO:0003674,molecular_function; GO:0005488,binding; GO:0031406,carboxylic acid binding; GO:0033293,monocarboxylic acid binding; GO:0043167,ion binding; GO:0043168,anion binding; GO:0007154,cell communication; GO:0008150,biological_process; GO:0009987,cellular process; GO:0023052,signaling; GO:0005575,cell…	PF03763.13:Remorin, C-terminal region	--	--	--
TbA04G075930	26.1959	17.3511	31.226	83.2407	90.299	84.5418	1888	1357	2278	6012	6560	6299	1.73442	1.89521e-30	1.62354e-28	up	GWHBCHG00000004	17063714	17068922	+	TbA04G075930	--	--	--	hypothetical protein LSAT_9X45201 [Lactuca sativa]	Y2060_ARATH RecName: Full=BTB/POZ domain-containing protein At2g30600;	A0A2J6KUI5_LACSA SubName: Full=Uncharacterized protein {ECO:0000313|EMBL:PLY78724.1};	At2g30600	GO:0016567,protein ubiquitination; GO:0006464,cellular protein modification process; GO:0006807,nitrogen compound metabolic process; GO:0008150,biological_process; GO:0008152,metabolic process; GO:0009987,cellular process; GO:0019538,protein metabolic process; GO:0032446,protein modification by small protein conjugation; GO:0036211,protein modification process; GO:0043170,macromolecule metabolic …	PF00651.31:BTB/POZ domain	--	--	--
TbA04G085850	32.1996	33.6282	33.1661	14.1907	12.7728	12.9944	1268	1437	1322	560	507	529	-1.37797	2.2815e-30	1.94745e-28	down	GWHBCHG00000004	8292087	8295104	+	TbA04G085850	--	K19044 E3 ubiquitin-protein ligase XBAT32/33 [EC:2.3.2.27] | (RefSeq) XBAT33; hypothetical protein (A)	--	hypothetical protein LSAT_9X23160 [Lactuca sativa]	XB31_ARATH RecName: Full=Putative E3 ubiquitin-protein ligase XBAT31; EC=2.3.2.27; AltName: Full=Ankyrin repeat domain and RING finger-containing protein XBAT31; AltName: Full=Protein XB3 homolog 1; AltName: Full=RING-type E3 ubiquitin transferase XB31;	A0A6S7PEW3_LACSI SubName: Full=Uncharacterized protein {ECO:0000313|EMBL:CAB4113088.1};	At2g28840	GO:0046872,metal ion binding; GO:0016740,transferase activity; GO:0016567,protein ubiquitination; GO:0003674,molecular_function; GO:0005488,binding; GO:0043167,ion binding; GO:0043169,cation binding; GO:0003824,catalytic activity; GO:0006464,cellular protein modification process; GO:0006807,nitrogen compound metabolic process; GO:0008150,biological_process; GO:0008152,metabolic process; GO:000998…	PF12796.7:Ankyrin repeats (3 copies)	--	--	--
novel.10174	10.2219	13.0084	10.0986	1.6066	2.043	2.1369	273	377	273	43	55	59	-2.60203	2.53413e-30	2.15537e-28	down	GWHBCHG00000005	11491109	11492518	.	--	--	--	--	hypothetical protein LSAT_5X139740 [Lactuca sativa]	PRK2_ARATH RecName: Full=Pollen receptor-like kinase 2 {ECO:0000303|PubMed:23024212}; Short=AtPRK2 {ECO:0000303|PubMed:23024212}; EC=2.7.11.1 {ECO:0000305}; Flags: Precursor;	A0A2J6JSB4_LACSA RecName: Full=Protein kinase domain-containing protein {ECO:0000259|PROSITE:PS50011};	At2g07040	GO:0016021,integral component of membrane; GO:0005886,plasma membrane; GO:0090406,pollen tube; GO:0005524,ATP binding; GO:0106310,protein serine kinase activity; GO:0004674,protein serine/threonine kinase activity; GO:0106311,protein threonine kinase activity; GO:0009846,pollen germination; GO:0009860,pollen tube growth; GO:0080092,regulation of pollen tube growth; GO:0000166,nucleotide binding; …	PF08263.12:Leucine rich repeat N-terminal domain	--	--	--
TbA01G002890	7.3617	9.963	6.7535	33.5829	31.7387	30.9464	350	514	325	1600	1521	1521	1.91913	2.74419e-30	2.32572e-28	up	GWHBCHG00000001	2074813	2077401	+	TbA01G002890	--	--	--	hypothetical protein LSAT_6X8160 [Lactuca sativa]	SBT_PETHY RecName: Full=Subtilisin-like protease {ECO:0000303|PubMed:25971550}; Short=Subtilase {ECO:0000303|PubMed:25971550}; EC=3.4.21.- {ECO:0000255|PROSITE-ProRule:PRU10080}; Flags: Precursor;	A0A2J6KZT9_LACSA SubName: Full=Uncharacterized protein {ECO:0000313|EMBL:PLY80580.1};	At3g14067	GO:0048046,apoplast; GO:0005615,extracellular space; GO:0004252,serine-type endopeptidase activity; GO:0036377,arbuscular mycorrhizal association; GO:0009610,response to symbiotic fungus; GO:0003674,molecular_function; GO:0003824,catalytic activity; GO:0004175,endopeptidase activity; GO:0008233,peptidase activity; GO:0008236,serine-type peptidase activity; GO:0016787,hydrolase activity; GO:001717…	PF00082.22:Subtilase family	--	--	--
TbA05G021400	9.9158	10.1359	7.4224	32.9607	33.1044	33.1619	293	325	222	976	986	1013	1.77838	2.75671e-30	2.32805e-28	up	GWHBCHG00000005	17480630	17482363	+	TbA05G021400	--	--	--	hypothetical protein LSAT_8X97621 [Lactuca sativa]	--	A0A6S7PQX9_LACSI SubName: Full=Uncharacterized protein {ECO:0000313|EMBL:CAB4110443.1};	At3g07470	--	PF04398.12:Protein of unknown function, DUF538	--	--	--
TbA02G108190	91.7255	90.59	99.3269	201.23	200.014	199.605	4142	4439	4540	9106	9104	9318	1.02678	2.90267e-30	2.44266e-28	up	GWHBCHG00000002	89264019	89268795	+	TbA02G108190	--	K01610 phosphoenolpyruvate carboxykinase (ATP) [EC:4.1.1.49] | (RefSeq) PCK1; phosphoenolpyruvate carboxykinase 1 (A)	ko00010: Glycolysis / Gluconeogenesis; ko00020: Citrate cycle (TCA cycle); ko00620: Pyruvate metabolism; ko00710: Carbon fixation in photosynthetic organisms; ko01100: Metabolic pathways; ko01110: Biosynthesis of secondary metabolites; ko01200: Carbon metabolism	hypothetical protein LSAT_2X82001 [Lactuca sativa]	PCKA1_ARATH RecName: Full=Phosphoenolpyruvate carboxykinase (ATP) 1 {ECO:0000303|PubMed:17283014}; Short=AtPCK1 {ECO:0000303|PubMed:19807880}; Short=PEP carboxykinase 1 {ECO:0000303|PubMed:17283014}; Short=PEPCK 1 {ECO:0000303|PubMed:17283014}; EC=4.1.1.49 {ECO:0000269|PubMed:19807880};	A0A6S7MAY8_LACSI RecName: Full=Phosphoenolpyruvate carboxykinase (ATP) {ECO:0000256|ARBA:ARBA00012363}; EC=4.1.1.49 {ECO:0000256|ARBA:ARBA00012363};	At4g37870	GO:0005737,cytoplasm; GO:0005829,cytosol; GO:0005730,nucleolus; GO:0005634,nucleus; GO:0005524,ATP binding; GO:0046872,metal ion binding; GO:0004612,phosphoenolpyruvate carboxykinase (ATP) activity; GO:0016036,cellular response to phosphate starvation; GO:0050832,defense response to fungus; GO:0006094,gluconeogenesis; GO:0046686,response to cadmium ion; GO:0000166,nucleotide binding; GO:0003674,m…	PF01293.20:Phosphoenolpyruvate carboxykinase	--	--	--
TbA01G157400	36.2706	34.763	36.7226	15.9672	15.8742	15.4217	1249	1299	1280	551	551	549	-1.25589	3.21206e-30	2.69349e-28	down	GWHBCHG00000001	127311769	127315577	-	TbA01G157400	--	--	--	hypothetical protein LSAT_5X153800 [Lactuca sativa]	RCA1_LARTR RecName: Full=Ribulose bisphosphate carboxylase/oxygenase activase 1, chloroplastic; Short=RA 1; Short=RuBisCO activase 1; AltName: Full=RuBisCO activase alpha form; Flags: Precursor;	A0A6S7NDN1_LACSI RecName: Full=ATPase_AAA_core domain-containing protein {ECO:0000259|Pfam:PF00004};	At2g39730	GO:0009570,chloroplast stroma; GO:0005524,ATP binding; GO:0016887,ATPase activity; GO:0000166,nucleotide binding; GO:0003674,molecular_function; GO:0005488,binding; GO:0017076,purine nucleotide binding; GO:0030554,adenyl nucleotide binding; GO:0032553,ribonucleotide binding; GO:0032555,purine ribonucleotide binding; GO:0032559,adenyl ribonucleotide binding; GO:0035639,purine ribonucleoside tripho…	PF00004.29:ATPase family associated with various cellular activities (AAA)	--	--	--
TbA02G014780	34.8194	43.2463	27.1687	7.5185	7.5815	7.6004	647	872	511	140	142	146	-2.29355	3.32589e-30	2.77916e-28	down	GWHBCHG00000002	13206523	13207503	-	TbA02G014780	--	K05953 nicotianamine synthase [EC:2.5.1.43] | (RefSeq) NAS4; nicotianamine synthase 4 (A)	ko00270: Cysteine and methionine metabolism; ko00999: Biosynthesis of various plant secondary metabolites; ko01100: Metabolic pathways; ko01110: Biosynthesis of secondary metabolites	Nicotianamine synthase [Cynara cardunculus var. scolymus]	NAS_SOLLC RecName: Full=Nicotianamine synthase; EC=2.5.1.43; AltName: Full=Chloronerva; AltName: Full=S-adenosyl-L-methionine:S-adenosyl-L-methionine:S-adenosyl-methionine 3-amino-3-carboxypropyltransferase;	A0A103XB74_CYNCS SubName: Full=Nicotianamine synthase {ECO:0000313|EMBL:KVH87493.1};	At1g56430	GO:0030410,nicotianamine synthase activity; GO:0030418,nicotianamine biosynthetic process; GO:0003674,molecular_function; GO:0003824,catalytic activity; GO:0016740,transferase activity; GO:0016765,transferase activity, transferring alkyl or aryl (other than methyl) groups; GO:0006082,organic acid metabolic process; GO:0006576,cellular biogenic amine metabolic process; GO:0006807,nitrogen compound…	PF03059.16:Nicotianamine synthase protein	--	--	--
novel.13433	0.1453	0.4016	0.1722	5.074	4.7274	4.497	5	15	6	175	164	160	4.21873	3.61908e-30	3.01358e-28	up	GWHBCHG00000006	80582075	80585652	-	--	--	K15400 omega-hydroxypalmitate O-feruloyl transferase [EC:2.3.1.188] | (RefSeq) RWP1; HXXXD-type acyl-transferase family protein (A)	ko00073: Cutin, suberine and wax biosynthesis	hypothetical protein LSAT_7X56801 [Lactuca sativa]	CFAT_PETHY RecName: Full=Coniferyl alcohol acyltransferase {ECO:0000303|PubMed:17241449}; Short=PhCFAT {ECO:0000303|PubMed:17241449}; EC=2.3.1.- {ECO:0000269|PubMed:17241449}; AltName: Full=(E)-cinnamyl alcohol acyltransferase {ECO:0000303|PubMed:17241449}; EC=2.3.1.224 {ECO:0000269|PubMed:17241449}; AltName: Full=(E)-sinapoyl alcohol acyltransferase {ECO:0000303|PubMed:17241449}; EC=2.3.1.- {ECO…	A0A6S7NY87_LACSI SubName: Full=Uncharacterized protein {ECO:0000313|EMBL:CAB4105685.1};	At1g78990	GO:0102387,2-phenylethanol acetyltransferase activity; GO:0102720,acetyl-coenzyme A:acetyl alcohol acetyltransferase activity; GO:0034318,alcohol O-acyltransferase activity; GO:0007623,circadian rhythm; GO:0010597,green leaf volatile biosynthetic process; GO:0009699,phenylpropanoid biosynthetic process; GO:0009723,response to ethylene; GO:0003674,molecular_function; GO:0003824,catalytic activity;…	PF02458.15:Transferase family	--	--	--
TbA03G029510	46.1084	37.8518	49.8729	20.0309	20.4448	18.9453	2931	2611	3209	1276	1310	1245	-1.23227	3.73712e-30	3.10103e-28	down	GWHBCHG00000003	85447470	85451390	+	TbA03G029510	--	--	--	hypothetical protein LSAT_4X70901 [Lactuca sativa]	NLP2_ARATH RecName: Full=Protein NLP2; Short=AtNLP2; AltName: Full=NIN-like protein 2; AltName: Full=Nodule inception protein-like protein 2;	A0A6S7MUY6_LACSI SubName: Full=Uncharacterized protein {ECO:0000313|EMBL:CAB4092103.1};	At1g20640	GO:0005634,nucleus; GO:0003677,DNA binding; GO:0003700,DNA-binding transcription factor activity; GO:0006355,regulation of transcription, DNA-templated; GO:0003674,molecular_function; GO:0003676,nucleic acid binding; GO:0005488,binding; GO:0097159,organic cyclic compound binding; GO:1901363,heterocyclic compound binding; GO:0140110,transcription regulator activity; GO:0006139,nucleobase-containin…	PF02042.15:RWP-RK domain	RWP-RK	TF	RWP-RK
TbA05G005310	34.0886	32.6616	31.4891	84.5509	83.9362	87.4358	554	576	518	1377	1375	1469	1.31299	4.01254e-30	3.31801e-28	up	GWHBCHG00000005	4629903	4631088	+	TbA05G005310	--	K08235 xyloglucan:xyloglucosyl transferase [EC:2.4.1.207] | (RefSeq) XTR6; xyloglucan endotransglycosylase 6 (A)	--	hypothetical protein LSAT_8X67581 [Lactuca sativa]	XTH23_ARATH RecName: Full=Probable xyloglucan endotransglucosylase/hydrolase protein 23; Short=At-XTH23; Short=XTH-23; EC=2.4.1.207; Flags: Precursor;	A0A6S7PPY4_LACSI RecName: Full=Xyloglucan endotransglucosylase/hydrolase {ECO:0000256|RuleBase:RU361120}; EC=2.4.1.207 {ECO:0000256|RuleBase:RU361120};	At4g25810	GO:0048046,apoplast; GO:0005618,cell wall; GO:0005794,Golgi apparatus; GO:0004553,hydrolase activity, hydrolyzing O-glycosyl compounds; GO:0016762,xyloglucan:xyloglucosyl transferase activity; GO:0042546,cell wall biogenesis; GO:0071555,cell wall organization; GO:0010411,xyloglucan metabolic process; GO:0003674,molecular_function; GO:0003824,catalytic activity; GO:0016787,hydrolase activity; GO:0…	PF00722.21:Glycosyl hydrolases family 16	--	--	--
TbA03G022960	38.2171	21.5961	33.8734	7.522	9.0203	7.9724	1303	799	1169	257	310	281	-1.98868	6.33103e-30	5.21708e-28	down	GWHBCHG00000003	90784578	90795364	+	TbA03G022960	--	K15014 solute carrier family 29 (equilibrative nucleoside transporter), member 1/2/3 | (RefSeq) FUR1; Major facilitator superfamily protein (A)	--	hypothetical protein LSAT_4X58560 [Lactuca sativa]	ENT3_ARATH RecName: Full=Equilibrative nucleotide transporter 3; Short=AtENT3; AltName: Full=Nucleoside transporter ENT3; AltName: Full=Protein FLUOROURIDINE RESISTANT 1;	A0A2J6JHP0_LACSA SubName: Full=Uncharacterized protein {ECO:0000313|EMBL:PLY62337.1};	At4g05120	GO:0016021,integral component of membrane; GO:0005886,plasma membrane; GO:0005337,nucleoside transmembrane transporter activity; GO:0015858,nucleoside transport; GO:0003674,molecular_function; GO:0005215,transporter activity; GO:0008509,anion transmembrane transporter activity; GO:0015075,ion transmembrane transporter activity; GO:0015932,nucleobase-containing compound transmembrane transporter a…	PF01733.18:Nucleoside transporter	--	--	--
TbA06G059840	7.0392	9.9491	8.5171	0.8682	1.1378	1.1859	178	273	218	22	29	31	-3.07333	6.82984e-30	5.60871e-28	down	GWHBCHG00000006	40796542	40799111	+	TbA06G059840	--	K00430 peroxidase [EC:1.11.1.7] | (RefSeq) Peroxidase superfamily protein (A)	ko00940: Phenylpropanoid biosynthesis; ko01100: Metabolic pathways; ko01110: Biosynthesis of secondary metabolites	hypothetical protein LSAT_0X20741 [Lactuca sativa]	PER51_ARATH RecName: Full=Peroxidase 51; Short=Atperox P51; EC=1.11.1.7; AltName: Full=ATP37; Flags: Precursor;	A0A2J6KP05_LACSA RecName: Full=Peroxidase {ECO:0000256|ARBA:ARBA00012313, ECO:0000256|RuleBase:RU362060}; EC=1.11.1.7 {ECO:0000256|ARBA:ARBA00012313, ECO:0000256|RuleBase:RU362060};	At4g37530	GO:0005576,extracellular region; GO:0020037,heme binding; GO:0046872,metal ion binding; GO:0004601,peroxidase activity; GO:0042744,hydrogen peroxide catabolic process; GO:0006979,response to oxidative stress; GO:0003674,molecular_function; GO:0005488,binding; GO:0046906,tetrapyrrole binding; GO:0097159,organic cyclic compound binding; GO:1901363,heterocyclic compound binding; GO:0043167,ion bindi…	PF00141.23:Peroxidase	--	--	--
novel.5429	36.0516	38.0658	35.2144	89.3906	97.3163	98.8668	885	1014	875	2199	2408	2509	1.31444	6.92645e-30	5.6685e-28	up	GWHBCHG00000002	110066825	110069264	+	--	--	--	--	hypothetical protein LSAT_2X131600 [Lactuca sativa]	IQD24_ARATH RecName: Full=Protein IQ-DOMAIN 24 {ECO:0000303|PubMed:16368012}; Short=AtIQD24 {ECO:0000303|PubMed:16368012};	A0A2J6K150_LACSA RecName: Full=DUF4005 domain-containing protein {ECO:0000259|Pfam:PF13178};	At5g07240	GO:0005516,calmodulin binding; GO:0003674,molecular_function; GO:0005488,binding; GO:0005515,protein binding	PF13178.6:Protein of unknown function (DUF4005)	--	--	--
TbA02G114040	68.5555	56.3169	80.5884	29.0494	28.1169	26.8317	3297	2939	3923	1400	1363	1334	-1.34941	7.25954e-30	5.92075e-28	down	GWHBCHG00000002	94072950	94076620	+	TbA02G114040	--	K16280 E3 ubiquitin-protein ligase RGLG [EC:2.3.2.27] | (RefSeq) RGLG2; RING domain ligase2 (A)	--	hypothetical protein LSAT_2X91101 [Lactuca sativa]	RGLG2_ARATH RecName: Full=E3 ubiquitin-protein ligase RGLG2 {ECO:0000305}; EC=2.3.2.27 {ECO:0000305}; AltName: Full=RING domain ligase 2 {ECO:0000303|PubMed:17586653};	A0A6S7MBL1_LACSI RecName: Full=RING-type domain-containing protein {ECO:0000259|PROSITE:PS50089};	At5g14420	GO:0005634,nucleus; GO:0005886,plasma membrane; GO:0046872,metal ion binding; GO:0004842,ubiquitin-protein transferase activity; GO:0009738,abscisic acid-activated signaling pathway; GO:0009850,auxin metabolic process; GO:0009690,cytokinin metabolic process; GO:0080148,negative regulation of response to water deprivation; GO:0003674,molecular_function; GO:0005488,binding; GO:0043167,ion binding; …	PF07002.16:Copine	--	--	--
TbA08G019200	90.6025	82.8606	86.9292	32.5154	32.4623	29.3911	659	654	640	237	238	221	-1.5311	7.47042e-30	6.07194e-28	down	GWHBCHG00000008	15906156	15906539	+	TbA08G019200	--	--	--	bZIP transcription factor 2-like [Helianthus annuus]	BZP53_ARATH RecName: Full=bZIP transcription factor 53 {ECO:0000303|PubMed:11906833}; Short=AtbZIP53 {ECO:0000303|PubMed:11906833};	A0A6S7KYC1_LACSI RecName: Full=BZIP domain-containing protein {ECO:0000259|PROSITE:PS50217};	At3g62420	GO:0005634,nucleus; GO:0003700,DNA-binding transcription factor activity; GO:0045735,nutrient reservoir activity; GO:0046982,protein heterodimerization activity; GO:0043565,sequence-specific DNA binding; GO:0000976,transcription regulatory region sequence-specific DNA binding; GO:0009267,cellular response to starvation; GO:0006971,hypotonic response; GO:2000693,positive regulation of seed maturat…	PF00170.21:bZIP transcription factor	bZIP	TF	bZIP
TbA06G091960	11.0037	14.5093	10.1193	45.7911	48.6019	52.201	188	269	175	784	837	922	1.96179	7.71058e-30	6.24583e-28	up	GWHBCHG00000006	15217948	15219300	-	TbA06G091960	--	--	--	hypothetical protein LSAT_3X49620 [Lactuca sativa]	GASAE_ARATH RecName: Full=Gibberellin-regulated protein 14; AltName: Full=GAST1 protein homolog 14; Flags: Precursor;	A0A2J6K158_LACSA SubName: Full=Uncharacterized protein {ECO:0000313|EMBL:PLY68820.1};	At5g14920	GO:0005576,extracellular region; GO:0005886,plasma membrane; GO:0009536,plastid; GO:0009740,gibberellic acid mediated signaling pathway; GO:2000377,regulation of reactive oxygen species metabolic process; GO:0009737,response to abscisic acid; GO:0009739,response to gibberellin; GO:0009651,response to salt stress; GO:0007154,cell communication; GO:0007165,signal transduction; GO:0008150,biological…	PF02704.14:Gibberellin regulated protein	--	--	--
TbA02G103500	113.115	118.542	130.999	58.2158	57.9871	56.9919	5080	5777	5955	2620	2625	2646	-1.13306	8.93647e-30	7.21431e-28	down	GWHBCHG00000002	85266497	85270552	-	TbA02G103500	--	K13416 brassinosteroid insensitive 1-associated receptor kinase 1 [EC:2.7.10.1 2.7.11.1] | (RefSeq) BAK1; BRI1-associated receptor kinase (A)	ko04016: MAPK signaling pathway - plant; ko04075: Plant hormone signal transduction; ko04626: Plant-pathogen interaction	hypothetical protein LSAT_2X72681 [Lactuca sativa]	CRK3_ARATH RecName: Full=Cysteine-rich receptor-like protein kinase 3; Short=Cysteine-rich RLK3; EC=2.7.11.-; Flags: Precursor;	A0A2J6L5Y4_LACSA SubName: Full=Uncharacterized protein {ECO:0000313|EMBL:PLY82740.1};	At1g70530	GO:0016021,integral component of membrane; GO:0005739,mitochondrion; GO:0005886,plasma membrane; GO:0005524,ATP binding; GO:0106310,protein serine kinase activity; GO:0004674,protein serine/threonine kinase activity; GO:0106311,protein threonine kinase activity; GO:0046777,protein autophosphorylation; GO:0000166,nucleotide binding; GO:0003674,molecular_function; GO:0005488,binding; GO:0017076,pur…	PF00069.25:Protein kinase domain	--	--	--
TbA04G091850	54.5568	43.7571	49.5159	22.4708	23.3272	23.6844	4550	3960	4180	1878	1961	2042	-1.15266	1.0029e-29	8.06894e-28	down	GWHBCHG00000004	3652071	3658258	-	TbA04G091850	--	K20888 xyloglucan galactosyltransferase MUR3 [EC:2.4.1.-] | (RefSeq) MUR3; Exostosin family protein (A)	--	hypothetical protein LSAT_9X11541 [Lactuca sativa]	MUR3_ARATH RecName: Full=Xyloglucan galactosyltransferase MUR3 {ECO:0000305}; EC=2.4.1.- {ECO:0000305}; AltName: Full=Protein KATAMARI {ECO:0000303|PubMed:15863516}; AltName: Full=Protein MURUS 3 {ECO:0000303|PubMed:12837954}; Short=AtMUR3 {ECO:0000303|PubMed:12837954}; AltName: Full=Protein SHORT ROOT IN SALT MEDIUM 3 {ECO:0000303|PubMed:23571490};	A0A2J6KGG4_LACSA SubName: Full=Uncharacterized protein {ECO:0000313|EMBL:PLY74067.1};	At2g20370	GO:0005768,endosome; GO:0005794,Golgi apparatus; GO:0032580,Golgi cisterna membrane; GO:0000138,Golgi trans cisterna; GO:0030173,integral component of Golgi membrane; GO:0005802,trans-Golgi network; GO:0016757,transferase activity, transferring glycosyl groups; GO:0010256,endomembrane system organization; GO:0042353,fucose biosynthetic process; GO:0006486,protein glycosylation; GO:0009863,salicyl…	PF03070.16:TENA/THI-4/PQQC family	--	--	--
TbA03G042530	3.5288	2.9774	3.5541	10.7927	11.5937	11.3708	154	141	157	472	510	513	1.68333	1.32928e-29	1.06588e-27	up	GWHBCHG00000003	74061021	74063661	+	TbA03G042530	--	K13126 polyadenylate-binding protein | (RefSeq) PAB6; poly(A) binding protein 6 (A)	ko03015: mRNA surveillance pathway; ko03018: RNA degradation	hypothetical protein LSAT_4X96620 [Lactuca sativa]	PABP6_ARATH RecName: Full=Polyadenylate-binding protein 6; Short=PABP-6; Short=Poly(A)-binding protein 6;	A0A6S7MX22_LACSI SubName: Full=Uncharacterized protein {ECO:0000313|EMBL:CAB4092957.1};	At3g16380	GO:0005829,cytosol; GO:0005634,nucleus; GO:1990904,ribonucleoprotein complex; GO:0003730,mRNA 3'-UTR binding; GO:0008143,poly(A) binding; GO:0008266,poly(U) RNA binding; GO:0003723,RNA binding; GO:0016071,mRNA metabolic process; GO:0006417,regulation of translation; GO:0006413,translational initiation; GO:0003674,molecular_function; GO:0003676,nucleic acid binding; GO:0003729,mRNA binding; GO:000…	PF00076.22:RNA recognition motif. (a.k.a. RRM, RBD, or RNP domain)	--	--	--
TbA02G114240	9.4402	6.9969	8.1262	1.9699	1.858	2.0565	373	300	325	78	74	84	-2.12312	1.38229e-29	1.10468e-27	down	GWHBCHG00000002	94233876	94238342	+	TbA02G114240	--	K24917 amino acid permease | (RefSeq) AAP8; amino acid permease 8 (A)	--	hypothetical protein LSAT_2X93720 [Lactuca sativa]	LHT1_ARATH RecName: Full=Lysine histidine transporter 1;	A0A2J6MB30_LACSA RecName: Full=Aa_trans domain-containing protein {ECO:0000259|Pfam:PF01490};	At5g40780	GO:0016021,integral component of membrane; GO:0005886,plasma membrane; GO:0009536,plastid; GO:0015171,amino acid transmembrane transporter activity; GO:0015293,symporter activity; GO:0043090,amino acid import; GO:0006952,defense response; GO:0080167,response to karrikin; GO:0003674,molecular_function; GO:0005215,transporter activity; GO:0005342,organic acid transmembrane transporter activity; GO:…	PF01490.18:Transmembrane amino acid transporter protein	--	--	--
TbA05G104650	8.4841	10.8408	9.2271	34.5055	33.4557	30.3791	238	330	262	970	946	881	1.70942	1.42445e-29	1.13456e-27	up	GWHBCHG00000005	84778365	84780441	+	TbA05G104650	--	--	--	hypothetical protein LSAT_8X5061 [Lactuca sativa]	GHD7_ORYSJ RecName: Full=Transcription factor GHD7 {ECO:0000305}; AltName: Full=Protein GRAIN NUMBER PLANT HEIGHT AND HEADING DATE 7 {ECO:0000305};	A0A2J6MDN7_LACSA RecName: Full=CCT domain-containing protein {ECO:0000259|PROSITE:PS51017};	At5g53420	GO:0005634,nucleus; GO:0003677,DNA binding; GO:0009908,flower development; GO:0048579,negative regulation of long-day photoperiodism, flowering; GO:0009909,regulation of flower development; GO:0003674,molecular_function; GO:0003676,nucleic acid binding; GO:0005488,binding; GO:0097159,organic cyclic compound binding; GO:1901363,heterocyclic compound binding; GO:0000003,reproduction; GO:0003006,dev…	PF06203.14:CCT motif	Others	TR	Others
TbA05G039740	11.446	12.4154	11.1998	40.7146	35.9679	38.0366	209	246	207	745	662	718	1.6393	1.50875e-29	1.19473e-27	up	GWHBCHG00000005	31862276	31863427	-	TbA05G039740	--	--	--	hypothetical protein LSAT_2X19341 [Lactuca sativa]	TLP1_PYRPY RecName: Full=Thaumatin-like protein 1; Flags: Precursor;	A0A2J6KJA9_LACSA SubName: Full=Uncharacterized protein {ECO:0000313|EMBL:PLY75173.1};	At1g75800	GO:0005576,extracellular region; GO:0005575,cellular_component; GO:0110165,cellular anatomical entity	PF00314.17:Thaumatin family	--	--	--
TbA02G131620	61.0685	54.3923	69.7541	27.9459	30.0128	30.1103	7255	7012	8388	3327	3594	3698	-1.13452	1.51003e-29	1.19473e-27	down	GWHBCHG00000002	108564145	108586828	-	TbA02G131620	--	K00344 NADPH:quinone reductase [EC:1.6.5.5] | (RefSeq) GroES-like zinc-binding alcohol dehydrogenase family protein (A)	--	hypothetical protein LSAT_2X128341 [Lactuca sativa]	ENOX_SOLLC RecName: Full=2-methylene-furan-3-one reductase; EC=1.3.1.105 {ECO:0000269|PubMed:16517758}; AltName: Full=Enone oxidoreductase; Short=SlEO; Flags: Precursor;	A0A6S7ME72_LACSI RecName: Full=PKS_ER domain-containing protein {ECO:0000259|SMART:SM00829};	At5g61510	GO:0009507,chloroplast; GO:0102978,furaneol oxidoreductase activity; GO:0008270,zinc ion binding; GO:0003674,molecular_function; GO:0003824,catalytic activity; GO:0016491,oxidoreductase activity; GO:0016627,oxidoreductase activity, acting on the CH-CH group of donors; GO:0016628,oxidoreductase activity, acting on the CH-CH group of donors, NAD or NADP as acceptor; GO:0005488,binding; GO:0043167,i…	PF00107.26:Zinc-binding dehydrogenase	--	--	--
TbA06G077630	91.8142	119.602	87.2352	331.456	328.243	353.808	2273	3213	2186	8223	8191	9055	1.68446	1.85885e-29	1.46585e-27	up	GWHBCHG00000006	26624826	26626868	+	TbA06G077630	--	K08235 xyloglucan:xyloglucosyl transferase [EC:2.4.1.207] | (RefSeq) XTH6; xyloglucan endotransglucosylase/hydrolase 6 (A)	--	hypothetical protein LSAT_3X84840 [Lactuca sativa]	XTH6_ARATH RecName: Full=Probable xyloglucan endotransglucosylase/hydrolase protein 6; Short=At-XTH6; Short=XTH-6; EC=2.4.1.207; Flags: Precursor;	A0A6S7MPM1_LACSI RecName: Full=Xyloglucan endotransglucosylase/hydrolase {ECO:0000256|RuleBase:RU361120}; EC=2.4.1.207 {ECO:0000256|RuleBase:RU361120};	At5g65730	GO:0048046,apoplast; GO:0005618,cell wall; GO:0004553,hydrolase activity, hydrolyzing O-glycosyl compounds; GO:0016762,xyloglucan:xyloglucosyl transferase activity; GO:0042546,cell wall biogenesis; GO:0071555,cell wall organization; GO:0009414,response to water deprivation; GO:0010411,xyloglucan metabolic process; GO:0003674,molecular_function; GO:0003824,catalytic activity; GO:0016787,hydrolase …	PF00722.21:Glycosyl hydrolases family 16	--	--	--
TbA08G029540	22.0622	19.9809	21.3339	8.6225	9.1234	9.8573	1509	1483	1477	591	629	697	-1.26481	2.18151e-29	1.71461e-27	down	GWHBCHG00000008	24460756	24465109	+	TbA08G029540	--	K13417 somatic embryogenesis receptor kinase 4 [EC:2.7.10.1 2.7.11.1] | (RefSeq) SERK4; somatic embryogenesis receptor-like kinase 4 (A)	ko04626: Plant-pathogen interaction	hypothetical protein LSAT_1X68181 [Lactuca sativa]	LERK3_ORYSI RecName: Full=G-type lectin S-receptor-like serine/threonine-protein kinase LECRK3 {ECO:0000305}; Short=OsLecRK3 {ECO:0000303|PubMed:25485617}; EC=2.7.11.1 {ECO:0000305}; AltName: Full=OsRLCK135 {ECO:0000305}; Flags: Precursor;	A0A2J6K2D6_LACSA RecName: Full=Receptor-like serine/threonine-protein kinase {ECO:0000256|PIRNR:PIRNR000641}; EC=2.7.11.1 {ECO:0000256|PIRNR:PIRNR000641};	At5g60900	GO:0016021,integral component of membrane; GO:0005524,ATP binding; GO:0030246,carbohydrate binding; GO:0106310,protein serine kinase activity; GO:0106311,protein threonine kinase activity; GO:0006952,defense response; GO:0000166,nucleotide binding; GO:0003674,molecular_function; GO:0005488,binding; GO:0017076,purine nucleotide binding; GO:0030554,adenyl nucleotide binding; GO:0032553,ribonucleoti…	PF00069.25:Protein kinase domain	--	--	--
TbA03G017660	9.58	12.8268	8.4014	40.5255	41.8045	47.9797	276	401	245	1170	1214	1429	2.00023	2.28787e-29	1.79229e-27	up	GWHBCHG00000003	95055320	95058649	-	TbA03G017660	--	--	--	hypothetical protein LSAT_4X44621 [Lactuca sativa]	SKA1_ARATH RecName: Full=Spindle and kinetochore-associated protein 1 homolog;	A0A6S7MTE6_LACSI SubName: Full=Uncharacterized protein {ECO:0000313|EMBL:CAB4091312.1};	At3g60660	GO:0000940,condensed chromosome outer kinetochore; GO:0072686,mitotic spindle; GO:0005876,spindle microtubule; GO:0008017,microtubule binding; GO:0051301,cell division; GO:0007059,chromosome segregation; GO:0000278,mitotic cell cycle; GO:0031110,regulation of microtubule polymerization or depolymerization; GO:0003674,molecular_function; GO:0005488,binding; GO:0005515,protein binding; GO:0008092,c…	PF07160.12:Spindle and kinetochore-associated protein 1	--	--	--
novel.7879	10.6232	7.1693	7.2618	0.4283	0.1597	0.2595	198	145	137	8	3	5	-4.9504	2.52062e-29	1.96815e-27	down	GWHBCHG00000003	109604964	109605947	.	--	--	--	--	--	--	--	--	--	--	--	--	--
TbA03G039950	67.2839	59.9723	63.5139	31.2627	32.6106	31.0159	3752	3629	3585	1747	1833	1788	-1.07367	2.69957e-29	2.10099e-27	down	GWHBCHG00000003	76277336	76280805	+	TbA03G039950	--	K00951 GTP pyrophosphokinase [EC:2.7.6.5] | (RefSeq) RSH3; RELA/SPOT homolog 3 (A)	ko00230: Purine metabolism; ko01100: Metabolic pathways	hypothetical protein LSAT_4X93201 [Lactuca sativa]	RSH3C_ARATH RecName: Full=Probable GTP diphosphokinase RSH3, chloroplastic; EC=2.7.6.5; AltName: Full=RelA/SpoT homolog 3; Short=AtRSH3; AltName: Full=ppGpp synthetase RSH3; Flags: Precursor;	A0A6S7N5C2_LACSI RecName: Full=GTP diphosphokinase {ECO:0000256|ARBA:ARBA00013251}; EC=2.7.6.5 {ECO:0000256|ARBA:ARBA00013251};	At1g54130	GO:0009507,chloroplast; GO:0005524,ATP binding; GO:0005525,GTP binding; GO:0008728,GTP diphosphokinase activity; GO:0016301,kinase activity; GO:0015970,guanosine tetraphosphate biosynthetic process; GO:0010150,leaf senescence; GO:0015979,photosynthesis; GO:0000166,nucleotide binding; GO:0003674,molecular_function; GO:0005488,binding; GO:0017076,purine nucleotide binding; GO:0030554,adenyl nucleot…	PF13328.6:HD domain	--	--	--
TbA02G104620	113.737	85.9802	133.332	43.1662	42.4988	41.6406	4341	3561	5151	1651	1635	1643	-1.44394	2.72586e-29	2.11454e-27	down	GWHBCHG00000002	86411068	86414345	-	TbA02G104620	--	K24139 auxin efflux carrier family protein | (RefSeq) Auxin efflux carrier family protein (A)	--	hypothetical protein LSAT_2X72981 [Lactuca sativa]	PILS3_ARATH RecName: Full=Protein PIN-LIKES 3 {ECO:0000303|PubMed:22504182}; AltName: Full=Auxin efflux carrier-like protein 3 {ECO:0000303|PubMed:22504182};	A0A2J6L624_LACSA SubName: Full=Uncharacterized protein {ECO:0000313|EMBL:PLY82769.1};	At1g76520	GO:0005789,endoplasmic reticulum membrane; GO:0016021,integral component of membrane; GO:0005739,mitochondrion; GO:0009734,auxin-activated signaling pathway; GO:0009733,response to auxin; GO:0055085,transmembrane transport; GO:0007154,cell communication; GO:0007165,signal transduction; GO:0008150,biological_process; GO:0009719,response to endogenous stimulus; GO:0009725,response to hormone; GO:00…	PF03547.18:Membrane transport protein	--	--	--
TbA02G115120	16.4748	13.0774	18.0147	4.2221	4.9033	4.2738	440	379	487	113	132	118	-1.88791	3.14381e-29	2.43084e-27	down	GWHBCHG00000002	94924686	94927371	+	TbA02G115120	--	K07766 diphosphoinositol-polyphosphate diphosphatase [EC:3.6.1.52] | (RefSeq) NUDX13; nudix hydrolase homolog 13 (A)	--	hypothetical protein LSAT_2X95261 [Lactuca sativa]	NUD13_ARATH RecName: Full=Nudix hydrolase 13, mitochondrial; Short=AtNUDT13; EC=3.6.1.-; Flags: Precursor;	A0A6S7KU66_LACSI RecName: Full=Nudix hydrolase domain-containing protein {ECO:0000259|PROSITE:PS51462};	At3g26690	GO:0005737,cytoplasm; GO:0005739,mitochondrion; GO:0005634,nucleus; GO:0034432,bis(5'-adenosyl)-pentaphosphatase activity; GO:0016787,hydrolase activity; GO:0046872,metal ion binding; GO:0003674,molecular_function; GO:0003824,catalytic activity; GO:0004551,nucleotide diphosphatase activity; GO:0016462,pyrophosphatase activity; GO:0016817,hydrolase activity, acting on acid anhydrides; GO:0016818,h…	PF00293.28:NUDIX domain	--	--	--
TbA08G041620	133.798	109.726	138.288	59.3831	61.7725	63.0703	5241	4664	5483	2331	2439	2554	-1.11289	3.64259e-29	2.80739e-27	down	GWHBCHG00000008	33953076	33959812	+	TbA08G041620	--	K03327 multidrug resistance protein, MATE family | (RefSeq) MATE efflux family protein (A)	--	hypothetical protein LSAT_1X83080 [Lactuca sativa]	DTX24_ARATH RecName: Full=Protein DETOXIFICATION 24 {ECO:0000303|PubMed:11739388}; Short=AtDTX24 {ECO:0000303|PubMed:11739388}; AltName: Full=Multidrug and toxic compound extrusion protein 24 {ECO:0000305}; Short=MATE protein 24 {ECO:0000305};	A0A2J6KTX8_LACSA RecName: Full=Protein DETOXIFICATION {ECO:0000256|RuleBase:RU004914}; AltName: Full=Multidrug and toxic compound extrusion protein {ECO:0000256|RuleBase:RU004914};	At3g03620	GO:0016021,integral component of membrane; GO:0016020,membrane; GO:0015297,antiporter activity; GO:0022857,transmembrane transporter activity; GO:0042910,xenobiotic transmembrane transporter activity; GO:0003674,molecular_function; GO:0005215,transporter activity; GO:0015291,secondary active transmembrane transporter activity; GO:0022804,active transmembrane transporter activity; GO:0005575,cellu…	PF01554.18:MatE	--	--	--
novel.3020	10.1252	5.6095	9.3153	1.3498	1.8353	1.5779	509	306	474	68	93	82	-2.44824	3.67555e-29	2.82365e-27	down	GWHBCHG00000002	4062946	4065797	+	--	--	K03626 nascent polypeptide-associated complex subunit alpha | (RefSeq) Nascent polypeptide-associated complex (NAC), alpha subunit family protein (A)	--	hypothetical protein LSAT_8X83841 [Lactuca sativa]	NACA4_ARATH RecName: Full=Nascent polypeptide-associated complex subunit alpha-like protein 4; Short=NAC-alpha-like protein 4; AltName: Full=Alpha-NAC-like protein 4;	A0A6S7P828_LACSI RecName: Full=NAC-A/B domain-containing protein {ECO:0000259|PROSITE:PS51151};	At4g10480	GO:0005737,cytoplasm; GO:0005829,cytosol; GO:0005854,nascent polypeptide-associated complex; GO:0051082,unfolded protein binding; GO:0006612,protein targeting to membrane; GO:0003674,molecular_function; GO:0005488,binding; GO:0005515,protein binding; GO:0006605,protein targeting; GO:0006810,transport; GO:0006811,ion transport; GO:0006820,anion transport; GO:0006886,intracellular protein transport…	--	--	--	--
TbA08G029600	29.9124	28.9792	27.0259	8.0364	9.2155	10.4693	702	738	642	189	218	254	-1.7008	4.223e-29	3.21853e-27	down	GWHBCHG00000008	24499475	24500752	+	TbA08G029600	--	K13417 somatic embryogenesis receptor kinase 4 [EC:2.7.10.1 2.7.11.1] | (RefSeq) SERK4; somatic embryogenesis receptor-like kinase 4 (A)	ko04626: Plant-pathogen interaction	hypothetical protein LSAT_1X68181 [Lactuca sativa]	RLK1_ARATH RecName: Full=G-type lectin S-receptor-like serine/threonine-protein kinase RLK1; EC=2.7.11.1; AltName: Full=Receptor-like protein kinase 1; Flags: Precursor;	A0A6S7KMW5_LACSI RecName: Full=Protein kinase domain-containing protein {ECO:0000259|PROSITE:PS50011};	At5g60900	GO:0016021,integral component of membrane; GO:0005886,plasma membrane; GO:0005524,ATP binding; GO:0005516,calmodulin binding; GO:0030246,carbohydrate binding; GO:0106310,protein serine kinase activity; GO:0004674,protein serine/threonine kinase activity; GO:0106311,protein threonine kinase activity; GO:0000166,nucleotide binding; GO:0003674,molecular_function; GO:0005488,binding; GO:0017076,purin…	PF00069.25:Protein kinase domain	--	--	--
TbA01G105810	58.3394	59.689	52.4682	25.2244	22.7427	24.35	6123	6798	5574	2653	2406	2642	-1.30846	4.22843e-29	3.21853e-27	down	GWHBCHG00000001	83655724	83666237	-	TbA01G105810	--	K18875 enhanced disease susceptibility 1 protein | (RefSeq) alpha/beta-Hydrolases superfamily protein (A)	ko04626: Plant-pathogen interaction	hypothetical protein LSAT_5X82100 [Lactuca sativa]	PAD4_ARATH RecName: Full=Lipase-like PAD4; EC=2.3.1.-; AltName: Full=Protein ENHANCED DISEASE SUSCEPTIBILITY 9; AltName: Full=Protein PHYTOALEXIN DEFICIENT 4; Short=AtPAD4;	A0A2J6K877_LACSA SubName: Full=Uncharacterized protein {ECO:0000313|EMBL:PLY71264.1};	At3g52430	GO:0005737,cytoplasm; GO:0005634,nucleus; GO:0016298,lipase activity; GO:0016740,transferase activity; GO:0010618,aerenchyma formation; GO:0071327,cellular response to trehalose stimulus; GO:0042742,defense response to bacterium; GO:0050829,defense response to Gram-negative bacterium; GO:0002213,defense response to insect; GO:0009873,ethylene-activated signaling pathway; GO:0060866,leaf abscissio…	PF18117.1:Enhanced disease susceptibility 1 protein EP domain	--	--	--
TbA03G033240	1702.27	2123.83	1397.5	483.16	533.87	549.772	14703	19906	12218	4182	4648	4909	-1.8175	4.23011e-29	3.21853e-27	down	GWHBCHG00000003	82375012	82375467	-	TbA03G033240	--	--	--	hypothetical protein CFOL_v3_08648 [Cephalotus follicularis]	--	A0A5N6NJ02_9ASTR SubName: Full=Uncharacterized protein {ECO:0000313|EMBL:KAD4889032.1};	--	--	--	--	--	--
TbA03G054360	26.5652	21.2892	29.5006	9.1944	8.8072	9.4331	790	687	888	274	264	290	-1.55471	5.00685e-29	3.79739e-27	down	GWHBCHG00000003	64034609	64037687	+	TbA03G054360	--	--	--	hypothetical protein LSAT_4X119521 [Lactuca sativa]	SFH8_ARATH RecName: Full=Phosphatidylinositol/phosphatidylcholine transfer protein SFH8; AltName: Full=Protein SEC FOURTEEN HOMOLOGS 8; Short=AtSFH8;	A0A6S7MYL4_LACSI RecName: Full=CRAL-TRIO domain-containing protein {ECO:0000259|PROSITE:PS50191};	At1g75170	GO:0000139,Golgi membrane; GO:0005886,plasma membrane; GO:0015031,protein transport; GO:0006810,transport; GO:0006811,ion transport; GO:0006820,anion transport; GO:0008104,protein localization; GO:0008150,biological_process; GO:0015833,peptide transport; GO:0033036,macromolecule localization; GO:0042886,amide transport; GO:0045184,establishment of protein localization; GO:0051179,localization; GO…	PF00650.20:CRAL/TRIO domain	--	--	--
TbA08G048960	30.5548	30.0861	29.9933	12.6139	12.2359	13.1451	1095	1170	1088	453	442	487	-1.32226	7.82619e-29	5.91685e-27	down	GWHBCHG00000008	39690405	39692495	-	TbA08G048960	--	K23452 UDP-glucosyltransferase 85A [EC:2.4.1.-] | (RefSeq) UGT85A3; UDP-glucosyl transferase 85A3 (A)	ko00908: Zeatin biosynthesis; ko01110: Biosynthesis of secondary metabolites	UDP-glucosyltransferase [Ixeris dentata var. albiflora]	U85C1_STERE RecName: Full=UDP-glycosyltransferase 85C1 {ECO:0000303|PubMed:15610349}; EC=2.4.1.- {ECO:0000305};	A9X3L6_9ASTR RecName: Full=Glycosyltransferase {ECO:0000256|RuleBase:RU362057}; EC=2.4.1.- {ECO:0000256|RuleBase:RU362057};	At1g22400	GO:0008194,UDP-glycosyltransferase activity; GO:0003674,molecular_function; GO:0003824,catalytic activity; GO:0016740,transferase activity; GO:0016757,transferase activity, transferring glycosyl groups	PF00201.18:UDP-glucoronosyl and UDP-glucosyl transferase	--	--	--
TbA03G025930	14.6811	11.491	13.7757	3.6466	3.1483	4.186	458	389	435	114	99	135	-1.92397	9.11178e-29	6.867e-27	down	GWHBCHG00000003	88312092	88315280	-	TbA03G025930	--	--	--	hypothetical protein LSAT_4X65261 [Lactuca sativa]	WTR5_ARATH RecName: Full=WAT1-related protein At1g21890;	A0A6S7KYE8_LACSI RecName: Full=WAT1-related protein {ECO:0000256|RuleBase:RU363077};	At1g21890	GO:0016021,integral component of membrane; GO:0005886,plasma membrane; GO:0022857,transmembrane transporter activity; GO:0003674,molecular_function; GO:0005215,transporter activity; GO:0005575,cellular_component; GO:0016020,membrane; GO:0031224,intrinsic component of membrane; GO:0110165,cellular anatomical entity; GO:0071944,cell periphery	PF00892.20:EamA-like transporter family	--	--	--
TbA03G101590	52.575	43.4006	50.5065	21.024	23.1031	22.5529	1919	1719	1866	769	850	851	-1.19875	9.94484e-29	7.47118e-27	down	GWHBCHG00000003	26908661	26912150	+	TbA03G101590	--	K15849 bifunctional aspartate aminotransferase and glutamate/aspartate-prephenate aminotransferase [EC:2.6.1.1 2.6.1.78 2.6.1.79] | (RefSeq) AAT; aspartate aminotransferase (A)	ko00350: Tyrosine metabolism; ko00360: Phenylalanine metabolism; ko00400: Phenylalanine, tyrosine and tryptophan biosynthesis; ko00950: Isoquinoline alkaloid biosynthesis; ko00960: Tropane, piperidine and pyridine alkaloid biosynthesis; ko01100: Metabolic pathways; ko01110: Biosynthesis of secondary metabolites; ko01230: Biosynthesis of amino acids	hypothetical protein LSAT_4X141440 [Lactuca sativa]	PAT_PETHY RecName: Full=Bifunctional aspartate aminotransferase and glutamate/aspartate-prephenate aminotransferase {ECO:0000303|PubMed:21102469}; Short=PhPPA-AT {ECO:0000303|PubMed:21102469}; EC=2.6.1.1 {ECO:0000269|PubMed:21102469}; EC=2.6.1.78 {ECO:0000269|PubMed:21102469}; EC=2.6.1.79 {ECO:0000269|PubMed:21102469}; Flags: Precursor;	A0A6S7N003_LACSI RecName: Full=Aminotran_1_2 domain-containing protein {ECO:0000259|Pfam:PF00155};	At2g22250	GO:0009507,chloroplast; GO:0033853,aspartate-prephenate aminotransferase activity; GO:0033854,glutamate-prephenate aminotransferase activity; GO:0042802,identical protein binding; GO:0004069,L-aspartate:2-oxoglutarate aminotransferase activity; GO:0030170,pyridoxal phosphate binding; GO:0009095,aromatic amino acid family biosynthetic process, prephenate pathway; GO:0009094,L-phenylalanine biosynt…	PF00155.21:Aminotransferase class I and II	--	--	--
TbA03G119140	0.1928	0.2665	0.3492	4.6815	4.5905	4.7246	6	9	11	146	144	152	4.04592	1.09646e-28	8.21139e-27	up	GWHBCHG00000003	12786518	12789491	-	TbA03G119140	--	K14682 amino-acid N-acetyltransferase [EC:2.3.1.1] | (RefSeq) NAGS1; N-acetyl-l-glutamate synthase 1 (A)	ko00220: Arginine biosynthesis; ko01100: Metabolic pathways; ko01110: Biosynthesis of secondary metabolites; ko01210: 2-Oxocarboxylic acid metabolism; ko01230: Biosynthesis of amino acids	hypothetical protein LSAT_4X161500 [Lactuca sativa]	NAGS1_ARATH RecName: Full=Probable amino-acid acetyltransferase NAGS1, chloroplastic; EC=2.3.1.1; AltName: Full=N-acetylglutamate synthase 1; Flags: Precursor;	A0A2J6LRI9_LACSA RecName: Full=AA_kinase domain-containing protein {ECO:0000259|Pfam:PF00696};	At2g22910	GO:0009507,chloroplast; GO:0004042,acetyl-CoA:L-glutamate N-acetyltransferase activity; GO:0103045,methione N-acyltransferase activity; GO:0006526,arginine biosynthetic process; GO:0003674,molecular_function; GO:0003824,catalytic activity; GO:0008080,N-acetyltransferase activity; GO:0016407,acetyltransferase activity; GO:0016410,N-acyltransferase activity; GO:0016740,transferase activity; GO:0016…	PF00696.28:Amino acid kinase family	--	--	--
TbA03G030030	99.1123	111.186	84.0084	29.5025	24.7216	28.4623	704	857	604	210	177	209	-1.90663	1.57871e-28	1.17859e-26	down	GWHBCHG00000003	84953432	84953806	+	TbA03G030030	--	--	--	hypothetical protein LSAT_4X72040 [Lactuca sativa]	--	A0A6S7N325_LACSI SubName: Full=Uncharacterized protein {ECO:0000313|EMBL:CAB4092159.1};	At3g52520	--	--	--	--	--
TbA01G020600	369.952	393.947	291.86	131.054	127.381	116.323	14127	16324	11281	5015	4903	4592	-1.5699	1.65918e-28	1.2348e-26	down	GWHBCHG00000001	16681822	16683928	-	TbA01G020600	--	K10775 phenylalanine ammonia-lyase [EC:4.3.1.24] | (RefSeq) PAL1; PHE ammonia lyase 1 (A)	ko00360: Phenylalanine metabolism; ko00940: Phenylpropanoid biosynthesis; ko01100: Metabolic pathways; ko01110: Biosynthesis of secondary metabolites	phenylalanine ammonia-lyase 1 [Ixeris dentata var. albiflora]	PAL3_PETCR RecName: Full=Phenylalanine ammonia-lyase 3; EC=4.3.1.24;	A0A1U9WSG0_9ASTR RecName: Full=Phenylalanine ammonia-lyase {ECO:0000256|ARBA:ARBA00012139, ECO:0000256|RuleBase:RU003955}; EC=4.3.1.24 {ECO:0000256|ARBA:ARBA00012139, ECO:0000256|RuleBase:RU003955};	At2g37040	GO:0005737,cytoplasm; GO:0032991,protein-containing complex; GO:0045548,phenylalanine ammonia-lyase activity; GO:0009800,cinnamic acid biosynthetic process; GO:0006559,L-phenylalanine catabolic process; GO:0003674,molecular_function; GO:0003824,catalytic activity; GO:0016829,lyase activity; GO:0016840,carbon-nitrogen lyase activity; GO:0016841,ammonia-lyase activity; GO:0006082,organic acid metab…	PF00221.19:Aromatic amino acid lyase	--	--	--
novel.87	11.7679	10.9189	10.4315	0.3217	0.5597	0.7797	146	147	131	4	7	10	-4.38075	1.70838e-28	1.26745e-26	down	GWHBCHG00000001	3038787	3039441	.	--	--	--	--	--	--	--	--	--	--	--	--	--
TbA03G030840	14.5276	20.9548	15.1324	65.9195	65.2483	58.2988	552	864	582	2510	2499	2290	1.82407	1.81926e-28	1.34552e-26	up	GWHBCHG00000003	84168475	84171403	-	TbA03G030840	--	--	--	Pollen Ole e 1 allergen/extensin, partial [Cynara cardunculus var. scolymus]	PRP4_ARATH RecName: Full=Proline-rich protein 4; Short=AtPRP4; Flags: Precursor;	A0A6S7N382_LACSI SubName: Full=Uncharacterized protein {ECO:0000313|EMBL:CAB4092209.1};	At4g38770	GO:0005618,cell wall; GO:0005576,extracellular region; GO:0005575,cellular_component; GO:0030312,external encapsulating structure; GO:0071944,cell periphery; GO:0110165,cellular anatomical entity	PF01190.17:Pollen proteins Ole e I like	--	--	--
TbA05G023230	20.0326	17.5635	24.7388	5.2753	4.0714	4.3735	288	274	360	76	59	65	-2.24385	2.01742e-28	1.48746e-26	down	GWHBCHG00000005	19013621	19017716	-	TbA05G023230	--	K07253 phenylpyruvate tautomerase [EC:5.3.2.1] | (RefSeq) Tautomerase/MIF superfamily protein (A)	ko00350: Tyrosine metabolism; ko00360: Phenylalanine metabolism; ko01100: Metabolic pathways	hypothetical protein LSAT_8X103501 [Lactuca sativa]	--	A0A6S7PB49_LACSI SubName: Full=Uncharacterized protein {ECO:0000313|EMBL:CAB4110635.1};	At3g51660	--	PF01187.18:Macrophage migration inhibitory factor (MIF)	--	--	--
TbA01G047410	31.9525	26.2333	36.8762	8.6235	8.9335	9.9047	440	392	514	119	124	141	-1.85041	2.74821e-28	2.02002e-26	down	GWHBCHG00000001	37990839	37992690	+	TbA01G047410	--	--	--	hypothetical protein LSAT_4X12941 [Lactuca sativa]	PCR3_ARATH RecName: Full=Protein PLANT CADMIUM RESISTANCE 3; Short=AtPCR3;	A0A6S7MX67_LACSI SubName: Full=Uncharacterized protein {ECO:0000313|EMBL:CAB4090381.1};	At1g14880	GO:0016021,integral component of membrane; GO:0005575,cellular_component; GO:0016020,membrane; GO:0031224,intrinsic component of membrane; GO:0110165,cellular anatomical entity	PF04749.17:PLAC8 family	--	--	--
TbA06G106910	55.4583	62.125	57.4214	23.5048	25.205	24.1044	1707	2075	1789	725	782	767	-1.33678	3.49733e-28	2.56274e-26	down	GWHBCHG00000006	3274691	3276539	-	TbA06G106910	--	K09422 transcription factor MYB, plant | (RefSeq) MYB111; myb domain protein 111 (A)	--	transcription factor MYB8-like [Helianthus annuus]	MY111_ARATH RecName: Full=Transcription factor MYB111 {ECO:0000303|PubMed:11597504}; AltName: Full=Myb-related protein 111 {ECO:0000303|PubMed:11597504}; Short=AtMYB111 {ECO:0000303|PubMed:11597504}; AltName: Full=Protein PRODUCTION OF FLAVONOL GLYCOSIDES 3 {ECO:0000303|PubMed:17419845};	A0A6S7MFP9_LACSI SubName: Full=Uncharacterized protein {ECO:0000313|EMBL:CAB4086485.1};	At5g49330	GO:0005634,nucleus; GO:0003677,DNA binding; GO:0003700,DNA-binding transcription factor activity; GO:0051555,flavonol biosynthetic process; GO:1900386,positive regulation of flavonol biosynthetic process; GO:0009416,response to light stimulus; GO:0010224,response to UV-B; GO:0003674,molecular_function; GO:0003676,nucleic acid binding; GO:0005488,binding; GO:0097159,organic cyclic compound binding…	PF00249.31:Myb-like DNA-binding domain	MYB	TF	MYB->MYB
TbA05G012940	284.419	213.238	285.246	116.214	120.008	121.148	8582	6982	8712	3514	3650	3779	-1.19086	3.88878e-28	2.84084e-26	down	GWHBCHG00000005	10876732	10886996	+	TbA05G012940	--	K00799 glutathione S-transferase [EC:2.5.1.18] | (RefSeq) GSTU8; glutathione S-transferase TAU 8 (A)	ko00480: Glutathione metabolism; ko01100: Metabolic pathways	hypothetical protein LSAT_8X83421 [Lactuca sativa]	GSTX6_SOYBN RecName: Full=Probable glutathione S-transferase; EC=2.5.1.18; AltName: Full=G2-4; AltName: Full=Heat shock protein 26A;	A0A6S7P5R8_LACSI SubName: Full=Uncharacterized protein {ECO:0000313|EMBL:CAB4109536.1};	At3g09270	GO:0005737,cytoplasm; GO:0004364,glutathione transferase activity; GO:0006749,glutathione metabolic process; GO:0009737,response to abscisic acid; GO:0009733,response to auxin; GO:0009735,response to cytokinin; GO:0009739,response to gibberellin; GO:0009408,response to heat; GO:0010038,response to metal ion; GO:0003674,molecular_function; GO:0003824,catalytic activity; GO:0016740,transferase acti…	PF02798.20:Glutathione S-transferase, N-terminal domain	--	--	--
TbA02G107830	43.5195	42.2966	41.7025	11.2723	10.4988	13.2273	366	386	355	95	89	115	-1.93255	5.02952e-28	3.66294e-26	down	GWHBCHG00000002	88998098	88998541	-	TbA02G107830	--	--	--	hypothetical protein LSAT_2X81341 [Lactuca sativa]	--	A0A6S7MAC0_LACSI SubName: Full=Uncharacterized protein {ECO:0000313|EMBL:CAB4084309.1};	At1g49000	GO:0016021,integral component of membrane; GO:0005575,cellular_component; GO:0016020,membrane; GO:0031224,intrinsic component of membrane; GO:0110165,cellular anatomical entity	--	--	--	--
TbA08G006360	106.77	87.2431	113.869	47.8143	49.4242	50.0951	4880	4327	5268	2190	2277	2367	-1.12405	5.0881e-28	3.6943e-26	down	GWHBCHG00000008	5784124	5788754	+	TbA08G006360	--	K03327 multidrug resistance protein, MATE family | (RefSeq) RSH2; root hair specific 2 (A)	--	hypothetical protein LSAT_1X17540 [Lactuca sativa]	DTX31_ARATH RecName: Full=Protein DETOXIFICATION 31 {ECO:0000303|PubMed:11739388}; Short=AtDTX31 {ECO:0000303|PubMed:11739388}; AltName: Full=Multidrug and toxic compound extrusion protein 31 {ECO:0000305}; Short=MATE protein 31 {ECO:0000305}; AltName: Full=Protein ROOT HAIR SPECIFIC 2 {ECO:0000303|PubMed:19448035};	A0A6S7L504_LACSI RecName: Full=Protein DETOXIFICATION {ECO:0000256|RuleBase:RU004914}; AltName: Full=Multidrug and toxic compound extrusion protein {ECO:0000256|RuleBase:RU004914};	At1g12950	GO:0016021,integral component of membrane; GO:0016020,membrane; GO:0005774,vacuolar membrane; GO:0015297,antiporter activity; GO:0022857,transmembrane transporter activity; GO:0042910,xenobiotic transmembrane transporter activity; GO:0048767,root hair elongation; GO:0003674,molecular_function; GO:0005215,transporter activity; GO:0015291,secondary active transmembrane transporter activity; GO:0022…	PF01554.18:MatE	--	--	--
novel.10446	57.9871	48.0539	48.6091	21.8505	19.7055	20.3019	1340	1205	1137	506	459	485	-1.38775	5.90337e-28	4.27322e-26	down	GWHBCHG00000005	22052429	22053648	+	--	--	--	--	putative polyprotein [Solanum lycopersicum]	POLX_TOBAC RecName: Full=Retrovirus-related Pol polyprotein from transposon TNT 1-94; Includes: RecName: Full=Protease; EC=3.4.23.-; Includes: RecName: Full=Reverse transcriptase; EC=2.7.7.49; Includes: RecName: Full=Endonuclease;	A0A2N9HGB3_FAGSY RecName: Full=Reverse transcriptase Ty1/copia-type domain-containing protein {ECO:0000259|Pfam:PF07727};	At5g35820	GO:0004190,aspartic-type endopeptidase activity; GO:0004519,endonuclease activity; GO:0003676,nucleic acid binding; GO:0003964,RNA-directed DNA polymerase activity; GO:0008270,zinc ion binding; GO:0015074,DNA integration; GO:0003674,molecular_function; GO:0003824,catalytic activity; GO:0004175,endopeptidase activity; GO:0008233,peptidase activity; GO:0016787,hydrolase activity; GO:0070001,asparti…	PF07727.14:Reverse transcriptase (RNA-dependent DNA polymerase)	--	--	--
novel.13405	58.7428	23.755	46.5255	1.484	1.2295	1.1988	237	104	190	6	5	5	-5.09226	6.03406e-28	4.35458e-26	down	GWHBCHG00000006	80144424	80144636	.	--	--	--	--	--	--	--	--	--	--	--	--	--
novel.16420	54.5297	44.0087	56.693	20.2799	18.8843	21.4998	974	853	1025	363	340	397	-1.41599	6.69205e-28	4.81484e-26	down	GWHBCHG00000008	28955549	28957041	-	--	--	--	--	--	--	--	--	--	--	--	--	--
TbA02G134450	711.363	747.631	738.432	348.274	349.35	374.675	12046	13738	12657	5910	5963	6559	-1.10426	7.93098e-28	5.68904e-26	down	GWHBCHG00000002	110864272	110865165	-	TbA02G134450	--	K01183 chitinase [EC:3.2.1.14] | (RefSeq) CHIA; chitinase A (A)	ko00520: Amino sugar and nucleotide sugar metabolism; ko01100: Metabolic pathways	hypothetical protein LSAT_2X134540 [Lactuca sativa]	CHIE_BETVU RecName: Full=Acidic endochitinase SE2; EC=3.2.1.14; Flags: Precursor;	A0A2J6K089_LACSA RecName: Full=Glyco_hydro_18 domain-containing protein {ECO:0000259|Pfam:PF00704};	At5g24090	GO:0005615,extracellular space; GO:0004568,chitinase activity; GO:0006032,chitin catabolic process; GO:0000272,polysaccharide catabolic process; GO:0003674,molecular_function; GO:0003824,catalytic activity; GO:0004553,hydrolase activity, hydrolyzing O-glycosyl compounds; GO:0016787,hydrolase activity; GO:0016798,hydrolase activity, acting on glycosyl bonds; GO:0006022,aminoglycan metabolic proces…	PF00704.28:Glycosyl hydrolases family 18	--	--	--
TbA03G006100	22.3158	17.3201	26.0223	56.8357	59.9525	59.2963	976	822	1152	2491	2643	2681	1.36556	9.04115e-28	6.46592e-26	up	GWHBCHG00000003	104442309	104447399	-	TbA03G006100	--	K17506 protein phosphatase 1L [EC:3.1.3.16] | (RefSeq) WIN2; HOPW1-1-interacting 2 (A)	--	hypothetical protein LSAT_4X14880 [Lactuca sativa]	P2C05_ARATH RecName: Full=Probable protein phosphatase 2C 5; Short=AtPP2C05; EC=3.1.3.16;	A0A6S7LXW3_LACSI RecName: Full=PPM-type phosphatase domain-containing protein {ECO:0000259|PROSITE:PS51746};	At1g09160	GO:0005886,plasma membrane; GO:0046872,metal ion binding; GO:0106306,protein serine phosphatase activity; GO:0106307,protein threonine phosphatase activity; GO:0003674,molecular_function; GO:0005488,binding; GO:0043167,ion binding; GO:0043169,cation binding; GO:0003824,catalytic activity; GO:0004721,phosphoprotein phosphatase activity; GO:0004722,protein serine/threonine phosphatase activity; GO:…	PF00481.21:Protein phosphatase 2C	--	--	--
TbA02G103880	244.059	243.724	235.749	120.208	125.705	123.496	38365	41574	37511	18936	19918	20069	-1.03915	1.24038e-27	8.8442e-26	down	GWHBCHG00000002	85649685	85679005	-	TbA02G103880	--	K15639 PHYB activation tagged suppressor 1 [EC:1.14.-.-] | (RefSeq) BAS1; Cytochrome P450 superfamily protein (A)	ko00905: Brassinosteroid biosynthesis; ko01110: Biosynthesis of secondary metabolites	hypothetical protein LSAT_2X71481 [Lactuca sativa]	C7A29_PANGI RecName: Full=Cytochrome P450 CYP72A219; EC=1.14.-.-; AltName: Full=Cytochrome P450 CYP72A129;	A0A2J6L615_LACSA SubName: Full=Uncharacterized protein {ECO:0000313|EMBL:PLY82759.1};	At3g14660	GO:0016021,integral component of membrane; GO:0020037,heme binding; GO:0005506,iron ion binding; GO:0004497,monooxygenase activity; GO:0016705,oxidoreductase activity, acting on paired donors, with incorporation or reduction of molecular oxygen; GO:0003674,molecular_function; GO:0005488,binding; GO:0046906,tetrapyrrole binding; GO:0097159,organic cyclic compound binding; GO:1901363,heterocyclic c…	PF00067.22:Cytochrome P450	--	--	--
TbA02G089450	452.939	323.376	518.999	154.461	175.162	158.902	11462	8880	13294	3917	4468	4157	-1.46254	1.32131e-27	9.3931e-26	down	GWHBCHG00000002	73964916	73966942	+	TbA02G089450	--	K09753 cinnamoyl-CoA reductase [EC:1.2.1.44] | (RefSeq) CCR1; cinnamoyl coa reductase 1 (A)	ko00940: Phenylpropanoid biosynthesis; ko01100: Metabolic pathways; ko01110: Biosynthesis of secondary metabolites	hypothetical protein LSAT_2X29960 [Lactuca sativa]	PAR1_ROSHC RecName: Full=Phenylacetaldehyde reductase {ECO:0000303|PubMed:20650544}; EC=1.1.1.- {ECO:0000269|PubMed:20650544}; AltName: Full=2-phenylethanol synthase {ECO:0000305};	A0A2J6LKI0_LACSA RecName: Full=Epimerase domain-containing protein {ECO:0000259|Pfam:PF01370};	At5g19440	GO:0016491,oxidoreductase activity; GO:0003674,molecular_function; GO:0003824,catalytic activity	PF01370.21:NAD dependent epimerase/dehydratase family	--	--	--
novel.16418	3.2867	1.9844	4.0494	0.0377	0.0562	0.1279	174	114	217	2	3	7	-5.43398	1.34441e-27	9.52889e-26	down	GWHBCHG00000008	29213141	29216295	-	--	--	K17302 coatomer subunit beta' | (RefSeq) coatomer subunit beta-2 (A)	--	hypothetical protein LSAT_2X61901 [Lactuca sativa]	COB22_ORYSJ RecName: Full=Coatomer subunit beta'-2; AltName: Full=Beta'-coat protein 2; Short=Beta'-COP 2;	A0A5K0W1E5_9MAGN SubName: Full=Uncharacterized protein {ECO:0000313|EMBL:VVV46030.1}; Flags: Fragment;	At1g79990	GO:0030126,COPI vesicle coat; GO:0000139,Golgi membrane; GO:0005198,structural molecule activity; GO:0006888,endoplasmic reticulum to Golgi vesicle-mediated transport; GO:0006891,intra-Golgi vesicle-mediated transport; GO:0006886,intracellular protein transport; GO:0006890,retrograde vesicle-mediated transport, Golgi to endoplasmic reticulum; GO:0003674,molecular_function; GO:0006810,transport; G…	--	--	--	--
TbA02G081090	26.1321	22.7454	26.6436	12.0228	12.5614	11.3036	1874	1770	1934	864	908	838	-1.13742	1.4981e-27	1.05867e-25	down	GWHBCHG00000002	66755490	66760723	-	TbA02G081090	--	K05387 glutamate receptor, ionotropic, plant | (RefSeq) GLR3.3; glutamate receptor 3.3 (A)	--	hypothetical protein LSAT_2X641 [Lactuca sativa]	GLR33_ARATH RecName: Full=Glutamate receptor 3.3 {ECO:0000303|PubMed:11379626}; Short=AtGLR3.3 {ECO:0000303|PubMed:11379626}; AltName: Full=Glutamate receptor-like protein 3.3 {ECO:0000303|PubMed:12082126}; AltName: Full=Ligand-gated ion channel 3.3 {ECO:0000303|PubMed:11379626}; Flags: Precursor;	A0A6S7M672_LACSI RecName: Full=Glutamate receptor {ECO:0000256|PIRNR:PIRNR037090};	At1g42540	GO:0016021,integral component of membrane; GO:0005886,plasma membrane; GO:0005262,calcium channel activity; GO:0008066,glutamate receptor activity; GO:0015276,ligand-gated ion channel activity; GO:0038023,signaling receptor activity; GO:0006816,calcium ion transport; GO:0019722,calcium-mediated signaling; GO:0007267,cell-cell signaling; GO:0071230,cellular response to amino acid stimulus; GO:0050…	PF01094.28:Receptor family ligand binding region	--	--	--
TbA01G018110	0.1532	0.2353	0.5296	4.5346	4.0776	3.9759	6	10	21	178	161	161	3.71874	1.56736e-27	1.10434e-25	up	GWHBCHG00000001	14504332	14511094	-	TbA01G018110	--	--	--	hypothetical protein LSAT_6X26061 [Lactuca sativa]	--	A0A2J6LX38_LACSA RecName: Full=Sacchrp_dh_NADP domain-containing protein {ECO:0000259|Pfam:PF03435};	At1g50450	GO:0016491,oxidoreductase activity; GO:0003674,molecular_function; GO:0003824,catalytic activity	--	--	--	--
novel.7240	7.6942	7.3087	8.4785	0.4134	0.1762	0.2863	130	134	145	7	3	5	-4.81033	1.58465e-27	1.11323e-25	down	GWHBCHG00000003	88606107	88606998	+	--	--	--	--	--	--	--	--	--	--	--	--	--
TbA02G102960	13.1985	16.176	12.7733	3.1359	1.6924	2.5187	294	391	288	70	38	58	-2.59505	1.59886e-27	1.11991e-25	down	GWHBCHG00000002	84681730	84682905	+	TbA02G102960	--	K13430 serine/threonine-protein kinase PBS1 [EC:2.7.11.1] | (RefSeq) PBS1; Protein kinase superfamily protein (A)	ko04626: Plant-pathogen interaction	hypothetical protein LSAT_2X69761 [Lactuca sativa]	LRK91_ARATH RecName: Full=L-type lectin-domain containing receptor kinase IX.1 {ECO:0000303|PubMed:19773388}; Short=LecRK-IX.1 {ECO:0000303|PubMed:19773388}; EC=2.7.11.1 {ECO:0000255|PROSITE-ProRule:PRU00159}; Flags: Precursor;	A0A2J6KBR3_LACSA RecName: Full=Protein kinase domain-containing protein {ECO:0000259|PROSITE:PS50011};	At5g10530	GO:0016021,integral component of membrane; GO:0005886,plasma membrane; GO:0005524,ATP binding; GO:0030246,carbohydrate binding; GO:0106310,protein serine kinase activity; GO:0106311,protein threonine kinase activity; GO:0004675,transmembrane receptor protein serine/threonine kinase activity; GO:0042742,defense response to bacterium; GO:0002229,defense response to oomycetes; GO:0010942,positive re…	PF00069.25:Protein kinase domain	--	--	--
TbA01G105200	26.0508	19.7162	29.12	64.8171	70.1658	68.2281	677	556	766	1688	1838	1833	1.38223	1.63981e-27	1.14522e-25	up	GWHBCHG00000001	83205304	83207238	+	TbA01G105200	--	K14486 auxin response factor | (RefSeq) NPH4; Transcriptional factor B3 family protein / auxin-responsive factor AUX/IAA-like protein (A)	ko04075: Plant hormone signal transduction	hypothetical protein LSAT_5X81461 [Lactuca sativa]	ARFE_ORYSJ RecName: Full=Auxin response factor 5;	A0A2J6L036_LACSA RecName: Full=Auxin-responsive protein {ECO:0000256|RuleBase:RU004549};	At1g19220	GO:0005634,nucleus; GO:0003677,DNA binding; GO:0009734,auxin-activated signaling pathway; GO:0006355,regulation of transcription, DNA-templated; GO:0003674,molecular_function; GO:0003676,nucleic acid binding; GO:0005488,binding; GO:0097159,organic cyclic compound binding; GO:1901363,heterocyclic compound binding; GO:0007154,cell communication; GO:0007165,signal transduction; GO:0008150,biological…	PF02309.16:AUX/IAA family	AUX/IAA	TR	AUX/IAA
TbA02G109280	24.9292	22.9258	21.3719	7.0415	6.9494	7.6229	484	483	420	137	136	153	-1.74761	1.95739e-27	1.36302e-25	down	GWHBCHG00000002	90226200	90227593	+	TbA02G109280	--	--	--	hypothetical protein LSAT_2X83781 [Lactuca sativa]	--	A0A2J6LZA5_LACSA SubName: Full=Uncharacterized protein {ECO:0000313|EMBL:PLY92655.1};	At5g67390	--	--	--	--	--
novel.16148	267.616	293.896	279.577	129.516	133.555	132.94	6093	7261	6443	2955	3065	3129	-1.15743	1.98622e-27	1.37906e-25	down	GWHBCHG00000008	19731717	19733670	+	--	--	K18858 (Z)-3-hexen-1-ol acetyltransferase [EC:2.3.1.195] | (RefSeq) CHAT; acetyl CoA:(Z)-3-hexen-1-ol acetyltransferase (A)	ko00592: alpha-Linolenic acid metabolism; ko01110: Biosynthesis of secondary metabolites	benzyl alcohol O-benzoyltransferase-like [Helianthus annuus]	BEBT_TOBAC RecName: Full=Benzyl alcohol O-benzoyltransferase; EC=2.3.1.196; AltName: Full=Benzoyl coenzyme A:benzyl alcohol benzoyl transferase;	A0A251VSW9_HELAN SubName: Full=Putative benzyl alcohol O-benzoyltransferase {ECO:0000313|EMBL:OTG38186.1};	At3g03480	GO:0016747,transferase activity, transferring acyl groups other than amino-acyl groups; GO:0003674,molecular_function; GO:0003824,catalytic activity; GO:0016740,transferase activity; GO:0016746,transferase activity, transferring acyl groups	PF02458.15:Transferase family	--	--	--
TbA02G087900	123.962	87.5109	126.494	45.1661	48.9254	45.7224	5809	4450	6000	2121	2311	2215	-1.33101	2.07331e-27	1.43534e-25	down	GWHBCHG00000002	72575135	72584807	-	TbA02G087900	--	K13680 beta-mannan synthase [EC:2.4.1.32] | (RefSeq) ATCSLA09; Nucleotide-diphospho-sugar transferases superfamily protein (A)	--	hypothetical protein LSAT_2X21600 [Lactuca sativa]	CSLA9_ARATH RecName: Full=Glucomannan 4-beta-mannosyltransferase 9 {ECO:0000305}; EC=2.4.1.32 {ECO:0000269|PubMed:15647349, ECO:0000269|PubMed:17307900}; AltName: Full=Cellulose synthase-like protein A9 {ECO:0000303|PubMed:14612582}; Short=AtCslA9 {ECO:0000303|PubMed:14612582}; AltName: Full=Glucomannan synthase {ECO:0000305}; AltName: Full=Mannan synthase 9 {ECO:0000305}; AltName: Full=Protein R…	A0A2J6LPP1_LACSA RecName: Full=Glyco_trans_2-like domain-containing protein {ECO:0000259|Pfam:PF13632};	At5g03760	GO:0005794,Golgi apparatus; GO:0000139,Golgi membrane; GO:0016021,integral component of membrane; GO:0047259,glucomannan 4-beta-mannosyltransferase activity; GO:0051753,mannan synthase activity; GO:0016757,transferase activity, transferring glycosyl groups; GO:0071555,cell wall organization; GO:0009294,DNA mediated transformation; GO:0009617,response to bacterium; GO:0000030,mannosyltransferase a…	PF13641.6:Glycosyltransferase like family 2	--	--	--
novel.14332	4.4176	3.6719	3.7653	0.4322	0.7304	0.5237	204	184	176	20	34	25	-2.88005	2.19838e-27	1.51752e-25	down	GWHBCHG00000007	28078020	28080457	.	--	--	--	--	Retrovirus-related Pol polyprotein from transposon TNT 1-94 [Cajanus cajan]	POLX_TOBAC RecName: Full=Retrovirus-related Pol polyprotein from transposon TNT 1-94; Includes: RecName: Full=Protease; EC=3.4.23.-; Includes: RecName: Full=Reverse transcriptase; EC=2.7.7.49; Includes: RecName: Full=Endonuclease;	A0A2N9ETM3_FAGSY SubName: Full=Uncharacterized protein {ECO:0000313|EMBL:SPC78143.1};	At3g59720	GO:0004190,aspartic-type endopeptidase activity; GO:0004519,endonuclease activity; GO:0003676,nucleic acid binding; GO:0003964,RNA-directed DNA polymerase activity; GO:0008270,zinc ion binding; GO:0015074,DNA integration; GO:0003674,molecular_function; GO:0003824,catalytic activity; GO:0004175,endopeptidase activity; GO:0008233,peptidase activity; GO:0016787,hydrolase activity; GO:0070001,asparti…	PF07727.14:Reverse transcriptase (RNA-dependent DNA polymerase)	--	--	--
TbA04G004210	7.5529	9.5617	6.6704	31.4043	29.9347	28.597	198	272	177	825	791	775	1.84048	2.54015e-27	1.74333e-25	up	GWHBCHG00000004	74911749	74913316	+	TbA04G004210	--	K00430 peroxidase [EC:1.11.1.7] | (RefSeq) Peroxidase superfamily protein (A)	ko00940: Phenylpropanoid biosynthesis; ko01100: Metabolic pathways; ko01110: Biosynthesis of secondary metabolites	hypothetical protein LSAT_9X85121 [Lactuca sativa]	PERN1_TOBAC RecName: Full=Peroxidase N1; EC=1.11.1.7; AltName: Full=Peroxidase B2; AltName: Full=Peroxidase B3; Flags: Precursor;	A0A6S7PKD0_LACSI RecName: Full=Peroxidase {ECO:0000256|ARBA:ARBA00012313, ECO:0000256|RuleBase:RU362060}; EC=1.11.1.7 {ECO:0000256|ARBA:ARBA00012313, ECO:0000256|RuleBase:RU362060};	At5g39580	GO:0005576,extracellular region; GO:0009505,plant-type cell wall; GO:0009506,plasmodesma; GO:0020037,heme binding; GO:0046872,metal ion binding; GO:0004601,peroxidase activity; GO:0042744,hydrogen peroxide catabolic process; GO:0006979,response to oxidative stress; GO:0003674,molecular_function; GO:0005488,binding; GO:0046906,tetrapyrrole binding; GO:0097159,organic cyclic compound binding; GO:19…	PF00141.23:Peroxidase	--	--	--
TbA04G006740	85.7033	70.7254	72.1682	32.4298	33.1784	34.5359	2086	1868	1778	791	814	869	-1.25636	2.98846e-27	2.04512e-25	down	GWHBCHG00000004	72758363	72760006	+	TbA04G006740	--	--	--	small rubber particle protein SRPP5 [Taraxacum brevicorniculatum]	Y5513_ORYSI RecName: Full=REF/SRPP-like protein OsI_017815;	M9PNM8_9ASTR SubName: Full=Small rubber particle protein SRPP5 {ECO:0000313|EMBL:AGE89410.1};	At3g05500	--	PF05755.12:Rubber elongation factor protein (REF)	--	--	--
TbA08G004430	59.1391	53.7821	54.8778	27.0285	27.0195	25.5343	1976	1950	1856	905	910	882	-1.1433	3.23714e-27	2.20895e-25	down	GWHBCHG00000008	4059612	4063303	+	TbA08G004430	--	--	--	hypothetical protein LSAT_9X7261 [Lactuca sativa]	EM514_ARATH RecName: Full=Protein EMBRYO DEFECTIVE 514 {ECO:0000303|PubMed:15341625}; AltName: Full=Protein DOMINO 1 {ECO:0000303|PubMed:15341625};	A0A2J6LLA6_LACSA SubName: Full=Uncharacterized protein {ECO:0000313|EMBL:PLY88118.1};	At4g01870	GO:0005634,nucleus; GO:0009793,embryo development ending in seed dormancy; GO:0017126,nucleologenesis; GO:0051302,regulation of cell division; GO:0000003,reproduction; GO:0003006,developmental process involved in reproduction; GO:0007275,multicellular organism development; GO:0008150,biological_process; GO:0009790,embryo development; GO:0009791,post-embryonic development; GO:0010154,fruit develop…	--	--	--	--
TbA04G012630	1.8517	2.1429	2.51	13.2782	12.8164	9.7889	43	54	59	309	300	235	2.39591	3.32805e-27	2.2645e-25	up	GWHBCHG00000004	67964397	67965851	+	TbA04G012630	--	K08235 xyloglucan:xyloglucosyl transferase [EC:2.4.1.207] | (RefSeq) XTH15; xyloglucan endotransglucosylase/hydrolase 15 (A)	--	hypothetical protein LSAT_7X83841 [Lactuca sativa]	XTH15_ARATH RecName: Full=Xyloglucan endotransglucosylase/hydrolase protein 15 {ECO:0000303|PubMed:12514239}; Short=At-XTH15 {ECO:0000303|PubMed:12514239}; Short=XTH-15 {ECO:0000303|PubMed:12514239}; EC=2.4.1.207 {ECO:0000269|PubMed:25446234}; EC=3.2.1.151 {ECO:0000269|PubMed:25446234}; Flags: Precursor;	A0A6S7PJB1_LACSI RecName: Full=Xyloglucan endotransglucosylase/hydrolase {ECO:0000256|RuleBase:RU361120}; EC=2.4.1.207 {ECO:0000256|RuleBase:RU361120};	At4g14130	GO:0048046,apoplast; GO:0005618,cell wall; GO:0033946,xyloglucan-specific endo-beta-1,4-glucanase activity; GO:0016762,xyloglucan:xyloglucosyl transferase activity; GO:0042546,cell wall biogenesis; GO:0071555,cell wall organization; GO:0010218,response to far red light; GO:0010411,xyloglucan metabolic process; GO:0003674,molecular_function; GO:0003824,catalytic activity; GO:0004553,hydrolase acti…	PF00722.21:Glycosyl hydrolases family 16	--	--	--
TbA02G124490	7.0136	5.6898	6.395	15.6019	16.4425	15.9908	493	434	455	1099	1165	1162	1.26687	3.47964e-27	2.3609e-25	up	GWHBCHG00000002	102674915	102679221	-	TbA02G124490	--	K13417 somatic embryogenesis receptor kinase 4 [EC:2.7.10.1 2.7.11.1] | (RefSeq) SERK4; somatic embryogenesis receptor-like kinase 4 (A)	ko04626: Plant-pathogen interaction	hypothetical protein LSAT_2X114921 [Lactuca sativa]	Y4729_ARATH RecName: Full=G-type lectin S-receptor-like serine/threonine-protein kinase At4g27290; EC=2.7.11.1; Flags: Precursor;	A0A2J6L1L1_LACSA RecName: Full=Receptor-like serine/threonine-protein kinase {ECO:0000256|PIRNR:PIRNR000641}; EC=2.7.11.1 {ECO:0000256|PIRNR:PIRNR000641};	At4g27290	GO:0005886,plasma membrane; GO:0005524,ATP binding; GO:0005516,calmodulin binding; GO:0030246,carbohydrate binding; GO:0106310,protein serine kinase activity; GO:0004674,protein serine/threonine kinase activity; GO:0106311,protein threonine kinase activity; GO:0006468,protein phosphorylation; GO:0048544,recognition of pollen; GO:0000166,nucleotide binding; GO:0003674,molecular_function; GO:000548…	PF07714.17:Protein tyrosine kinase	--	--	--
TbA05G047500	8.6322	9.4508	8.9627	3.376	2.8596	2.9203	569	676	598	223	190	199	-1.63315	3.91205e-27	2.64675e-25	down	GWHBCHG00000005	37962302	37967493	-	TbA05G047500	--	--	--	hypothetical protein LSAT_8X145101 [Lactuca sativa]	SARD1_ARATH RecName: Full=Protein SAR DEFICIENT 1 {ECO:0000303|PubMed:20921422};	A0A2J6LXH2_LACSA SubName: Full=Uncharacterized protein {ECO:0000313|EMBL:PLY92015.1};	At1g73800	GO:0005634,nucleus; GO:0003700,DNA-binding transcription factor activity; GO:0043565,sequence-specific DNA binding; GO:0071219,cellular response to molecule of bacterial origin; GO:0042742,defense response to bacterium; GO:0002229,defense response to oomycetes; GO:0009626,plant-type hypersensitive response; GO:1900426,positive regulation of defense response to bacterium; GO:0080142,regulation of …	PF07887.11:Calmodulin binding protein-like	--	--	--
novel.11878	41.8808	39.8712	42.9629	18.464	19.9227	16.2102	1512	1562	1570	668	725	605	-1.25882	4.15901e-27	2.80586e-25	down	GWHBCHG00000006	3044571	3047672	+	--	--	K14486 auxin response factor | (RefSeq) ARF9; auxin response factor 9 (A)	ko04075: Plant hormone signal transduction	hypothetical protein LSAT_3X11900 [Lactuca sativa]	ARFI_ARATH RecName: Full=Auxin response factor 9;	A0A2J6JNV2_LACSA RecName: Full=Auxin response factor {ECO:0000256|RuleBase:RU004561};	At4g23980	GO:0005634,nucleus; GO:0003700,DNA-binding transcription factor activity; GO:0000976,transcription regulatory region sequence-specific DNA binding; GO:0009734,auxin-activated signaling pathway; GO:0003674,molecular_function; GO:0140110,transcription regulator activity; GO:0001067,regulatory region nucleic acid binding; GO:0003676,nucleic acid binding; GO:0003677,DNA binding; GO:0003690,double-str…	PF02362.21:B3 DNA binding domain	B3	TF	B3->B3
TbA05G018990	28.6528	20.7475	26.6006	10.7988	10.5659	10.675	2007	1577	1886	758	746	773	-1.30606	4.44791e-27	2.99229e-25	down	GWHBCHG00000005	15477790	15484184	-	TbA05G018990	--	K00695 sucrose synthase [EC:2.4.1.13] | (RefSeq) SUS3; sucrose synthase 3 (A)	ko00500: Starch and sucrose metabolism; ko01100: Metabolic pathways; ko01110: Biosynthesis of secondary metabolites	hypothetical protein LSAT_8X163801 [Lactuca sativa]	SUS2_PEA RecName: Full=Sucrose synthase 2; EC=2.4.1.13; AltName: Full=Sucrose-UDP glucosyltransferase 2;	A0A6S7PW09_LACSI RecName: Full=Sucrose synthase {ECO:0000256|ARBA:ARBA00012540, ECO:0000256|RuleBase:RU280817}; EC=2.4.1.13 {ECO:0000256|ARBA:ARBA00012540, ECO:0000256|RuleBase:RU280817};	At4g02280	GO:0016157,sucrose synthase activity; GO:0005985,sucrose metabolic process; GO:0003674,molecular_function; GO:0003824,catalytic activity; GO:0008194,UDP-glycosyltransferase activity; GO:0016740,transferase activity; GO:0016757,transferase activity, transferring glycosyl groups; GO:0016758,transferase activity, transferring hexosyl groups; GO:0035251,UDP-glucosyltransferase activity; GO:0046527,gl…	PF00862.19:Sucrose synthase	--	--	--
TbA01G022160	3.6191	5.4614	4.2906	19.0056	19.2989	21.6178	80	131	96	421	430	494	2.0863	4.58303e-27	3.0745e-25	up	GWHBCHG00000001	17912656	17915539	-	TbA01G022160	--	K02069 UDP-glucose/iron transport system permease protein | (RefSeq) ALS3; aluminum sensitive 3 (A)	--	hypothetical protein LSAT_6X33160 [Lactuca sativa]	ALS3_ARATH RecName: Full=Protein ALUMINUM SENSITIVE 3; AltName: Full=ABC transporter I family member 16; Short=ABC transporter ABCI.16; Short=AtABCI16; AltName: Full=ybbM homolog protein;	A0A6S7NLD5_LACSI SubName: Full=Uncharacterized protein {ECO:0000313|EMBL:CAB4101532.1};	At2g37330	GO:0005887,integral component of plasma membrane; GO:0005886,plasma membrane; GO:0012506,vesicle membrane; GO:0005460,UDP-glucose transmembrane transporter activity; GO:0010044,response to aluminum ion; GO:0003674,molecular_function; GO:0005215,transporter activity; GO:0005338,nucleotide-sugar transmembrane transporter activity; GO:0008509,anion transmembrane transporter activity; GO:0008514,orga…	PF03649.13:Uncharacterised protein family (UPF0014)	--	--	--
TbA06G102110	39.7481	27.959	39.1683	13.8907	14.9589	12.9736	1956	1493	1951	685	742	660	-1.41205	9.78173e-27	6.53014e-25	down	GWHBCHG00000006	7259829	7263023	-	TbA06G102110	--	K13430 serine/threonine-protein kinase PBS1 [EC:2.7.11.1] | (RefSeq) PBS1; Protein kinase superfamily protein (A)	ko04626: Plant-pathogen interaction	hypothetical protein LSAT_3X38200 [Lactuca sativa]	HERK_ARATH RecName: Full=Receptor-like protein kinase HERK 1; EC=2.7.11.-; AltName: Full=Protein HERCULES RECEPTOR KINASE 1; Flags: Precursor;	A0A6S7MKS4_LACSI RecName: Full=Protein kinase domain-containing protein {ECO:0000259|PROSITE:PS50011};	At3g46290	GO:0016021,integral component of membrane; GO:0005886,plasma membrane; GO:0009506,plasmodesma; GO:0005524,ATP binding; GO:0004672,protein kinase activity; GO:0004674,protein serine/threonine kinase activity; GO:0046777,protein autophosphorylation; GO:0009741,response to brassinosteroid; GO:0009826,unidimensional cell growth; GO:0000166,nucleotide binding; GO:0003674,molecular_function; GO:0005488…	PF14299.6:Phloem protein 2	--	--	--
novel.9279	49.3306	41.9298	41.2179	16.3391	17.7538	17.4121	940	867	795	312	341	343	-1.4298	9.78905e-27	6.53014e-25	down	GWHBCHG00000004	55427694	55428699	-	--	--	--	--	hypothetical protein LSAT_7X101361 [Lactuca sativa]	VQ1_ARATH RecName: Full=VQ motif-containing protein 1 {ECO:0000303|PubMed:22535423}; Short=AtVQ1 {ECO:0000303|PubMed:22535423};	A0A2J6MFA6_LACSA RecName: Full=VQ domain-containing protein {ECO:0000259|Pfam:PF05678};	At1g17140_1	GO:0005634,nucleus; GO:0005575,cellular_component; GO:0005622,intracellular anatomical structure; GO:0043226,organelle; GO:0043227,membrane-bounded organelle; GO:0043229,intracellular organelle; GO:0043231,intracellular membrane-bounded organelle; GO:0110165,cellular anatomical entity	PF05678.14:VQ motif	--	--	--
TbA01G132120	38.199	26.4176	38.3937	11.115	11.7084	12.9698	1094	821	1113	319	338	384	-1.58182	1.04903e-26	6.97837e-25	down	GWHBCHG00000001	105893126	105895051	-	TbA01G132120	--	K11592 endoribonuclease Dicer [EC:3.1.26.-] | (RefSeq) DCL1; dicer-like 1 (A)	--	hypothetical protein LSAT_5X123501 [Lactuca sativa]	RTL3_ORYSJ RecName: Full=Ribonuclease 3-like protein 3; EC=3.1.26.-; AltName: Full=Ribonuclease III-like protein 3; Short=RNase III-like protein 3;	A0A2J6M836_LACSA RecName: Full=RNase III domain-containing protein {ECO:0000259|PROSITE:PS50142};	At4g15420_1	GO:0005737,cytoplasm; GO:0005634,nucleus; GO:0046872,metal ion binding; GO:0004525,ribonuclease III activity; GO:0003723,RNA binding; GO:0030422,production of siRNA involved in RNA interference; GO:0003674,molecular_function; GO:0005488,binding; GO:0043167,ion binding; GO:0043169,cation binding; GO:0003824,catalytic activity; GO:0004518,nuclease activity; GO:0004519,endonuclease activity; GO:0004…	PF00636.26:Ribonuclease III domain	--	--	--
TbA08G032230	0.6873	0.4223	0.4365	3.0865	3.5556	3.8468	42	28	27	189	219	243	2.70164	1.14356e-26	7.58601e-25	up	GWHBCHG00000008	26646603	26649902	+	TbA08G032230	--	K00924 kinase [EC:2.7.1.-] | (RefSeq) TMK1; transmembrane kinase 1 (A)	--	hypothetical protein LSAT_1X70280 [Lactuca sativa]	TMK4_ARATH RecName: Full=Receptor-like kinase TMK4 {ECO:0000303|PubMed:23613767}; EC=2.7.11.1 {ECO:0000305}; AltName: Full=BAK1-associating receptor-like kinase 1 {ECO:0000303|PubMed:23921992}; AltName: Full=Leucine-rich repeat receptor-like kinases TMK4 {ECO:0000303|PubMed:23613767}; AltName: Full=Transmembrane kinase 4 {ECO:0000303|PubMed:23613767}; Flags: Precursor;	A0A2J6JI05_LACSA RecName: Full=Protein kinase domain-containing protein {ECO:0000259|PROSITE:PS50011};	At3g23750	GO:0005794,Golgi apparatus; GO:0016021,integral component of membrane; GO:0005886,plasma membrane; GO:0009506,plasmodesma; GO:0005524,ATP binding; GO:0106310,protein serine kinase activity; GO:0106311,protein threonine kinase activity; GO:0000166,nucleotide binding; GO:0003674,molecular_function; GO:0005488,binding; GO:0017076,purine nucleotide binding; GO:0030554,adenyl nucleotide binding; GO:00…	PF07714.17:Protein tyrosine kinase	--	--	--
TbA05G118190	24.0916	30.6999	26.7392	74.8454	76.8184	77.6191	883	1221	992	2749	2838	2941	1.41742	1.45813e-26	9.64593e-25	up	GWHBCHG00000005	95404422	95407241	-	TbA05G118190	--	--	--	hypothetical protein LSAT_8X33500 [Lactuca sativa]	--	A0A6S7PJ82_LACSI RecName: Full=LysM domain-containing protein {ECO:0000259|PROSITE:PS51782};	At5g08200_2	--	PF01476.20:LysM domain	--	--	--
TbA02G090180	10.1414	8.1799	9.29	22.0916	23.9081	23.9028	481	421	446	1050	1143	1172	1.27661	1.64171e-26	1.08303e-24	up	GWHBCHG00000002	74533262	74537860	+	TbA02G090180	--	K01640 hydroxymethylglutaryl-CoA lyase [EC:4.1.3.4] | (RefSeq) Aldolase superfamily protein (A)	ko00280: Valine, leucine and isoleucine degradation; ko00650: Butanoate metabolism; ko01100: Metabolic pathways; ko01110: Biosynthesis of secondary metabolites; ko04146: Peroxisome	hypothetical protein LSAT_2X33141 [Lactuca sativa]	HMGCL_ARATH RecName: Full=Hydroxymethylglutaryl-CoA lyase, mitochondrial; Short=HL; Short=HMG-CoA lyase; EC=4.1.3.4; AltName: Full=3-hydroxy-3-methylglutarate-CoA lyase;	A0A2J6K599_LACSA RecName: Full=Hydroxymethylglutaryl-CoA lyase {ECO:0000256|ARBA:ARBA00012910}; EC=4.1.3.4 {ECO:0000256|ARBA:ARBA00012910};	At2g26800	GO:0005759,mitochondrial matrix; GO:0005739,mitochondrion; GO:0004419,hydroxymethylglutaryl-CoA lyase activity; GO:0046872,metal ion binding; GO:0046951,ketone body biosynthetic process; GO:0006552,leucine catabolic process; GO:0006629,lipid metabolic process; GO:0003674,molecular_function; GO:0003824,catalytic activity; GO:0016829,lyase activity; GO:0016830,carbon-carbon lyase activity; GO:00168…	PF00682.19:HMGL-like	--	--	--
novel.865	0.1381	0.0254	0.1091	4.6566	4.4377	3.6058	5	1	4	169	162	135	5.50202	1.74193e-26	1.14597e-24	up	GWHBCHG00000001	33099155	33101066	-	--	--	--	--	putative zinc finger, CCHC-type [Helianthus annuus]	POLR1_ARATH RecName: Full=Retrovirus-related Pol polyprotein from transposon RE1; AltName: Full=Retro element 1 {ECO:0000303|PubMed:10689195}; Short=AtRE1 {ECO:0000303|PubMed:10689195}; Includes: RecName: Full=Protease RE1; EC=3.4.23.-; Includes: RecName: Full=Reverse transcriptase RE1; EC=2.7.7.49; Includes: RecName: Full=Endonuclease RE1;	A0A5N6NCF9_9ASTR RecName: Full=Integrase catalytic domain-containing protein {ECO:0000259|PROSITE:PS50994};	At1g58889	GO:0004190,aspartic-type endopeptidase activity; GO:0004519,endonuclease activity; GO:0046872,metal ion binding; GO:0003676,nucleic acid binding; GO:0003964,RNA-directed DNA polymerase activity; GO:0015074,DNA integration; GO:0006310,DNA recombination; GO:0003674,molecular_function; GO:0003824,catalytic activity; GO:0004175,endopeptidase activity; GO:0008233,peptidase activity; GO:0016787,hydrola…	PF00665.26:Integrase core domain	--	--	--
TbA01G011110	15.8439	18.0995	16.7483	6.6393	6.5633	6.3268	843	1045	902	354	352	348	-1.44786	1.87446e-26	1.22976e-24	down	GWHBCHG00000001	8835796	8840561	-	TbA01G011110	--	K14638 solute carrier family 15 (peptide/histidine transporter), member 3/4 | (RefSeq) PTR1; peptide transporter 1 (A)	--	hypothetical protein LSAT_6X2821 [Lactuca sativa]	PTR7_ARATH RecName: Full=Protein NRT1/ PTR FAMILY 6.3; Short=AtNPF6.3; AltName: Full=Nitrate transporter 1.1; Short=AtNRT1; AltName: Full=Nitrate/chlorate transporter; AltName: Full=Protein CHLORINA 1;	A0A6S7NGN0_LACSI SubName: Full=Uncharacterized protein {ECO:0000313|EMBL:CAB4100698.1};	At1g12110	GO:0016021,integral component of membrane; GO:0005886,plasma membrane; GO:0015112,nitrate transmembrane transporter activity; GO:0015293,symporter activity; GO:0009734,auxin-activated signaling pathway; GO:0010540,basipetal auxin transport; GO:0048527,lateral root development; GO:0042128,nitrate assimilation; GO:0015706,nitrate transport; GO:0006857,oligopeptide transport; GO:0048573,photoperiodi…	PF00854.21:POT family	--	--	--
TbA01G149500	10.9207	7.9707	10.3073	3.496	3.8066	3.5875	851	674	813	273	299	289	-1.48304	2.10155e-26	1.37496e-24	down	GWHBCHG00000001	120690366	120697277	-	TbA01G149500	--	K00924 kinase [EC:2.7.1.-] | (RefSeq) CST; Protein kinase superfamily protein (A)	--	hypothetical protein LSAT_1X89060 [Lactuca sativa]	HERK_ARATH RecName: Full=Receptor-like protein kinase HERK 1; EC=2.7.11.-; AltName: Full=Protein HERCULES RECEPTOR KINASE 1; Flags: Precursor;	A0A2J6MJB3_LACSA RecName: Full=Protein kinase domain-containing protein {ECO:0000259|PROSITE:PS50011};	At3g46290	GO:0016021,integral component of membrane; GO:0005886,plasma membrane; GO:0009506,plasmodesma; GO:0005524,ATP binding; GO:0004672,protein kinase activity; GO:0004674,protein serine/threonine kinase activity; GO:0046777,protein autophosphorylation; GO:0009741,response to brassinosteroid; GO:0009826,unidimensional cell growth; GO:0000166,nucleotide binding; GO:0003674,molecular_function; GO:0005488…	PF00069.25:Protein kinase domain	--	--	--
TbA01G149230	23.2289	21.1207	23.6547	10.3187	10.8738	11.4892	1723	1700	1776	767	813	881	-1.12201	2.27177e-26	1.48225e-24	down	GWHBCHG00000001	120483458	120487597	-	TbA01G149230	--	K00924 kinase [EC:2.7.1.-] | (RefSeq) Protein kinase superfamily protein (A)	--	hypothetical protein LSAT_1X89060 [Lactuca sativa]	Y5597_ARATH RecName: Full=Probable receptor-like protein kinase At5g59700; EC=2.7.11.-; Flags: Precursor;	A0A2J6MJB3_LACSA RecName: Full=Protein kinase domain-containing protein {ECO:0000259|PROSITE:PS50011};	At5g59700	GO:0016021,integral component of membrane; GO:0005886,plasma membrane; GO:0009506,plasmodesma; GO:0005524,ATP binding; GO:0004672,protein kinase activity; GO:0004674,protein serine/threonine kinase activity; GO:0046777,protein autophosphorylation; GO:0000166,nucleotide binding; GO:0003674,molecular_function; GO:0005488,binding; GO:0017076,purine nucleotide binding; GO:0030554,adenyl nucleotide bi…	PF07714.17:Protein tyrosine kinase	--	--	--
TbA07G106840	170.987	166.858	148.827	76.3867	77.177	72.3041	8926	9452	7864	3996	4061	3902	-1.17822	2.45453e-26	1.59712e-24	down	GWHBCHG00000007	85827900	85831605	+	TbA07G106840	--	K01904 4-coumarate--CoA ligase [EC:6.2.1.12] | (RefSeq) 4CL1; 4-coumarate:CoA ligase 1 (A)	ko00130: Ubiquinone and other terpenoid-quinone biosynthesis; ko00940: Phenylpropanoid biosynthesis; ko01100: Metabolic pathways; ko01110: Biosynthesis of secondary metabolites	hypothetical protein LSAT_5X9201 [Lactuca sativa]	4CL1_TOBAC RecName: Full=4-coumarate--CoA ligase 1; Short=4CL 1; EC=6.2.1.12; AltName: Full=4-coumaroyl-CoA synthase 1;	A0A2J6L8C2_LACSA RecName: Full=4-coumarate--CoA ligase {ECO:0000256|ARBA:ARBA00012959}; EC=6.2.1.12 {ECO:0000256|ARBA:ARBA00012959};	At1g51680	GO:0016207,4-coumarate-CoA ligase activity; GO:0005524,ATP binding; GO:0016405,CoA-ligase activity; GO:0009698,phenylpropanoid metabolic process; GO:0003674,molecular_function; GO:0003824,catalytic activity; GO:0016874,ligase activity; GO:0016877,ligase activity, forming carbon-sulfur bonds; GO:0016878,acid-thiol ligase activity; GO:0000166,nucleotide binding; GO:0005488,binding; GO:0017076,purin…	PF00501.28:AMP-binding enzyme	--	--	--
TbA05G012950	130.284	93.0792	131.972	49.1825	50.9979	51.2367	3751	2908	3846	1419	1480	1525	-1.28853	2.46621e-26	1.60035e-24	down	GWHBCHG00000005	10887442	10893232	+	TbA05G012950	--	K00799 glutathione S-transferase [EC:2.5.1.18] | (RefSeq) GSTU8; glutathione S-transferase TAU 8 (A)	ko00480: Glutathione metabolism; ko01100: Metabolic pathways	hypothetical protein LSAT_8X81760 [Lactuca sativa]	GSTX6_SOYBN RecName: Full=Probable glutathione S-transferase; EC=2.5.1.18; AltName: Full=G2-4; AltName: Full=Heat shock protein 26A;	A0A6S7PWR0_LACSI SubName: Full=Uncharacterized protein {ECO:0000313|EMBL:CAB4109541.1};	At3g09270	GO:0005737,cytoplasm; GO:0004364,glutathione transferase activity; GO:0006749,glutathione metabolic process; GO:0009737,response to abscisic acid; GO:0009733,response to auxin; GO:0009735,response to cytokinin; GO:0009739,response to gibberellin; GO:0009408,response to heat; GO:0010038,response to metal ion; GO:0003674,molecular_function; GO:0003824,catalytic activity; GO:0016740,transferase acti…	PF02798.20:Glutathione S-transferase, N-terminal domain	--	--	--
TbA01G003030	4.4371	4.1644	4.6803	11.4712	11.2554	11.1593	325	331	347	842	831	845	1.2859	2.81816e-26	1.82376e-24	up	GWHBCHG00000001	2179180	2183470	+	TbA01G003030	--	K14270 aminotransferase | (RefSeq) ACS12; 1-amino-cyclopropane-1-carboxylate synthase 12 (A)	--	hypothetical protein LSAT_6X8340 [Lactuca sativa]	1A112_ARATH RecName: Full=Probable aminotransferase ACS12; EC=2.6.1.-;	A0A2J6KZW4_LACSA RecName: Full=Aminotran_1_2 domain-containing protein {ECO:0000259|Pfam:PF00155};	At5g51690	GO:0030170,pyridoxal phosphate binding; GO:0008483,transaminase activity; GO:0042218,1-aminocyclopropane-1-carboxylate biosynthetic process; GO:0003674,molecular_function; GO:0005488,binding; GO:0019842,vitamin binding; GO:0036094,small molecule binding; GO:0043167,ion binding; GO:0043168,anion binding; GO:0070279,vitamin B6 binding; GO:0097159,organic cyclic compound binding; GO:1901363,heterocy…	PF00155.21:Aminotransferase class I and II	--	--	--
TbA01G020500	307.565	325.057	288.572	146.51	145.03	143.735	22901	26264	21749	10932	10885	11064	-1.15327	2.96406e-26	1.91298e-24	down	GWHBCHG00000001	16621245	16630186	-	TbA01G020500	--	K10775 phenylalanine ammonia-lyase [EC:4.3.1.24] | (RefSeq) PAL1; PHE ammonia lyase 1 (A)	ko00360: Phenylalanine metabolism; ko00940: Phenylpropanoid biosynthesis; ko01100: Metabolic pathways; ko01110: Biosynthesis of secondary metabolites	phenylalanine ammonia-lyase2 [Lactuca sativa]	PAL3_PETCR RecName: Full=Phenylalanine ammonia-lyase 3; EC=4.3.1.24;	Q8GZR8_LACSA RecName: Full=Phenylalanine ammonia-lyase {ECO:0000256|ARBA:ARBA00012139, ECO:0000256|RuleBase:RU003955}; EC=4.3.1.24 {ECO:0000256|ARBA:ARBA00012139, ECO:0000256|RuleBase:RU003955};	At2g37040	GO:0005737,cytoplasm; GO:0032991,protein-containing complex; GO:0045548,phenylalanine ammonia-lyase activity; GO:0009800,cinnamic acid biosynthetic process; GO:0006559,L-phenylalanine catabolic process; GO:0003674,molecular_function; GO:0003824,catalytic activity; GO:0016829,lyase activity; GO:0016840,carbon-nitrogen lyase activity; GO:0016841,ammonia-lyase activity; GO:0006082,organic acid metab…	PF00221.19:Aromatic amino acid lyase	--	--	--
TbA06G001260	46.7417	41.6387	47.9542	19.3749	19.2026	19.4189	780	754	810	324	323	335	-1.29732	2.97881e-26	1.91731e-24	down	GWHBCHG00000006	85922094	85923489	-	TbA06G001260	--	K14496 abscisic acid receptor PYR/PYL family | (RefSeq) RCAR1; regulatory component of ABA receptor 1 (A)	ko04016: MAPK signaling pathway - plant; ko04075: Plant hormone signal transduction	hypothetical protein LSAT_3X139520 [Lactuca sativa]	PYL9_ARATH RecName: Full=Abscisic acid receptor PYL9; AltName: Full=ABI1-binding protein 4; AltName: Full=PYR1-like protein 9; AltName: Full=Regulatory components of ABA receptor 1;	A0A6S7MPV5_LACSI SubName: Full=Uncharacterized protein {ECO:0000313|EMBL:CAB4090002.1};	At1g01360	GO:0005737,cytoplasm; GO:0005634,nucleus; GO:0005886,plasma membrane; GO:0010427,abscisic acid binding; GO:0042803,protein homodimerization activity; GO:0004864,protein phosphatase inhibitor activity; GO:0038023,signaling receptor activity; GO:0009738,abscisic acid-activated signaling pathway; GO:0080163,regulation of protein serine/threonine phosphatase activity; GO:0003674,molecular_function; G…	PF10604.9:Polyketide cyclase / dehydrase and lipid transport	--	--	--
TbA01G146630	5.6268	5.1177	5.0393	1.8066	1.7718	1.5382	460	454	417	148	146	130	-1.69336	3.19513e-26	2.051e-24	down	GWHBCHG00000001	118412403	118421130	+	TbA01G146630	--	K16225 probable WRKY transcription factor 52 | (RefSeq) RRS1; Disease resistance protein (TIR-NBS-LRR class) (A)	ko04626: Plant-pathogen interaction	hypothetical protein LSAT_5X101700 [Lactuca sativa]	RPV1_VITRO RecName: Full=Disease resistance protein RPV1 {ECO:0000305}; AltName: Full=NAD(+) hydrolase RPV1; EC=3.2.2.6 {ECO:0000305|PubMed:31439792}; AltName: Full=Resistance to Plasmopara viticola protein {ECO:0000303|PubMed:24033846}; Short=MrRVP1 {ECO:0000303|PubMed:24033846};	A0A6S7NRR0_LACSI RecName: Full=TIR domain-containing protein {ECO:0000259|PROSITE:PS50104};	At5g36930	GO:0005737,cytoplasm; GO:0005634,nucleus; GO:0043531,ADP binding; GO:0050135,NAD(P)+ nucleosidase activity; GO:0061809,NAD+ nucleotidase, cyclic ADP-ribose generating; GO:0042803,protein homodimerization activity; GO:0050832,defense response to fungus; GO:0043068,positive regulation of programmed cell death; GO:0007165,signal transduction; GO:0000166,nucleotide binding; GO:0003674,molecular_funct…	PF00931.22:NB-ARC domain	--	--	--
TbA01G134700	1415.72	1375.33	1229.77	635.458	626.894	641.77	19066	20099	16764	8576	8510	8935	-1.14875	3.45054e-26	2.209e-24	down	GWHBCHG00000001	108572081	108573963	-	TbA01G134700	--	K08150 MFS transporter, SP family, solute carrier family 2 (myo-inositol transporter), member 13 | (RefSeq) INT2; inositol transporter 2 (A)	--	hypothetical protein LSAT_5X118500 [Lactuca sativa]	PLT1_ARATH RecName: Full=Putative polyol transporter 1;	A0A2J6MDB8_LACSA RecName: Full=MFS domain-containing protein {ECO:0000259|PROSITE:PS50850};	At2g16120	GO:0016021,integral component of membrane; GO:0005886,plasma membrane; GO:0090406,pollen tube; GO:0015293,symporter activity; GO:0008643,carbohydrate transport; GO:0003674,molecular_function; GO:0005215,transporter activity; GO:0015291,secondary active transmembrane transporter activity; GO:0022804,active transmembrane transporter activity; GO:0022857,transmembrane transporter activity; GO:000681…	PF00083.24:Sugar (and other) transporter	--	--	--
TbA01G020710	779.109	1036.67	749.58	312.096	296.39	292.597	38458	55528	37452	15438	14747	14931	-1.5885	4.8979e-26	3.12717e-24	down	GWHBCHG00000001	16739194	16742627	-	TbA01G020710	--	K10775 phenylalanine ammonia-lyase [EC:4.3.1.24] | (RefSeq) PAL1; PHE ammonia lyase 1 (A)	ko00360: Phenylalanine metabolism; ko00940: Phenylpropanoid biosynthesis; ko01100: Metabolic pathways; ko01110: Biosynthesis of secondary metabolites	hypothetical protein LSAT_6X31000 [Lactuca sativa]	PALY_HELAN RecName: Full=Phenylalanine ammonia-lyase; EC=4.3.1.24;	A0A6S7NIG6_LACSI RecName: Full=Phenylalanine ammonia-lyase {ECO:0000256|ARBA:ARBA00012139, ECO:0000256|RuleBase:RU003955}; EC=4.3.1.24 {ECO:0000256|ARBA:ARBA00012139, ECO:0000256|RuleBase:RU003955};	At2g37040	GO:0005737,cytoplasm; GO:0045548,phenylalanine ammonia-lyase activity; GO:0009800,cinnamic acid biosynthetic process; GO:0006559,L-phenylalanine catabolic process; GO:0003674,molecular_function; GO:0003824,catalytic activity; GO:0016829,lyase activity; GO:0016840,carbon-nitrogen lyase activity; GO:0016841,ammonia-lyase activity; GO:0006082,organic acid metabolic process; GO:0006725,cellular aroma…	PF00221.19:Aromatic amino acid lyase	--	--	--
TbA02G091390	11.7037	11.2462	10.615	4.022	3.9378	4.9154	1147	1196	1053	395	389	498	-1.45066	5.07044e-26	3.22868e-24	down	GWHBCHG00000002	75536191	75554161	-	TbA02G091390	--	K13436 pto-interacting protein 1 [EC:2.7.11.1] | (RefSeq) Protein kinase superfamily protein (A)	ko04626: Plant-pathogen interaction	hypothetical protein LSAT_2X36780 [Lactuca sativa]	WAKLA_ARATH RecName: Full=Wall-associated receptor kinase-like 1; EC=2.7.11.-; Flags: Precursor;	A0A2J6K5C4_LACSA RecName: Full=Protein kinase domain-containing protein {ECO:0000259|PROSITE:PS50011};	At1g16120	GO:0016021,integral component of membrane; GO:0009505,plant-type cell wall; GO:0005886,plasma membrane; GO:0005524,ATP binding; GO:0030247,polysaccharide binding; GO:0106310,protein serine kinase activity; GO:0004674,protein serine/threonine kinase activity; GO:0106311,protein threonine kinase activity; GO:0007166,cell surface receptor signaling pathway; GO:0006468,protein phosphorylation; GO:000…	PF00069.25:Protein kinase domain	--	--	--
TbA04G031680	0.3308	0.211	0.2011	3.4276	3.2309	3.6917	13	9	8	135	128	150	3.73948	5.10559e-26	3.24239e-24	up	GWHBCHG00000004	52133098	52135604	+	TbA04G031680	--	K20557 transcription factor VIP1 | (RefSeq) VIP1; VIRE2-interacting protein 1 (A)	ko04016: MAPK signaling pathway - plant	Basic-leucine zipper domain-containing protein [Cynara cardunculus var. scolymus]	BZP34_ARATH RecName: Full=Basic leucine zipper 34 {ECO:0000303|PubMed:11906833}; Short=AtbZIP34 {ECO:0000303|PubMed:11906833}; Short=bZIP protein 34;	A0A103YJU7_CYNCS SubName: Full=Basic-leucine zipper domain-containing protein {ECO:0000313|EMBL:KVI10461.1};	At3g58120	GO:0005634,nucleus; GO:0003677,DNA binding; GO:0003700,DNA-binding transcription factor activity; GO:0009555,pollen development; GO:0045893,positive regulation of transcription, DNA-templated; GO:0003674,molecular_function; GO:0003676,nucleic acid binding; GO:0005488,binding; GO:0097159,organic cyclic compound binding; GO:1901363,heterocyclic compound binding; GO:0140110,transcription regulator a…	PF00170.21:bZIP transcription factor	bZIP	TF	bZIP
TbA03G116370	14.5732	11.1592	13.121	4.3178	3.7561	4.2727	485	403	442	144	126	147	-1.71564	5.62244e-26	3.56113e-24	down	GWHBCHG00000003	15359695	15362522	+	TbA03G116370	--	--	--	hypothetical protein LSAT_4X154640 [Lactuca sativa]	PUB45_ARATH RecName: Full=U-box domain-containing protein 45; EC=2.3.2.27; AltName: Full=Plant U-box protein 45; AltName: Full=RING-type E3 ubiquitin transferase PUB45 {ECO:0000305};	A0A6S7N186_LACSI SubName: Full=Uncharacterized protein {ECO:0000313|EMBL:CAB4094607.1};	At3g03440	GO:0005737,cytoplasm; GO:0005634,nucleus; GO:0070696,transmembrane receptor protein serine/threonine kinase binding; GO:0004842,ubiquitin-protein transferase activity; GO:0016567,protein ubiquitination; GO:0003674,molecular_function; GO:0005102,signaling receptor binding; GO:0005488,binding; GO:0005515,protein binding; GO:0033612,receptor serine/threonine kinase binding; GO:0003824,catalytic acti…	PF00514.23:Armadillo/beta-catenin-like repeat	--	--	--
TbA02G073180	25.1701	22.6154	24.2138	52.1808	54.9357	57.5512	800	780	779	1662	1760	1891	1.12782	5.80007e-26	3.6542e-24	up	GWHBCHG00000002	60229205	60237243	-	TbA02G073180	--	K06130 lysophospholipase II [EC:3.1.1.5] | (RefSeq) alpha/beta-Hydrolases superfamily protein (A)	ko00564: Glycerophospholipid metabolism	Phospholipase/carboxylesterase/thioesterase [Cynara cardunculus var. scolymus]	CAEH2_ORYSJ RecName: Full=Probable carboxylesterase Os04g0669600 {ECO:0000305}; EC=3.1.1.- {ECO:0000305};	A0A6S7N5H5_LACSI RecName: Full=Abhydrolase_2 domain-containing protein {ECO:0000259|Pfam:PF02230};	At3g15650	GO:0005737,cytoplasm; GO:0052689,carboxylic ester hydrolase activity; GO:0008474,palmitoyl-(protein) hydrolase activity; GO:0006631,fatty acid metabolic process; GO:0002084,protein depalmitoylation; GO:0003674,molecular_function; GO:0003824,catalytic activity; GO:0016787,hydrolase activity; GO:0016788,hydrolase activity, acting on ester bonds; GO:0016790,thiolester hydrolase activity; GO:0098599,…	PF02230.16:Phospholipase/Carboxylesterase	--	--	--
TbA04G072190	16.8915	17.1713	14.9022	6.6571	5.3305	5.722	1028	1134	918	406	327	360	-1.53837	5.90056e-26	3.7077e-24	down	GWHBCHG00000004	19981329	19984628	+	TbA04G072190	--	K13428 LRR receptor-like serine/threonine-protein kinase EFR [EC:2.7.11.1] | (RefSeq) EFR; EF-TU receptor (A)	ko04626: Plant-pathogen interaction	hypothetical protein LSAT_4X130100 [Lactuca sativa]	Y3475_ARATH RecName: Full=Probable LRR receptor-like serine/threonine-protein kinase At3g47570; EC=2.7.11.1; Flags: Precursor;	A0A2J6JWB7_LACSA RecName: Full=Protein kinase domain-containing protein {ECO:0000259|PROSITE:PS50011};	At3g47090	GO:0016021,integral component of membrane; GO:0005886,plasma membrane; GO:0005524,ATP binding; GO:0106310,protein serine kinase activity; GO:0106311,protein threonine kinase activity; GO:0000166,nucleotide binding; GO:0003674,molecular_function; GO:0005488,binding; GO:0017076,purine nucleotide binding; GO:0030554,adenyl nucleotide binding; GO:0032553,ribonucleotide binding; GO:0032555,purine ribo…	PF07714.17:Protein tyrosine kinase	--	--	--
TbA01G002390	1.1874	1.6273	1.2533	0.0405	0.0403	0.0491	117	174	125	4	4	5	-5.04533	6.39873e-26	4.01015e-24	down	GWHBCHG00000001	1712871	1718365	+	TbA01G002390	--	--	--	putative RNA-directed DNA polymerase, eukaryota [Helianthus annuus]	RNHX1_ARATH RecName: Full=Putative ribonuclease H protein At1g65750; EC=3.1.26.4;	A0A251SSD0_HELAN SubName: Full=Putative RNA-directed DNA polymerase, eukaryota {ECO:0000313|EMBL:OTG01412.1};	At3g32110	GO:0046872,metal ion binding; GO:0003676,nucleic acid binding; GO:0004523,RNA-DNA hybrid ribonuclease activity; GO:0003674,molecular_function; GO:0005488,binding; GO:0043167,ion binding; GO:0043169,cation binding; GO:0097159,organic cyclic compound binding; GO:1901363,heterocyclic compound binding; GO:0003824,catalytic activity; GO:0004518,nuclease activity; GO:0004519,endonuclease activity; GO:0…	PF00078.27:Reverse transcriptase (RNA-dependent DNA polymerase)	--	--	--
TbA02G119480	26.1424	25.4998	27.1483	10.9624	11.6251	11.5197	821	869	863	345	368	374	-1.27481	7.57344e-26	4.7339e-24	down	GWHBCHG00000002	98440149	98442487	-	TbA02G119480	--	K05928 tocopherol O-methyltransferase [EC:2.1.1.95] | (RefSeq) G-TMT; gamma-tocopherol methyltransferase (A)	ko00130: Ubiquinone and other terpenoid-quinone biosynthesis; ko01100: Metabolic pathways; ko01110: Biosynthesis of secondary metabolites; ko01240: Biosynthesis of cofactors	hypothetical protein LSAT_2X104420 [Lactuca sativa]	GTOMC_ORYSJ RecName: Full=Probable tocopherol O-methyltransferase, chloroplastic; EC=2.1.1.95 {ECO:0000250|UniProtKB:Q9ZSK1}; AltName: Full=Gamma-tocopherol methyltransferase; AltName: Full=Vitamin E pathway gene 4 protein; Flags: Precursor;	A0A2J6L569_LACSA RecName: Full=Methyltransf_11 domain-containing protein {ECO:0000259|Pfam:PF08241};	At1g64970	GO:0009507,chloroplast; GO:0008168,methyltransferase activity; GO:0050342,tocopherol O-methyltransferase activity; GO:0032259,methylation; GO:0010189,vitamin E biosynthetic process; GO:0003674,molecular_function; GO:0003824,catalytic activity; GO:0016740,transferase activity; GO:0016741,transferase activity, transferring one-carbon groups; GO:0008171,O-methyltransferase activity; GO:0008150,biolo…	PF08241.12:Methyltransferase domain	--	--	--
TbA02G036320	7.2719	6.8622	5.9773	20.4637	21.2391	19.0769	250	256	208	705	736	678	1.52528	7.76313e-26	4.83976e-24	up	GWHBCHG00000002	29936286	29938208	-	TbA02G036320	--	K05681 ATP-binding cassette, subfamily G (WHITE), member 2 | (RefSeq) ABCG25; ATP-binding casette family G25 (A)	ko02010: ABC transporters	hypothetical protein LSAT_1X82081 [Lactuca sativa]	AB5G_ARATH RecName: Full=ABC transporter G family member 5; Short=ABC transporter ABCG.5; Short=AtABCG5; AltName: Full=White-brown complex homolog protein 5; Short=AtWBC5;	A0A2J6KKP0_LACSA RecName: Full=ABC transporter domain-containing protein {ECO:0000259|PROSITE:PS50893};	At2g13610	GO:0016021,integral component of membrane; GO:0005524,ATP binding; GO:0042626,ATPase-coupled transmembrane transporter activity; GO:0000166,nucleotide binding; GO:0003674,molecular_function; GO:0005488,binding; GO:0017076,purine nucleotide binding; GO:0030554,adenyl nucleotide binding; GO:0032553,ribonucleotide binding; GO:0032555,purine ribonucleotide binding; GO:0032559,adenyl ribonucleotide bi…	PF01061.24:ABC-2 type transporter	--	--	--
TbA03G126550	0.1963	0.2532	0.1551	3.0944	2.9206	2.3161	10	14	8	158	150	122	3.70573	9.47429e-26	5.89113e-24	up	GWHBCHG00000003	6015034	6017799	+	TbA03G126550	--	--	--	hypothetical protein LSAT_4X173421 [Lactuca sativa]	--	A0A2J6MBT2_LACSA SubName: Full=Uncharacterized protein {ECO:0000313|EMBL:PLY97051.1};	At5g15780	--	PF01190.17:Pollen proteins Ole e I like	--	--	--
TbA04G068550	9.6148	11.3844	10.8805	3.3533	3.6613	3.7014	495	636	567	173	190	197	-1.64412	9.80256e-26	6.07937e-24	down	GWHBCHG00000004	23002720	23005959	-	TbA04G068550	--	K14497 protein phosphatase 2C [EC:3.1.3.16] | (RefSeq) AHG1; Protein phosphatase 2C family protein (A)	ko04016: MAPK signaling pathway - plant; ko04075: Plant hormone signal transduction	hypothetical protein LSAT_9X53561 [Lactuca sativa]	P2C75_ARATH RecName: Full=Probable protein phosphatase 2C 75; Short=AtPP2C75; EC=3.1.3.16; AltName: Full=Protein ABA-HYPERSENSITIVE GERMINATION 1; AltName: Full=Protein phosphatase 2C AHG1; Short=PP2C AHG1;	A0A6S7LXL7_LACSI RecName: Full=Protein-serine/threonine phosphatase {ECO:0000256|ARBA:ARBA00013081}; EC=3.1.3.16 {ECO:0000256|ARBA:ARBA00013081};	At5g51760	GO:0005829,cytosol; GO:0005634,nucleus; GO:0046872,metal ion binding; GO:0106306,protein serine phosphatase activity; GO:0106307,protein threonine phosphatase activity; GO:0009737,response to abscisic acid; GO:0003674,molecular_function; GO:0005488,binding; GO:0043167,ion binding; GO:0043169,cation binding; GO:0003824,catalytic activity; GO:0004721,phosphoprotein phosphatase activity; GO:0004722,…	PF00481.21:Protein phosphatase 2C	--	--	--
TbA08G032300	48.5982	37.3697	39.977	17.7236	18.4471	16.3464	1691	1411	1408	618	647	588	-1.32637	1.03533e-25	6.40423e-24	down	GWHBCHG00000008	26717779	26719949	+	TbA08G032300	--	K09419 heat shock transcription factor, other eukaryote | (RefSeq) AT-HSFA5; winged-helix DNA-binding transcription factor family protein (A)	--	hypothetical protein LSAT_1X70440 [Lactuca sativa]	HSFA5_ARATH RecName: Full=Heat stress transcription factor A-5; Short=AtHsfA5; AltName: Full=AtHsf-12;	A0A2J6JI61_LACSA RecName: Full=HSF_DOMAIN domain-containing protein {ECO:0000259|PROSITE:PS00434};	At4g13980_2	GO:0005737,cytoplasm; GO:0005634,nucleus; GO:0003700,DNA-binding transcription factor activity; GO:0000978,RNA polymerase II cis-regulatory region sequence-specific DNA binding; GO:0034605,cellular response to heat; GO:0006357,regulation of transcription by RNA polymerase II; GO:0003674,molecular_function; GO:0140110,transcription regulator activity; GO:0000976,transcription regulatory region seq…	PF00447.17:HSF-type DNA-binding	HSF	TF	HSF
TbA07G068760	82.0841	56.2165	72.7705	28.8675	29.1657	28.8223	2270	1687	2037	800	813	824	-1.34029	1.11072e-25	6.85278e-24	down	GWHBCHG00000007	54596384	54600375	+	TbA07G068760	--	K17893 ubiquinol oxidase [EC:1.10.3.11] | (RefSeq) AOX1D; alternative oxidase 1D (A)	--	hypothetical protein LSAT_5X55281 [Lactuca sativa]	AOX3_ARATH RecName: Full=Ubiquinol oxidase 3, mitochondrial; EC=1.10.3.11; AltName: Full=Alternative oxidase 3; Flags: Precursor;	A0A6S7N6C5_LACSI RecName: Full=Ubiquinol oxidase {ECO:0000256|RuleBase:RU003779}; EC=1.10.3.11 {ECO:0000256|RuleBase:RU003779};	At3g22370	GO:0016021,integral component of membrane; GO:0005743,mitochondrial inner membrane; GO:0005739,mitochondrion; GO:0070469,respirasome; GO:0009916,alternative oxidase activity; GO:0046872,metal ion binding; GO:0102721,ubiquinol:oxygen oxidoreductase activity; GO:0010230,alternative respiration; GO:0003674,molecular_function; GO:0003824,catalytic activity; GO:0016491,oxidoreductase activity; GO:0016…	PF01786.17:Alternative oxidase	--	--	--
TbA08G093500	14.0196	9.9382	13.9474	36.2961	38.2244	35.7528	286	220	288	742	786	754	1.48202	1.18681e-25	7.30332e-24	up	GWHBCHG00000008	73699405	73701330	+	TbA08G093500	--	K01953 asparagine synthase (glutamine-hydrolysing) [EC:6.3.5.4] | (RefSeq) ASN2; asparagine synthetase 2 (A)	ko00250: Alanine, aspartate and glutamate metabolism; ko01100: Metabolic pathways; ko01110: Biosynthesis of secondary metabolites; ko01230: Biosynthesis of amino acids	hypothetical protein LSAT_1X128160 [Lactuca sativa]	TSJT1_TOBAC RecName: Full=Stem-specific protein TSJT1;	A0A6S7LBK7_LACSI RecName: Full=DUF3700 domain-containing protein {ECO:0000259|SMART:SM01172};	At4g27450	--	PF12481.8:Aluminium induced protein	--	--	--
TbA07G086020	0.4993	0.5828	0.8222	5.2484	5.3829	5.2485	15	19	25	158	163	163	2.99535	1.26029e-25	7.73552e-24	up	GWHBCHG00000007	68729990	68733876	+	TbA07G086020	--	--	--	hypothetical protein LSAT_6X92541 [Lactuca sativa]	--	A0A2J6JUE9_LACSA SubName: Full=Uncharacterized protein {ECO:0000313|EMBL:PLY66436.1};	At4g17370	GO:0000166,nucleotide binding; GO:0003674,molecular_function; GO:0005488,binding; GO:0036094,small molecule binding; GO:0097159,organic cyclic compound binding; GO:1901265,nucleoside phosphate binding; GO:1901363,heterocyclic compound binding	PF01408.22:Oxidoreductase family, NAD-binding Rossmann fold	--	--	--
TbA07G066020	26.5228	36.3732	25.2095	4.5157	3.4917	5.3501	211	314	203	36	28	44	-2.79975	1.27489e-25	7.80504e-24	down	GWHBCHG00000007	52583837	52584256	+	TbA07G066020	--	K13496 UDP-glucosyltransferase 73C [EC:2.4.1.-] | (RefSeq) DOGT1; don-glucosyltransferase 1 (A)	ko00908: Zeatin biosynthesis; ko01110: Biosynthesis of secondary metabolites	hypothetical protein LSAT_5X24841 [Lactuca sativa]	U89B1_ARATH RecName: Full=Flavonol 3-O-glucosyltransferase UGT89B1 {ECO:0000305}; EC=2.4.1.91 {ECO:0000269|PubMed:15352060}; AltName: Full=Flavonol 7-O-beta-glucosyltransferase UGT89B1 {ECO:0000305}; EC=2.4.1.237 {ECO:0000269|PubMed:15352060}; AltName: Full=UDP-glycosyltransferase 89B1 {ECO:0000303|PubMed:11042215};	A0A2J6L6S7_LACSA SubName: Full=Uncharacterized protein {ECO:0000313|EMBL:PLY83029.1};	At1g73880	GO:0102360,daphnetin 3-O-glucosyltransferase activity; GO:0047893,flavonol 3-O-glucosyltransferase activity; GO:0033836,flavonol 7-O-beta-glucosyltransferase activity; GO:0102425,myricetin 3-O-glucosyltransferase activity; GO:0080043,quercetin 3-O-glucosyltransferase activity; GO:0080046,quercetin 4'-O-glucosyltransferase activity; GO:0080044,quercetin 7-O-glucosyltransferase activity; GO:0035251…	PF00201.18:UDP-glucoronosyl and UDP-glucosyl transferase	--	--	--
novel.4532	12.9722	12.8264	11.2376	5.178	5.0973	4.9504	1275	1368	1118	510	505	503	-1.35347	1.35548e-25	8.27714e-24	down	GWHBCHG00000002	82287135	82294524	+	--	--	K13415 protein brassinosteroid insensitive 1 [EC:2.7.10.1 2.7.11.1] | (RefSeq) BRI1; Leucine-rich receptor-like protein kinase family protein (A)	ko04075: Plant hormone signal transduction	hypothetical protein CUMW_150810 [Citrus unshiu]	WAKLA_ARATH RecName: Full=Wall-associated receptor kinase-like 1; EC=2.7.11.-; Flags: Precursor;	A0A6N2M6I6_SALVM SubName: Full=Uncharacterized protein {ECO:0000313|EMBL:VFU49220.1}; Flags: Fragment;	At1g16120	GO:0016021,integral component of membrane; GO:0009505,plant-type cell wall; GO:0005886,plasma membrane; GO:0005524,ATP binding; GO:0030247,polysaccharide binding; GO:0106310,protein serine kinase activity; GO:0004674,protein serine/threonine kinase activity; GO:0106311,protein threonine kinase activity; GO:0007166,cell surface receptor signaling pathway; GO:0006468,protein phosphorylation; GO:000…	PF00069.25:Protein kinase domain	--	--	--
TbA04G017560	11.975	11.3919	10.9488	28.8725	28.4682	25.5415	805	831	745	1945	1929	1775	1.20338	1.38547e-25	8.4386e-24	up	GWHBCHG00000004	63633012	63639132	+	TbA04G017560	--	K22857 EEF1A lysine methyltransferase 4 [EC:2.1.1.-] | (RefSeq) S-adenosyl-L-methionine-dependent methyltransferases superfamily protein (A)	--	hypothetical protein LSAT_7X89860 [Lactuca sativa]	TIC62_ARATH RecName: Full=Protein TIC 62, chloroplastic {ECO:0000303|PubMed:12426385}; AltName: Full=Translocon at the inner envelope membrane of chloroplasts 62 {ECO:0000303|PubMed:12426385}; Short=AtTIC62 {ECO:0000303|PubMed:12426385}; Flags: Precursor;	A0A6S7P0I3_LACSI RecName: Full=NAD(P)-bd_dom domain-containing protein {ECO:0000259|Pfam:PF13460};	At3g18890	GO:0009507,chloroplast; GO:0009941,chloroplast envelope; GO:0009706,chloroplast inner membrane; GO:0009570,chloroplast stroma; GO:0009534,chloroplast thylakoid; GO:0009535,chloroplast thylakoid membrane; GO:0098807,chloroplast thylakoid membrane protein complex; GO:0005829,cytosol; GO:0015031,protein transport; GO:0006810,transport; GO:0006811,ion transport; GO:0006820,anion transport; GO:0008104…	PF13460.6:NAD(P)H-binding	--	--	--
TbA06G086140	2.1889	2.1467	1.9046	8.1159	7.2319	7.537	109	116	96	405	363	388	1.80511	1.44853e-25	8.80016e-24	up	GWHBCHG00000006	19846173	19849313	-	TbA06G086140	--	K13415 protein brassinosteroid insensitive 1 [EC:2.7.10.1 2.7.11.1] | (RefSeq) BRI1; Leucine-rich receptor-like protein kinase family protein (A)	ko04075: Plant hormone signal transduction	hypothetical protein LSAT_3X65021 [Lactuca sativa]	Y1848_ARATH RecName: Full=Probable inactive receptor kinase At1g48480; Flags: Precursor;	A0A6S7MJV7_LACSI RecName: Full=Protein kinase domain-containing protein {ECO:0000259|PROSITE:PS50011};	At1g48480	GO:0016021,integral component of membrane; GO:0005634,nucleus; GO:0005886,plasma membrane; GO:0009506,plasmodesma; GO:0005774,vacuolar membrane; GO:0005524,ATP binding; GO:0042802,identical protein binding; GO:0004672,protein kinase activity; GO:0000166,nucleotide binding; GO:0003674,molecular_function; GO:0005488,binding; GO:0017076,purine nucleotide binding; GO:0030554,adenyl nucleotide binding…	PF00069.25:Protein kinase domain	--	--	--
TbA02G129410	4.435	4.0434	3.4304	0.7875	0.8142	0.9618	281	278	220	50	52	63	-2.28509	1.67891e-25	1.01706e-23	down	GWHBCHG00000002	106886128	106889565	+	TbA02G129410	--	K03695 ATP-dependent Clp protease ATP-binding subunit ClpB | (RefSeq) HSP101; heat shock protein 101 (A)	--	hypothetical protein LSAT_2X123560 [Lactuca sativa]	SMXL6_ARATH RecName: Full=Protein SMAX1-LIKE 6 {ECO:0000303|PubMed:23893171}; Short=AtSMXL6 {ECO:0000303|PubMed:23893171}; AltName: Full=Protein D53-like 2 {ECO:0000303|PubMed:24336200}; Short=AtD53-like 2 {ECO:0000303|PubMed:24336200}; AltName: Full=Protein D53-like SMXL 6 {ECO:0000303|PubMed:26546446};	A0A6S7MFG4_LACSI RecName: Full=Clp R domain-containing protein {ECO:0000259|PROSITE:PS51903};	At1g07200	GO:0005634,nucleus; GO:1902347,response to strigolactone; GO:0008150,biological_process; GO:0010033,response to organic substance; GO:0014070,response to organic cyclic compound; GO:0033993,response to lipid; GO:0042221,response to chemical; GO:0050896,response to stimulus; GO:1901700,response to oxygen-containing compound; GO:0005575,cellular_component; GO:0005622,intracellular anatomical struct…	PF07724.14:AAA domain (Cdc48 subfamily)	--	--	--
TbA04G035420	208.507	272.952	202.901	705.595	663.31	754.899	4530	6435	4462	15362	14526	16955	1.55597	1.68265e-25	1.01706e-23	up	GWHBCHG00000004	48837561	48838896	-	TbA04G035420	--	K08914 light-harvesting complex II chlorophyll a/b binding protein 3 | (RefSeq) LHCB3; light-harvesting chlorophyll B-binding protein 3 (A)	ko00196: Photosynthesis - antenna proteins; ko01100: Metabolic pathways	chlorophyll a-b binding protein 13, chloroplastic [Helianthus annuus]	CB23_SOLLC RecName: Full=Chlorophyll a-b binding protein 13, chloroplastic; AltName: Full=LHCII type III CAB-13; Flags: Precursor;	A0A251SC79_HELAN RecName: Full=Chlorophyll a-b binding protein, chloroplastic {ECO:0000256|RuleBase:RU363080};	At5g54270	GO:0009941,chloroplast envelope; GO:0009535,chloroplast thylakoid membrane; GO:0016021,integral component of membrane; GO:0009522,photosystem I; GO:0009523,photosystem II; GO:0010287,plastoglobule; GO:0016168,chlorophyll binding; GO:0046872,metal ion binding; GO:0009768,photosynthesis, light harvesting in photosystem I; GO:0018298,protein-chromophore linkage; GO:0009416,response to light stimulus…	PF00504.21:Chlorophyll A-B binding protein	--	--	--
TbA02G098750	4.6894	3.2912	4.1112	13.6356	13.9567	13.2178	151	115	134	440	453	440	1.69452	1.76702e-25	1.06535e-23	up	GWHBCHG00000002	81358871	81361428	-	TbA02G098750	--	K19891 glucan endo-1,3-beta-glucosidase 1/2/3 [EC:3.2.1.39] | (RefSeq) O-Glycosyl hydrolases family 17 protein (A)	ko00500: Starch and sucrose metabolism; ko01100: Metabolic pathways	hypothetical protein LSAT_2X59461 [Lactuca sativa]	E1314_ARATH RecName: Full=Glucan endo-1,3-beta-glucosidase 14; EC=3.2.1.39; AltName: Full=(1->3)-beta-glucan endohydrolase 14; Short=(1->3)-beta-glucanase 14; AltName: Full=Beta-1,3-endoglucanase 14; Short=Beta-1,3-glucanase 14; Flags: Precursor;	A0A2J6L2I1_LACSA SubName: Full=Uncharacterized protein {ECO:0000313|EMBL:PLY81532.1};	At2g27500	GO:0046658,anchored component of plasma membrane; GO:0005618,cell wall; GO:0005737,cytoplasm; GO:0005576,extracellular region; GO:0005634,nucleus; GO:0042973,glucan endo-1,3-beta-D-glucosidase activity; GO:0005975,carbohydrate metabolic process; GO:0071555,cell wall organization; GO:0006952,defense response; GO:0003674,molecular_function; GO:0003824,catalytic activity; GO:0004553,hydrolase activi…	PF00332.18:Glycosyl hydrolases family 17	--	--	--
TbA03G041490	1.9788	1.6336	1.7513	6.006	5.6302	5.9416	144	129	129	438	413	447	1.64819	1.8314e-25	1.10138e-23	up	GWHBCHG00000003	74843602	74849519	+	TbA03G041490	--	K12309 beta-galactosidase [EC:3.2.1.23] | (RefSeq) BGAL2; beta-galactosidase 2 (A)	ko00052: Galactose metabolism; ko00511: Other glycan degradation; ko00531: Glycosaminoglycan degradation; ko00600: Sphingolipid metabolism; ko00604: Glycosphingolipid biosynthesis - ganglio series; ko01100: Metabolic pathways	hypothetical protein LSAT_4X95281 [Lactuca sativa]	BGAL_SOLLC RecName: Full=Beta-galactosidase; EC=3.2.1.23; AltName: Full=Acid beta-galactosidase; Short=Lactase; AltName: Full=Exo-(1-->4)-beta-D-galactanase; Flags: Precursor;	A0A2J6LQD6_LACSA RecName: Full=Beta-galactosidase {ECO:0000256|ARBA:ARBA00012756, ECO:0000256|RuleBase:RU000675}; EC=3.2.1.23 {ECO:0000256|ARBA:ARBA00012756, ECO:0000256|RuleBase:RU000675};	At3g13750	GO:0005618,cell wall; GO:0005773,vacuole; GO:0004565,beta-galactosidase activity; GO:0030246,carbohydrate binding; GO:0005975,carbohydrate metabolic process; GO:0003674,molecular_function; GO:0003824,catalytic activity; GO:0004553,hydrolase activity, hydrolyzing O-glycosyl compounds; GO:0015925,galactosidase activity; GO:0016787,hydrolase activity; GO:0016798,hydrolase activity, acting on glycosy…	PF01301.19:Glycosyl hydrolases family 35	--	--	--
TbA01G153160	65.4368	83.78	71.9912	25.8027	27.4171	26.9171	1030	1431	1147	407	435	438	-1.53965	1.84226e-25	1.10513e-23	down	GWHBCHG00000001	124057950	124058780	-	TbA01G153160	--	--	--	hypothetical protein LSAT_5X164981 [Lactuca sativa]	--	A0A6S7NUU0_LACSI SubName: Full=Uncharacterized protein {ECO:0000313|EMBL:CAB4099721.1};	At2g36220	--	PF13392.6:HNH endonuclease	--	--	--
TbA01G019930	11.9826	8.4885	15.0594	38.2854	39.0598	36.3237	441	339	561	1412	1449	1382	1.62381	1.87645e-25	1.1228e-23	up	GWHBCHG00000001	16152558	16156082	+	TbA01G019930	--	--	--	hypothetical protein LSAT_6X29021 [Lactuca sativa]	TAUE4_ARATH RecName: Full=Sulfite exporter TauE/SafE family protein 4 {ECO:0000312|EMBL:AEC09275.1};	A0A2J6JP77_LACSA SubName: Full=Uncharacterized protein {ECO:0000313|EMBL:PLY64610.1};	At2g36630	GO:0031464,Cul4A-RING E3 ubiquitin ligase complex; GO:0016021,integral component of membrane; GO:0016567,protein ubiquitination; GO:0006464,cellular protein modification process; GO:0006807,nitrogen compound metabolic process; GO:0008150,biological_process; GO:0008152,metabolic process; GO:0009987,cellular process; GO:0019538,protein metabolic process; GO:0032446,protein modification by small pro…	PF01925.19:Sulfite exporter TauE/SafE	--	--	--
TbA02G083490	145.984	109.685	152.197	64.0206	62.5965	62.7565	6476	5280	6834	2846	2799	2878	-1.16553	2.18911e-25	1.30661e-23	down	GWHBCHG00000002	68801313	68804284	-	TbA02G083490	--	K13811 3'-phosphoadenosine 5'-phosphosulfate synthase [EC:2.7.7.4 2.7.1.25] | (RefSeq) APS2; Pseudouridine synthase/archaeosine transglycosylase-like family protein (A)	ko00230: Purine metabolism; ko00261: Monobactam biosynthesis; ko00450: Selenocompound metabolism; ko00920: Sulfur metabolism; ko01100: Metabolic pathways; ko01110: Biosynthesis of secondary metabolites	ATP-sulfurylase PUA-like domain-containing protein [Cynara cardunculus var. scolymus]	APS2_ARATH RecName: Full=ATP sulfurylase 2; EC=2.7.7.4; Flags: Precursor;	A0A6S7LZZ4_LACSI RecName: Full=Sulfate adenylyltransferase {ECO:0000256|ARBA:ARBA00012391}; EC=2.7.7.4 {ECO:0000256|ARBA:ARBA00012391};	At1g19920	GO:0009507,chloroplast; GO:0009570,chloroplast stroma; GO:0005829,cytosol; GO:0005634,nucleus; GO:0004020,adenylylsulfate kinase activity; GO:0005524,ATP binding; GO:0004781,sulfate adenylyltransferase (ATP) activity; GO:0009970,cellular response to sulfate starvation; GO:0070814,hydrogen sulfide biosynthetic process; GO:0000103,sulfate assimilation; GO:0003674,molecular_function; GO:0003824,cata…	PF01747.17:ATP-sulfurylase	--	--	--
TbA02G084500	42.6214	45.3029	45.7323	98.026	96.9374	94.3661	2451	2827	2662	5649	5619	5610	1.04518	2.22656e-25	1.32233e-23	up	GWHBCHG00000002	69737672	69742281	-	TbA02G084500	--	--	--	hypothetical protein LSAT_2X9700 [Lactuca sativa]	PSI2_ARATH RecName: Full=Protein PSK SIMULATOR 2 {ECO:0000303|PubMed:25062973}; Short=AtPSI2 {ECO:0000303|PubMed:25062973};	A0A2J6K0H9_LACSA SubName: Full=Uncharacterized protein {ECO:0000313|EMBL:PLY68583.1};	At1g34320	GO:0005634,nucleus; GO:0003746,translation elongation factor activity; GO:0007275,multicellular organism development; GO:0045927,positive regulation of growth; GO:0043434,response to peptide hormone; GO:0003674,molecular_function; GO:0003676,nucleic acid binding; GO:0003723,RNA binding; GO:0005488,binding; GO:0008135,translation factor activity, RNA binding; GO:0045182,translation regulator activ…	PF05003.12:Protein of unknown function (DUF668)	--	--	--
TbA01G117210	4.9038	4.0927	5.0092	13.6093	12.3001	12.4942	265	240	274	737	670	698	1.3929	2.95059e-25	1.74797e-23	up	GWHBCHG00000001	93583717	93587283	-	TbA01G117210	--	K13418 somatic embryogenesis receptor kinase 1 [EC:2.7.10.1 2.7.11.1] | (RefSeq) SERK1; somatic embryogenesis receptor-like kinase 1 (A)	--	hypothetical protein LSAT_5X103581 [Lactuca sativa]	PERK1_ARATH RecName: Full=Proline-rich receptor-like protein kinase PERK1; EC=2.7.11.1; AltName: Full=Proline-rich extensin-like receptor kinase 1; Short=AtPERK1;	A0A6S7NAH8_LACSI RecName: Full=Protein kinase domain-containing protein {ECO:0000259|PROSITE:PS50011};	At3g24550	GO:0016021,integral component of membrane; GO:0005886,plasma membrane; GO:0005524,ATP binding; GO:0004672,protein kinase activity; GO:0106310,protein serine kinase activity; GO:0004674,protein serine/threonine kinase activity; GO:0106311,protein threonine kinase activity; GO:0046777,protein autophosphorylation; GO:0009620,response to fungus; GO:0009611,response to wounding; GO:0000166,nucleotide …	PF07714.17:Protein tyrosine kinase	--	--	--
TbA08G004460	42.2532	58.4484	48.1862	11.8559	13.3821	15.2947	473	710	546	133	151	177	-1.95301	3.36903e-25	1.9909e-23	down	GWHBCHG00000008	4078558	4079148	+	TbA08G004460	--	K13448 calcium-binding protein CML | (RefSeq) UNE14; EF hand calcium-binding protein family (A)	ko04626: Plant-pathogen interaction	hypothetical protein LSAT_1X14060 [Lactuca sativa]	CML46_ARATH RecName: Full=Probable calcium-binding protein CML46 {ECO:0000305}; AltName: Full=Calmodulin-like protein 46 {ECO:0000303|Ref.4};	A0A2J6L4C7_LACSA SubName: Full=Uncharacterized protein {ECO:0000313|EMBL:PLY82169.1};	At5g39670	GO:0005509,calcium ion binding; GO:1900425,negative regulation of defense response to bacterium; GO:0003674,molecular_function; GO:0005488,binding; GO:0043167,ion binding; GO:0043169,cation binding; GO:0046872,metal ion binding; GO:0002831,regulation of response to biotic stimulus; GO:0002832,negative regulation of response to biotic stimulus; GO:0006950,response to stress; GO:0006952,defense res…	PF00036.32:EF hand	--	--	--
TbA05G096670	0.658	0.6628	0.4384	3.6802	3.3096	3.2862	43	47	29	241	218	222	2.47223	3.43821e-25	2.02676e-23	up	GWHBCHG00000005	78037532	78043911	+	TbA05G096670	--	K00688 glycogen phosphorylase [EC:2.4.1.1] | (RefSeq) PHS1; Glycosyl transferase, family 35 (A)	ko00500: Starch and sucrose metabolism; ko01100: Metabolic pathways; ko01110: Biosynthesis of secondary metabolites	hypothetical protein LSAT_8X47400 [Lactuca sativa]	PHSL2_SOLTU RecName: Full=Alpha-1,4 glucan phosphorylase L-2 isozyme, chloroplastic/amyloplastic; EC=2.4.1.1; AltName: Full=Starch phosphorylase L-2; Flags: Precursor;	A0A6S7PU50_LACSI RecName: Full=Alpha-1,4 glucan phosphorylase {ECO:0000256|RuleBase:RU000587}; EC=2.4.1.1 {ECO:0000256|RuleBase:RU000587};	At3g29320	GO:0009501,amyloplast; GO:0009507,chloroplast; GO:0005737,cytoplasm; GO:0008184,glycogen phosphorylase activity; GO:0102250,linear malto-oligosaccharide phosphorylase activity; GO:0030170,pyridoxal phosphate binding; GO:0102499,SHG alpha-glucan phosphorylase activity; GO:0005980,glycogen catabolic process; GO:0003674,molecular_function; GO:0003824,catalytic activity; GO:0004645,1,4-alpha-oligoglu…	PF00343.20:Carbohydrate phosphorylase	--	--	--
novel.3330	21.4964	25.1472	19.8067	62.7974	67.183	67.5529	386	490	360	1130	1216	1254	1.49662	3.4668e-25	2.03857e-23	up	GWHBCHG00000002	17933813	17934850	+	--	--	--	--	hypothetical protein LSAT_9X97661 [Lactuca sativa]	ENL2_ARATH RecName: Full=Early nodulin-like protein 2; AltName: Full=Phytocyanin-like protein; Flags: Precursor;	A0A6S7L2R7_LACSI RecName: Full=Phytocyanin domain-containing protein {ECO:0000259|PROSITE:PS51485};	At4g27520	GO:0031225,anchored component of membrane; GO:0046658,anchored component of plasma membrane; GO:0048046,apoplast; GO:0009507,chloroplast; GO:0005829,cytosol; GO:0005886,plasma membrane; GO:0099503,secretory vesicle; GO:0005773,vacuole; GO:0009055,electron transfer activity; GO:0003674,molecular_function; GO:0003824,catalytic activity; GO:0016491,oxidoreductase activity; GO:0005575,cellular_compon…	PF02298.17:Plastocyanin-like domain	--	--	--
TbA07G100090	26.5147	41.7173	31.9741	114.518	114.58	123.748	902	1540	1101	3904	3929	4352	1.73642	3.48399e-25	2.04362e-23	up	GWHBCHG00000007	80599722	80611607	+	TbA07G100090	--	K11275 histone H1/5 | (RefSeq) winged-helix DNA-binding transcription factor family protein (A)	--	Histone H1/H5 [Cynara cardunculus var. scolymus]	H1_SOLLC RecName: Full=Histone H1;	A0A6S7N6S8_LACSI RecName: Full=H15 domain-containing protein {ECO:0000259|PROSITE:PS51504};	At1g06760	GO:0000786,nucleosome; GO:0005634,nucleus; GO:0003690,double-stranded DNA binding; GO:0031492,nucleosomal DNA binding; GO:0030261,chromosome condensation; GO:0031936,negative regulation of chromatin silencing; GO:0045910,negative regulation of DNA recombination; GO:0006334,nucleosome assembly; GO:0016584,nucleosome positioning; GO:0003674,molecular_function; GO:0003676,nucleic acid binding; GO:00…	PF00538.19:linker histone H1 and H5 family	--	--	--
TbA02G000450	2.2046	2.9405	2.0634	14.126	12.835	13.3003	38	55	36	244	223	237	2.40405	3.70475e-25	2.16778e-23	up	GWHBCHG00000002	1275315	1276283	-	TbA02G000450	--	--	--	hypothetical protein LSAT_9X105520 [Lactuca sativa]	--	A0A2J6LUE2_LACSA SubName: Full=Uncharacterized protein {ECO:0000313|EMBL:PLY90935.1};	--	--	--	--	--	--
TbA02G035960	458.616	406.786	384.333	198.493	204.942	200.986	6880	6622	5836	2984	3099	3117	-1.11628	4.25542e-25	2.47782e-23	down	GWHBCHG00000002	29759370	29760161	-	TbA02G035960	--	K00640 serine O-acetyltransferase [EC:2.3.1.30] | (RefSeq) SERAT2;1; serine acetyltransferase 2;1 (A)	ko00270: Cysteine and methionine metabolism; ko00920: Sulfur metabolism; ko01100: Metabolic pathways; ko01110: Biosynthesis of secondary metabolites; ko01200: Carbon metabolism; ko01230: Biosynthesis of amino acids	serine acetyltransferase 1, chloroplastic-like [Helianthus annuus]	SAT1_ARATH RecName: Full=Serine acetyltransferase 1, chloroplastic; Short=AtSAT-1; EC=2.3.1.30; AltName: Full=AtSERAT2;1; AltName: Full=SAT-p;	A0A6S7PKS5_LACSI RecName: Full=Serine O-acetyltransferase {ECO:0000256|ARBA:ARBA00013266}; EC=2.3.1.30 {ECO:0000256|ARBA:ARBA00013266};	At1g55920	GO:0009507,chloroplast; GO:0005829,cytosol; GO:0005634,nucleus; GO:0009001,serine O-acetyltransferase activity; GO:0009970,cellular response to sulfate starvation; GO:0006535,cysteine biosynthetic process from serine; GO:0009409,response to cold; GO:0003674,molecular_function; GO:0003824,catalytic activity; GO:0008374,O-acyltransferase activity; GO:0016407,acetyltransferase activity; GO:0016412,s…	PF06426.14:Serine acetyltransferase, N-terminal	--	--	--
TbA05G042030	0.4888	2.5527	2.7367	26.6668	27.158	23.6429	3	17	17	164	168	150	3.6632	4.39907e-25	2.55522e-23	up	GWHBCHG00000005	33494129	33494452	+	TbA05G042030	--	--	--	hypothetical protein LSAT_2X95521 [Lactuca sativa]	NAT12_ARATH RecName: Full=Nucleobase-ascorbate transporter 12; Short=AtNAT12;	A0A6S7MAS3_LACSI SubName: Full=Uncharacterized protein {ECO:0000313|EMBL:CAB4084787.1};	At2g27810	GO:0016021,integral component of membrane; GO:0005886,plasma membrane; GO:0015207,adenine transmembrane transporter activity; GO:0015208,guanine transmembrane transporter activity; GO:0015294,solute:cation symporter activity; GO:0015210,uracil transmembrane transporter activity; GO:0098702,adenine import across plasma membrane; GO:0098710,guanine import across plasma membrane; GO:0035344,hypoxant…	--	--	--	--
TbA02G129790	5.9139	4.7885	5.0011	12.9392	12.655	12.8389	618	543	529	1355	1333	1387	1.2264	4.88701e-25	2.82486e-23	up	GWHBCHG00000002	107170656	107177663	-	TbA02G129790	--	K22920 UTP---glucose-1-phosphate uridylyltransferase [EC:2.7.7.9] | (RefSeq) UGP3; UDP-glucose pyrophosphorylase 3 (A)	ko00561: Glycerolipid metabolism; ko01100: Metabolic pathways	hypothetical protein LSAT_2X123720 [Lactuca sativa]	UGPA3_ARATH RecName: Full=UTP--glucose-1-phosphate uridylyltransferase 3, chloroplastic {ECO:0000305}; EC=2.7.7.9 {ECO:0000269|PubMed:19286968}; AltName: Full=UDP-glucose pyrophosphorylase 3 {ECO:0000303|PubMed:19286968}; Flags: Precursor;	A0A2J6KJG6_LACSA SubName: Full=Uncharacterized protein {ECO:0000313|EMBL:PLY75204.1};	At3g56040	GO:0009507,chloroplast; GO:0003977,UDP-N-acetylglucosamine diphosphorylase activity; GO:0003983,UTP:glucose-1-phosphate uridylyltransferase activity; GO:0046506,sulfolipid biosynthetic process; GO:0006011,UDP-glucose metabolic process; GO:0006048,UDP-N-acetylglucosamine biosynthetic process; GO:0003674,molecular_function; GO:0003824,catalytic activity; GO:0016740,transferase activity; GO:0016772,…	PF01704.18:UTP--glucose-1-phosphate uridylyltransferase	--	--	--
TbA04G038490	18.8807	21.3197	18.1099	5.4376	7.1605	6.9818	790	968	767	228	302	302	-1.64789	5.1282e-25	2.95709e-23	down	GWHBCHG00000004	46669573	46673604	-	TbA04G038490	--	K01051 pectinesterase [EC:3.1.1.11] | (RefSeq) Plant invertase/pectin methylesterase inhibitor superfamily (A)	ko00040: Pentose and glucuronate interconversions; ko01100: Metabolic pathways	hypothetical protein LSAT_8X45100 [Lactuca sativa]	PME6_ARATH RecName: Full=Probable pectinesterase/pectinesterase inhibitor 6; Includes: RecName: Full=Pectinesterase inhibitor 6; AltName: Full=Pectin methylesterase inhibitor 6; Includes: RecName: Full=Pectinesterase 6; Short=PE 6; EC=3.1.1.11; AltName: Full=Pectin methylesterase 6; Short=AtPME6; Flags: Precursor;	A0A6S7PL96_LACSI RecName: Full=Pectinesterase {ECO:0000256|ARBA:ARBA00013229, ECO:0000256|RuleBase:RU000589}; EC=3.1.1.11 {ECO:0000256|ARBA:ARBA00013229, ECO:0000256|RuleBase:RU000589};	At1g23200	GO:0005618,cell wall; GO:0005576,extracellular region; GO:0045330,aspartyl esterase activity; GO:0030599,pectinesterase activity; GO:0046910,pectinesterase inhibitor activity; GO:0042545,cell wall modification; GO:0045490,pectin catabolic process; GO:0003674,molecular_function; GO:0003824,catalytic activity; GO:0016787,hydrolase activity; GO:0016788,hydrolase activity, acting on ester bonds; GO:0…	PF01095.19:Pectinesterase	--	--	--
TbA05G115230	52.8864	57.0912	53.6755	21.8337	24.6638	25.2371	1721	2016	1768	712	809	849	-1.26059	5.84569e-25	3.36268e-23	down	GWHBCHG00000005	93008499	93010692	-	TbA05G115230	--	--	--	hypothetical protein LSAT_8X25300 [Lactuca sativa]	RITF1_ARATH RecName: Full=Protein RGF1 INDUCIBLE TRANSCRIPTION FACTOR 1 {ECO:0000303|PubMed:31801996};	A0A6S7P1Y2_LACSI SubName: Full=Uncharacterized protein {ECO:0000313|EMBL:CAB4108197.1};	At1g21000	GO:0005634,nucleus; GO:0046872,metal ion binding; GO:0010078,maintenance of root meristem identity; GO:2000377,regulation of reactive oxygen species metabolic process; GO:2000280,regulation of root development; GO:0043434,response to peptide hormone; GO:0003674,molecular_function; GO:0005488,binding; GO:0043167,ion binding; GO:0043169,cation binding; GO:0007275,multicellular organism development;…	PF04640.14:PLATZ transcription factor	PLATZ	TF	PLATZ
novel.10050	53.285	50.332	43.0837	15.0423	18.7803	16.5482	760	779	622	215	270	244	-1.61349	5.89918e-25	3.38528e-23	down	GWHBCHG00000005	6849359	6850869	+	--	--	K13993 HSP20 family protein | (RefSeq) HSP20-like chaperones superfamily protein (A)	ko04141: Protein processing in endoplasmic reticulum	hypothetical protein LSAT_8X72420 [Lactuca sativa]	HSP11_SOYBN RecName: Full=17.3 kDa class I heat shock protein; AltName: Full=HSP 17.3;	A0A6S7P6L7_LACSI RecName: Full=SHSP domain-containing protein {ECO:0000259|PROSITE:PS01031};	At2g29500	GO:0005737,cytoplasm; GO:0043621,protein self-association; GO:0051082,unfolded protein binding; GO:0051259,protein complex oligomerization; GO:0006457,protein folding; GO:0009408,response to heat; GO:0042542,response to hydrogen peroxide; GO:0009651,response to salt stress; GO:0003674,molecular_function; GO:0005488,binding; GO:0005515,protein binding; GO:0008150,biological_process; GO:0009987,cel…	PF00011.21:Hsp20/alpha crystallin family	--	--	--
TbA08G014360	243.398	249.562	240.195	130.938	125.383	119.551	25094	27920	25066	13528	13030	12742	-1.03352	6.61406e-25	3.78639e-23	down	GWHBCHG00000008	11979972	11987120	-	TbA08G014360	--	K05681 ATP-binding cassette, subfamily G (WHITE), member 2 | (RefSeq) ABCG22; ABC-2 type transporter family protein (A)	ko02010: ABC transporters	hypothetical protein LSAT_1X33901 [Lactuca sativa]	PDR1_TOBAC RecName: Full=Pleiotropic drug resistance protein 1; AltName: Full=NtPDR1;	A0A2J6MFZ7_LACSA SubName: Full=Uncharacterized protein {ECO:0000313|EMBL:PLY98520.1};	At1g15520	GO:0016021,integral component of membrane; GO:0005524,ATP binding; GO:0042626,ATPase-coupled transmembrane transporter activity; GO:0000166,nucleotide binding; GO:0003674,molecular_function; GO:0005488,binding; GO:0017076,purine nucleotide binding; GO:0030554,adenyl nucleotide binding; GO:0032553,ribonucleotide binding; GO:0032555,purine ribonucleotide binding; GO:0032559,adenyl ribonucleotide bi…	PF01061.24:ABC-2 type transporter	--	--	--
TbA02G125830	5.3679	5.5651	4.4293	17.1958	17.8521	15.9018	176	198	147	565	590	539	1.65657	6.67129e-25	3.81e-23	up	GWHBCHG00000002	103870274	103872129	+	TbA02G125830	--	K00924 kinase [EC:2.7.1.-] | (RefSeq) TMK1; transmembrane kinase 1 (A)	--	hypothetical protein LSAT_2X117520 [Lactuca sativa]	Y5613_ARATH RecName: Full=Probable receptor-like protein kinase At5g61350; EC=2.7.11.-; Flags: Precursor;	A0A2J6LDZ1_LACSA RecName: Full=Protein kinase domain-containing protein {ECO:0000259|PROSITE:PS50011};	At5g61350	GO:0016021,integral component of membrane; GO:0009705,plant-type vacuole membrane; GO:0005886,plasma membrane; GO:0009506,plasmodesma; GO:0005524,ATP binding; GO:0004672,protein kinase activity; GO:0004674,protein serine/threonine kinase activity; GO:0097275,cellular ammonium homeostasis; GO:0046777,protein autophosphorylation; GO:0051924,regulation of calcium ion transport; GO:0080147,root hair …	PF12819.7:Malectin-like domain	--	--	--
TbA06G089250	31.3804	22.183	29.4453	65.1103	66.9346	68.1283	1653	1268	1570	3437	3554	3710	1.21085	6.79065e-25	3.86888e-23	up	GWHBCHG00000006	17225691	17228916	-	TbA06G089250	--	K09561 STIP1 homology and U-box containing protein 1 [EC:2.3.2.27] | (RefSeq) CHIP; carboxyl terminus of HSC70-interacting protein (A)	ko04120: Ubiquitin mediated proteolysis; ko04141: Protein processing in endoplasmic reticulum	hypothetical protein LSAT_3X54620 [Lactuca sativa]	PUB11_ARATH RecName: Full=U-box domain-containing protein 11; EC=2.3.2.27; AltName: Full=Plant U-box protein 11; AltName: Full=RING-type E3 ubiquitin transferase PUB11 {ECO:0000305};	A0A2J6LD76_LACSA RecName: Full=RING-type E3 ubiquitin transferase {ECO:0000256|ARBA:ARBA00012483}; EC=2.3.2.27 {ECO:0000256|ARBA:ARBA00012483};	At1g23030	GO:0005737,cytoplasm; GO:0005634,nucleus; GO:0004842,ubiquitin-protein transferase activity; GO:0051865,protein autoubiquitination; GO:0016567,protein ubiquitination; GO:0010200,response to chitin; GO:0003674,molecular_function; GO:0003824,catalytic activity; GO:0016740,transferase activity; GO:0019787,ubiquitin-like protein transferase activity; GO:0140096,catalytic activity, acting on a protein…	PF00514.23:Armadillo/beta-catenin-like repeat	--	--	--
TbA01G138110	2.887	2.8329	2.5353	10.67	9.6531	9.5156	108	115	96	400	364	368	1.78414	6.8592e-25	3.89861e-23	up	GWHBCHG00000001	111483229	111485724	+	TbA01G138110	--	--	--	hypothetical protein LSAT_5X111001 [Lactuca sativa]	--	A0A2J6LBM2_LACSA SubName: Full=Uncharacterized protein {ECO:0000313|EMBL:PLY84736.1};	At5g09580	--	--	--	--	--
TbA08G006240	3.786	3.2952	2.7845	12.2997	10.3292	11.5159	180	170	134	586	495	566	1.72249	1.22726e-24	6.95886e-23	up	GWHBCHG00000008	5675354	5685091	-	TbA08G006240	--	--	--	hypothetical protein LSAT_1X18740 [Lactuca sativa]	--	A0A6S7LH43_LACSI SubName: Full=Uncharacterized protein {ECO:0000313|EMBL:CAB4078854.1};	At1g75210	GO:0016787,hydrolase activity; GO:0046872,metal ion binding; GO:0003674,molecular_function; GO:0003824,catalytic activity; GO:0005488,binding; GO:0043167,ion binding; GO:0043169,cation binding	PF05761.14:5' nucleotidase family	--	--	--
TbA05G028790	31.2612	33.442	28.0765	90.6411	85.884	89.661	286	332	260	831	792	848	1.44833	1.38816e-24	7.85248e-23	up	GWHBCHG00000005	23572000	23572482	-	TbA05G028790	--	--	--	hypothetical protein LSAT_8X120760 [Lactuca sativa]	--	A0A6S7PHU3_LACSI SubName: Full=Uncharacterized protein {ECO:0000313|EMBL:CAB4111110.1};	At4g35320	--	--	--	--	--
TbA01G023420	55.0938	41.4932	57.5604	117.322	117.597	117.092	2851	2330	3015	6084	6134	6264	1.13252	1.41853e-24	8.00526e-23	up	GWHBCHG00000001	18787112	18790522	-	TbA01G023420	--	K13412 calcium-dependent protein kinase [EC:2.7.11.1] | (RefSeq) CPK1; calcium dependent protein kinase 1 (A)	ko04626: Plant-pathogen interaction	Calcium-binding EF-hand [Cynara cardunculus var. scolymus]	CDPK1_ARATH RecName: Full=Calcium-dependent protein kinase 1; Short=AtCDPK 1; Short=CDPK 1; EC=2.7.11.1; AltName: Full=Calcium-dependent protein kinase isoform AK1;	A0A6S7NLK4_LACSI SubName: Full=Uncharacterized protein {ECO:0000313|EMBL:CAB4101612.1};	At5g04870	GO:0005737,cytoplasm; GO:0005634,nucleus; GO:0005778,peroxisomal membrane; GO:0005777,peroxisome; GO:0005524,ATP binding; GO:0005509,calcium ion binding; GO:0010857,calcium-dependent protein kinase activity; GO:0009931,calcium-dependent protein serine/threonine kinase activity; GO:0005516,calmodulin binding; GO:0004683,calmodulin-dependent protein kinase activity; GO:0004672,protein kinase activi…	PF00069.25:Protein kinase domain	--	--	--
[truncated: 2,821 more rows]
