# Supplementary material for: Preliminary Analysis of the Salt-Tolerance Mechanisms of Different Varieties of Dandelion (Taraxacum mongolicum Hand.-Mazz.) Under Salt Stress
Source: Curr Issues Mol Biol. 2025 Jun 11;47(6):449. doi: 10.3390/cimb47060449 (PMC12191469; doi:10.3390/cimb47060449)
Supplement: Supplementary file 1 [file cimb-47-00449-s001.zip › Table S6A.xlsx]

## Sheet: Sheet1
geneID	KO_gene	KEGG_map_gene	metaID	Compounds	物质	Class I	CID	KEGG_map_meta	coefficient	pvalue
TbA01G001800	K07375	ko04145	Zmyn000155	N-α-Acetyl-L-ornithine	N-α-乙酰基-L-鸟氨酸	Amino acids and derivatives	C00437	ko00220,ko01100,ko01110,ko01210,ko01230	0.830525	0.000822246
TbA01G001930	K07375	ko04145	Zmyn000155	N-α-Acetyl-L-ornithine	N-α-乙酰基-L-鸟氨酸	Amino acids and derivatives	C00437	ko00220,ko01100,ko01110,ko01210,ko01230	0.842982	0.000573883
TbA01G002840	--	--	Zmyn000155	N-α-Acetyl-L-ornithine	N-α-乙酰基-L-鸟氨酸	Amino acids and derivatives	C00437	ko00220,ko01100,ko01110,ko01210,ko01230	0.812765	0.00131106
TbA01G007060	--	--	Zmyn000155	N-α-Acetyl-L-ornithine	N-α-乙酰基-L-鸟氨酸	Amino acids and derivatives	C00437	ko00220,ko01100,ko01110,ko01210,ko01230	0.803924	0.00162521
TbA01G010320	--	--	Zmyn000155	N-α-Acetyl-L-ornithine	N-α-乙酰基-L-鸟氨酸	Amino acids and derivatives	C00437	ko00220,ko01100,ko01110,ko01210,ko01230	-0.890492	0.000102925
TbA01G012400	--	--	Zmyn000155	N-α-Acetyl-L-ornithine	N-α-乙酰基-L-鸟氨酸	Amino acids and derivatives	C00437	ko00220,ko01100,ko01110,ko01210,ko01230	0.880952	0.000153705
TbA01G015400	--	--	Zmyn000155	N-α-Acetyl-L-ornithine	N-α-乙酰基-L-鸟氨酸	Amino acids and derivatives	C00437	ko00220,ko01100,ko01110,ko01210,ko01230	0.800374	0.00176644
TbA01G018140	--	--	Zmyn000155	N-α-Acetyl-L-ornithine	N-α-乙酰基-L-鸟氨酸	Amino acids and derivatives	C00437	ko00220,ko01100,ko01110,ko01210,ko01230	0.806019	0.00154606
TbA01G018310	K05681	ko02010	Zmyn000155	N-α-Acetyl-L-ornithine	N-α-乙酰基-L-鸟氨酸	Amino acids and derivatives	C00437	ko00220,ko01100,ko01110,ko01210,ko01230	0.902181	5.97322e-05
TbA01G023530	K08064	--	Zmyn000155	N-α-Acetyl-L-ornithine	N-α-乙酰基-L-鸟氨酸	Amino acids and derivatives	C00437	ko00220,ko01100,ko01110,ko01210,ko01230	0.832727	0.000773202
TbA01G023710	--	--	Zmyn000155	N-α-Acetyl-L-ornithine	N-α-乙酰基-L-鸟氨酸	Amino acids and derivatives	C00437	ko00220,ko01100,ko01110,ko01210,ko01230	0.801993	0.00170091
TbA01G027630	--	--	Zmyn000155	N-α-Acetyl-L-ornithine	N-α-乙酰基-L-鸟氨酸	Amino acids and derivatives	C00437	ko00220,ko01100,ko01110,ko01210,ko01230	0.908742	4.26943e-05
TbA01G033200	K05391	ko04626	Zmyn000155	N-α-Acetyl-L-ornithine	N-α-乙酰基-L-鸟氨酸	Amino acids and derivatives	C00437	ko00220,ko01100,ko01110,ko01210,ko01230	0.841836	0.000593923
TbA01G039370	--	--	Zmyn000155	N-α-Acetyl-L-ornithine	N-α-乙酰基-L-鸟氨酸	Amino acids and derivatives	C00437	ko00220,ko01100,ko01110,ko01210,ko01230	0.857613	0.00036112
TbA01G056430	K20728	ko04016	Zmyn000155	N-α-Acetyl-L-ornithine	N-α-乙酰基-L-鸟氨酸	Amino acids and derivatives	C00437	ko00220,ko01100,ko01110,ko01210,ko01230	0.917784	2.57384e-05
TbA01G078230	--	--	Zmyn000155	N-α-Acetyl-L-ornithine	N-α-乙酰基-L-鸟氨酸	Amino acids and derivatives	C00437	ko00220,ko01100,ko01110,ko01210,ko01230	0.911082	3.76467e-05
TbA01G091550	K08770	ko04120	Zmyn000155	N-α-Acetyl-L-ornithine	N-α-乙酰基-L-鸟氨酸	Amino acids and derivatives	C00437	ko00220,ko01100,ko01110,ko01210,ko01230	-0.872109	0.000216548
TbA01G091570	K08770	ko04120	Zmyn000155	N-α-Acetyl-L-ornithine	N-α-乙酰基-L-鸟氨酸	Amino acids and derivatives	C00437	ko00220,ko01100,ko01110,ko01210,ko01230	-0.905715	4.99997e-05
TbA01G096340	--	--	Zmyn000155	N-α-Acetyl-L-ornithine	N-α-乙酰基-L-鸟氨酸	Amino acids and derivatives	C00437	ko00220,ko01100,ko01110,ko01210,ko01230	-0.902445	5.8957e-05
TbA01G101240	--	--	Zmyn000155	N-α-Acetyl-L-ornithine	N-α-乙酰基-L-鸟氨酸	Amino acids and derivatives	C00437	ko00220,ko01100,ko01110,ko01210,ko01230	0.838056	0.000663899
TbA01G102380	--	--	Zmyn000155	N-α-Acetyl-L-ornithine	N-α-乙酰基-L-鸟氨酸	Amino acids and derivatives	C00437	ko00220,ko01100,ko01110,ko01210,ko01230	-0.853214	0.000417217
TbA01G108100	K00430	ko00940,ko01100,ko01110	Zmyn000155	N-α-Acetyl-L-ornithine	N-α-乙酰基-L-鸟氨酸	Amino acids and derivatives	C00437	ko00220,ko01100,ko01110,ko01210,ko01230	0.863022	0.000300393
TbA01G110910	K03283	ko03040,ko04141,ko04144	Zmyn000155	N-α-Acetyl-L-ornithine	N-α-乙酰基-L-鸟氨酸	Amino acids and derivatives	C00437	ko00220,ko01100,ko01110,ko01210,ko01230	-0.845538	0.000531069
TbA01G111720	K08516	ko04130	Zmyn000155	N-α-Acetyl-L-ornithine	N-α-乙酰基-L-鸟氨酸	Amino acids and derivatives	C00437	ko00220,ko01100,ko01110,ko01210,ko01230	0.854799	0.000396269
TbA01G114910	K01115	ko00564,ko00565,ko01100,ko01110,ko04144	Zmyn000155	N-α-Acetyl-L-ornithine	N-α-乙酰基-L-鸟氨酸	Amino acids and derivatives	C00437	ko00220,ko01100,ko01110,ko01210,ko01230	-0.814736	0.0012479
TbA01G123300	K14488	ko04075	Zmyn000155	N-α-Acetyl-L-ornithine	N-α-乙酰基-L-鸟氨酸	Amino acids and derivatives	C00437	ko00220,ko01100,ko01110,ko01210,ko01230	0.843388	0.000566917
TbA01G128440	--	--	Zmyn000155	N-α-Acetyl-L-ornithine	N-α-乙酰基-L-鸟氨酸	Amino acids and derivatives	C00437	ko00220,ko01100,ko01110,ko01210,ko01230	0.816085	0.00120601
TbA01G129820	--	--	Zmyn000155	N-α-Acetyl-L-ornithine	N-α-乙酰基-L-鸟氨酸	Amino acids and derivatives	C00437	ko00220,ko01100,ko01110,ko01210,ko01230	0.902462	5.89088e-05
TbA01G132780	K03686	--	Zmyn000155	N-α-Acetyl-L-ornithine	N-α-乙酰基-L-鸟氨酸	Amino acids and derivatives	C00437	ko00220,ko01100,ko01110,ko01210,ko01230	-0.846354	0.000517943
TbA01G138340	K24028	--	Zmyn000155	N-α-Acetyl-L-ornithine	N-α-乙酰基-L-鸟氨酸	Amino acids and derivatives	C00437	ko00220,ko01100,ko01110,ko01210,ko01230	0.864671	0.000283565
TbA01G138980	K25193	ko00564	Zmyn000155	N-α-Acetyl-L-ornithine	N-α-乙酰基-L-鸟氨酸	Amino acids and derivatives	C00437	ko00220,ko01100,ko01110,ko01210,ko01230	0.833407	0.000758532
TbA01G139960	K20557	ko04016	Zmyn000155	N-α-Acetyl-L-ornithine	N-α-乙酰基-L-鸟氨酸	Amino acids and derivatives	C00437	ko00220,ko01100,ko01110,ko01210,ko01230	0.809843	0.00140921
TbA01G141560	--	--	Zmyn000155	N-α-Acetyl-L-ornithine	N-α-乙酰基-L-鸟氨酸	Amino acids and derivatives	C00437	ko00220,ko01100,ko01110,ko01210,ko01230	0.856795	0.000371079
TbA01G142640	--	--	Zmyn000155	N-α-Acetyl-L-ornithine	N-α-乙酰基-L-鸟氨酸	Amino acids and derivatives	C00437	ko00220,ko01100,ko01110,ko01210,ko01230	-0.85163	0.00043899
TbA01G142900	K01051	ko00040,ko01100	Zmyn000155	N-α-Acetyl-L-ornithine	N-α-乙酰基-L-鸟氨酸	Amino acids and derivatives	C00437	ko00220,ko01100,ko01110,ko01210,ko01230	0.836591	0.000692672
TbA01G143610	--	--	Zmyn000155	N-α-Acetyl-L-ornithine	N-α-乙酰基-L-鸟氨酸	Amino acids and derivatives	C00437	ko00220,ko01100,ko01110,ko01210,ko01230	0.863436	0.000296095
TbA01G143850	--	--	Zmyn000155	N-α-Acetyl-L-ornithine	N-α-乙酰基-L-鸟氨酸	Amino acids and derivatives	C00437	ko00220,ko01100,ko01110,ko01210,ko01230	0.897171	7.60168e-05
TbA01G147000	K20718	ko04016	Zmyn000155	N-α-Acetyl-L-ornithine	N-α-乙酰基-L-鸟氨酸	Amino acids and derivatives	C00437	ko00220,ko01100,ko01110,ko01210,ko01230	-0.868478	0.000247511
TbA01G150580	K13068	ko00940,ko01110	Zmyn000155	N-α-Acetyl-L-ornithine	N-α-乙酰基-L-鸟氨酸	Amino acids and derivatives	C00437	ko00220,ko01100,ko01110,ko01210,ko01230	-0.882781	0.000142711
TbA01G150730	K17506	--	Zmyn000155	N-α-Acetyl-L-ornithine	N-α-乙酰基-L-鸟氨酸	Amino acids and derivatives	C00437	ko00220,ko01100,ko01110,ko01210,ko01230	-0.832113	0.00078665
TbA01G150760	K23877	--	Zmyn000155	N-α-Acetyl-L-ornithine	N-α-乙酰基-L-鸟氨酸	Amino acids and derivatives	C00437	ko00220,ko01100,ko01110,ko01210,ko01230	0.868418	0.000248043
TbA01G157730	K23136	ko00999,ko01110	Zmyn000155	N-α-Acetyl-L-ornithine	N-α-乙酰基-L-鸟氨酸	Amino acids and derivatives	C00437	ko00220,ko01100,ko01110,ko01210,ko01230	0.86246	0.000306301
TbA02G002030	--	--	Zmyn000155	N-α-Acetyl-L-ornithine	N-α-乙酰基-L-鸟氨酸	Amino acids and derivatives	C00437	ko00220,ko01100,ko01110,ko01210,ko01230	0.801677	0.00171354
TbA02G002700	K11498	--	Zmyn000155	N-α-Acetyl-L-ornithine	N-α-乙酰基-L-鸟氨酸	Amino acids and derivatives	C00437	ko00220,ko01100,ko01110,ko01210,ko01230	0.911089	3.76322e-05
TbA02G015480	--	--	Zmyn000155	N-α-Acetyl-L-ornithine	N-α-乙酰基-L-鸟氨酸	Amino acids and derivatives	C00437	ko00220,ko01100,ko01110,ko01210,ko01230	-0.866042	0.000270138
TbA02G030740	K20716	ko04016	Zmyn000155	N-α-Acetyl-L-ornithine	N-α-乙酰基-L-鸟氨酸	Amino acids and derivatives	C00437	ko00220,ko01100,ko01110,ko01210,ko01230	0.833858	0.00074892
TbA02G032540	--	--	Zmyn000155	N-α-Acetyl-L-ornithine	N-α-乙酰基-L-鸟氨酸	Amino acids and derivatives	C00437	ko00220,ko01100,ko01110,ko01210,ko01230	-0.887345	0.000117943
TbA02G036320	K05681	ko02010	Zmyn000155	N-α-Acetyl-L-ornithine	N-α-乙酰基-L-鸟氨酸	Amino acids and derivatives	C00437	ko00220,ko01100,ko01110,ko01210,ko01230	0.808357	0.0014612
TbA02G062960	K01858	ko00562,ko01100,ko01110	Zmyn000155	N-α-Acetyl-L-ornithine	N-α-乙酰基-L-鸟氨酸	Amino acids and derivatives	C00437	ko00220,ko01100,ko01110,ko01210,ko01230	-0.829113	0.000854902
TbA02G075030	--	--	Zmyn000155	N-α-Acetyl-L-ornithine	N-α-乙酰基-L-鸟氨酸	Amino acids and derivatives	C00437	ko00220,ko01100,ko01110,ko01210,ko01230	-0.813801	0.00127754
TbA02G079680	K07198	--	Zmyn000155	N-α-Acetyl-L-ornithine	N-α-乙酰基-L-鸟氨酸	Amino acids and derivatives	C00437	ko00220,ko01100,ko01110,ko01210,ko01230	0.878935	0.000166584
TbA02G091560	K13436	ko04626	Zmyn000155	N-α-Acetyl-L-ornithine	N-α-乙酰基-L-鸟氨酸	Amino acids and derivatives	C00437	ko00220,ko01100,ko01110,ko01210,ko01230	-0.817458	0.00116453
TbA02G093320	K01728	ko00040,ko01100	Zmyn000155	N-α-Acetyl-L-ornithine	N-α-乙酰基-L-鸟氨酸	Amino acids and derivatives	C00437	ko00220,ko01100,ko01110,ko01210,ko01230	0.899022	6.96391e-05
TbA02G094120	K13065	ko00940,ko00941,ko00945,ko01100,ko01110	Zmyn000155	N-α-Acetyl-L-ornithine	N-α-乙酰基-L-鸟氨酸	Amino acids and derivatives	C00437	ko00220,ko01100,ko01110,ko01210,ko01230	-0.932737	9.67842e-06
TbA02G096100	K08064	--	Zmyn000155	N-α-Acetyl-L-ornithine	N-α-乙酰基-L-鸟氨酸	Amino acids and derivatives	C00437	ko00220,ko01100,ko01110,ko01210,ko01230	0.874293	0.000199444
TbA02G097060	--	--	Zmyn000155	N-α-Acetyl-L-ornithine	N-α-乙酰基-L-鸟氨酸	Amino acids and derivatives	C00437	ko00220,ko01100,ko01110,ko01210,ko01230	-0.802949	0.00166309
TbA02G098750	K19891	ko00500,ko01100	Zmyn000155	N-α-Acetyl-L-ornithine	N-α-乙酰基-L-鸟氨酸	Amino acids and derivatives	C00437	ko00220,ko01100,ko01110,ko01210,ko01230	0.964067	4.44132e-07
TbA02G099500	--	--	Zmyn000155	N-α-Acetyl-L-ornithine	N-α-乙酰基-L-鸟氨酸	Amino acids and derivatives	C00437	ko00220,ko01100,ko01110,ko01210,ko01230	-0.895038	8.39236e-05
TbA02G100110	K01988	ko00601,ko00603,ko01100	Zmyn000155	N-α-Acetyl-L-ornithine	N-α-乙酰基-L-鸟氨酸	Amino acids and derivatives	C00437	ko00220,ko01100,ko01110,ko01210,ko01230	0.833865	0.000748784
TbA02G104290	K01913	ko00010,ko00620,ko00630,ko00650,ko01100,ko01110,ko01200	Zmyn000155	N-α-Acetyl-L-ornithine	N-α-乙酰基-L-鸟氨酸	Amino acids and derivatives	C00437	ko00220,ko01100,ko01110,ko01210,ko01230	-0.838793	0.000649779
TbA02G105910	K22547	--	Zmyn000155	N-α-Acetyl-L-ornithine	N-α-乙酰基-L-鸟氨酸	Amino acids and derivatives	C00437	ko00220,ko01100,ko01110,ko01210,ko01230	-0.822353	0.00102549
TbA02G106670	K03062	ko03050	Zmyn000155	N-α-Acetyl-L-ornithine	N-α-乙酰基-L-鸟氨酸	Amino acids and derivatives	C00437	ko00220,ko01100,ko01110,ko01210,ko01230	-0.883308	0.000139657
TbA02G106890	K19600	--	Zmyn000155	N-α-Acetyl-L-ornithine	N-α-乙酰基-L-鸟氨酸	Amino acids and derivatives	C00437	ko00220,ko01100,ko01110,ko01210,ko01230	0.891883	9.67879e-05
TbA02G111210	K00318	ko00330,ko01100,ko01110	Zmyn000155	N-α-Acetyl-L-ornithine	N-α-乙酰基-L-鸟氨酸	Amino acids and derivatives	C00437	ko00220,ko01100,ko01110,ko01210,ko01230	0.810916	0.00137253
TbA02G112310	K09422	--	Zmyn000155	N-α-Acetyl-L-ornithine	N-α-乙酰基-L-鸟氨酸	Amino acids and derivatives	C00437	ko00220,ko01100,ko01110,ko01210,ko01230	0.855328	0.000389472
TbA02G112480	--	--	Zmyn000155	N-α-Acetyl-L-ornithine	N-α-乙酰基-L-鸟氨酸	Amino acids and derivatives	C00437	ko00220,ko01100,ko01110,ko01210,ko01230	0.852759	0.000423382
TbA02G113570	K00128	ko00010,ko00053,ko00071,ko00280,ko00310,ko00330,ko00340,ko00380,ko00410,ko00561,ko00620,ko00770,ko00903,ko01100,ko01110,ko01240	Zmyn000155	N-α-Acetyl-L-ornithine	N-α-乙酰基-L-鸟氨酸	Amino acids and derivatives	C00437	ko00220,ko01100,ko01110,ko01210,ko01230	-0.893824	8.87014e-05
TbA02G113830	K15283	--	Zmyn000155	N-α-Acetyl-L-ornithine	N-α-乙酰基-L-鸟氨酸	Amino acids and derivatives	C00437	ko00220,ko01100,ko01110,ko01210,ko01230	0.875514	0.000190346
TbA02G114090	K01728	ko00040,ko01100	Zmyn000155	N-α-Acetyl-L-ornithine	N-α-乙酰基-L-鸟氨酸	Amino acids and derivatives	C00437	ko00220,ko01100,ko01110,ko01210,ko01230	-0.80986	0.00140862
TbA02G118400	K05282	ko00904,ko01100,ko01110	Zmyn000155	N-α-Acetyl-L-ornithine	N-α-乙酰基-L-鸟氨酸	Amino acids and derivatives	C00437	ko00220,ko01100,ko01110,ko01210,ko01230	0.830087	0.000832256
TbA02G120050	K09591	ko00905,ko01100,ko01110	Zmyn000155	N-α-Acetyl-L-ornithine	N-α-乙酰基-L-鸟氨酸	Amino acids and derivatives	C00437	ko00220,ko01100,ko01110,ko01210,ko01230	-0.874462	0.000198166
TbA02G121350	K23452	ko00908,ko01110	Zmyn000155	N-α-Acetyl-L-ornithine	N-α-乙酰基-L-鸟氨酸	Amino acids and derivatives	C00437	ko00220,ko01100,ko01110,ko01210,ko01230	-0.883309	0.000139654
TbA02G122870	K15015	--	Zmyn000155	N-α-Acetyl-L-ornithine	N-α-乙酰基-L-鸟氨酸	Amino acids and derivatives	C00437	ko00220,ko01100,ko01110,ko01210,ko01230	0.9057	5.00392e-05
TbA02G124650	K16297	--	Zmyn000155	N-α-Acetyl-L-ornithine	N-α-乙酰基-L-鸟氨酸	Amino acids and derivatives	C00437	ko00220,ko01100,ko01110,ko01210,ko01230	0.807118	0.00150572
TbA02G125020	K25006	--	Zmyn000155	N-α-Acetyl-L-ornithine	N-α-乙酰基-L-鸟氨酸	Amino acids and derivatives	C00437	ko00220,ko01100,ko01110,ko01210,ko01230	0.827744	0.000887537
TbA02G125430	K15397	ko00062,ko01100,ko01110,ko04626	Zmyn000155	N-α-Acetyl-L-ornithine	N-α-乙酰基-L-鸟氨酸	Amino acids and derivatives	C00437	ko00220,ko01100,ko01110,ko01210,ko01230	0.820871	0.00106615
TbA02G127470	K00924	--	Zmyn000155	N-α-Acetyl-L-ornithine	N-α-乙酰基-L-鸟氨酸	Amino acids and derivatives	C00437	ko00220,ko01100,ko01110,ko01210,ko01230	-0.82284	0.00101239
TbA02G127540	--	--	Zmyn000155	N-α-Acetyl-L-ornithine	N-α-乙酰基-L-鸟氨酸	Amino acids and derivatives	C00437	ko00220,ko01100,ko01110,ko01210,ko01230	-0.860839	0.000323859
TbA02G128970	K19747	--	Zmyn000155	N-α-Acetyl-L-ornithine	N-α-乙酰基-L-鸟氨酸	Amino acids and derivatives	C00437	ko00220,ko01100,ko01110,ko01210,ko01230	-0.83416	0.000742547
TbA02G129250	--	--	Zmyn000155	N-α-Acetyl-L-ornithine	N-α-乙酰基-L-鸟氨酸	Amino acids and derivatives	C00437	ko00220,ko01100,ko01110,ko01210,ko01230	-0.864839	0.000281888
TbA02G130260	--	--	Zmyn000155	N-α-Acetyl-L-ornithine	N-α-乙酰基-L-鸟氨酸	Amino acids and derivatives	C00437	ko00220,ko01100,ko01110,ko01210,ko01230	0.865011	0.000280185
TbA02G130270	K20557	ko04016	Zmyn000155	N-α-Acetyl-L-ornithine	N-α-乙酰基-L-鸟氨酸	Amino acids and derivatives	C00437	ko00220,ko01100,ko01110,ko01210,ko01230	0.804392	0.00160725
TbA02G131250	--	--	Zmyn000155	N-α-Acetyl-L-ornithine	N-α-乙酰基-L-鸟氨酸	Amino acids and derivatives	C00437	ko00220,ko01100,ko01110,ko01210,ko01230	0.838459	0.00065616
TbA02G132240	K01051	ko00040,ko01100	Zmyn000155	N-α-Acetyl-L-ornithine	N-α-乙酰基-L-鸟氨酸	Amino acids and derivatives	C00437	ko00220,ko01100,ko01110,ko01210,ko01230	0.874413	0.000198535
TbA02G133520	K04079	ko04141,ko04626	Zmyn000155	N-α-Acetyl-L-ornithine	N-α-乙酰基-L-鸟氨酸	Amino acids and derivatives	C00437	ko00220,ko01100,ko01110,ko01210,ko01230	-0.873318	0.000206941
TbA02G134150	K06910	--	Zmyn000155	N-α-Acetyl-L-ornithine	N-α-乙酰基-L-鸟氨酸	Amino acids and derivatives	C00437	ko00220,ko01100,ko01110,ko01210,ko01230	-0.819195	0.00111362
TbA03G001920	K23877	--	Zmyn000155	N-α-Acetyl-L-ornithine	N-α-乙酰基-L-鸟氨酸	Amino acids and derivatives	C00437	ko00220,ko01100,ko01110,ko01210,ko01230	0.90736	4.59173e-05
TbA03G002870	--	--	Zmyn000155	N-α-Acetyl-L-ornithine	N-α-乙酰基-L-鸟氨酸	Amino acids and derivatives	C00437	ko00220,ko01100,ko01110,ko01210,ko01230	0.805967	0.00154797
TbA03G003960	K11593	--	Zmyn000155	N-α-Acetyl-L-ornithine	N-α-乙酰基-L-鸟氨酸	Amino acids and derivatives	C00437	ko00220,ko01100,ko01110,ko01210,ko01230	0.842851	0.000576152
TbA03G006110	K13415	ko04075	Zmyn000155	N-α-Acetyl-L-ornithine	N-α-乙酰基-L-鸟氨酸	Amino acids and derivatives	C00437	ko00220,ko01100,ko01110,ko01210,ko01230	0.826568	0.00091633
TbA03G009710	K13430	ko04626	Zmyn000155	N-α-Acetyl-L-ornithine	N-α-乙酰基-L-鸟氨酸	Amino acids and derivatives	C00437	ko00220,ko01100,ko01110,ko01210,ko01230	0.856261	0.000377699
TbA03G009840	K09828	ko00100,ko01100,ko01110	Zmyn000155	N-α-Acetyl-L-ornithine	N-α-乙酰基-L-鸟氨酸	Amino acids and derivatives	C00437	ko00220,ko01100,ko01110,ko01210,ko01230	0.900367	6.52763e-05
TbA03G011480	--	--	Zmyn000155	N-α-Acetyl-L-ornithine	N-α-乙酰基-L-鸟氨酸	Amino acids and derivatives	C00437	ko00220,ko01100,ko01110,ko01210,ko01230	-0.864708	0.000283188
TbA03G012280	--	--	Zmyn000155	N-α-Acetyl-L-ornithine	N-α-乙酰基-L-鸟氨酸	Amino acids and derivatives	C00437	ko00220,ko01100,ko01110,ko01210,ko01230	-0.89585	8.08412e-05
TbA03G014810	K13416	ko04016,ko04075,ko04626	Zmyn000155	N-α-Acetyl-L-ornithine	N-α-乙酰基-L-鸟氨酸	Amino acids and derivatives	C00437	ko00220,ko01100,ko01110,ko01210,ko01230	0.892683	9.33869e-05
TbA03G016070	--	--	Zmyn000155	N-α-Acetyl-L-ornithine	N-α-乙酰基-L-鸟氨酸	Amino acids and derivatives	C00437	ko00220,ko01100,ko01110,ko01210,ko01230	0.908565	4.30978e-05
TbA03G020430	--	--	Zmyn000155	N-α-Acetyl-L-ornithine	N-α-乙酰基-L-鸟氨酸	Amino acids and derivatives	C00437	ko00220,ko01100,ko01110,ko01210,ko01230	0.851488	0.000440986
TbA03G025930	--	--	Zmyn000155	N-α-Acetyl-L-ornithine	N-α-乙酰基-L-鸟氨酸	Amino acids and derivatives	C00437	ko00220,ko01100,ko01110,ko01210,ko01230	-0.801824	0.00170767
TbA03G026990	K14488	ko04075	Zmyn000155	N-α-Acetyl-L-ornithine	N-α-乙酰基-L-鸟氨酸	Amino acids and derivatives	C00437	ko00220,ko01100,ko01110,ko01210,ko01230	0.81299	0.00130372
TbA03G027010	K14488	ko04075	Zmyn000155	N-α-Acetyl-L-ornithine	N-α-乙酰基-L-鸟氨酸	Amino acids and derivatives	C00437	ko00220,ko01100,ko01110,ko01210,ko01230	0.832787	0.000771899
TbA03G027060	K14488	ko04075	Zmyn000155	N-α-Acetyl-L-ornithine	N-α-乙酰基-L-鸟氨酸	Amino acids and derivatives	C00437	ko00220,ko01100,ko01110,ko01210,ko01230	0.819643	0.00110079
TbA03G029640	--	--	Zmyn000155	N-α-Acetyl-L-ornithine	N-α-乙酰基-L-鸟氨酸	Amino acids and derivatives	C00437	ko00220,ko01100,ko01110,ko01210,ko01230	-0.918848	2.41589e-05
TbA03G029720	K24917	--	Zmyn000155	N-α-Acetyl-L-ornithine	N-α-乙酰基-L-鸟氨酸	Amino acids and derivatives	C00437	ko00220,ko01100,ko01110,ko01210,ko01230	0.803615	0.00163713
TbA03G030030	--	--	Zmyn000155	N-α-Acetyl-L-ornithine	N-α-乙酰基-L-鸟氨酸	Amino acids and derivatives	C00437	ko00220,ko01100,ko01110,ko01210,ko01230	-0.895406	8.25168e-05
TbA03G031090	K09872	--	Zmyn000155	N-α-Acetyl-L-ornithine	N-α-乙酰基-L-鸟氨酸	Amino acids and derivatives	C00437	ko00220,ko01100,ko01110,ko01210,ko01230	0.872834	0.000210749
TbA03G033230	K04424	--	Zmyn000155	N-α-Acetyl-L-ornithine	N-α-乙酰基-L-鸟氨酸	Amino acids and derivatives	C00437	ko00220,ko01100,ko01110,ko01210,ko01230	0.843919	0.000557881
TbA03G033450	K11868	ko00380,ko01100	Zmyn000155	N-α-Acetyl-L-ornithine	N-α-乙酰基-L-鸟氨酸	Amino acids and derivatives	C00437	ko00220,ko01100,ko01110,ko01210,ko01230	-0.910869	3.80862e-05
TbA03G033980	--	--	Zmyn000155	N-α-Acetyl-L-ornithine	N-α-乙酰基-L-鸟氨酸	Amino acids and derivatives	C00437	ko00220,ko01100,ko01110,ko01210,ko01230	-0.826347	0.000921808
TbA03G036660	K09285	--	Zmyn000155	N-α-Acetyl-L-ornithine	N-α-乙酰基-L-鸟氨酸	Amino acids and derivatives	C00437	ko00220,ko01100,ko01110,ko01210,ko01230	0.823036	0.00100715
TbA03G043160	--	--	Zmyn000155	N-α-Acetyl-L-ornithine	N-α-乙酰基-L-鸟氨酸	Amino acids and derivatives	C00437	ko00220,ko01100,ko01110,ko01210,ko01230	0.89548	8.2235e-05
TbA03G046890	--	--	Zmyn000155	N-α-Acetyl-L-ornithine	N-α-乙酰基-L-鸟氨酸	Amino acids and derivatives	C00437	ko00220,ko01100,ko01110,ko01210,ko01230	0.88436	0.000133718
TbA03G062530	--	--	Zmyn000155	N-α-Acetyl-L-ornithine	N-α-乙酰基-L-鸟氨酸	Amino acids and derivatives	C00437	ko00220,ko01100,ko01110,ko01210,ko01230	0.86888	0.000243921
TbA03G090080	--	--	Zmyn000155	N-α-Acetyl-L-ornithine	N-α-乙酰基-L-鸟氨酸	Amino acids and derivatives	C00437	ko00220,ko01100,ko01110,ko01210,ko01230	0.854912	0.000394808
TbA03G093300	K01853	ko00100,ko01100,ko01110	Zmyn000155	N-α-Acetyl-L-ornithine	N-α-乙酰基-L-鸟氨酸	Amino acids and derivatives	C00437	ko00220,ko01100,ko01110,ko01210,ko01230	0.899085	6.94297e-05
TbA03G108440	K09419	--	Zmyn000155	N-α-Acetyl-L-ornithine	N-α-乙酰基-L-鸟氨酸	Amino acids and derivatives	C00437	ko00220,ko01100,ko01110,ko01210,ko01230	0.869501	0.000238456
TbA03G118390	K09338	--	Zmyn000155	N-α-Acetyl-L-ornithine	N-α-乙酰基-L-鸟氨酸	Amino acids and derivatives	C00437	ko00220,ko01100,ko01110,ko01210,ko01230	-0.85654	0.000374225
TbA03G122180	--	--	Zmyn000155	N-α-Acetyl-L-ornithine	N-α-乙酰基-L-鸟氨酸	Amino acids and derivatives	C00437	ko00220,ko01100,ko01110,ko01210,ko01230	0.918839	2.41718e-05
TbA03G124840	--	--	Zmyn000155	N-α-Acetyl-L-ornithine	N-α-乙酰基-L-鸟氨酸	Amino acids and derivatives	C00437	ko00220,ko01100,ko01110,ko01210,ko01230	0.893455	9.01971e-05
TbA03G127600	K23452	ko00908,ko01110	Zmyn000155	N-α-Acetyl-L-ornithine	N-α-乙酰基-L-鸟氨酸	Amino acids and derivatives	C00437	ko00220,ko01100,ko01110,ko01210,ko01230	0.8414	0.000601696
TbA03G131600	K02935	ko03010	Zmyn000155	N-α-Acetyl-L-ornithine	N-α-乙酰基-L-鸟氨酸	Amino acids and derivatives	C00437	ko00220,ko01100,ko01110,ko01210,ko01230	0.818073	0.0011463
TbA04G000590	K09286	--	Zmyn000155	N-α-Acetyl-L-ornithine	N-α-乙酰基-L-鸟氨酸	Amino acids and derivatives	C00437	ko00220,ko01100,ko01110,ko01210,ko01230	0.890534	0.000102734
TbA04G005990	K17506	--	Zmyn000155	N-α-Acetyl-L-ornithine	N-α-乙酰基-L-鸟氨酸	Amino acids and derivatives	C00437	ko00220,ko01100,ko01110,ko01210,ko01230	0.803191	0.00165364
TbA04G007340	--	--	Zmyn000155	N-α-Acetyl-L-ornithine	N-α-乙酰基-L-鸟氨酸	Amino acids and derivatives	C00437	ko00220,ko01100,ko01110,ko01210,ko01230	-0.848337	0.000487063
TbA04G008460	K14638	--	Zmyn000155	N-α-Acetyl-L-ornithine	N-α-乙酰基-L-鸟氨酸	Amino acids and derivatives	C00437	ko00220,ko01100,ko01110,ko01210,ko01230	0.842123	0.000588855
TbA04G013900	--	--	Zmyn000155	N-α-Acetyl-L-ornithine	N-α-乙酰基-L-鸟氨酸	Amino acids and derivatives	C00437	ko00220,ko01100,ko01110,ko01210,ko01230	0.809128	0.00143403
TbA04G014190	K12126	ko04075,ko04712	Zmyn000155	N-α-Acetyl-L-ornithine	N-α-乙酰基-L-鸟氨酸	Amino acids and derivatives	C00437	ko00220,ko01100,ko01110,ko01210,ko01230	0.81484	0.00124461
TbA04G019520	--	--	Zmyn000155	N-α-Acetyl-L-ornithine	N-α-乙酰基-L-鸟氨酸	Amino acids and derivatives	C00437	ko00220,ko01100,ko01110,ko01210,ko01230	0.836656	0.000691388
TbA04G020930	K20716	ko04016	Zmyn000155	N-α-Acetyl-L-ornithine	N-α-乙酰基-L-鸟氨酸	Amino acids and derivatives	C00437	ko00220,ko01100,ko01110,ko01210,ko01230	-0.870099	0.000233291
TbA04G022810	--	--	Zmyn000155	N-α-Acetyl-L-ornithine	N-α-乙酰基-L-鸟氨酸	Amino acids and derivatives	C00437	ko00220,ko01100,ko01110,ko01210,ko01230	0.863301	0.000297494
TbA04G026490	K01183	ko00520,ko01100	Zmyn000155	N-α-Acetyl-L-ornithine	N-α-乙酰基-L-鸟氨酸	Amino acids and derivatives	C00437	ko00220,ko01100,ko01110,ko01210,ko01230	0.853869	0.000408462
TbA04G032640	K03797	--	Zmyn000155	N-α-Acetyl-L-ornithine	N-α-乙酰基-L-鸟氨酸	Amino acids and derivatives	C00437	ko00220,ko01100,ko01110,ko01210,ko01230	0.849119	0.000475296
TbA04G038490	K01051	ko00040,ko01100	Zmyn000155	N-α-Acetyl-L-ornithine	N-α-乙酰基-L-鸟氨酸	Amino acids and derivatives	C00437	ko00220,ko01100,ko01110,ko01210,ko01230	-0.884071	0.000135333
TbA04G052320	K14488	ko04075	Zmyn000155	N-α-Acetyl-L-ornithine	N-α-乙酰基-L-鸟氨酸	Amino acids and derivatives	C00437	ko00220,ko01100,ko01110,ko01210,ko01230	-0.852259	0.000430233
TbA04G063490	K07904	ko04144	Zmyn000155	N-α-Acetyl-L-ornithine	N-α-乙酰基-L-鸟氨酸	Amino acids and derivatives	C00437	ko00220,ko01100,ko01110,ko01210,ko01230	0.966874	2.97134e-07
TbA04G064930	K20628	--	Zmyn000155	N-α-Acetyl-L-ornithine	N-α-乙酰基-L-鸟氨酸	Amino acids and derivatives	C00437	ko00220,ko01100,ko01110,ko01210,ko01230	0.845484	0.000531943
TbA04G069050	K09286	--	Zmyn000155	N-α-Acetyl-L-ornithine	N-α-乙酰基-L-鸟氨酸	Amino acids and derivatives	C00437	ko00220,ko01100,ko01110,ko01210,ko01230	-0.817483	0.00116377
TbA04G074120	K13412	ko04626	Zmyn000155	N-α-Acetyl-L-ornithine	N-α-乙酰基-L-鸟氨酸	Amino acids and derivatives	C00437	ko00220,ko01100,ko01110,ko01210,ko01230	0.817027	0.00117743
TbA04G075250	K14486	ko04075	Zmyn000155	N-α-Acetyl-L-ornithine	N-α-乙酰基-L-鸟氨酸	Amino acids and derivatives	C00437	ko00220,ko01100,ko01110,ko01210,ko01230	0.909847	4.02495e-05
TbA04G075930	--	--	Zmyn000155	N-α-Acetyl-L-ornithine	N-α-乙酰基-L-鸟氨酸	Amino acids and derivatives	C00437	ko00220,ko01100,ko01110,ko01210,ko01230	0.876101	0.000186092
TbA04G078430	K13648	ko00520,ko01100	Zmyn000155	N-α-Acetyl-L-ornithine	N-α-乙酰基-L-鸟氨酸	Amino acids and derivatives	C00437	ko00220,ko01100,ko01110,ko01210,ko01230	0.82612	0.000927483
TbA04G081330	K00924	--	Zmyn000155	N-α-Acetyl-L-ornithine	N-α-乙酰基-L-鸟氨酸	Amino acids and derivatives	C00437	ko00220,ko01100,ko01110,ko01210,ko01230	-0.845321	0.000534605
TbA04G081860	K07375	ko04145	Zmyn000155	N-α-Acetyl-L-ornithine	N-α-乙酰基-L-鸟氨酸	Amino acids and derivatives	C00437	ko00220,ko01100,ko01110,ko01210,ko01230	0.844066	0.000555414
TbA04G081910	K20029	--	Zmyn000155	N-α-Acetyl-L-ornithine	N-α-乙酰基-L-鸟氨酸	Amino acids and derivatives	C00437	ko00220,ko01100,ko01110,ko01210,ko01230	0.845334	0.000534385
TbA04G082280	K13415	ko04075	Zmyn000155	N-α-Acetyl-L-ornithine	N-α-乙酰基-L-鸟氨酸	Amino acids and derivatives	C00437	ko00220,ko01100,ko01110,ko01210,ko01230	-0.845888	0.000525405
TbA04G082290	--	--	Zmyn000155	N-α-Acetyl-L-ornithine	N-α-乙酰基-L-鸟氨酸	Amino acids and derivatives	C00437	ko00220,ko01100,ko01110,ko01210,ko01230	-0.885028	0.000130055
TbA04G083040	K15015	--	Zmyn000155	N-α-Acetyl-L-ornithine	N-α-乙酰基-L-鸟氨酸	Amino acids and derivatives	C00437	ko00220,ko01100,ko01110,ko01210,ko01230	0.882044	0.000147062
TbA04G083250	--	--	Zmyn000155	N-α-Acetyl-L-ornithine	N-α-乙酰基-L-鸟氨酸	Amino acids and derivatives	C00437	ko00220,ko01100,ko01110,ko01210,ko01230	0.88273	0.000143005
TbA04G084910	K02470	--	Zmyn000155	N-α-Acetyl-L-ornithine	N-α-乙酰基-L-鸟氨酸	Amino acids and derivatives	C00437	ko00220,ko01100,ko01110,ko01210,ko01230	-0.855107	0.000392303
TbA04G089970	--	--	Zmyn000155	N-α-Acetyl-L-ornithine	N-α-乙酰基-L-鸟氨酸	Amino acids and derivatives	C00437	ko00220,ko01100,ko01110,ko01210,ko01230	0.829296	0.000850632
TbA04G092190	K08790	--	Zmyn000155	N-α-Acetyl-L-ornithine	N-α-乙酰基-L-鸟氨酸	Amino acids and derivatives	C00437	ko00220,ko01100,ko01110,ko01210,ko01230	0.812448	0.00132143
TbA04G094800	K03676	--	Zmyn000155	N-α-Acetyl-L-ornithine	N-α-乙酰基-L-鸟氨酸	Amino acids and derivatives	C00437	ko00220,ko01100,ko01110,ko01210,ko01230	-0.863201	0.000298524
TbA05G003410	--	--	Zmyn000155	N-α-Acetyl-L-ornithine	N-α-乙酰基-L-鸟氨酸	Amino acids and derivatives	C00437	ko00220,ko01100,ko01110,ko01210,ko01230	0.859993	0.000333327
TbA05G003550	--	--	Zmyn000155	N-α-Acetyl-L-ornithine	N-α-乙酰基-L-鸟氨酸	Amino acids and derivatives	C00437	ko00220,ko01100,ko01110,ko01210,ko01230	0.902596	5.85172e-05
TbA05G004640	--	--	Zmyn000155	N-α-Acetyl-L-ornithine	N-α-乙酰基-L-鸟氨酸	Amino acids and derivatives	C00437	ko00220,ko01100,ko01110,ko01210,ko01230	0.843385	0.000566959
TbA05G007380	--	--	Zmyn000155	N-α-Acetyl-L-ornithine	N-α-乙酰基-L-鸟氨酸	Amino acids and derivatives	C00437	ko00220,ko01100,ko01110,ko01210,ko01230	0.818207	0.00114237
TbA05G010090	K09422	--	Zmyn000155	N-α-Acetyl-L-ornithine	N-α-乙酰基-L-鸟氨酸	Amino acids and derivatives	C00437	ko00220,ko01100,ko01110,ko01210,ko01230	0.818649	0.00112944
TbA05G011820	--	--	Zmyn000155	N-α-Acetyl-L-ornithine	N-α-乙酰基-L-鸟氨酸	Amino acids and derivatives	C00437	ko00220,ko01100,ko01110,ko01210,ko01230	-0.852051	0.000433115
TbA05G013900	K06685	--	Zmyn000155	N-α-Acetyl-L-ornithine	N-α-乙酰基-L-鸟氨酸	Amino acids and derivatives	C00437	ko00220,ko01100,ko01110,ko01210,ko01230	0.812236	0.00132842
TbA05G014120	--	--	Zmyn000155	N-α-Acetyl-L-ornithine	N-α-乙酰基-L-鸟氨酸	Amino acids and derivatives	C00437	ko00220,ko01100,ko01110,ko01210,ko01230	0.8436	0.000563288
TbA05G015270	--	--	Zmyn000155	N-α-Acetyl-L-ornithine	N-α-乙酰基-L-鸟氨酸	Amino acids and derivatives	C00437	ko00220,ko01100,ko01110,ko01210,ko01230	0.871689	0.000219965
TbA05G015970	K11816	ko00380,ko01100	Zmyn000155	N-α-Acetyl-L-ornithine	N-α-乙酰基-L-鸟氨酸	Amino acids and derivatives	C00437	ko00220,ko01100,ko01110,ko01210,ko01230	0.812065	0.00133408
TbA05G018980	K01179	ko00500,ko01100	Zmyn000155	N-α-Acetyl-L-ornithine	N-α-乙酰基-L-鸟氨酸	Amino acids and derivatives	C00437	ko00220,ko01100,ko01110,ko01210,ko01230	-0.891741	9.74002e-05
TbA05G019040	--	--	Zmyn000155	N-α-Acetyl-L-ornithine	N-α-乙酰基-L-鸟氨酸	Amino acids and derivatives	C00437	ko00220,ko01100,ko01110,ko01210,ko01230	0.936107	7.52828e-06
TbA05G021260	--	--	Zmyn000155	N-α-Acetyl-L-ornithine	N-α-乙酰基-L-鸟氨酸	Amino acids and derivatives	C00437	ko00220,ko01100,ko01110,ko01210,ko01230	-0.955468	1.27967e-06
TbA05G022050	K00799	ko00480,ko01100	Zmyn000155	N-α-Acetyl-L-ornithine	N-α-乙酰基-L-鸟氨酸	Amino acids and derivatives	C00437	ko00220,ko01100,ko01110,ko01210,ko01230	0.841477	0.000600318
TbA05G023100	--	--	Zmyn000155	N-α-Acetyl-L-ornithine	N-α-乙酰基-L-鸟氨酸	Amino acids and derivatives	C00437	ko00220,ko01100,ko01110,ko01210,ko01230	-0.89817	7.25208e-05
TbA05G032090	K14488	ko04075	Zmyn000155	N-α-Acetyl-L-ornithine	N-α-乙酰基-L-鸟氨酸	Amino acids and derivatives	C00437	ko00220,ko01100,ko01110,ko01210,ko01230	0.808939	0.00144066
TbA05G034720	--	--	Zmyn000155	N-α-Acetyl-L-ornithine	N-α-乙酰基-L-鸟氨酸	Amino acids and derivatives	C00437	ko00220,ko01100,ko01110,ko01210,ko01230	0.876052	0.000186444
TbA05G043360	K11982	--	Zmyn000155	N-α-Acetyl-L-ornithine	N-α-乙酰基-L-鸟氨酸	Amino acids and derivatives	C00437	ko00220,ko01100,ko01110,ko01210,ko01230	-0.875501	0.000190447
TbA05G047500	--	--	Zmyn000155	N-α-Acetyl-L-ornithine	N-α-乙酰基-L-鸟氨酸	Amino acids and derivatives	C00437	ko00220,ko01100,ko01110,ko01210,ko01230	-0.876314	0.000184568
TbA05G049550	K01051	ko00040,ko01100	Zmyn000155	N-α-Acetyl-L-ornithine	N-α-乙酰基-L-鸟氨酸	Amino acids and derivatives	C00437	ko00220,ko01100,ko01110,ko01210,ko01230	0.880081	0.000159167
TbA05G084570	--	--	Zmyn000155	N-α-Acetyl-L-ornithine	N-α-乙酰基-L-鸟氨酸	Amino acids and derivatives	C00437	ko00220,ko01100,ko01110,ko01210,ko01230	-0.816156	0.00120385
TbA05G094330	--	--	Zmyn000155	N-α-Acetyl-L-ornithine	N-α-乙酰基-L-鸟氨酸	Amino acids and derivatives	C00437	ko00220,ko01100,ko01110,ko01210,ko01230	0.845726	0.000528014
TbA05G094650	--	--	Zmyn000155	N-α-Acetyl-L-ornithine	N-α-乙酰基-L-鸟氨酸	Amino acids and derivatives	C00437	ko00220,ko01100,ko01110,ko01210,ko01230	-0.841944	0.000592023
TbA05G096670	K00688	ko00500,ko01100,ko01110	Zmyn000155	N-α-Acetyl-L-ornithine	N-α-乙酰基-L-鸟氨酸	Amino acids and derivatives	C00437	ko00220,ko01100,ko01110,ko01210,ko01230	0.93268	9.71858e-06
TbA05G100290	--	--	Zmyn000155	N-α-Acetyl-L-ornithine	N-α-乙酰基-L-鸟氨酸	Amino acids and derivatives	C00437	ko00220,ko01100,ko01110,ko01210,ko01230	0.815962	0.00120979
TbA05G102990	K13415	ko04075	Zmyn000155	N-α-Acetyl-L-ornithine	N-α-乙酰基-L-鸟氨酸	Amino acids and derivatives	C00437	ko00220,ko01100,ko01110,ko01210,ko01230	0.813094	0.00130035
TbA05G105200	--	--	Zmyn000155	N-α-Acetyl-L-ornithine	N-α-乙酰基-L-鸟氨酸	Amino acids and derivatives	C00437	ko00220,ko01100,ko01110,ko01210,ko01230	0.822035	0.00103409
TbA05G105360	K13425	ko04016,ko04626	Zmyn000155	N-α-Acetyl-L-ornithine	N-α-乙酰基-L-鸟氨酸	Amino acids and derivatives	C00437	ko00220,ko01100,ko01110,ko01210,ko01230	0.878261	0.000171076
TbA05G112180	--	--	Zmyn000155	N-α-Acetyl-L-ornithine	N-α-乙酰基-L-鸟氨酸	Amino acids and derivatives	C00437	ko00220,ko01100,ko01110,ko01210,ko01230	-0.910677	3.84857e-05
TbA05G114090	K18819	ko00052,ko01100	Zmyn000155	N-α-Acetyl-L-ornithine	N-α-乙酰基-L-鸟氨酸	Amino acids and derivatives	C00437	ko00220,ko01100,ko01110,ko01210,ko01230	-0.838941	0.000646972
TbA05G114470	K14347	--	Zmyn000155	N-α-Acetyl-L-ornithine	N-α-乙酰基-L-鸟氨酸	Amino acids and derivatives	C00437	ko00220,ko01100,ko01110,ko01210,ko01230	0.854394	0.000401547
TbA05G117130	K03686	--	Zmyn000155	N-α-Acetyl-L-ornithine	N-α-乙酰基-L-鸟氨酸	Amino acids and derivatives	C00437	ko00220,ko01100,ko01110,ko01210,ko01230	0.894987	8.41214e-05
TbA05G117460	--	--	Zmyn000155	N-α-Acetyl-L-ornithine	N-α-乙酰基-L-鸟氨酸	Amino acids and derivatives	C00437	ko00220,ko01100,ko01110,ko01210,ko01230	0.824752	0.000962185
TbA05G119950	K13065	ko00940,ko00941,ko00945,ko01100,ko01110	Zmyn000155	N-α-Acetyl-L-ornithine	N-α-乙酰基-L-鸟氨酸	Amino acids and derivatives	C00437	ko00220,ko01100,ko01110,ko01210,ko01230	-0.874213	0.000200046
TbA06G001540	--	--	Zmyn000155	N-α-Acetyl-L-ornithine	N-α-乙酰基-L-鸟氨酸	Amino acids and derivatives	C00437	ko00220,ko01100,ko01110,ko01210,ko01230	0.814797	0.00124596
TbA06G013240	K06892	ko00999,ko01110	Zmyn000155	N-α-Acetyl-L-ornithine	N-α-乙酰基-L-鸟氨酸	Amino acids and derivatives	C00437	ko00220,ko01100,ko01110,ko01210,ko01230	0.810576	0.00138405
TbA06G031670	K08235	--	Zmyn000155	N-α-Acetyl-L-ornithine	N-α-乙酰基-L-鸟氨酸	Amino acids and derivatives	C00437	ko00220,ko01100,ko01110,ko01210,ko01230	0.88679	0.000120759
TbA06G036210	K01246	ko03410	Zmyn000155	N-α-Acetyl-L-ornithine	N-α-乙酰基-L-鸟氨酸	Amino acids and derivatives	C00437	ko00220,ko01100,ko01110,ko01210,ko01230	0.802196	0.00169283
TbA06G053910	--	--	Zmyn000155	N-α-Acetyl-L-ornithine	N-α-乙酰基-L-鸟氨酸	Amino acids and derivatives	C00437	ko00220,ko01100,ko01110,ko01210,ko01230	0.907904	4.46274e-05
TbA06G068150	K09338	--	Zmyn000155	N-α-Acetyl-L-ornithine	N-α-乙酰基-L-鸟氨酸	Amino acids and derivatives	C00437	ko00220,ko01100,ko01110,ko01210,ko01230	0.859509	0.000338836
TbA06G068180	K17479	--	Zmyn000155	N-α-Acetyl-L-ornithine	N-α-乙酰基-L-鸟氨酸	Amino acids and derivatives	C00437	ko00220,ko01100,ko01110,ko01210,ko01230	0.830171	0.00083034
TbA06G071100	K23452	ko00908,ko01110	Zmyn000155	N-α-Acetyl-L-ornithine	N-α-乙酰基-L-鸟氨酸	Amino acids and derivatives	C00437	ko00220,ko01100,ko01110,ko01210,ko01230	0.826662	0.000913998
TbA06G071820	--	--	Zmyn000155	N-α-Acetyl-L-ornithine	N-α-乙酰基-L-鸟氨酸	Amino acids and derivatives	C00437	ko00220,ko01100,ko01110,ko01210,ko01230	0.827171	0.000901473
TbA06G072790	K12640	ko00905,ko01100,ko01110	Zmyn000155	N-α-Acetyl-L-ornithine	N-α-乙酰基-L-鸟氨酸	Amino acids and derivatives	C00437	ko00220,ko01100,ko01110,ko01210,ko01230	0.836145	0.000701633
TbA06G072990	K23280	--	Zmyn000155	N-α-Acetyl-L-ornithine	N-α-乙酰基-L-鸟氨酸	Amino acids and derivatives	C00437	ko00220,ko01100,ko01110,ko01210,ko01230	0.86547	0.000275679
TbA06G076190	--	--	Zmyn000155	N-α-Acetyl-L-ornithine	N-α-乙酰基-L-鸟氨酸	Amino acids and derivatives	C00437	ko00220,ko01100,ko01110,ko01210,ko01230	-0.828286	0.000874515
TbA06G077200	--	--	Zmyn000155	N-α-Acetyl-L-ornithine	N-α-乙酰基-L-鸟氨酸	Amino acids and derivatives	C00437	ko00220,ko01100,ko01110,ko01210,ko01230	0.817884	0.00115188
TbA06G078230	--	--	Zmyn000155	N-α-Acetyl-L-ornithine	N-α-乙酰基-L-鸟氨酸	Amino acids and derivatives	C00437	ko00220,ko01100,ko01110,ko01210,ko01230	0.808396	0.00145982
TbA06G078390	--	--	Zmyn000155	N-α-Acetyl-L-ornithine	N-α-乙酰基-L-鸟氨酸	Amino acids and derivatives	C00437	ko00220,ko01100,ko01110,ko01210,ko01230	0.824885	0.000958774
TbA06G081210	K01792	ko00010,ko01100,ko01110	Zmyn000155	N-α-Acetyl-L-ornithine	N-α-乙酰基-L-鸟氨酸	Amino acids and derivatives	C00437	ko00220,ko01100,ko01110,ko01210,ko01230	0.807843	0.00147956
TbA06G081300	K08241	ko00592,ko01110	Zmyn000155	N-α-Acetyl-L-ornithine	N-α-乙酰基-L-鸟氨酸	Amino acids and derivatives	C00437	ko00220,ko01100,ko01110,ko01210,ko01230	-0.897144	7.6112e-05
TbA06G083320	K25507	--	Zmyn000155	N-α-Acetyl-L-ornithine	N-α-乙酰基-L-鸟氨酸	Amino acids and derivatives	C00437	ko00220,ko01100,ko01110,ko01210,ko01230	-0.853543	0.000412795
TbA06G084360	K23618	--	Zmyn000155	N-α-Acetyl-L-ornithine	N-α-乙酰基-L-鸟氨酸	Amino acids and derivatives	C00437	ko00220,ko01100,ko01110,ko01210,ko01230	-0.850749	0.000451472
TbA06G084440	K23618	--	Zmyn000155	N-α-Acetyl-L-ornithine	N-α-乙酰基-L-鸟氨酸	Amino acids and derivatives	C00437	ko00220,ko01100,ko01110,ko01210,ko01230	-0.896014	8.02292e-05
TbA06G087320	K14431	ko04075	Zmyn000155	N-α-Acetyl-L-ornithine	N-α-乙酰基-L-鸟氨酸	Amino acids and derivatives	C00437	ko00220,ko01100,ko01110,ko01210,ko01230	0.801453	0.00172256
TbA06G088360	K13418	--	Zmyn000155	N-α-Acetyl-L-ornithine	N-α-乙酰基-L-鸟氨酸	Amino acids and derivatives	C00437	ko00220,ko01100,ko01110,ko01210,ko01230	-0.883595	0.000138018
TbA06G089040	K10753	--	Zmyn000155	N-α-Acetyl-L-ornithine	N-α-乙酰基-L-鸟氨酸	Amino acids and derivatives	C00437	ko00220,ko01100,ko01110,ko01210,ko01230	0.804315	0.0016102
TbA06G090330	K20027	--	Zmyn000155	N-α-Acetyl-L-ornithine	N-α-乙酰基-L-鸟氨酸	Amino acids and derivatives	C00437	ko00220,ko01100,ko01110,ko01210,ko01230	0.907984	4.44396e-05
TbA06G092280	K08235	--	Zmyn000155	N-α-Acetyl-L-ornithine	N-α-乙酰基-L-鸟氨酸	Amino acids and derivatives	C00437	ko00220,ko01100,ko01110,ko01210,ko01230	0.916319	2.80432e-05
TbA06G096080	K10666	ko04141	Zmyn000155	N-α-Acetyl-L-ornithine	N-α-乙酰基-L-鸟氨酸	Amino acids and derivatives	C00437	ko00220,ko01100,ko01110,ko01210,ko01230	-0.94074	5.20788e-06
TbA06G097300	K13416	ko04016,ko04075,ko04626	Zmyn000155	N-α-Acetyl-L-ornithine	N-α-乙酰基-L-鸟氨酸	Amino acids and derivatives	C00437	ko00220,ko01100,ko01110,ko01210,ko01230	0.845502	0.000531648
TbA06G098170	K22395	ko00940,ko01100,ko01110	Zmyn000155	N-α-Acetyl-L-ornithine	N-α-乙酰基-L-鸟氨酸	Amino acids and derivatives	C00437	ko00220,ko01100,ko01110,ko01210,ko01230	0.846537	0.000515031
TbA06G099150	--	--	Zmyn000155	N-α-Acetyl-L-ornithine	N-α-乙酰基-L-鸟氨酸	Amino acids and derivatives	C00437	ko00220,ko01100,ko01110,ko01210,ko01230	0.887783	0.000115756
TbA06G099160	--	--	Zmyn000155	N-α-Acetyl-L-ornithine	N-α-乙酰基-L-鸟氨酸	Amino acids and derivatives	C00437	ko00220,ko01100,ko01110,ko01210,ko01230	0.865148	0.000278833
TbA06G102580	K01193	ko00052,ko00500,ko01100,ko01110	Zmyn000155	N-α-Acetyl-L-ornithine	N-α-乙酰基-L-鸟氨酸	Amino acids and derivatives	C00437	ko00220,ko01100,ko01110,ko01210,ko01230	0.948508	2.61405e-06
TbA06G104100	K00924	--	Zmyn000155	N-α-Acetyl-L-ornithine	N-α-乙酰基-L-鸟氨酸	Amino acids and derivatives	C00437	ko00220,ko01100,ko01110,ko01210,ko01230	0.853558	0.000412592
TbA06G105270	--	--	Zmyn000155	N-α-Acetyl-L-ornithine	N-α-乙酰基-L-鸟氨酸	Amino acids and derivatives	C00437	ko00220,ko01100,ko01110,ko01210,ko01230	0.875238	0.000192373
TbA06G105300	--	--	Zmyn000155	N-α-Acetyl-L-ornithine	N-α-乙酰基-L-鸟氨酸	Amino acids and derivatives	C00437	ko00220,ko01100,ko01110,ko01210,ko01230	0.869277	0.000240418
TbA06G105910	K09874	--	Zmyn000155	N-α-Acetyl-L-ornithine	N-α-乙酰基-L-鸟氨酸	Amino acids and derivatives	C00437	ko00220,ko01100,ko01110,ko01210,ko01230	-0.90633	4.84423e-05
TbA06G107970	K13425	ko04016,ko04626	Zmyn000155	N-α-Acetyl-L-ornithine	N-α-乙酰基-L-鸟氨酸	Amino acids and derivatives	C00437	ko00220,ko01100,ko01110,ko01210,ko01230	0.835821	0.000708186
TbA07G002400	--	--	Zmyn000155	N-α-Acetyl-L-ornithine	N-α-乙酰基-L-鸟氨酸	Amino acids and derivatives	C00437	ko00220,ko01100,ko01110,ko01210,ko01230	0.816073	0.0012064
TbA07G004940	--	--	Zmyn000155	N-α-Acetyl-L-ornithine	N-α-乙酰基-L-鸟氨酸	Amino acids and derivatives	C00437	ko00220,ko01100,ko01110,ko01210,ko01230	-0.841319	0.000603144
TbA07G006960	--	--	Zmyn000155	N-α-Acetyl-L-ornithine	N-α-乙酰基-L-鸟氨酸	Amino acids and derivatives	C00437	ko00220,ko01100,ko01110,ko01210,ko01230	-0.856577	0.000373768
TbA07G018400	--	--	Zmyn000155	N-α-Acetyl-L-ornithine	N-α-乙酰基-L-鸟氨酸	Amino acids and derivatives	C00437	ko00220,ko01100,ko01110,ko01210,ko01230	0.841978	0.000591418
TbA07G018710	K13420	ko04016,ko04626	Zmyn000155	N-α-Acetyl-L-ornithine	N-α-乙酰基-L-鸟氨酸	Amino acids and derivatives	C00437	ko00220,ko01100,ko01110,ko01210,ko01230	0.839817	0.00063056
TbA07G019590	K08912	ko00196,ko01100	Zmyn000155	N-α-Acetyl-L-ornithine	N-α-乙酰基-L-鸟氨酸	Amino acids and derivatives	C00437	ko00220,ko01100,ko01110,ko01210,ko01230	0.921266	2.08549e-05
TbA07G023710	K09419	--	Zmyn000155	N-α-Acetyl-L-ornithine	N-α-乙酰基-L-鸟氨酸	Amino acids and derivatives	C00437	ko00220,ko01100,ko01110,ko01210,ko01230	-0.820338	0.00108107
TbA07G035150	--	--	Zmyn000155	N-α-Acetyl-L-ornithine	N-α-乙酰基-L-鸟氨酸	Amino acids and derivatives	C00437	ko00220,ko01100,ko01110,ko01210,ko01230	0.858498	0.000350582
TbA07G066020	K13496	ko00908,ko01110	Zmyn000155	N-α-Acetyl-L-ornithine	N-α-乙酰基-L-鸟氨酸	Amino acids and derivatives	C00437	ko00220,ko01100,ko01110,ko01210,ko01230	-0.806677	0.00152178
TbA07G066750	K13436	ko04626	Zmyn000155	N-α-Acetyl-L-ornithine	N-α-乙酰基-L-鸟氨酸	Amino acids and derivatives	C00437	ko00220,ko01100,ko01110,ko01210,ko01230	-0.890029	0.000105033
TbA07G072740	--	--	Zmyn000155	N-α-Acetyl-L-ornithine	N-α-乙酰基-L-鸟氨酸	Amino acids and derivatives	C00437	ko00220,ko01100,ko01110,ko01210,ko01230	0.855276	0.000390136
TbA07G073060	K00558	ko00270,ko01100	Zmyn000155	N-α-Acetyl-L-ornithine	N-α-乙酰基-L-鸟氨酸	Amino acids and derivatives	C00437	ko00220,ko01100,ko01110,ko01210,ko01230	0.826573	0.000916195
TbA07G080730	K09422	--	Zmyn000155	N-α-Acetyl-L-ornithine	N-α-乙酰基-L-鸟氨酸	Amino acids and derivatives	C00437	ko00220,ko01100,ko01110,ko01210,ko01230	0.826057	0.000929059
TbA07G089280	K23452	ko00908,ko01110	Zmyn000155	N-α-Acetyl-L-ornithine	N-α-乙酰基-L-鸟氨酸	Amino acids and derivatives	C00437	ko00220,ko01100,ko01110,ko01210,ko01230	0.833374	0.000759251
TbA07G092700	K02965	ko03010	Zmyn000155	N-α-Acetyl-L-ornithine	N-α-乙酰基-L-鸟氨酸	Amino acids and derivatives	C00437	ko00220,ko01100,ko01110,ko01210,ko01230	0.804522	0.00160232
TbA07G094130	--	--	Zmyn000155	N-α-Acetyl-L-ornithine	N-α-乙酰基-L-鸟氨酸	Amino acids and derivatives	C00437	ko00220,ko01100,ko01110,ko01210,ko01230	-0.825262	0.000949146
TbA07G098260	K19747	--	Zmyn000155	N-α-Acetyl-L-ornithine	N-α-乙酰基-L-鸟氨酸	Amino acids and derivatives	C00437	ko00220,ko01100,ko01110,ko01210,ko01230	-0.843925	0.00055778
TbA07G100370	K18857	ko00010,ko00071,ko00350,ko00592,ko00620,ko01100,ko01110	Zmyn000155	N-α-Acetyl-L-ornithine	N-α-乙酰基-L-鸟氨酸	Amino acids and derivatives	C00437	ko00220,ko01100,ko01110,ko01210,ko01230	-0.902885	5.76842e-05
TbA07G101590	K20619	--	Zmyn000155	N-α-Acetyl-L-ornithine	N-α-乙酰基-L-鸟氨酸	Amino acids and derivatives	C00437	ko00220,ko01100,ko01110,ko01210,ko01230	-0.918873	2.4123e-05
TbA07G103710	K18875	ko04626	Zmyn000155	N-α-Acetyl-L-ornithine	N-α-乙酰基-L-鸟氨酸	Amino acids and derivatives	C00437	ko00220,ko01100,ko01110,ko01210,ko01230	-0.933549	9.12087e-06
TbA07G104760	K01728	ko00040,ko01100	Zmyn000155	N-α-Acetyl-L-ornithine	N-α-乙酰基-L-鸟氨酸	Amino acids and derivatives	C00437	ko00220,ko01100,ko01110,ko01210,ko01230	0.817006	0.00117806
TbA07G106140	K08819	--	Zmyn000155	N-α-Acetyl-L-ornithine	N-α-乙酰基-L-鸟氨酸	Amino acids and derivatives	C00437	ko00220,ko01100,ko01110,ko01210,ko01230	0.900694	6.42482e-05
TbA07G108690	--	--	Zmyn000155	N-α-Acetyl-L-ornithine	N-α-乙酰基-L-鸟氨酸	Amino acids and derivatives	C00437	ko00220,ko01100,ko01110,ko01210,ko01230	-0.859374	0.000340395
TbA07G108780	K13430	ko04626	Zmyn000155	N-α-Acetyl-L-ornithine	N-α-乙酰基-L-鸟氨酸	Amino acids and derivatives	C00437	ko00220,ko01100,ko01110,ko01210,ko01230	0.818862	0.00112326
TbA07G108790	--	--	Zmyn000155	N-α-Acetyl-L-ornithine	N-α-乙酰基-L-鸟氨酸	Amino acids and derivatives	C00437	ko00220,ko01100,ko01110,ko01210,ko01230	0.904947	5.20004e-05
TbA07G109440	K05389	--	Zmyn000155	N-α-Acetyl-L-ornithine	N-α-乙酰基-L-鸟氨酸	Amino acids and derivatives	C00437	ko00220,ko01100,ko01110,ko01210,ko01230	-0.837472	0.000675257
TbA08G001540	--	--	Zmyn000155	N-α-Acetyl-L-ornithine	N-α-乙酰基-L-鸟氨酸	Amino acids and derivatives	C00437	ko00220,ko01100,ko01110,ko01210,ko01230	-0.802564	0.00167826
TbA08G001630	K22736	--	Zmyn000155	N-α-Acetyl-L-ornithine	N-α-乙酰基-L-鸟氨酸	Amino acids and derivatives	C00437	ko00220,ko01100,ko01110,ko01210,ko01230	0.876452	0.000183585
TbA08G007380	--	--	Zmyn000155	N-α-Acetyl-L-ornithine	N-α-乙酰基-L-鸟氨酸	Amino acids and derivatives	C00437	ko00220,ko01100,ko01110,ko01210,ko01230	0.880943	0.000153759
TbA08G008700	K14319	ko03013	Zmyn000155	N-α-Acetyl-L-ornithine	N-α-乙酰基-L-鸟氨酸	Amino acids and derivatives	C00437	ko00220,ko01100,ko01110,ko01210,ko01230	0.811148	0.00136469
TbA08G009760	K23452	ko00908,ko01110	Zmyn000155	N-α-Acetyl-L-ornithine	N-α-乙酰基-L-鸟氨酸	Amino acids and derivatives	C00437	ko00220,ko01100,ko01110,ko01210,ko01230	0.837978	0.00066542
TbA08G009830	--	--	Zmyn000155	N-α-Acetyl-L-ornithine	N-α-乙酰基-L-鸟氨酸	Amino acids and derivatives	C00437	ko00220,ko01100,ko01110,ko01210,ko01230	0.808563	0.00145393
TbA08G011780	--	--	Zmyn000155	N-α-Acetyl-L-ornithine	N-α-乙酰基-L-鸟氨酸	Amino acids and derivatives	C00437	ko00220,ko01100,ko01110,ko01210,ko01230	0.90257	5.85929e-05
TbA08G016430	K13413	ko04016,ko04075,ko04626	Zmyn000155	N-α-Acetyl-L-ornithine	N-α-乙酰基-L-鸟氨酸	Amino acids and derivatives	C00437	ko00220,ko01100,ko01110,ko01210,ko01230	-0.88412	0.000135059
TbA08G020080	--	--	Zmyn000155	N-α-Acetyl-L-ornithine	N-α-乙酰基-L-鸟氨酸	Amino acids and derivatives	C00437	ko00220,ko01100,ko01110,ko01210,ko01230	0.860498	0.000327647
TbA08G029600	K13417	ko04626	Zmyn000155	N-α-Acetyl-L-ornithine	N-α-乙酰基-L-鸟氨酸	Amino acids and derivatives	C00437	ko00220,ko01100,ko01110,ko01210,ko01230	-0.80758	0.001489
TbA08G030220	K07374	ko04145	Zmyn000155	N-α-Acetyl-L-ornithine	N-α-乙酰基-L-鸟氨酸	Amino acids and derivatives	C00437	ko00220,ko01100,ko01110,ko01210,ko01230	0.828929	0.000859243
TbA08G031680	--	--	Zmyn000155	N-α-Acetyl-L-ornithine	N-α-乙酰基-L-鸟氨酸	Amino acids and derivatives	C00437	ko00220,ko01100,ko01110,ko01210,ko01230	0.840355	0.00062062
TbA08G031990	K07904	ko04144	Zmyn000155	N-α-Acetyl-L-ornithine	N-α-乙酰基-L-鸟氨酸	Amino acids and derivatives	C00437	ko00220,ko01100,ko01110,ko01210,ko01230	0.85495	0.000394321
TbA08G032230	K00924	--	Zmyn000155	N-α-Acetyl-L-ornithine	N-α-乙酰基-L-鸟氨酸	Amino acids and derivatives	C00437	ko00220,ko01100,ko01110,ko01210,ko01230	0.917416	2.63029e-05
TbA08G034090	K05758	ko04144	Zmyn000155	N-α-Acetyl-L-ornithine	N-α-乙酰基-L-鸟氨酸	Amino acids and derivatives	C00437	ko00220,ko01100,ko01110,ko01210,ko01230	0.8599	0.000334378
TbA08G037860	K16226	ko04626	Zmyn000155	N-α-Acetyl-L-ornithine	N-α-乙酰基-L-鸟氨酸	Amino acids and derivatives	C00437	ko00220,ko01100,ko01110,ko01210,ko01230	-0.873362	0.0002066
TbA08G041970	K14638	--	Zmyn000155	N-α-Acetyl-L-ornithine	N-α-乙酰基-L-鸟氨酸	Amino acids and derivatives	C00437	ko00220,ko01100,ko01110,ko01210,ko01230	0.804937	0.00158656
TbA08G042930	K24140	--	Zmyn000155	N-α-Acetyl-L-ornithine	N-α-乙酰基-L-鸟氨酸	Amino acids and derivatives	C00437	ko00220,ko01100,ko01110,ko01210,ko01230	0.850788	0.00045091
TbA08G044760	K09755	ko00940,ko01100,ko01110	Zmyn000155	N-α-Acetyl-L-ornithine	N-α-乙酰基-L-鸟氨酸	Amino acids and derivatives	C00437	ko00220,ko01100,ko01110,ko01210,ko01230	-0.862865	0.00030203
TbA08G052500	K03283	ko03040,ko04141,ko04144	Zmyn000155	N-α-Acetyl-L-ornithine	N-α-乙酰基-L-鸟氨酸	Amino acids and derivatives	C00437	ko00220,ko01100,ko01110,ko01210,ko01230	-0.899806	6.70703e-05
TbA08G069220	K03164	--	Zmyn000155	N-α-Acetyl-L-ornithine	N-α-乙酰基-L-鸟氨酸	Amino acids and derivatives	C00437	ko00220,ko01100,ko01110,ko01210,ko01230	-0.858814	0.000346875
TbA08G086850	--	--	Zmyn000155	N-α-Acetyl-L-ornithine	N-α-乙酰基-L-鸟氨酸	Amino acids and derivatives	C00437	ko00220,ko01100,ko01110,ko01210,ko01230	0.889566	0.00010718
TbA08G093300	K08241	ko00592,ko01110	Zmyn000155	N-α-Acetyl-L-ornithine	N-α-乙酰基-L-鸟氨酸	Amino acids and derivatives	C00437	ko00220,ko01100,ko01110,ko01210,ko01230	0.804781	0.00159248
TbAUNG001730	K02703	ko00195,ko01100	Zmyn000155	N-α-Acetyl-L-ornithine	N-α-乙酰基-L-鸟氨酸	Amino acids and derivatives	C00437	ko00220,ko01100,ko01110,ko01210,ko01230	-0.861194	0.000319952
novel.10074	--	--	Zmyn000155	N-α-Acetyl-L-ornithine	N-α-乙酰基-L-鸟氨酸	Amino acids and derivatives	C00437	ko00220,ko01100,ko01110,ko01210,ko01230	-0.9041	5.42785e-05
novel.10129	K14638	--	Zmyn000155	N-α-Acetyl-L-ornithine	N-α-乙酰基-L-鸟氨酸	Amino acids and derivatives	C00437	ko00220,ko01100,ko01110,ko01210,ko01230	0.846739	0.000511824
novel.10258	--	--	Zmyn000155	N-α-Acetyl-L-ornithine	N-α-乙酰基-L-鸟氨酸	Amino acids and derivatives	C00437	ko00220,ko01100,ko01110,ko01210,ko01230	0.896347	7.90001e-05
novel.10483	--	--	Zmyn000155	N-α-Acetyl-L-ornithine	N-α-乙酰基-L-鸟氨酸	Amino acids and derivatives	C00437	ko00220,ko01100,ko01110,ko01210,ko01230	0.894451	8.62078e-05
novel.10541	K14488	ko04075	Zmyn000155	N-α-Acetyl-L-ornithine	N-α-乙酰基-L-鸟氨酸	Amino acids and derivatives	C00437	ko00220,ko01100,ko01110,ko01210,ko01230	0.819191	0.00111374
novel.10547	K14488	ko04075	Zmyn000155	N-α-Acetyl-L-ornithine	N-α-乙酰基-L-鸟氨酸	Amino acids and derivatives	C00437	ko00220,ko01100,ko01110,ko01210,ko01230	0.840366	0.00062042
novel.10552	K14488	ko04075	Zmyn000155	N-α-Acetyl-L-ornithine	N-α-乙酰基-L-鸟氨酸	Amino acids and derivatives	C00437	ko00220,ko01100,ko01110,ko01210,ko01230	0.82195	0.00103641
novel.10616	--	--	Zmyn000155	N-α-Acetyl-L-ornithine	N-α-乙酰基-L-鸟氨酸	Amino acids and derivatives	C00437	ko00220,ko01100,ko01110,ko01210,ko01230	0.810261	0.00139481
novel.11179	--	--	Zmyn000155	N-α-Acetyl-L-ornithine	N-α-乙酰基-L-鸟氨酸	Amino acids and derivatives	C00437	ko00220,ko01100,ko01110,ko01210,ko01230	0.869575	0.000237813
novel.11331	--	--	Zmyn000155	N-α-Acetyl-L-ornithine	N-α-乙酰基-L-鸟氨酸	Amino acids and derivatives	C00437	ko00220,ko01100,ko01110,ko01210,ko01230	0.823078	0.00100602
novel.11548	K01889	ko00970	Zmyn000155	N-α-Acetyl-L-ornithine	N-α-乙酰基-L-鸟氨酸	Amino acids and derivatives	C00437	ko00220,ko01100,ko01110,ko01210,ko01230	-0.83092	0.000813275
novel.11702	--	--	Zmyn000155	N-α-Acetyl-L-ornithine	N-α-乙酰基-L-鸟氨酸	Amino acids and derivatives	C00437	ko00220,ko01100,ko01110,ko01210,ko01230	0.89239	9.4622e-05
novel.11801	K01193	ko00052,ko00500,ko01100,ko01110	Zmyn000155	N-α-Acetyl-L-ornithine	N-α-乙酰基-L-鸟氨酸	Amino acids and derivatives	C00437	ko00220,ko01100,ko01110,ko01210,ko01230	-0.898983	6.97703e-05
novel.11926	--	--	Zmyn000155	N-α-Acetyl-L-ornithine	N-α-乙酰基-L-鸟氨酸	Amino acids and derivatives	C00437	ko00220,ko01100,ko01110,ko01210,ko01230	0.811692	0.00134645
novel.12039	--	--	Zmyn000155	N-α-Acetyl-L-ornithine	N-α-乙酰基-L-鸟氨酸	Amino acids and derivatives	C00437	ko00220,ko01100,ko01110,ko01210,ko01230	0.80385	0.00162806
novel.12232	--	--	Zmyn000155	N-α-Acetyl-L-ornithine	N-α-乙酰基-L-鸟氨酸	Amino acids and derivatives	C00437	ko00220,ko01100,ko01110,ko01210,ko01230	-0.847287	0.000503231
novel.12261	--	--	Zmyn000155	N-α-Acetyl-L-ornithine	N-α-乙酰基-L-鸟氨酸	Amino acids and derivatives	C00437	ko00220,ko01100,ko01110,ko01210,ko01230	0.814211	0.00126447
novel.12634	K00318	ko00330,ko01100,ko01110	Zmyn000155	N-α-Acetyl-L-ornithine	N-α-乙酰基-L-鸟氨酸	Amino acids and derivatives	C00437	ko00220,ko01100,ko01110,ko01210,ko01230	0.803448	0.00164361
novel.12783	K14944	--	Zmyn000155	N-α-Acetyl-L-ornithine	N-α-乙酰基-L-鸟氨酸	Amino acids and derivatives	C00437	ko00220,ko01100,ko01110,ko01210,ko01230	-0.837272	0.000679186
novel.13578	--	--	Zmyn000155	N-α-Acetyl-L-ornithine	N-α-乙酰基-L-鸟氨酸	Amino acids and derivatives	C00437	ko00220,ko01100,ko01110,ko01210,ko01230	0.929643	1.20553e-05
novel.14135	K13993	ko04141	Zmyn000155	N-α-Acetyl-L-ornithine	N-α-乙酰基-L-鸟氨酸	Amino acids and derivatives	C00437	ko00220,ko01100,ko01110,ko01210,ko01230	-0.854907	0.000394873
novel.14270	--	--	Zmyn000155	N-α-Acetyl-L-ornithine	N-α-乙酰基-L-鸟氨酸	Amino acids and derivatives	C00437	ko00220,ko01100,ko01110,ko01210,ko01230	-0.863691	0.000293472
novel.14905	--	--	Zmyn000155	N-α-Acetyl-L-ornithine	N-α-乙酰基-L-鸟氨酸	Amino acids and derivatives	C00437	ko00220,ko01100,ko01110,ko01210,ko01230	0.864128	0.000289023
novel.15409	--	--	Zmyn000155	N-α-Acetyl-L-ornithine	N-α-乙酰基-L-鸟氨酸	Amino acids and derivatives	C00437	ko00220,ko01100,ko01110,ko01210,ko01230	0.831956	0.000790104
novel.15444	K00924	--	Zmyn000155	N-α-Acetyl-L-ornithine	N-α-乙酰基-L-鸟氨酸	Amino acids and derivatives	C00437	ko00220,ko01100,ko01110,ko01210,ko01230	0.851055	0.000447109
novel.15537	--	--	Zmyn000155	N-α-Acetyl-L-ornithine	N-α-乙酰基-L-鸟氨酸	Amino acids and derivatives	C00437	ko00220,ko01100,ko01110,ko01210,ko01230	0.848255	0.000488317
novel.15702	--	--	Zmyn000155	N-α-Acetyl-L-ornithine	N-α-乙酰基-L-鸟氨酸	Amino acids and derivatives	C00437	ko00220,ko01100,ko01110,ko01210,ko01230	0.837743	0.000669978
novel.16148	K18858	ko00592,ko01110	Zmyn000155	N-α-Acetyl-L-ornithine	N-α-乙酰基-L-鸟氨酸	Amino acids and derivatives	C00437	ko00220,ko01100,ko01110,ko01210,ko01230	-0.833454	0.000757545
novel.16247	--	--	Zmyn000155	N-α-Acetyl-L-ornithine	N-α-乙酰基-L-鸟氨酸	Amino acids and derivatives	C00437	ko00220,ko01100,ko01110,ko01210,ko01230	0.851078	0.000446776
novel.16869	--	--	Zmyn000155	N-α-Acetyl-L-ornithine	N-α-乙酰基-L-鸟氨酸	Amino acids and derivatives	C00437	ko00220,ko01100,ko01110,ko01210,ko01230	0.807869	0.00147861
novel.1809	K23870	--	Zmyn000155	N-α-Acetyl-L-ornithine	N-α-乙酰基-L-鸟氨酸	Amino acids and derivatives	C00437	ko00220,ko01100,ko01110,ko01210,ko01230	-0.803203	0.00165318
novel.1815	--	--	Zmyn000155	N-α-Acetyl-L-ornithine	N-α-乙酰基-L-鸟氨酸	Amino acids and derivatives	C00437	ko00220,ko01100,ko01110,ko01210,ko01230	0.821005	0.00106242
novel.1991	K09873	--	Zmyn000155	N-α-Acetyl-L-ornithine	N-α-乙酰基-L-鸟氨酸	Amino acids and derivatives	C00437	ko00220,ko01100,ko01110,ko01210,ko01230	0.837867	0.00066756
novel.2117	K19892	ko00500,ko01100	Zmyn000155	N-α-Acetyl-L-ornithine	N-α-乙酰基-L-鸟氨酸	Amino acids and derivatives	C00437	ko00220,ko01100,ko01110,ko01210,ko01230	0.939289	5.86314e-06
novel.2228	K14508	ko04075	Zmyn000155	N-α-Acetyl-L-ornithine	N-α-乙酰基-L-鸟氨酸	Amino acids and derivatives	C00437	ko00220,ko01100,ko01110,ko01210,ko01230	0.85681	0.00037089
novel.256	--	--	Zmyn000155	N-α-Acetyl-L-ornithine	N-α-乙酰基-L-鸟氨酸	Amino acids and derivatives	C00437	ko00220,ko01100,ko01110,ko01210,ko01230	0.809677	0.00141493
novel.261	K24763	--	Zmyn000155	N-α-Acetyl-L-ornithine	N-α-乙酰基-L-鸟氨酸	Amino acids and derivatives	C00437	ko00220,ko01100,ko01110,ko01210,ko01230	0.840403	0.000619743
novel.2691	--	--	Zmyn000155	N-α-Acetyl-L-ornithine	N-α-乙酰基-L-鸟氨酸	Amino acids and derivatives	C00437	ko00220,ko01100,ko01110,ko01210,ko01230	-0.848276	0.000487993
novel.2770	--	--	Zmyn000155	N-α-Acetyl-L-ornithine	N-α-乙酰基-L-鸟氨酸	Amino acids and derivatives	C00437	ko00220,ko01100,ko01110,ko01210,ko01230	0.883997	0.000135748
novel.3018	K01188	ko00460,ko00500,ko00999,ko01100,ko01110	Zmyn000155	N-α-Acetyl-L-ornithine	N-α-乙酰基-L-鸟氨酸	Amino acids and derivatives	C00437	ko00220,ko01100,ko01110,ko01210,ko01230	0.905331	5.09923e-05
novel.3019	--	--	Zmyn000155	N-α-Acetyl-L-ornithine	N-α-乙酰基-L-鸟氨酸	Amino acids and derivatives	C00437	ko00220,ko01100,ko01110,ko01210,ko01230	0.83839	0.000657472
novel.302	K07192	--	Zmyn000155	N-α-Acetyl-L-ornithine	N-α-乙酰基-L-鸟氨酸	Amino acids and derivatives	C00437	ko00220,ko01100,ko01110,ko01210,ko01230	-0.929105	1.25118e-05
novel.3527	--	--	Zmyn000155	N-α-Acetyl-L-ornithine	N-α-乙酰基-L-鸟氨酸	Amino acids and derivatives	C00437	ko00220,ko01100,ko01110,ko01210,ko01230	-0.885247	0.000128866
novel.3891	--	--	Zmyn000155	N-α-Acetyl-L-ornithine	N-α-乙酰基-L-鸟氨酸	Amino acids and derivatives	C00437	ko00220,ko01100,ko01110,ko01210,ko01230	0.822533	0.00102063
novel.4139	--	--	Zmyn000155	N-α-Acetyl-L-ornithine	N-α-乙酰基-L-鸟氨酸	Amino acids and derivatives	C00437	ko00220,ko01100,ko01110,ko01210,ko01230	-0.803507	0.00164133
novel.4773	K03283	ko03040,ko04141,ko04144	Zmyn000155	N-α-Acetyl-L-ornithine	N-α-乙酰基-L-鸟氨酸	Amino acids and derivatives	C00437	ko00220,ko01100,ko01110,ko01210,ko01230	-0.843452	0.000565813
novel.5249	--	--	Zmyn000155	N-α-Acetyl-L-ornithine	N-α-乙酰基-L-鸟氨酸	Amino acids and derivatives	C00437	ko00220,ko01100,ko01110,ko01210,ko01230	-0.866329	0.000267388
novel.5417	--	--	Zmyn000155	N-α-Acetyl-L-ornithine	N-α-乙酰基-L-鸟氨酸	Amino acids and derivatives	C00437	ko00220,ko01100,ko01110,ko01210,ko01230	-0.854981	0.000393918
novel.5444	--	--	Zmyn000155	N-α-Acetyl-L-ornithine	N-α-乙酰基-L-鸟氨酸	Amino acids and derivatives	C00437	ko00220,ko01100,ko01110,ko01210,ko01230	0.827759	0.000887177
novel.6110	--	--	Zmyn000155	N-α-Acetyl-L-ornithine	N-α-乙酰基-L-鸟氨酸	Amino acids and derivatives	C00437	ko00220,ko01100,ko01110,ko01210,ko01230	0.806286	0.00153616
novel.7017	--	--	Zmyn000155	N-α-Acetyl-L-ornithine	N-α-乙酰基-L-鸟氨酸	Amino acids and derivatives	C00437	ko00220,ko01100,ko01110,ko01210,ko01230	0.822826	0.00101275
novel.7175	K16226	ko04626	Zmyn000155	N-α-Acetyl-L-ornithine	N-α-乙酰基-L-鸟氨酸	Amino acids and derivatives	C00437	ko00220,ko01100,ko01110,ko01210,ko01230	-0.838012	0.000664754
novel.7180	K09422	--	Zmyn000155	N-α-Acetyl-L-ornithine	N-α-乙酰基-L-鸟氨酸	Amino acids and derivatives	C00437	ko00220,ko01100,ko01110,ko01210,ko01230	-0.888261	0.000113404
novel.7255	--	--	Zmyn000155	N-α-Acetyl-L-ornithine	N-α-乙酰基-L-鸟氨酸	Amino acids and derivatives	C00437	ko00220,ko01100,ko01110,ko01210,ko01230	0.874153	0.000200508
novel.7410	--	--	Zmyn000155	N-α-Acetyl-L-ornithine	N-α-乙酰基-L-鸟氨酸	Amino acids and derivatives	C00437	ko00220,ko01100,ko01110,ko01210,ko01230	0.821486	0.00104912
novel.7704	--	--	Zmyn000155	N-α-Acetyl-L-ornithine	N-α-乙酰基-L-鸟氨酸	Amino acids and derivatives	C00437	ko00220,ko01100,ko01110,ko01210,ko01230	-0.867847	0.000253224
novel.7984	--	--	Zmyn000155	N-α-Acetyl-L-ornithine	N-α-乙酰基-L-鸟氨酸	Amino acids and derivatives	C00437	ko00220,ko01100,ko01110,ko01210,ko01230	0.844249	0.000552333
novel.8202	--	--	Zmyn000155	N-α-Acetyl-L-ornithine	N-α-乙酰基-L-鸟氨酸	Amino acids and derivatives	C00437	ko00220,ko01100,ko01110,ko01210,ko01230	0.854334	0.000402333
novel.8495	K08486	ko04130	Zmyn000155	N-α-Acetyl-L-ornithine	N-α-乙酰基-L-鸟氨酸	Amino acids and derivatives	C00437	ko00220,ko01100,ko01110,ko01210,ko01230	0.867328	0.000257995
novel.8936	--	--	Zmyn000155	N-α-Acetyl-L-ornithine	N-α-乙酰基-L-鸟氨酸	Amino acids and derivatives	C00437	ko00220,ko01100,ko01110,ko01210,ko01230	0.841936	0.000592161
novel.9217	--	--	Zmyn000155	N-α-Acetyl-L-ornithine	N-α-乙酰基-L-鸟氨酸	Amino acids and derivatives	C00437	ko00220,ko01100,ko01110,ko01210,ko01230	0.860661	0.000325839
novel.9246	--	--	Zmyn000155	N-α-Acetyl-L-ornithine	N-α-乙酰基-L-鸟氨酸	Amino acids and derivatives	C00437	ko00220,ko01100,ko01110,ko01210,ko01230	0.826424	0.000919905
novel.9844	--	--	Zmyn000155	N-α-Acetyl-L-ornithine	N-α-乙酰基-L-鸟氨酸	Amino acids and derivatives	C00437	ko00220,ko01100,ko01110,ko01210,ko01230	-0.801202	0.00173268
novel.9960	--	--	Zmyn000155	N-α-Acetyl-L-ornithine	N-α-乙酰基-L-鸟氨酸	Amino acids and derivatives	C00437	ko00220,ko01100,ko01110,ko01210,ko01230	0.839499	0.00063647
TbA01G001800	K07375	ko04145	pmb2826	L-Citramalic acid	2-甲基苹果酸	Organic acids	C02614	ko00660,ko01100	-0.905183	5.13778e-05
TbA01G001930	K07375	ko04145	pmb2826	L-Citramalic acid	2-甲基苹果酸	Organic acids	C02614	ko00660,ko01100	-0.911046	3.77196e-05
TbA01G002030	--	--	pmb2826	L-Citramalic acid	2-甲基苹果酸	Organic acids	C02614	ko00660,ko01100	-0.866633	0.000264507
TbA01G002840	--	--	pmb2826	L-Citramalic acid	2-甲基苹果酸	Organic acids	C02614	ko00660,ko01100	-0.905504	5.05443e-05
TbA01G007060	--	--	pmb2826	L-Citramalic acid	2-甲基苹果酸	Organic acids	C02614	ko00660,ko01100	-0.815438	0.00122596
TbA01G010320	--	--	pmb2826	L-Citramalic acid	2-甲基苹果酸	Organic acids	C02614	ko00660,ko01100	0.898527	7.13036e-05
TbA01G012400	--	--	pmb2826	L-Citramalic acid	2-甲基苹果酸	Organic acids	C02614	ko00660,ko01100	-0.928894	1.2694e-05
TbA01G014370	--	--	pmb2826	L-Citramalic acid	2-甲基苹果酸	Organic acids	C02614	ko00660,ko01100	-0.863411	0.000296355
TbA01G015280	K13153	--	pmb2826	L-Citramalic acid	2-甲基苹果酸	Organic acids	C02614	ko00660,ko01100	-0.851198	0.000445068
TbA01G015400	--	--	pmb2826	L-Citramalic acid	2-甲基苹果酸	Organic acids	C02614	ko00660,ko01100	-0.820173	0.00108572
TbA01G018140	--	--	pmb2826	L-Citramalic acid	2-甲基苹果酸	Organic acids	C02614	ko00660,ko01100	-0.904877	5.21868e-05
TbA01G018310	K05681	ko02010	pmb2826	L-Citramalic acid	2-甲基苹果酸	Organic acids	C02614	ko00660,ko01100	-0.951196	2.00848e-06
TbA01G023530	K08064	--	pmb2826	L-Citramalic acid	2-甲基苹果酸	Organic acids	C02614	ko00660,ko01100	-0.913162	3.35657e-05
TbA01G023710	--	--	pmb2826	L-Citramalic acid	2-甲基苹果酸	Organic acids	C02614	ko00660,ko01100	-0.888143	0.000113983
TbA01G026490	--	--	pmb2826	L-Citramalic acid	2-甲基苹果酸	Organic acids	C02614	ko00660,ko01100	-0.85547	0.000387662
TbA01G027630	--	--	pmb2826	L-Citramalic acid	2-甲基苹果酸	Organic acids	C02614	ko00660,ko01100	-0.870608	0.000228961
TbA01G031380	--	--	pmb2826	L-Citramalic acid	2-甲基苹果酸	Organic acids	C02614	ko00660,ko01100	-0.918676	2.44086e-05
TbA01G033200	K05391	ko04626	pmb2826	L-Citramalic acid	2-甲基苹果酸	Organic acids	C02614	ko00660,ko01100	-0.928574	1.29756e-05
TbA01G039370	--	--	pmb2826	L-Citramalic acid	2-甲基苹果酸	Organic acids	C02614	ko00660,ko01100	-0.898889	7.00822e-05
TbA01G043000	K20556	--	pmb2826	L-Citramalic acid	2-甲基苹果酸	Organic acids	C02614	ko00660,ko01100	-0.849767	0.000465711
TbA01G044630	--	--	pmb2826	L-Citramalic acid	2-甲基苹果酸	Organic acids	C02614	ko00660,ko01100	-0.875811	0.000188188
TbA01G044640	K24140	--	pmb2826	L-Citramalic acid	2-甲基苹果酸	Organic acids	C02614	ko00660,ko01100	-0.885265	0.000128773
TbA01G056430	K20728	ko04016	pmb2826	L-Citramalic acid	2-甲基苹果酸	Organic acids	C02614	ko00660,ko01100	-0.975965	6.06726e-08
TbA01G062430	K24221	ko00562,ko01100	pmb2826	L-Citramalic acid	2-甲基苹果酸	Organic acids	C02614	ko00660,ko01100	-0.854562	0.000399352
TbA01G078230	--	--	pmb2826	L-Citramalic acid	2-甲基苹果酸	Organic acids	C02614	ko00660,ko01100	-0.867348	0.00025781
TbA01G090450	--	--	pmb2826	L-Citramalic acid	2-甲基苹果酸	Organic acids	C02614	ko00660,ko01100	-0.826428	0.000919808
TbA01G091550	K08770	ko04120	pmb2826	L-Citramalic acid	2-甲基苹果酸	Organic acids	C02614	ko00660,ko01100	0.886264	0.000123476
TbA01G091570	K08770	ko04120	pmb2826	L-Citramalic acid	2-甲基苹果酸	Organic acids	C02614	ko00660,ko01100	0.868951	0.000243293
TbA01G096340	--	--	pmb2826	L-Citramalic acid	2-甲基苹果酸	Organic acids	C02614	ko00660,ko01100	0.945491	3.45723e-06
TbA01G101240	--	--	pmb2826	L-Citramalic acid	2-甲基苹果酸	Organic acids	C02614	ko00660,ko01100	-0.86576	0.000272858
TbA01G102380	--	--	pmb2826	L-Citramalic acid	2-甲基苹果酸	Organic acids	C02614	ko00660,ko01100	0.866182	0.000268791
TbA01G108100	K00430	ko00940,ko01100,ko01110	pmb2826	L-Citramalic acid	2-甲基苹果酸	Organic acids	C02614	ko00660,ko01100	-0.928285	1.32337e-05
TbA01G110910	K03283	ko03040,ko04141,ko04144	pmb2826	L-Citramalic acid	2-甲基苹果酸	Organic acids	C02614	ko00660,ko01100	0.873904	0.000202408
TbA01G111720	K08516	ko04130	pmb2826	L-Citramalic acid	2-甲基苹果酸	Organic acids	C02614	ko00660,ko01100	-0.870927	0.000226272
TbA01G111980	K15406	ko00073	pmb2826	L-Citramalic acid	2-甲基苹果酸	Organic acids	C02614	ko00660,ko01100	-0.825413	0.000945291
TbA01G114910	K01115	ko00564,ko00565,ko01100,ko01110,ko04144	pmb2826	L-Citramalic acid	2-甲基苹果酸	Organic acids	C02614	ko00660,ko01100	0.887621	0.000116561
TbA01G116140	K10599	ko03040,ko04120	pmb2826	L-Citramalic acid	2-甲基苹果酸	Organic acids	C02614	ko00660,ko01100	-0.867187	0.00025931
TbA01G118270	--	--	pmb2826	L-Citramalic acid	2-甲基苹果酸	Organic acids	C02614	ko00660,ko01100	-0.867046	0.000260624
TbA01G118700	--	--	pmb2826	L-Citramalic acid	2-甲基苹果酸	Organic acids	C02614	ko00660,ko01100	-0.861208	0.000319791
TbA01G123300	K14488	ko04075	pmb2826	L-Citramalic acid	2-甲基苹果酸	Organic acids	C02614	ko00660,ko01100	-0.925374	1.60662e-05
TbA01G128440	--	--	pmb2826	L-Citramalic acid	2-甲基苹果酸	Organic acids	C02614	ko00660,ko01100	-0.819019	0.00111869
TbA01G129820	--	--	pmb2826	L-Citramalic acid	2-甲基苹果酸	Organic acids	C02614	ko00660,ko01100	-0.948859	2.52766e-06
TbA01G132780	K03686	--	pmb2826	L-Citramalic acid	2-甲基苹果酸	Organic acids	C02614	ko00660,ko01100	0.927803	1.36728e-05
TbA01G134230	K12126	ko04075,ko04712	pmb2826	L-Citramalic acid	2-甲基苹果酸	Organic acids	C02614	ko00660,ko01100	-0.850561	0.000454168
TbA01G134870	--	--	pmb2826	L-Citramalic acid	2-甲基苹果酸	Organic acids	C02614	ko00660,ko01100	-0.826245	0.00092435
TbA01G138340	K24028	--	pmb2826	L-Citramalic acid	2-甲基苹果酸	Organic acids	C02614	ko00660,ko01100	-0.890004	0.000105148
TbA01G138980	K25193	ko00564	pmb2826	L-Citramalic acid	2-甲基苹果酸	Organic acids	C02614	ko00660,ko01100	-0.925389	1.60501e-05
TbA01G139960	K20557	ko04016	pmb2826	L-Citramalic acid	2-甲基苹果酸	Organic acids	C02614	ko00660,ko01100	-0.853485	0.000413571
TbA01G140180	--	--	pmb2826	L-Citramalic acid	2-甲基苹果酸	Organic acids	C02614	ko00660,ko01100	-0.826148	0.000926786
TbA01G141560	--	--	pmb2826	L-Citramalic acid	2-甲基苹果酸	Organic acids	C02614	ko00660,ko01100	-0.866068	0.000269885
TbA01G142640	--	--	pmb2826	L-Citramalic acid	2-甲基苹果酸	Organic acids	C02614	ko00660,ko01100	0.807482	0.00149252
TbA01G142900	K01051	ko00040,ko01100	pmb2826	L-Citramalic acid	2-甲基苹果酸	Organic acids	C02614	ko00660,ko01100	-0.859014	0.000344551
TbA01G143370	K03676	--	pmb2826	L-Citramalic acid	2-甲基苹果酸	Organic acids	C02614	ko00660,ko01100	-0.843191	0.000570289
TbA01G143440	K03676	--	pmb2826	L-Citramalic acid	2-甲基苹果酸	Organic acids	C02614	ko00660,ko01100	-0.879443	0.000163262
TbA01G143520	K03676	--	pmb2826	L-Citramalic acid	2-甲基苹果酸	Organic acids	C02614	ko00660,ko01100	-0.913285	3.33341e-05
TbA01G143610	--	--	pmb2826	L-Citramalic acid	2-甲基苹果酸	Organic acids	C02614	ko00660,ko01100	-0.8951	8.36857e-05
TbA01G143850	--	--	pmb2826	L-Citramalic acid	2-甲基苹果酸	Organic acids	C02614	ko00660,ko01100	-0.896328	7.90687e-05
TbA01G147000	K20718	ko04016	pmb2826	L-Citramalic acid	2-甲基苹果酸	Organic acids	C02614	ko00660,ko01100	0.897488	7.48929e-05
TbA01G150580	K13068	ko00940,ko01110	pmb2826	L-Citramalic acid	2-甲基苹果酸	Organic acids	C02614	ko00660,ko01100	0.866922	0.000261781
TbA01G150730	K17506	--	pmb2826	L-Citramalic acid	2-甲基苹果酸	Organic acids	C02614	ko00660,ko01100	0.888179	0.000113803
TbA01G150760	K23877	--	pmb2826	L-Citramalic acid	2-甲基苹果酸	Organic acids	C02614	ko00660,ko01100	-0.923367	1.82828e-05
TbA01G152250	--	--	pmb2826	L-Citramalic acid	2-甲基苹果酸	Organic acids	C02614	ko00660,ko01100	0.838507	0.000655244
TbA01G154150	K00430	ko00940,ko01100,ko01110	pmb2826	L-Citramalic acid	2-甲基苹果酸	Organic acids	C02614	ko00660,ko01100	-0.874297	0.000199415
TbA01G154730	K13496	ko00908,ko01110	pmb2826	L-Citramalic acid	2-甲基苹果酸	Organic acids	C02614	ko00660,ko01100	-0.865413	0.000276231
TbA01G154960	K00279	ko00908,ko01110	pmb2826	L-Citramalic acid	2-甲基苹果酸	Organic acids	C02614	ko00660,ko01100	-0.81535	0.00122869
TbA01G155560	K14492	ko04075	pmb2826	L-Citramalic acid	2-甲基苹果酸	Organic acids	C02614	ko00660,ko01100	-0.814489	0.00125568
TbA01G157730	K23136	ko00999,ko01110	pmb2826	L-Citramalic acid	2-甲基苹果酸	Organic acids	C02614	ko00660,ko01100	-0.84906	0.000476186
TbA01G159380	--	--	pmb2826	L-Citramalic acid	2-甲基苹果酸	Organic acids	C02614	ko00660,ko01100	-0.874602	0.00019711
TbA02G001620	K13424	ko04016,ko04626	pmb2826	L-Citramalic acid	2-甲基苹果酸	Organic acids	C02614	ko00660,ko01100	-0.832353	0.00078137
TbA02G002030	--	--	pmb2826	L-Citramalic acid	2-甲基苹果酸	Organic acids	C02614	ko00660,ko01100	-0.897333	7.54424e-05
TbA02G002700	K11498	--	pmb2826	L-Citramalic acid	2-甲基苹果酸	Organic acids	C02614	ko00660,ko01100	-0.911791	3.62142e-05
TbA02G003060	--	--	pmb2826	L-Citramalic acid	2-甲基苹果酸	Organic acids	C02614	ko00660,ko01100	-0.905977	4.93322e-05
TbA02G003220	--	--	pmb2826	L-Citramalic acid	2-甲基苹果酸	Organic acids	C02614	ko00660,ko01100	-0.874387	0.000198727
TbA02G008080	K22395	ko00940,ko01100,ko01110	pmb2826	L-Citramalic acid	2-甲基苹果酸	Organic acids	C02614	ko00660,ko01100	-0.892221	9.5337e-05
TbA02G012580	--	--	pmb2826	L-Citramalic acid	2-甲基苹果酸	Organic acids	C02614	ko00660,ko01100	-0.837749	0.000669857
TbA02G015480	--	--	pmb2826	L-Citramalic acid	2-甲基苹果酸	Organic acids	C02614	ko00660,ko01100	0.89742	7.51337e-05
TbA02G030740	K20716	ko04016	pmb2826	L-Citramalic acid	2-甲基苹果酸	Organic acids	C02614	ko00660,ko01100	-0.943191	4.23402e-06
TbA02G032540	--	--	pmb2826	L-Citramalic acid	2-甲基苹果酸	Organic acids	C02614	ko00660,ko01100	0.822766	0.00101437
TbA02G035740	K16225	ko04626	pmb2826	L-Citramalic acid	2-甲基苹果酸	Organic acids	C02614	ko00660,ko01100	-0.800228	0.00177243
TbA02G048410	K12126	ko04075,ko04712	pmb2826	L-Citramalic acid	2-甲基苹果酸	Organic acids	C02614	ko00660,ko01100	-0.859519	0.000338725
TbA02G062960	K01858	ko00562,ko01100,ko01110	pmb2826	L-Citramalic acid	2-甲基苹果酸	Organic acids	C02614	ko00660,ko01100	0.829872	0.000837222
TbA02G068370	--	--	pmb2826	L-Citramalic acid	2-甲基苹果酸	Organic acids	C02614	ko00660,ko01100	-0.843961	0.000557182
TbA02G074170	K09286	--	pmb2826	L-Citramalic acid	2-甲基苹果酸	Organic acids	C02614	ko00660,ko01100	-0.821321	0.00105366
TbA02G074790	K14329	ko00330,ko01100	pmb2826	L-Citramalic acid	2-甲基苹果酸	Organic acids	C02614	ko00660,ko01100	-0.884789	0.000131354
TbA02G076080	--	--	pmb2826	L-Citramalic acid	2-甲基苹果酸	Organic acids	C02614	ko00660,ko01100	-0.848052	0.000491411
TbA02G078280	--	--	pmb2826	L-Citramalic acid	2-甲基苹果酸	Organic acids	C02614	ko00660,ko01100	-0.874774	0.000195818
TbA02G079680	K07198	--	pmb2826	L-Citramalic acid	2-甲基苹果酸	Organic acids	C02614	ko00660,ko01100	-0.9002	6.58044e-05
TbA02G089110	--	--	pmb2826	L-Citramalic acid	2-甲基苹果酸	Organic acids	C02614	ko00660,ko01100	-0.860376	0.000329017
TbA02G091050	--	--	pmb2826	L-Citramalic acid	2-甲基苹果酸	Organic acids	C02614	ko00660,ko01100	-0.835508	0.00071456
TbA02G091410	--	--	pmb2826	L-Citramalic acid	2-甲基苹果酸	Organic acids	C02614	ko00660,ko01100	-0.919372	2.34099e-05
TbA02G091560	K13436	ko04626	pmb2826	L-Citramalic acid	2-甲基苹果酸	Organic acids	C02614	ko00660,ko01100	0.887932	0.000115016
TbA02G093320	K01728	ko00040,ko01100	pmb2826	L-Citramalic acid	2-甲基苹果酸	Organic acids	C02614	ko00660,ko01100	-0.954658	1.3985e-06
TbA02G094030	K22733	--	pmb2826	L-Citramalic acid	2-甲基苹果酸	Organic acids	C02614	ko00660,ko01100	-0.856774	0.000371337
TbA02G094120	K13065	ko00940,ko00941,ko00945,ko01100,ko01110	pmb2826	L-Citramalic acid	2-甲基苹果酸	Organic acids	C02614	ko00660,ko01100	0.930434	1.14082e-05
TbA02G095460	K08150	--	pmb2826	L-Citramalic acid	2-甲基苹果酸	Organic acids	C02614	ko00660,ko01100	-0.807685	0.00148521
TbA02G095480	--	--	pmb2826	L-Citramalic acid	2-甲基苹果酸	Organic acids	C02614	ko00660,ko01100	-0.827253	0.000899484
TbA02G095690	K11982	--	pmb2826	L-Citramalic acid	2-甲基苹果酸	Organic acids	C02614	ko00660,ko01100	0.819555	0.00110328
TbA02G096100	K08064	--	pmb2826	L-Citramalic acid	2-甲基苹果酸	Organic acids	C02614	ko00660,ko01100	-0.884065	0.000135363
TbA02G097000	--	--	pmb2826	L-Citramalic acid	2-甲基苹果酸	Organic acids	C02614	ko00660,ko01100	-0.825671	0.000938776
TbA02G097830	--	--	pmb2826	L-Citramalic acid	2-甲基苹果酸	Organic acids	C02614	ko00660,ko01100	-0.848954	0.000477759
TbA02G098750	K19891	ko00500,ko01100	pmb2826	L-Citramalic acid	2-甲基苹果酸	Organic acids	C02614	ko00660,ko01100	-0.963108	5.05828e-07
TbA02G099500	--	--	pmb2826	L-Citramalic acid	2-甲基苹果酸	Organic acids	C02614	ko00660,ko01100	0.917589	2.60352e-05
TbA02G100110	K01988	ko00601,ko00603,ko01100	pmb2826	L-Citramalic acid	2-甲基苹果酸	Organic acids	C02614	ko00660,ko01100	-0.87189	0.000218329
TbA02G105910	K22547	--	pmb2826	L-Citramalic acid	2-甲基苹果酸	Organic acids	C02614	ko00660,ko01100	0.860483	0.000327822
TbA02G106670	K03062	ko03050	pmb2826	L-Citramalic acid	2-甲基苹果酸	Organic acids	C02614	ko00660,ko01100	0.809878	0.001408
TbA02G106890	K19600	--	pmb2826	L-Citramalic acid	2-甲基苹果酸	Organic acids	C02614	ko00660,ko01100	-0.879031	0.000165952
TbA02G107120	--	--	pmb2826	L-Citramalic acid	2-甲基苹果酸	Organic acids	C02614	ko00660,ko01100	-0.881821	0.000148402
TbA02G107970	K00924	--	pmb2826	L-Citramalic acid	2-甲基苹果酸	Organic acids	C02614	ko00660,ko01100	0.844068	0.00055537
TbA02G108410	K09338	--	pmb2826	L-Citramalic acid	2-甲基苹果酸	Organic acids	C02614	ko00660,ko01100	-0.870225	0.000232208
TbA02G109210	K00430	ko00940,ko01100,ko01110	pmb2826	L-Citramalic acid	2-甲基苹果酸	Organic acids	C02614	ko00660,ko01100	-0.830979	0.000811927
TbA02G111870	--	--	pmb2826	L-Citramalic acid	2-甲基苹果酸	Organic acids	C02614	ko00660,ko01100	-0.827765	0.000887033
TbA02G112310	K09422	--	pmb2826	L-Citramalic acid	2-甲基苹果酸	Organic acids	C02614	ko00660,ko01100	-0.876522	0.000183086
TbA02G112480	--	--	pmb2826	L-Citramalic acid	2-甲基苹果酸	Organic acids	C02614	ko00660,ko01100	-0.833372	0.000759294
TbA02G113570	K00128	ko00010,ko00053,ko00071,ko00280,ko00310,ko00330,ko00340,ko00380,ko00410,ko00561,ko00620,ko00770,ko00903,ko01100,ko01110,ko01240	pmb2826	L-Citramalic acid	2-甲基苹果酸	Organic acids	C02614	ko00660,ko01100	0.860704	0.000325355
TbA02G113830	K15283	--	pmb2826	L-Citramalic acid	2-甲基苹果酸	Organic acids	C02614	ko00660,ko01100	-0.883304	0.00013968
TbA02G116800	--	--	pmb2826	L-Citramalic acid	2-甲基苹果酸	Organic acids	C02614	ko00660,ko01100	-0.901259	6.25011e-05
TbA02G117830	K14329	ko00330,ko01100	pmb2826	L-Citramalic acid	2-甲基苹果酸	Organic acids	C02614	ko00660,ko01100	-0.870317	0.000231428
TbA02G118400	K05282	ko00904,ko01100,ko01110	pmb2826	L-Citramalic acid	2-甲基苹果酸	Organic acids	C02614	ko00660,ko01100	-0.810308	0.00139322
TbA02G119600	K03283	ko03040,ko04141,ko04144	pmb2826	L-Citramalic acid	2-甲基苹果酸	Organic acids	C02614	ko00660,ko01100	0.819293	0.0011108
TbA02G120050	K09591	ko00905,ko01100,ko01110	pmb2826	L-Citramalic acid	2-甲基苹果酸	Organic acids	C02614	ko00660,ko01100	0.84286	0.000575995
TbA02G121350	K23452	ko00908,ko01110	pmb2826	L-Citramalic acid	2-甲基苹果酸	Organic acids	C02614	ko00660,ko01100	0.872032	0.000217177
TbA02G122870	K15015	--	pmb2826	L-Citramalic acid	2-甲基苹果酸	Organic acids	C02614	ko00660,ko01100	-0.890275	0.000103911
TbA02G125020	K25006	--	pmb2826	L-Citramalic acid	2-甲基苹果酸	Organic acids	C02614	ko00660,ko01100	-0.90276	5.80436e-05
TbA02G125430	K15397	ko00062,ko01100,ko01110,ko04626	pmb2826	L-Citramalic acid	2-甲基苹果酸	Organic acids	C02614	ko00660,ko01100	-0.885493	0.000127546
TbA02G126180	K13493	ko00908,ko01110	pmb2826	L-Citramalic acid	2-甲基苹果酸	Organic acids	C02614	ko00660,ko01100	-0.81938	0.00110831
TbA02G126210	K13493	ko00908,ko01110	pmb2826	L-Citramalic acid	2-甲基苹果酸	Organic acids	C02614	ko00660,ko01100	-0.832611	0.000775745
TbA02G127470	K00924	--	pmb2826	L-Citramalic acid	2-甲基苹果酸	Organic acids	C02614	ko00660,ko01100	0.804005	0.0016221
TbA02G127540	--	--	pmb2826	L-Citramalic acid	2-甲基苹果酸	Organic acids	C02614	ko00660,ko01100	0.883886	0.000136371
TbA02G127550	--	--	pmb2826	L-Citramalic acid	2-甲基苹果酸	Organic acids	C02614	ko00660,ko01100	0.804375	0.00160793
TbA02G129250	--	--	pmb2826	L-Citramalic acid	2-甲基苹果酸	Organic acids	C02614	ko00660,ko01100	0.845572	0.000530524
TbA02G130260	--	--	pmb2826	L-Citramalic acid	2-甲基苹果酸	Organic acids	C02614	ko00660,ko01100	-0.911719	3.63575e-05
TbA02G130270	K20557	ko04016	pmb2826	L-Citramalic acid	2-甲基苹果酸	Organic acids	C02614	ko00660,ko01100	-0.883621	0.000137872
TbA02G130630	K16225	ko04626	pmb2826	L-Citramalic acid	2-甲基苹果酸	Organic acids	C02614	ko00660,ko01100	0.889254	0.00010864
TbA02G132240	K01051	ko00040,ko01100	pmb2826	L-Citramalic acid	2-甲基苹果酸	Organic acids	C02614	ko00660,ko01100	-0.942874	4.35108e-06
TbA02G133520	K04079	ko04141,ko04626	pmb2826	L-Citramalic acid	2-甲基苹果酸	Organic acids	C02614	ko00660,ko01100	0.942134	4.63457e-06
TbA02G134150	K06910	--	pmb2826	L-Citramalic acid	2-甲基苹果酸	Organic acids	C02614	ko00660,ko01100	0.824541	0.000967641
TbA03G001920	K23877	--	pmb2826	L-Citramalic acid	2-甲基苹果酸	Organic acids	C02614	ko00660,ko01100	-0.941489	4.89327e-06
TbA03G002060	K08235	--	pmb2826	L-Citramalic acid	2-甲基苹果酸	Organic acids	C02614	ko00660,ko01100	-0.80559	0.00156201
TbA03G002870	--	--	pmb2826	L-Citramalic acid	2-甲基苹果酸	Organic acids	C02614	ko00660,ko01100	-0.853324	0.00041573
TbA03G003780	K20628	--	pmb2826	L-Citramalic acid	2-甲基苹果酸	Organic acids	C02614	ko00660,ko01100	-0.850571	0.000454025
TbA03G003960	K11593	--	pmb2826	L-Citramalic acid	2-甲基苹果酸	Organic acids	C02614	ko00660,ko01100	-0.855423	0.000388257
TbA03G004070	--	--	pmb2826	L-Citramalic acid	2-甲基苹果酸	Organic acids	C02614	ko00660,ko01100	-0.834118	0.000743436
TbA03G008810	--	--	pmb2826	L-Citramalic acid	2-甲基苹果酸	Organic acids	C02614	ko00660,ko01100	-0.860255	0.000330373
TbA03G009840	K09828	ko00100,ko01100,ko01110	pmb2826	L-Citramalic acid	2-甲基苹果酸	Organic acids	C02614	ko00660,ko01100	-0.923964	1.75994e-05
TbA03G010120	K22588	ko00380,ko01100,ko01110	pmb2826	L-Citramalic acid	2-甲基苹果酸	Organic acids	C02614	ko00660,ko01100	-0.880493	0.000156566
TbA03G010330	K13944	--	pmb2826	L-Citramalic acid	2-甲基苹果酸	Organic acids	C02614	ko00660,ko01100	0.849954	0.000462976
TbA03G012280	--	--	pmb2826	L-Citramalic acid	2-甲基苹果酸	Organic acids	C02614	ko00660,ko01100	0.911601	3.65938e-05
TbA03G014810	K13416	ko04016,ko04075,ko04626	pmb2826	L-Citramalic acid	2-甲基苹果酸	Organic acids	C02614	ko00660,ko01100	-0.902887	5.76802e-05
TbA03G016070	--	--	pmb2826	L-Citramalic acid	2-甲基苹果酸	Organic acids	C02614	ko00660,ko01100	-0.923562	1.80574e-05
TbA03G020430	--	--	pmb2826	L-Citramalic acid	2-甲基苹果酸	Organic acids	C02614	ko00660,ko01100	-0.92899	1.2611e-05
TbA03G023030	K13430	ko04626	pmb2826	L-Citramalic acid	2-甲基苹果酸	Organic acids	C02614	ko00660,ko01100	-0.828562	0.000867933
TbA03G025930	--	--	pmb2826	L-Citramalic acid	2-甲基苹果酸	Organic acids	C02614	ko00660,ko01100	0.823531	0.000994018
TbA03G026160	K01206	ko00511	pmb2826	L-Citramalic acid	2-甲基苹果酸	Organic acids	C02614	ko00660,ko01100	-0.888548	0.000112011
TbA03G026990	K14488	ko04075	pmb2826	L-Citramalic acid	2-甲基苹果酸	Organic acids	C02614	ko00660,ko01100	-0.916912	2.70906e-05
TbA03G027060	K14488	ko04075	pmb2826	L-Citramalic acid	2-甲基苹果酸	Organic acids	C02614	ko00660,ko01100	-0.835982	0.000704912
TbA03G027090	K14488	ko04075	pmb2826	L-Citramalic acid	2-甲基苹果酸	Organic acids	C02614	ko00660,ko01100	-0.808213	0.00146635
TbA03G029640	--	--	pmb2826	L-Citramalic acid	2-甲基苹果酸	Organic acids	C02614	ko00660,ko01100	0.95397	1.50599e-06
TbA03G029720	K24917	--	pmb2826	L-Citramalic acid	2-甲基苹果酸	Organic acids	C02614	ko00660,ko01100	-0.881407	0.000150909
TbA03G030030	--	--	pmb2826	L-Citramalic acid	2-甲基苹果酸	Organic acids	C02614	ko00660,ko01100	0.852902	0.000421432
TbA03G030950	K09250	--	pmb2826	L-Citramalic acid	2-甲基苹果酸	Organic acids	C02614	ko00660,ko01100	0.861078	0.000321221
TbA03G031090	K09872	--	pmb2826	L-Citramalic acid	2-甲基苹果酸	Organic acids	C02614	ko00660,ko01100	-0.94242	4.52346e-06
TbA03G033230	K04424	--	pmb2826	L-Citramalic acid	2-甲基苹果酸	Organic acids	C02614	ko00660,ko01100	-0.910025	3.98654e-05
TbA03G033450	K11868	ko00380,ko01100	pmb2826	L-Citramalic acid	2-甲基苹果酸	Organic acids	C02614	ko00660,ko01100	0.892058	9.60359e-05
TbA03G034990	--	--	pmb2826	L-Citramalic acid	2-甲基苹果酸	Organic acids	C02614	ko00660,ko01100	-0.914531	3.10737e-05
TbA03G035200	K22418	--	pmb2826	L-Citramalic acid	2-甲基苹果酸	Organic acids	C02614	ko00660,ko01100	-0.806131	0.0015419
TbA03G036660	K09285	--	pmb2826	L-Citramalic acid	2-甲基苹果酸	Organic acids	C02614	ko00660,ko01100	-0.91454	3.10589e-05
TbA03G038260	--	--	pmb2826	L-Citramalic acid	2-甲基苹果酸	Organic acids	C02614	ko00660,ko01100	-0.823031	0.00100727
TbA03G041920	--	--	pmb2826	L-Citramalic acid	2-甲基苹果酸	Organic acids	C02614	ko00660,ko01100	0.810115	0.00139981
TbA03G042450	--	--	pmb2826	L-Citramalic acid	2-甲基苹果酸	Organic acids	C02614	ko00660,ko01100	-0.864525	0.000285026
TbA03G043160	--	--	pmb2826	L-Citramalic acid	2-甲基苹果酸	Organic acids	C02614	ko00660,ko01100	-0.947905	2.76775e-06
TbA03G044680	--	--	pmb2826	L-Citramalic acid	2-甲基苹果酸	Organic acids	C02614	ko00660,ko01100	-0.881465	0.000150553
TbA03G046020	--	--	pmb2826	L-Citramalic acid	2-甲基苹果酸	Organic acids	C02614	ko00660,ko01100	-0.812285	0.0013268
TbA03G046890	--	--	pmb2826	L-Citramalic acid	2-甲基苹果酸	Organic acids	C02614	ko00660,ko01100	-0.921239	2.08889e-05
TbA03G051560	K11818	ko00380,ko00966,ko01100,ko01110,ko01210	pmb2826	L-Citramalic acid	2-甲基苹果酸	Organic acids	C02614	ko00660,ko01100	-0.811417	0.00135566
TbA03G062530	--	--	pmb2826	L-Citramalic acid	2-甲基苹果酸	Organic acids	C02614	ko00660,ko01100	-0.88133	0.000151381
TbA03G071020	--	--	pmb2826	L-Citramalic acid	2-甲基苹果酸	Organic acids	C02614	ko00660,ko01100	0.877127	0.000178837
TbA03G090080	--	--	pmb2826	L-Citramalic acid	2-甲基苹果酸	Organic acids	C02614	ko00660,ko01100	-0.920592	2.17379e-05
TbA03G093300	K01853	ko00100,ko01100,ko01110	pmb2826	L-Citramalic acid	2-甲基苹果酸	Organic acids	C02614	ko00660,ko01100	-0.879787	0.000161047
TbA03G096830	--	--	pmb2826	L-Citramalic acid	2-甲基苹果酸	Organic acids	C02614	ko00660,ko01100	-0.892192	9.54617e-05
TbA03G101310	K07893	--	pmb2826	L-Citramalic acid	2-甲基苹果酸	Organic acids	C02614	ko00660,ko01100	-0.89835	7.19028e-05
TbA03G108440	K09419	--	pmb2826	L-Citramalic acid	2-甲基苹果酸	Organic acids	C02614	ko00660,ko01100	-0.930051	1.17174e-05
TbA03G113210	K20183	--	pmb2826	L-Citramalic acid	2-甲基苹果酸	Organic acids	C02614	ko00660,ko01100	-0.806377	0.00153282
TbA03G118390	K09338	--	pmb2826	L-Citramalic acid	2-甲基苹果酸	Organic acids	C02614	ko00660,ko01100	0.81999	0.00109091
TbA03G118570	--	--	pmb2826	L-Citramalic acid	2-甲基苹果酸	Organic acids	C02614	ko00660,ko01100	-0.834064	0.000744575
TbA03G122180	--	--	pmb2826	L-Citramalic acid	2-甲基苹果酸	Organic acids	C02614	ko00660,ko01100	-0.971929	1.30943e-07
TbA03G124840	--	--	pmb2826	L-Citramalic acid	2-甲基苹果酸	Organic acids	C02614	ko00660,ko01100	-0.952521	1.75421e-06
TbA03G127590	K23452	ko00908,ko01110	pmb2826	L-Citramalic acid	2-甲基苹果酸	Organic acids	C02614	ko00660,ko01100	-0.869408	0.000239272
TbA03G127600	K23452	ko00908,ko01110	pmb2826	L-Citramalic acid	2-甲基苹果酸	Organic acids	C02614	ko00660,ko01100	-0.931604	1.05016e-05
TbA03G128680	--	--	pmb2826	L-Citramalic acid	2-甲基苹果酸	Organic acids	C02614	ko00660,ko01100	-0.878984	0.000166261
TbA03G131600	K02935	ko03010	pmb2826	L-Citramalic acid	2-甲基苹果酸	Organic acids	C02614	ko00660,ko01100	-0.921938	2.00023e-05
TbA04G000590	K09286	--	pmb2826	L-Citramalic acid	2-甲基苹果酸	Organic acids	C02614	ko00660,ko01100	-0.891038	0.000100478
TbA04G005990	K17506	--	pmb2826	L-Citramalic acid	2-甲基苹果酸	Organic acids	C02614	ko00660,ko01100	-0.887993	0.000114719
TbA04G006060	--	--	pmb2826	L-Citramalic acid	2-甲基苹果酸	Organic acids	C02614	ko00660,ko01100	-0.845154	0.000537333
TbA04G007340	--	--	pmb2826	L-Citramalic acid	2-甲基苹果酸	Organic acids	C02614	ko00660,ko01100	0.924175	1.73631e-05
TbA04G008460	K14638	--	pmb2826	L-Citramalic acid	2-甲基苹果酸	Organic acids	C02614	ko00660,ko01100	-0.92015	2.23326e-05
TbA04G013900	--	--	pmb2826	L-Citramalic acid	2-甲基苹果酸	Organic acids	C02614	ko00660,ko01100	-0.909991	3.99384e-05
TbA04G015510	K03671	--	pmb2826	L-Citramalic acid	2-甲基苹果酸	Organic acids	C02614	ko00660,ko01100	-0.839171	0.000642637
TbA04G019030	K12126	ko04075,ko04712	pmb2826	L-Citramalic acid	2-甲基苹果酸	Organic acids	C02614	ko00660,ko01100	-0.837755	0.000669748
TbA04G019230	K20727	ko04016	pmb2826	L-Citramalic acid	2-甲基苹果酸	Organic acids	C02614	ko00660,ko01100	-0.850781	0.000451008
TbA04G020930	K20716	ko04016	pmb2826	L-Citramalic acid	2-甲基苹果酸	Organic acids	C02614	ko00660,ko01100	0.826142	0.000926942
TbA04G022780	--	--	pmb2826	L-Citramalic acid	2-甲基苹果酸	Organic acids	C02614	ko00660,ko01100	-0.878831	0.000167271
TbA04G022810	--	--	pmb2826	L-Citramalic acid	2-甲基苹果酸	Organic acids	C02614	ko00660,ko01100	-0.921803	2.01723e-05
TbA04G026490	K01183	ko00520,ko01100	pmb2826	L-Citramalic acid	2-甲基苹果酸	Organic acids	C02614	ko00660,ko01100	-0.812804	0.00130977
TbA04G029780	--	--	pmb2826	L-Citramalic acid	2-甲基苹果酸	Organic acids	C02614	ko00660,ko01100	-0.860307	0.000329793
TbA04G032640	K03797	--	pmb2826	L-Citramalic acid	2-甲基苹果酸	Organic acids	C02614	ko00660,ko01100	-0.918855	2.41489e-05
TbA04G038490	K01051	ko00040,ko01100	pmb2826	L-Citramalic acid	2-甲基苹果酸	Organic acids	C02614	ko00660,ko01100	0.849038	0.00047651
TbA04G052320	K14488	ko04075	pmb2826	L-Citramalic acid	2-甲基苹果酸	Organic acids	C02614	ko00660,ko01100	0.908464	4.33293e-05
TbA04G063490	K07904	ko04144	pmb2826	L-Citramalic acid	2-甲基苹果酸	Organic acids	C02614	ko00660,ko01100	-0.929068	1.2543e-05
TbA04G064930	K20628	--	pmb2826	L-Citramalic acid	2-甲基苹果酸	Organic acids	C02614	ko00660,ko01100	-0.915312	2.97199e-05
TbA04G071890	K01915	ko00220,ko00250,ko00630,ko00910,ko01100,ko01230	pmb2826	L-Citramalic acid	2-甲基苹果酸	Organic acids	C02614	ko00660,ko01100	-0.841518	0.000599587
TbA04G073200	K06892	ko00999,ko01110	pmb2826	L-Citramalic acid	2-甲基苹果酸	Organic acids	C02614	ko00660,ko01100	-0.932154	1.00951e-05
TbA04G074120	K13412	ko04626	pmb2826	L-Citramalic acid	2-甲基苹果酸	Organic acids	C02614	ko00660,ko01100	-0.906909	4.7009e-05
TbA04G075250	K14486	ko04075	pmb2826	L-Citramalic acid	2-甲基苹果酸	Organic acids	C02614	ko00660,ko01100	-0.970606	1.64491e-07
TbA04G075930	--	--	pmb2826	L-Citramalic acid	2-甲基苹果酸	Organic acids	C02614	ko00660,ko01100	-0.84896	0.000477677
TbA04G081330	K00924	--	pmb2826	L-Citramalic acid	2-甲基苹果酸	Organic acids	C02614	ko00660,ko01100	0.818869	0.00112306
TbA04G081860	K07375	ko04145	pmb2826	L-Citramalic acid	2-甲基苹果酸	Organic acids	C02614	ko00660,ko01100	-0.834027	0.000745346
TbA04G081910	K20029	--	pmb2826	L-Citramalic acid	2-甲基苹果酸	Organic acids	C02614	ko00660,ko01100	-0.857442	0.000363192
TbA04G082280	K13415	ko04075	pmb2826	L-Citramalic acid	2-甲基苹果酸	Organic acids	C02614	ko00660,ko01100	0.907157	4.64064e-05
TbA04G082290	--	--	pmb2826	L-Citramalic acid	2-甲基苹果酸	Organic acids	C02614	ko00660,ko01100	0.905185	5.1373e-05
TbA04G083040	K15015	--	pmb2826	L-Citramalic acid	2-甲基苹果酸	Organic acids	C02614	ko00660,ko01100	-0.946394	3.18515e-06
TbA04G083250	--	--	pmb2826	L-Citramalic acid	2-甲基苹果酸	Organic acids	C02614	ko00660,ko01100	-0.930646	1.12396e-05
TbA04G084260	K24188	--	pmb2826	L-Citramalic acid	2-甲基苹果酸	Organic acids	C02614	ko00660,ko01100	-0.839769	0.000631443
TbA04G084910	K02470	--	pmb2826	L-Citramalic acid	2-甲基苹果酸	Organic acids	C02614	ko00660,ko01100	0.877426	0.000176764
TbA04G085400	--	--	pmb2826	L-Citramalic acid	2-甲基苹果酸	Organic acids	C02614	ko00660,ko01100	-0.90118	6.27423e-05
TbA04G085890	--	--	pmb2826	L-Citramalic acid	2-甲基苹果酸	Organic acids	C02614	ko00660,ko01100	-0.89426	8.69613e-05
TbA04G086650	--	--	pmb2826	L-Citramalic acid	2-甲基苹果酸	Organic acids	C02614	ko00660,ko01100	-0.811379	0.00135694
TbA04G088310	K12128	ko04712	pmb2826	L-Citramalic acid	2-甲基苹果酸	Organic acids	C02614	ko00660,ko01100	-0.863401	0.000296458
TbA04G089970	--	--	pmb2826	L-Citramalic acid	2-甲基苹果酸	Organic acids	C02614	ko00660,ko01100	-0.940931	5.12621e-06
TbA04G093030	--	--	pmb2826	L-Citramalic acid	2-甲基苹果酸	Organic acids	C02614	ko00660,ko01100	-0.879338	0.000163949
TbA04G094030	K00432	ko00480,ko00590,ko01100	pmb2826	L-Citramalic acid	2-甲基苹果酸	Organic acids	C02614	ko00660,ko01100	-0.835107	0.000722808
TbA04G094800	K03676	--	pmb2826	L-Citramalic acid	2-甲基苹果酸	Organic acids	C02614	ko00660,ko01100	0.896187	7.95874e-05
TbA05G002540	K12486	ko04144	pmb2826	L-Citramalic acid	2-甲基苹果酸	Organic acids	C02614	ko00660,ko01100	-0.838231	0.000660529
TbA05G003410	--	--	pmb2826	L-Citramalic acid	2-甲基苹果酸	Organic acids	C02614	ko00660,ko01100	-0.924349	1.717e-05
TbA05G003550	--	--	pmb2826	L-Citramalic acid	2-甲基苹果酸	Organic acids	C02614	ko00660,ko01100	-0.916444	2.78412e-05
TbA05G003560	--	--	pmb2826	L-Citramalic acid	2-甲基苹果酸	Organic acids	C02614	ko00660,ko01100	-0.873327	0.000206873
TbA05G003720	K10746	ko03430	pmb2826	L-Citramalic acid	2-甲基苹果酸	Organic acids	C02614	ko00660,ko01100	-0.875389	0.000191268
TbA05G004640	--	--	pmb2826	L-Citramalic acid	2-甲基苹果酸	Organic acids	C02614	ko00660,ko01100	-0.939811	5.62027e-06
TbA05G006040	--	--	pmb2826	L-Citramalic acid	2-甲基苹果酸	Organic acids	C02614	ko00660,ko01100	-0.810406	0.00138987
TbA05G006430	--	--	pmb2826	L-Citramalic acid	2-甲基苹果酸	Organic acids	C02614	ko00660,ko01100	-0.844861	0.000542157
TbA05G006700	--	--	pmb2826	L-Citramalic acid	2-甲基苹果酸	Organic acids	C02614	ko00660,ko01100	-0.828102	0.000878915
TbA05G007380	--	--	pmb2826	L-Citramalic acid	2-甲基苹果酸	Organic acids	C02614	ko00660,ko01100	-0.904953	5.19834e-05
TbA05G010090	K09422	--	pmb2826	L-Citramalic acid	2-甲基苹果酸	Organic acids	C02614	ko00660,ko01100	-0.831254	0.000805752
TbA05G012890	--	--	pmb2826	L-Citramalic acid	2-甲基苹果酸	Organic acids	C02614	ko00660,ko01100	-0.814173	0.00126569
TbA05G014120	--	--	pmb2826	L-Citramalic acid	2-甲基苹果酸	Organic acids	C02614	ko00660,ko01100	-0.860035	0.000332849
TbA05G015000	--	--	pmb2826	L-Citramalic acid	2-甲基苹果酸	Organic acids	C02614	ko00660,ko01100	0.802271	0.00168985
TbA05G015270	--	--	pmb2826	L-Citramalic acid	2-甲基苹果酸	Organic acids	C02614	ko00660,ko01100	-0.943918	3.97497e-06
TbA05G015870	--	--	pmb2826	L-Citramalic acid	2-甲基苹果酸	Organic acids	C02614	ko00660,ko01100	-0.881797	0.000148547
TbA05G015970	K11816	ko00380,ko01100	pmb2826	L-Citramalic acid	2-甲基苹果酸	Organic acids	C02614	ko00660,ko01100	-0.887257	0.000118382
TbA05G018980	K01179	ko00500,ko01100	pmb2826	L-Citramalic acid	2-甲基苹果酸	Organic acids	C02614	ko00660,ko01100	0.9434	4.15834e-06
TbA05G019040	--	--	pmb2826	L-Citramalic acid	2-甲基苹果酸	Organic acids	C02614	ko00660,ko01100	-0.980471	2.16495e-08
TbA05G019130	--	--	pmb2826	L-Citramalic acid	2-甲基苹果酸	Organic acids	C02614	ko00660,ko01100	-0.879499	0.000162903
TbA05G021260	--	--	pmb2826	L-Citramalic acid	2-甲基苹果酸	Organic acids	C02614	ko00660,ko01100	0.934749	8.34366e-06
TbA05G022050	K00799	ko00480,ko01100	pmb2826	L-Citramalic acid	2-甲基苹果酸	Organic acids	C02614	ko00660,ko01100	-0.910887	3.80489e-05
TbA05G023120	K23877	--	pmb2826	L-Citramalic acid	2-甲基苹果酸	Organic acids	C02614	ko00660,ko01100	-0.872255	0.000215372
TbA05G023350	--	--	pmb2826	L-Citramalic acid	2-甲基苹果酸	Organic acids	C02614	ko00660,ko01100	-0.887172	0.000118813
TbA05G023450	K10268	--	pmb2826	L-Citramalic acid	2-甲基苹果酸	Organic acids	C02614	ko00660,ko01100	0.826316	0.000922592
TbA05G026040	K05387	--	pmb2826	L-Citramalic acid	2-甲基苹果酸	Organic acids	C02614	ko00660,ko01100	-0.834133	0.000743119
TbA05G031190	--	--	pmb2826	L-Citramalic acid	2-甲基苹果酸	Organic acids	C02614	ko00660,ko01100	-0.833413	0.000758411
TbA05G032090	K14488	ko04075	pmb2826	L-Citramalic acid	2-甲基苹果酸	Organic acids	C02614	ko00660,ko01100	-0.892573	9.3849e-05
TbA05G034720	--	--	pmb2826	L-Citramalic acid	2-甲基苹果酸	Organic acids	C02614	ko00660,ko01100	-0.908842	4.24684e-05
TbA05G037370	K00815	ko00130,ko00270,ko00350,ko00360,ko00400,ko00950,ko00960,ko01100,ko01110	pmb2826	L-Citramalic acid	2-甲基苹果酸	Organic acids	C02614	ko00660,ko01100	-0.911511	3.67734e-05
TbA05G043360	K11982	--	pmb2826	L-Citramalic acid	2-甲基苹果酸	Organic acids	C02614	ko00660,ko01100	0.882466	0.000144558
TbA05G047500	--	--	pmb2826	L-Citramalic acid	2-甲基苹果酸	Organic acids	C02614	ko00660,ko01100	0.802419	0.00168398
TbA05G049550	K01051	ko00040,ko01100	pmb2826	L-Citramalic acid	2-甲基苹果酸	Organic acids	C02614	ko00660,ko01100	-0.955061	1.33835e-06
TbA05G055530	--	--	pmb2826	L-Citramalic acid	2-甲基苹果酸	Organic acids	C02614	ko00660,ko01100	-0.862594	0.000304886
TbA05G085290	K01206	ko00511	pmb2826	L-Citramalic acid	2-甲基苹果酸	Organic acids	C02614	ko00660,ko01100	-0.857579	0.000361534
TbA05G094330	--	--	pmb2826	L-Citramalic acid	2-甲基苹果酸	Organic acids	C02614	ko00660,ko01100	-0.871664	0.000220171
TbA05G094650	--	--	pmb2826	L-Citramalic acid	2-甲基苹果酸	Organic acids	C02614	ko00660,ko01100	0.876081	0.000186238
TbA05G096670	K00688	ko00500,ko01100,ko01110	pmb2826	L-Citramalic acid	2-甲基苹果酸	Organic acids	C02614	ko00660,ko01100	-0.944205	3.87634e-06
TbA05G097730	--	--	pmb2826	L-Citramalic acid	2-甲基苹果酸	Organic acids	C02614	ko00660,ko01100	-0.870936	0.000226204
TbA05G098030	K10579	ko04120	pmb2826	L-Citramalic acid	2-甲基苹果酸	Organic acids	C02614	ko00660,ko01100	0.80572	0.00155716
TbA05G100290	--	--	pmb2826	L-Citramalic acid	2-甲基苹果酸	Organic acids	C02614	ko00660,ko01100	-0.889399	0.000107959
TbA05G105200	--	--	pmb2826	L-Citramalic acid	2-甲基苹果酸	Organic acids	C02614	ko00660,ko01100	-0.8965	7.84367e-05
TbA05G105360	K13425	ko04016,ko04626	pmb2826	L-Citramalic acid	2-甲基苹果酸	Organic acids	C02614	ko00660,ko01100	-0.94377	4.02658e-06
TbA05G107130	K07874	--	pmb2826	L-Citramalic acid	2-甲基苹果酸	Organic acids	C02614	ko00660,ko01100	-0.84358	0.00056363
TbA05G111160	--	--	pmb2826	L-Citramalic acid	2-甲基苹果酸	Organic acids	C02614	ko00660,ko01100	-0.856652	0.000372843
TbA05G111240	--	--	pmb2826	L-Citramalic acid	2-甲基苹果酸	Organic acids	C02614	ko00660,ko01100	-0.873505	0.000205492
TbA05G112180	--	--	pmb2826	L-Citramalic acid	2-甲基苹果酸	Organic acids	C02614	ko00660,ko01100	0.945056	3.59478e-06
TbA05G114090	K18819	ko00052,ko01100	pmb2826	L-Citramalic acid	2-甲基苹果酸	Organic acids	C02614	ko00660,ko01100	0.835316	0.00071849
TbA05G114470	K14347	--	pmb2826	L-Citramalic acid	2-甲基苹果酸	Organic acids	C02614	ko00660,ko01100	-0.85909	0.000343665
TbA05G117130	K03686	--	pmb2826	L-Citramalic acid	2-甲基苹果酸	Organic acids	C02614	ko00660,ko01100	-0.96088	6.75672e-07
TbA05G117460	--	--	pmb2826	L-Citramalic acid	2-甲基苹果酸	Organic acids	C02614	ko00660,ko01100	-0.901034	6.31936e-05
TbA05G118220	K15893	ko00260,ko00630,ko01100,ko01110,ko01200	pmb2826	L-Citramalic acid	2-甲基苹果酸	Organic acids	C02614	ko00660,ko01100	-0.824272	0.000974614
TbA05G119950	K13065	ko00940,ko00941,ko00945,ko01100,ko01110	pmb2826	L-Citramalic acid	2-甲基苹果酸	Organic acids	C02614	ko00660,ko01100	0.892432	9.44418e-05
TbA06G001540	--	--	pmb2826	L-Citramalic acid	2-甲基苹果酸	Organic acids	C02614	ko00660,ko01100	-0.809106	0.00143482
TbA06G005280	K16281	--	pmb2826	L-Citramalic acid	2-甲基苹果酸	Organic acids	C02614	ko00660,ko01100	-0.824503	0.000968614
TbA06G006190	--	--	pmb2826	L-Citramalic acid	2-甲基苹果酸	Organic acids	C02614	ko00660,ko01100	-0.860161	0.000331435
TbA06G010000	K16818	ko00564,ko00592,ko01100,ko01110	pmb2826	L-Citramalic acid	2-甲基苹果酸	Organic acids	C02614	ko00660,ko01100	-0.83715	0.00068159
TbA06G010400	K20855	--	pmb2826	L-Citramalic acid	2-甲基苹果酸	Organic acids	C02614	ko00660,ko01100	-0.805011	0.00158377
TbA06G013240	K06892	ko00999,ko01110	pmb2826	L-Citramalic acid	2-甲基苹果酸	Organic acids	C02614	ko00660,ko01100	-0.895132	8.35633e-05
TbA06G015450	K09422	--	pmb2826	L-Citramalic acid	2-甲基苹果酸	Organic acids	C02614	ko00660,ko01100	-0.816129	0.00120468
TbA06G020520	K06911	--	pmb2826	L-Citramalic acid	2-甲基苹果酸	Organic acids	C02614	ko00660,ko01100	-0.812198	0.00132967
TbA06G031670	K08235	--	pmb2826	L-Citramalic acid	2-甲基苹果酸	Organic acids	C02614	ko00660,ko01100	-0.961593	6.17046e-07
TbA06G036210	K01246	ko03410	pmb2826	L-Citramalic acid	2-甲基苹果酸	Organic acids	C02614	ko00660,ko01100	-0.857651	0.000360668
TbA06G053910	--	--	pmb2826	L-Citramalic acid	2-甲基苹果酸	Organic acids	C02614	ko00660,ko01100	-0.929406	1.22543e-05
TbA06G068150	K09338	--	pmb2826	L-Citramalic acid	2-甲基苹果酸	Organic acids	C02614	ko00660,ko01100	-0.913255	3.33915e-05
TbA06G068180	K17479	--	pmb2826	L-Citramalic acid	2-甲基苹果酸	Organic acids	C02614	ko00660,ko01100	-0.831692	0.00079596
TbA06G071060	K23452	ko00908,ko01110	pmb2826	L-Citramalic acid	2-甲基苹果酸	Organic acids	C02614	ko00660,ko01100	0.801975	0.00170163
TbA06G071100	K23452	ko00908,ko01110	pmb2826	L-Citramalic acid	2-甲基苹果酸	Organic acids	C02614	ko00660,ko01100	-0.91112	3.75694e-05
TbA06G071820	--	--	pmb2826	L-Citramalic acid	2-甲基苹果酸	Organic acids	C02614	ko00660,ko01100	-0.886885	0.000120275
TbA06G072150	--	--	pmb2826	L-Citramalic acid	2-甲基苹果酸	Organic acids	C02614	ko00660,ko01100	-0.851237	0.000444521
TbA06G072790	K12640	ko00905,ko01100,ko01110	pmb2826	L-Citramalic acid	2-甲基苹果酸	Organic acids	C02614	ko00660,ko01100	-0.923618	1.79933e-05
TbA06G072990	K23280	--	pmb2826	L-Citramalic acid	2-甲基苹果酸	Organic acids	C02614	ko00660,ko01100	-0.906462	4.81125e-05
TbA06G074930	K20556	--	pmb2826	L-Citramalic acid	2-甲基苹果酸	Organic acids	C02614	ko00660,ko01100	-0.810484	0.00138719
TbA06G075020	K14498	ko04016,ko04075	pmb2826	L-Citramalic acid	2-甲基苹果酸	Organic acids	C02614	ko00660,ko01100	-0.888106	0.000114162
TbA06G076190	--	--	pmb2826	L-Citramalic acid	2-甲基苹果酸	Organic acids	C02614	ko00660,ko01100	0.940256	5.41976e-06
TbA06G076230	K14494	ko04075	pmb2826	L-Citramalic acid	2-甲基苹果酸	Organic acids	C02614	ko00660,ko01100	-0.877293	0.000177682
TbA06G077200	--	--	pmb2826	L-Citramalic acid	2-甲基苹果酸	Organic acids	C02614	ko00660,ko01100	-0.904495	5.32065e-05
TbA06G078230	--	--	pmb2826	L-Citramalic acid	2-甲基苹果酸	Organic acids	C02614	ko00660,ko01100	-0.894554	8.58044e-05
TbA06G078390	--	--	pmb2826	L-Citramalic acid	2-甲基苹果酸	Organic acids	C02614	ko00660,ko01100	-0.817437	0.00116516
TbA06G080590	--	--	pmb2826	L-Citramalic acid	2-甲基苹果酸	Organic acids	C02614	ko00660,ko01100	-0.885802	0.000125906
TbA06G081300	K08241	ko00592,ko01110	pmb2826	L-Citramalic acid	2-甲基苹果酸	Organic acids	C02614	ko00660,ko01100	0.844015	0.000556265
TbA06G083180	K23618	--	pmb2826	L-Citramalic acid	2-甲基苹果酸	Organic acids	C02614	ko00660,ko01100	0.883972	0.000135888
TbA06G083320	K25507	--	pmb2826	L-Citramalic acid	2-甲基苹果酸	Organic acids	C02614	ko00660,ko01100	0.852593	0.000425645
TbA06G084360	K23618	--	pmb2826	L-Citramalic acid	2-甲基苹果酸	Organic acids	C02614	ko00660,ko01100	0.820668	0.00107183
TbA06G084440	K23618	--	pmb2826	L-Citramalic acid	2-甲基苹果酸	Organic acids	C02614	ko00660,ko01100	0.834813	0.000728896
TbA06G087320	K14431	ko04075	pmb2826	L-Citramalic acid	2-甲基苹果酸	Organic acids	C02614	ko00660,ko01100	-0.881727	0.000148968
TbA06G087890	--	--	pmb2826	L-Citramalic acid	2-甲基苹果酸	Organic acids	C02614	ko00660,ko01100	-0.879155	0.00016514
TbA06G088360	K13418	--	pmb2826	L-Citramalic acid	2-甲基苹果酸	Organic acids	C02614	ko00660,ko01100	0.81554	0.00122282
TbA06G089040	K10753	--	pmb2826	L-Citramalic acid	2-甲基苹果酸	Organic acids	C02614	ko00660,ko01100	-0.899688	6.74515e-05
TbA06G090330	K20027	--	pmb2826	L-Citramalic acid	2-甲基苹果酸	Organic acids	C02614	ko00660,ko01100	-0.894983	8.41356e-05
TbA06G090870	--	--	pmb2826	L-Citramalic acid	2-甲基苹果酸	Organic acids	C02614	ko00660,ko01100	-0.898251	7.2242e-05
TbA06G091140	K13424	ko04016,ko04626	pmb2826	L-Citramalic acid	2-甲基苹果酸	Organic acids	C02614	ko00660,ko01100	-0.849937	0.000463221
TbA06G092280	K08235	--	pmb2826	L-Citramalic acid	2-甲基苹果酸	Organic acids	C02614	ko00660,ko01100	-0.963094	5.06823e-07
TbA06G094290	--	--	pmb2826	L-Citramalic acid	2-甲基苹果酸	Organic acids	C02614	ko00660,ko01100	-0.904208	5.39835e-05
TbA06G096080	K10666	ko04141	pmb2826	L-Citramalic acid	2-甲基苹果酸	Organic acids	C02614	ko00660,ko01100	0.932579	9.78994e-06
TbA06G096560	K23452	ko00908,ko01110	pmb2826	L-Citramalic acid	2-甲基苹果酸	Organic acids	C02614	ko00660,ko01100	-0.908536	4.31636e-05
TbA06G097300	K13416	ko04016,ko04075,ko04626	pmb2826	L-Citramalic acid	2-甲基苹果酸	Organic acids	C02614	ko00660,ko01100	-0.854908	0.000394862
TbA06G098170	K22395	ko00940,ko01100,ko01110	pmb2826	L-Citramalic acid	2-甲基苹果酸	Organic acids	C02614	ko00660,ko01100	-0.919924	2.26409e-05
TbA06G099150	--	--	pmb2826	L-Citramalic acid	2-甲基苹果酸	Organic acids	C02614	ko00660,ko01100	-0.907492	4.56022e-05
TbA06G099160	--	--	pmb2826	L-Citramalic acid	2-甲基苹果酸	Organic acids	C02614	ko00660,ko01100	-0.901919	6.05084e-05
TbA06G102160	K08235	--	pmb2826	L-Citramalic acid	2-甲基苹果酸	Organic acids	C02614	ko00660,ko01100	-0.867614	0.000255357
TbA06G102250	K24772	--	pmb2826	L-Citramalic acid	2-甲基苹果酸	Organic acids	C02614	ko00660,ko01100	-0.831416	0.00080212
TbA06G102580	K01193	ko00052,ko00500,ko01100,ko01110	pmb2826	L-Citramalic acid	2-甲基苹果酸	Organic acids	C02614	ko00660,ko01100	-0.947532	2.86647e-06
TbA06G102810	K13993	ko04141	pmb2826	L-Citramalic acid	2-甲基苹果酸	Organic acids	C02614	ko00660,ko01100	-0.861099	0.00032099
TbA06G103430	K14184	ko00909,ko01100,ko01110	pmb2826	L-Citramalic acid	2-甲基苹果酸	Organic acids	C02614	ko00660,ko01100	-0.873844	0.00020287
TbA06G104100	K00924	--	pmb2826	L-Citramalic acid	2-甲基苹果酸	Organic acids	C02614	ko00660,ko01100	-0.878682	0.000168259
TbA06G104350	--	--	pmb2826	L-Citramalic acid	2-甲基苹果酸	Organic acids	C02614	ko00660,ko01100	-0.88174	0.00014889
TbA06G105270	--	--	pmb2826	L-Citramalic acid	2-甲基苹果酸	Organic acids	C02614	ko00660,ko01100	-0.921662	2.03487e-05
TbA06G105300	--	--	pmb2826	L-Citramalic acid	2-甲基苹果酸	Organic acids	C02614	ko00660,ko01100	-0.928839	1.27417e-05
TbA06G105560	--	--	pmb2826	L-Citramalic acid	2-甲基苹果酸	Organic acids	C02614	ko00660,ko01100	-0.84354	0.000564321
TbA06G105910	K09874	--	pmb2826	L-Citramalic acid	2-甲基苹果酸	Organic acids	C02614	ko00660,ko01100	0.864219	0.000288099
TbA06G107420	K01179	ko00500,ko01100	pmb2826	L-Citramalic acid	2-甲基苹果酸	Organic acids	C02614	ko00660,ko01100	-0.853279	0.000416334
TbA06G107970	K13425	ko04016,ko04626	pmb2826	L-Citramalic acid	2-甲基苹果酸	Organic acids	C02614	ko00660,ko01100	-0.914269	3.15392e-05
TbA06G109640	--	--	pmb2826	L-Citramalic acid	2-甲基苹果酸	Organic acids	C02614	ko00660,ko01100	-0.878349	0.000170481
TbA07G006960	--	--	pmb2826	L-Citramalic acid	2-甲基苹果酸	Organic acids	C02614	ko00660,ko01100	0.876705	0.000181793
TbA07G012830	K16292	--	pmb2826	L-Citramalic acid	2-甲基苹果酸	Organic acids	C02614	ko00660,ko01100	-0.881618	0.000149626
TbA07G013160	--	--	pmb2826	L-Citramalic acid	2-甲基苹果酸	Organic acids	C02614	ko00660,ko01100	-0.809696	0.00141428
TbA07G014770	--	--	pmb2826	L-Citramalic acid	2-甲基苹果酸	Organic acids	C02614	ko00660,ko01100	-0.884736	0.000131646
TbA07G018400	--	--	pmb2826	L-Citramalic acid	2-甲基苹果酸	Organic acids	C02614	ko00660,ko01100	-0.814173	0.00126569
TbA07G018710	K13420	ko04016,ko04626	pmb2826	L-Citramalic acid	2-甲基苹果酸	Organic acids	C02614	ko00660,ko01100	-0.920865	2.13763e-05
TbA07G019590	K08912	ko00196,ko01100	pmb2826	L-Citramalic acid	2-甲基苹果酸	Organic acids	C02614	ko00660,ko01100	-0.932744	9.67378e-06
TbA07G023840	--	--	pmb2826	L-Citramalic acid	2-甲基苹果酸	Organic acids	C02614	ko00660,ko01100	-0.880867	0.00015423
TbA07G028840	--	--	pmb2826	L-Citramalic acid	2-甲基苹果酸	Organic acids	C02614	ko00660,ko01100	-0.832002	0.000789103
TbA07G029590	--	--	pmb2826	L-Citramalic acid	2-甲基苹果酸	Organic acids	C02614	ko00660,ko01100	-0.827132	0.000902423
TbA07G033210	--	--	pmb2826	L-Citramalic acid	2-甲基苹果酸	Organic acids	C02614	ko00660,ko01100	-0.84847	0.000485056
TbA07G033800	K15400	ko00073	pmb2826	L-Citramalic acid	2-甲基苹果酸	Organic acids	C02614	ko00660,ko01100	0.823767	0.000987809
TbA07G035150	--	--	pmb2826	L-Citramalic acid	2-甲基苹果酸	Organic acids	C02614	ko00660,ko01100	-0.852588	0.00042572
TbA07G063130	K01177	ko00500,ko01100,ko01110	pmb2826	L-Citramalic acid	2-甲基苹果酸	Organic acids	C02614	ko00660,ko01100	-0.829748	0.000840088
TbA07G064810	K10144	ko04120	pmb2826	L-Citramalic acid	2-甲基苹果酸	Organic acids	C02614	ko00660,ko01100	-0.839109	0.000643807
TbA07G066750	K13436	ko04626	pmb2826	L-Citramalic acid	2-甲基苹果酸	Organic acids	C02614	ko00660,ko01100	0.910949	3.792e-05
TbA07G069790	K23805	--	pmb2826	L-Citramalic acid	2-甲基苹果酸	Organic acids	C02614	ko00660,ko01100	-0.87771	0.00017481
TbA07G072740	--	--	pmb2826	L-Citramalic acid	2-甲基苹果酸	Organic acids	C02614	ko00660,ko01100	-0.898687	7.07605e-05
TbA07G073060	K00558	ko00270,ko01100	pmb2826	L-Citramalic acid	2-甲基苹果酸	Organic acids	C02614	ko00660,ko01100	-0.839063	0.000644665
TbA07G079690	K24028	--	pmb2826	L-Citramalic acid	2-甲基苹果酸	Organic acids	C02614	ko00660,ko01100	0.814383	0.00125902
TbA07G080730	K09422	--	pmb2826	L-Citramalic acid	2-甲基苹果酸	Organic acids	C02614	ko00660,ko01100	-0.904029	5.44735e-05
TbA07G084030	K22812	--	pmb2826	L-Citramalic acid	2-甲基苹果酸	Organic acids	C02614	ko00660,ko01100	-0.864741	0.000282866
TbA07G085380	K00423	ko00053,ko01100	pmb2826	L-Citramalic acid	2-甲基苹果酸	Organic acids	C02614	ko00660,ko01100	-0.854821	0.000395991
TbA07G085810	K09873	--	pmb2826	L-Citramalic acid	2-甲基苹果酸	Organic acids	C02614	ko00660,ko01100	-0.837941	0.000666128
TbA07G088280	--	--	pmb2826	L-Citramalic acid	2-甲基苹果酸	Organic acids	C02614	ko00660,ko01100	-0.832675	0.000774354
TbA07G089280	K23452	ko00908,ko01110	pmb2826	L-Citramalic acid	2-甲基苹果酸	Organic acids	C02614	ko00660,ko01100	-0.882252	0.000145826
TbA07G091620	K11868	ko00380,ko01100	pmb2826	L-Citramalic acid	2-甲基苹果酸	Organic acids	C02614	ko00660,ko01100	-0.839618	0.000634266
TbA07G092700	K02965	ko03010	pmb2826	L-Citramalic acid	2-甲基苹果酸	Organic acids	C02614	ko00660,ko01100	-0.890255	0.000104002
TbA07G094130	--	--	pmb2826	L-Citramalic acid	2-甲基苹果酸	Organic acids	C02614	ko00660,ko01100	0.898291	7.21046e-05
TbA07G098260	K19747	--	pmb2826	L-Citramalic acid	2-甲基苹果酸	Organic acids	C02614	ko00660,ko01100	0.91059	3.8666e-05
TbA07G100370	K18857	ko00010,ko00071,ko00350,ko00592,ko00620,ko01100,ko01110	pmb2826	L-Citramalic acid	2-甲基苹果酸	Organic acids	C02614	ko00660,ko01100	0.857829	0.000358531
TbA07G101590	K20619	--	pmb2826	L-Citramalic acid	2-甲基苹果酸	Organic acids	C02614	ko00660,ko01100	0.885853	0.000125634
TbA07G103710	K18875	ko04626	pmb2826	L-Citramalic acid	2-甲基苹果酸	Organic acids	C02614	ko00660,ko01100	0.949469	2.38281e-06
TbA07G106140	K08819	--	pmb2826	L-Citramalic acid	2-甲基苹果酸	Organic acids	C02614	ko00660,ko01100	-0.905413	5.07801e-05
TbA07G108690	--	--	pmb2826	L-Citramalic acid	2-甲基苹果酸	Organic acids	C02614	ko00660,ko01100	0.868075	0.000251147
TbA07G108780	K13430	ko04626	pmb2826	L-Citramalic acid	2-甲基苹果酸	Organic acids	C02614	ko00660,ko01100	-0.805473	0.00156637
TbA07G108790	--	--	pmb2826	L-Citramalic acid	2-甲基苹果酸	Organic acids	C02614	ko00660,ko01100	-0.919881	2.27008e-05
TbA07G109440	K05389	--	pmb2826	L-Citramalic acid	2-甲基苹果酸	Organic acids	C02614	ko00660,ko01100	0.875231	0.00019243
TbA08G000280	K23452	ko00908,ko01110	pmb2826	L-Citramalic acid	2-甲基苹果酸	Organic acids	C02614	ko00660,ko01100	-0.898295	7.20908e-05
TbA08G000360	K03797	--	pmb2826	L-Citramalic acid	2-甲基苹果酸	Organic acids	C02614	ko00660,ko01100	-0.87004	0.000233797
TbA08G001540	--	--	pmb2826	L-Citramalic acid	2-甲基苹果酸	Organic acids	C02614	ko00660,ko01100	0.917049	2.68759e-05
TbA08G001630	K22736	--	pmb2826	L-Citramalic acid	2-甲基苹果酸	Organic acids	C02614	ko00660,ko01100	-0.889432	0.000107807
TbA08G005170	K16222	ko04712	pmb2826	L-Citramalic acid	2-甲基苹果酸	Organic acids	C02614	ko00660,ko01100	-0.818347	0.00113825
TbA08G007270	--	--	pmb2826	L-Citramalic acid	2-甲基苹果酸	Organic acids	C02614	ko00660,ko01100	-0.920731	2.1553e-05
TbA08G007380	--	--	pmb2826	L-Citramalic acid	2-甲基苹果酸	Organic acids	C02614	ko00660,ko01100	-0.870156	0.000232802
TbA08G008450	K13425	ko04016,ko04626	pmb2826	L-Citramalic acid	2-甲基苹果酸	Organic acids	C02614	ko00660,ko01100	-0.820599	0.00107374
TbA08G009760	K23452	ko00908,ko01110	pmb2826	L-Citramalic acid	2-甲基苹果酸	Organic acids	C02614	ko00660,ko01100	-0.928898	1.26904e-05
TbA08G009830	--	--	pmb2826	L-Citramalic acid	2-甲基苹果酸	Organic acids	C02614	ko00660,ko01100	-0.853568	0.000412467
TbA08G010870	K11868	ko00380,ko01100	pmb2826	L-Citramalic acid	2-甲基苹果酸	Organic acids	C02614	ko00660,ko01100	-0.830081	0.000832401
TbA08G011780	--	--	pmb2826	L-Citramalic acid	2-甲基苹果酸	Organic acids	C02614	ko00660,ko01100	-0.972855	1.10902e-07
TbA08G014690	K04124	ko00904,ko01100,ko01110	pmb2826	L-Citramalic acid	2-甲基苹果酸	Organic acids	C02614	ko00660,ko01100	-0.836231	0.0006999
TbA08G016430	K13413	ko04016,ko04075,ko04626	pmb2826	L-Citramalic acid	2-甲基苹果酸	Organic acids	C02614	ko00660,ko01100	0.913045	3.37845e-05
TbA08G017070	--	--	pmb2826	L-Citramalic acid	2-甲基苹果酸	Organic acids	C02614	ko00660,ko01100	-0.898701	7.07134e-05
TbA08G020080	--	--	pmb2826	L-Citramalic acid	2-甲基苹果酸	Organic acids	C02614	ko00660,ko01100	-0.887562	0.000116856
TbA08G024460	K14489	ko04075	pmb2826	L-Citramalic acid	2-甲基苹果酸	Organic acids	C02614	ko00660,ko01100	0.836269	0.00069913
TbA08G026180	--	--	pmb2826	L-Citramalic acid	2-甲基苹果酸	Organic acids	C02614	ko00660,ko01100	-0.848583	0.000483338
TbA08G030220	K07374	ko04145	pmb2826	L-Citramalic acid	2-甲基苹果酸	Organic acids	C02614	ko00660,ko01100	-0.81241	0.00132268
TbA08G031680	--	--	pmb2826	L-Citramalic acid	2-甲基苹果酸	Organic acids	C02614	ko00660,ko01100	-0.829165	0.000853686
TbA08G031990	K07904	ko04144	pmb2826	L-Citramalic acid	2-甲基苹果酸	Organic acids	C02614	ko00660,ko01100	-0.810259	0.00139489
TbA08G032230	K00924	--	pmb2826	L-Citramalic acid	2-甲基苹果酸	Organic acids	C02614	ko00660,ko01100	-0.918336	2.49085e-05
TbA08G032780	K13430	ko04626	pmb2826	L-Citramalic acid	2-甲基苹果酸	Organic acids	C02614	ko00660,ko01100	-0.898728	7.06235e-05
TbA08G034090	K05758	ko04144	pmb2826	L-Citramalic acid	2-甲基苹果酸	Organic acids	C02614	ko00660,ko01100	-0.917768	2.57618e-05
TbA08G037860	K16226	ko04626	pmb2826	L-Citramalic acid	2-甲基苹果酸	Organic acids	C02614	ko00660,ko01100	0.935415	7.9353e-06
TbA08G040660	--	--	pmb2826	L-Citramalic acid	2-甲基苹果酸	Organic acids	C02614	ko00660,ko01100	-0.854101	0.000405396
TbA08G042510	--	--	pmb2826	L-Citramalic acid	2-甲基苹果酸	Organic acids	C02614	ko00660,ko01100	-0.849356	0.000471778
TbA08G042930	K24140	--	pmb2826	L-Citramalic acid	2-甲基苹果酸	Organic acids	C02614	ko00660,ko01100	-0.868257	0.000249497
TbA08G044760	K09755	ko00940,ko01100,ko01110	pmb2826	L-Citramalic acid	2-甲基苹果酸	Organic acids	C02614	ko00660,ko01100	0.909433	4.11515e-05
TbA08G052500	K03283	ko03040,ko04141,ko04144	pmb2826	L-Citramalic acid	2-甲基苹果酸	Organic acids	C02614	ko00660,ko01100	0.898378	7.18091e-05
TbA08G069220	K03164	--	pmb2826	L-Citramalic acid	2-甲基苹果酸	Organic acids	C02614	ko00660,ko01100	0.886004	0.000124836
TbA08G069830	--	--	pmb2826	L-Citramalic acid	2-甲基苹果酸	Organic acids	C02614	ko00660,ko01100	-0.823541	0.000993748
TbA08G085640	--	--	pmb2826	L-Citramalic acid	2-甲基苹果酸	Organic acids	C02614	ko00660,ko01100	0.890974	0.000100764
TbA08G085890	K19784	--	pmb2826	L-Citramalic acid	2-甲基苹果酸	Organic acids	C02614	ko00660,ko01100	0.81702	0.00117765
TbA08G086850	--	--	pmb2826	L-Citramalic acid	2-甲基苹果酸	Organic acids	C02614	ko00660,ko01100	-0.925729	1.56972e-05
TbA08G087690	K17098	--	pmb2826	L-Citramalic acid	2-甲基苹果酸	Organic acids	C02614	ko00660,ko01100	-0.894155	8.73786e-05
TbA08G089740	K20298	--	pmb2826	L-Citramalic acid	2-甲基苹果酸	Organic acids	C02614	ko00660,ko01100	-0.871936	0.000217957
TbA08G093300	K08241	ko00592,ko01110	pmb2826	L-Citramalic acid	2-甲基苹果酸	Organic acids	C02614	ko00660,ko01100	-0.867489	0.00025651
TbAUNG001730	K02703	ko00195,ko01100	pmb2826	L-Citramalic acid	2-甲基苹果酸	Organic acids	C02614	ko00660,ko01100	0.881447	0.000150666
novel.10065	--	--	pmb2826	L-Citramalic acid	2-甲基苹果酸	Organic acids	C02614	ko00660,ko01100	-0.83449	0.000735613
novel.10074	--	--	pmb2826	L-Citramalic acid	2-甲基苹果酸	Organic acids	C02614	ko00660,ko01100	0.927429	1.40216e-05
novel.10101	--	--	pmb2826	L-Citramalic acid	2-甲基苹果酸	Organic acids	C02614	ko00660,ko01100	-0.818053	0.00114689
novel.10112	--	--	pmb2826	L-Citramalic acid	2-甲基苹果酸	Organic acids	C02614	ko00660,ko01100	-0.830297	0.000827456
novel.10129	K14638	--	pmb2826	L-Citramalic acid	2-甲基苹果酸	Organic acids	C02614	ko00660,ko01100	-0.941436	4.91504e-06
novel.10160	--	--	pmb2826	L-Citramalic acid	2-甲基苹果酸	Organic acids	C02614	ko00660,ko01100	-0.855374	0.000388884
novel.10258	--	--	pmb2826	L-Citramalic acid	2-甲基苹果酸	Organic acids	C02614	ko00660,ko01100	-0.878037	0.000172585
novel.10348	--	--	pmb2826	L-Citramalic acid	2-甲基苹果酸	Organic acids	C02614	ko00660,ko01100	-0.840803	0.000612449
novel.10352	--	--	pmb2826	L-Citramalic acid	2-甲基苹果酸	Organic acids	C02614	ko00660,ko01100	-0.810063	0.00140163
novel.10427	--	--	pmb2826	L-Citramalic acid	2-甲基苹果酸	Organic acids	C02614	ko00660,ko01100	-0.87655	0.000182889
novel.10483	--	--	pmb2826	L-Citramalic acid	2-甲基苹果酸	Organic acids	C02614	ko00660,ko01100	-0.900608	6.45158e-05
novel.10486	--	--	pmb2826	L-Citramalic acid	2-甲基苹果酸	Organic acids	C02614	ko00660,ko01100	-0.845636	0.000529475
novel.10541	K14488	ko04075	pmb2826	L-Citramalic acid	2-甲基苹果酸	Organic acids	C02614	ko00660,ko01100	-0.884945	0.000130507
novel.10547	K14488	ko04075	pmb2826	L-Citramalic acid	2-甲基苹果酸	Organic acids	C02614	ko00660,ko01100	-0.881497	0.000150361
novel.10552	K14488	ko04075	pmb2826	L-Citramalic acid	2-甲基苹果酸	Organic acids	C02614	ko00660,ko01100	-0.929388	1.22697e-05
novel.10566	--	--	pmb2826	L-Citramalic acid	2-甲基苹果酸	Organic acids	C02614	ko00660,ko01100	-0.832857	0.0007704
novel.10616	--	--	pmb2826	L-Citramalic acid	2-甲基苹果酸	Organic acids	C02614	ko00660,ko01100	-0.881124	0.00015264
novel.10640	--	--	pmb2826	L-Citramalic acid	2-甲基苹果酸	Organic acids	C02614	ko00660,ko01100	-0.840097	0.000625377
novel.10696	--	--	pmb2826	L-Citramalic acid	2-甲基苹果酸	Organic acids	C02614	ko00660,ko01100	-0.885014	0.000130129
novel.10732	--	--	pmb2826	L-Citramalic acid	2-甲基苹果酸	Organic acids	C02614	ko00660,ko01100	-0.823698	0.000989605
novel.10798	--	--	pmb2826	L-Citramalic acid	2-甲基苹果酸	Organic acids	C02614	ko00660,ko01100	-0.855106	0.000392317
novel.10819	--	--	pmb2826	L-Citramalic acid	2-甲基苹果酸	Organic acids	C02614	ko00660,ko01100	-0.843894	0.000558307
novel.10949	--	--	pmb2826	L-Citramalic acid	2-甲基苹果酸	Organic acids	C02614	ko00660,ko01100	-0.859577	0.000338058
novel.10951	--	--	pmb2826	L-Citramalic acid	2-甲基苹果酸	Organic acids	C02614	ko00660,ko01100	-0.851755	0.00043723
novel.11030	--	--	pmb2826	L-Citramalic acid	2-甲基苹果酸	Organic acids	C02614	ko00660,ko01100	-0.866422	0.000266504
novel.11179	--	--	pmb2826	L-Citramalic acid	2-甲基苹果酸	Organic acids	C02614	ko00660,ko01100	-0.871157	0.000224358
novel.11331	--	--	pmb2826	L-Citramalic acid	2-甲基苹果酸	Organic acids	C02614	ko00660,ko01100	-0.912928	3.4005e-05
novel.11548	K01889	ko00970	pmb2826	L-Citramalic acid	2-甲基苹果酸	Organic acids	C02614	ko00660,ko01100	0.807192	0.00150302
novel.11582	--	--	pmb2826	L-Citramalic acid	2-甲基苹果酸	Organic acids	C02614	ko00660,ko01100	-0.833413	0.000758405
novel.11606	--	--	pmb2826	L-Citramalic acid	2-甲基苹果酸	Organic acids	C02614	ko00660,ko01100	-0.847871	0.000494194
novel.11702	--	--	pmb2826	L-Citramalic acid	2-甲基苹果酸	Organic acids	C02614	ko00660,ko01100	-0.936217	7.46541e-06
novel.11801	K01193	ko00052,ko00500,ko01100,ko01110	pmb2826	L-Citramalic acid	2-甲基苹果酸	Organic acids	C02614	ko00660,ko01100	0.858388	0.000351886
novel.11839	K19893	ko00500,ko01100	pmb2826	L-Citramalic acid	2-甲基苹果酸	Organic acids	C02614	ko00660,ko01100	-0.89996	6.6572e-05
novel.11840	--	--	pmb2826	L-Citramalic acid	2-甲基苹果酸	Organic acids	C02614	ko00660,ko01100	-0.88722	0.000118571
novel.11842	K15095	ko00902,ko01110	pmb2826	L-Citramalic acid	2-甲基苹果酸	Organic acids	C02614	ko00660,ko01100	-0.843119	0.000571528
novel.11926	--	--	pmb2826	L-Citramalic acid	2-甲基苹果酸	Organic acids	C02614	ko00660,ko01100	-0.861842	0.000312909
novel.1196	--	--	pmb2826	L-Citramalic acid	2-甲基苹果酸	Organic acids	C02614	ko00660,ko01100	-0.866022	0.000270331
novel.12039	--	--	pmb2826	L-Citramalic acid	2-甲基苹果酸	Organic acids	C02614	ko00660,ko01100	-0.909722	4.05208e-05
novel.12139	--	--	pmb2826	L-Citramalic acid	2-甲基苹果酸	Organic acids	C02614	ko00660,ko01100	-0.837461	0.000675483
novel.12174	--	--	pmb2826	L-Citramalic acid	2-甲基苹果酸	Organic acids	C02614	ko00660,ko01100	-0.873876	0.000202622
novel.12210	--	--	pmb2826	L-Citramalic acid	2-甲基苹果酸	Organic acids	C02614	ko00660,ko01100	-0.870866	0.000226785
novel.12232	--	--	pmb2826	L-Citramalic acid	2-甲基苹果酸	Organic acids	C02614	ko00660,ko01100	0.822924	0.00101015
novel.12261	--	--	pmb2826	L-Citramalic acid	2-甲基苹果酸	Organic acids	C02614	ko00660,ko01100	-0.906109	4.89967e-05
novel.12313	--	--	pmb2826	L-Citramalic acid	2-甲基苹果酸	Organic acids	C02614	ko00660,ko01100	-0.857813	0.000358724
novel.12536	--	--	pmb2826	L-Citramalic acid	2-甲基苹果酸	Organic acids	C02614	ko00660,ko01100	-0.812625	0.00131564
novel.12609	--	--	pmb2826	L-Citramalic acid	2-甲基苹果酸	Organic acids	C02614	ko00660,ko01100	-0.875364	0.000191445
novel.12619	--	--	pmb2826	L-Citramalic acid	2-甲基苹果酸	Organic acids	C02614	ko00660,ko01100	-0.884029	0.000135564
novel.12683	--	--	pmb2826	L-Citramalic acid	2-甲基苹果酸	Organic acids	C02614	ko00660,ko01100	-0.893692	8.92371e-05
novel.12753	K08059	--	pmb2826	L-Citramalic acid	2-甲基苹果酸	Organic acids	C02614	ko00660,ko01100	0.82983	0.000838185
novel.12774	--	--	pmb2826	L-Citramalic acid	2-甲基苹果酸	Organic acids	C02614	ko00660,ko01100	-0.807642	0.00148677
novel.12783	K14944	--	pmb2826	L-Citramalic acid	2-甲基苹果酸	Organic acids	C02614	ko00660,ko01100	0.907871	4.47054e-05
novel.12879	K01411	--	pmb2826	L-Citramalic acid	2-甲基苹果酸	Organic acids	C02614	ko00660,ko01100	-0.821662	0.0010443
novel.12970	--	--	pmb2826	L-Citramalic acid	2-甲基苹果酸	Organic acids	C02614	ko00660,ko01100	-0.828535	0.000868576
novel.1302	--	--	pmb2826	L-Citramalic acid	2-甲基苹果酸	Organic acids	C02614	ko00660,ko01100	-0.844744	0.000544099
novel.13456	--	--	pmb2826	L-Citramalic acid	2-甲基苹果酸	Organic acids	C02614	ko00660,ko01100	-0.879114	0.000165406
novel.13484	--	--	pmb2826	L-Citramalic acid	2-甲基苹果酸	Organic acids	C02614	ko00660,ko01100	-0.889133	0.000109214
novel.13578	--	--	pmb2826	L-Citramalic acid	2-甲基苹果酸	Organic acids	C02614	ko00660,ko01100	-0.918175	2.51485e-05
novel.1371	--	--	pmb2826	L-Citramalic acid	2-甲基苹果酸	Organic acids	C02614	ko00660,ko01100	-0.870059	0.000233628
novel.13711	--	--	pmb2826	L-Citramalic acid	2-甲基苹果酸	Organic acids	C02614	ko00660,ko01100	-0.891413	9.88285e-05
novel.13836	K03676	--	pmb2826	L-Citramalic acid	2-甲基苹果酸	Organic acids	C02614	ko00660,ko01100	0.820251	0.00108353
novel.13921	--	--	pmb2826	L-Citramalic acid	2-甲基苹果酸	Organic acids	C02614	ko00660,ko01100	-0.805793	0.00155442
novel.13964	--	--	pmb2826	L-Citramalic acid	2-甲基苹果酸	Organic acids	C02614	ko00660,ko01100	-0.876593	0.000182586
novel.13965	--	--	pmb2826	L-Citramalic acid	2-甲基苹果酸	Organic acids	C02614	ko00660,ko01100	-0.87722	0.000178191
novel.14081	--	--	pmb2826	L-Citramalic acid	2-甲基苹果酸	Organic acids	C02614	ko00660,ko01100	-0.873757	0.000203538
novel.14123	--	--	pmb2826	L-Citramalic acid	2-甲基苹果酸	Organic acids	C02614	ko00660,ko01100	-0.854917	0.00039475
novel.14135	K13993	ko04141	pmb2826	L-Citramalic acid	2-甲基苹果酸	Organic acids	C02614	ko00660,ko01100	0.828376	0.000872355
novel.14237	--	--	pmb2826	L-Citramalic acid	2-甲基苹果酸	Organic acids	C02614	ko00660,ko01100	-0.859175	0.00034269
novel.14270	--	--	pmb2826	L-Citramalic acid	2-甲基苹果酸	Organic acids	C02614	ko00660,ko01100	0.905541	5.04485e-05
novel.14471	K03165	ko03440	pmb2826	L-Citramalic acid	2-甲基苹果酸	Organic acids	C02614	ko00660,ko01100	-0.871938	0.000217935
novel.14668	--	--	pmb2826	L-Citramalic acid	2-甲基苹果酸	Organic acids	C02614	ko00660,ko01100	-0.837521	0.000674303
novel.14905	--	--	pmb2826	L-Citramalic acid	2-甲基苹果酸	Organic acids	C02614	ko00660,ko01100	-0.950345	2.18659e-06
novel.14966	K12448	ko00520,ko01100,ko01250	pmb2826	L-Citramalic acid	2-甲基苹果酸	Organic acids	C02614	ko00660,ko01100	-0.875618	0.000189588
novel.15181	K06228	--	pmb2826	L-Citramalic acid	2-甲基苹果酸	Organic acids	C02614	ko00660,ko01100	-0.870252	0.000231979
novel.15216	--	--	pmb2826	L-Citramalic acid	2-甲基苹果酸	Organic acids	C02614	ko00660,ko01100	-0.887966	0.000114851
novel.1522	--	--	pmb2826	L-Citramalic acid	2-甲基苹果酸	Organic acids	C02614	ko00660,ko01100	-0.877943	0.000173224
novel.15408	--	--	pmb2826	L-Citramalic acid	2-甲基苹果酸	Organic acids	C02614	ko00660,ko01100	-0.891763	9.73047e-05
novel.15409	--	--	pmb2826	L-Citramalic acid	2-甲基苹果酸	Organic acids	C02614	ko00660,ko01100	-0.880842	0.000154388
novel.15444	K00924	--	pmb2826	L-Citramalic acid	2-甲基苹果酸	Organic acids	C02614	ko00660,ko01100	-0.932423	9.90151e-06
novel.15537	--	--	pmb2826	L-Citramalic acid	2-甲基苹果酸	Organic acids	C02614	ko00660,ko01100	-0.922349	1.94953e-05
novel.15607	--	--	pmb2826	L-Citramalic acid	2-甲基苹果酸	Organic acids	C02614	ko00660,ko01100	-0.809536	0.00141981
novel.15702	--	--	pmb2826	L-Citramalic acid	2-甲基苹果酸	Organic acids	C02614	ko00660,ko01100	-0.912717	3.44073e-05
novel.15756	--	--	pmb2826	L-Citramalic acid	2-甲基苹果酸	Organic acids	C02614	ko00660,ko01100	-0.853103	0.000418715
novel.15887	K18787	--	pmb2826	L-Citramalic acid	2-甲基苹果酸	Organic acids	C02614	ko00660,ko01100	-0.846239	0.000519768
novel.16075	--	--	pmb2826	L-Citramalic acid	2-甲基苹果酸	Organic acids	C02614	ko00660,ko01100	-0.869334	0.000239919
novel.16204	--	--	pmb2826	L-Citramalic acid	2-甲基苹果酸	Organic acids	C02614	ko00660,ko01100	-0.817	0.00117826
novel.16247	--	--	pmb2826	L-Citramalic acid	2-甲基苹果酸	Organic acids	C02614	ko00660,ko01100	-0.853417	0.00041448
novel.16358	K12338	ko00942,ko01110	pmb2826	L-Citramalic acid	2-甲基苹果酸	Organic acids	C02614	ko00660,ko01100	-0.876561	0.000182809
novel.16492	--	--	pmb2826	L-Citramalic acid	2-甲基苹果酸	Organic acids	C02614	ko00660,ko01100	-0.857635	0.000360857
novel.16503	--	--	pmb2826	L-Citramalic acid	2-甲基苹果酸	Organic acids	C02614	ko00660,ko01100	-0.882521	0.000144232
novel.16589	--	--	pmb2826	L-Citramalic acid	2-甲基苹果酸	Organic acids	C02614	ko00660,ko01100	-0.860689	0.000325521
novel.16869	--	--	pmb2826	L-Citramalic acid	2-甲基苹果酸	Organic acids	C02614	ko00660,ko01100	-0.900378	6.52408e-05
novel.16890	--	--	pmb2826	L-Citramalic acid	2-甲基苹果酸	Organic acids	C02614	ko00660,ko01100	-0.844878	0.000541882
novel.17023	--	--	pmb2826	L-Citramalic acid	2-甲基苹果酸	Organic acids	C02614	ko00660,ko01100	-0.83657	0.000693095
novel.17174	K05572	ko00190,ko01100	pmb2826	L-Citramalic acid	2-甲基苹果酸	Organic acids	C02614	ko00660,ko01100	0.876831	0.000180905
novel.1789	--	--	pmb2826	L-Citramalic acid	2-甲基苹果酸	Organic acids	C02614	ko00660,ko01100	-0.832612	0.000775708
novel.1806	--	--	pmb2826	L-Citramalic acid	2-甲基苹果酸	Organic acids	C02614	ko00660,ko01100	-0.872577	0.000212788
novel.1809	K23870	--	pmb2826	L-Citramalic acid	2-甲基苹果酸	Organic acids	C02614	ko00660,ko01100	0.882472	0.00014452
novel.1815	--	--	pmb2826	L-Citramalic acid	2-甲基苹果酸	Organic acids	C02614	ko00660,ko01100	-0.86755	0.000255944
novel.1845	K00975	ko00500,ko00520,ko01100,ko01110,ko01250	pmb2826	L-Citramalic acid	2-甲基苹果酸	Organic acids	C02614	ko00660,ko01100	-0.847022	0.000507372
novel.1877	--	--	pmb2826	L-Citramalic acid	2-甲基苹果酸	Organic acids	C02614	ko00660,ko01100	-0.879621	0.000162111
novel.1991	K09873	--	pmb2826	L-Citramalic acid	2-甲基苹果酸	Organic acids	C02614	ko00660,ko01100	-0.852468	0.000427361
novel.2117	K19892	ko00500,ko01100	pmb2826	L-Citramalic acid	2-甲基苹果酸	Organic acids	C02614	ko00660,ko01100	-0.936211	7.46861e-06
novel.2202	--	--	pmb2826	L-Citramalic acid	2-甲基苹果酸	Organic acids	C02614	ko00660,ko01100	-0.84821	0.000489009
novel.2223	K09578	ko03250	pmb2826	L-Citramalic acid	2-甲基苹果酸	Organic acids	C02614	ko00660,ko01100	-0.835898	0.000706629
novel.2228	K14508	ko04075	pmb2826	L-Citramalic acid	2-甲基苹果酸	Organic acids	C02614	ko00660,ko01100	-0.921824	2.01454e-05
novel.2362	--	--	pmb2826	L-Citramalic acid	2-甲基苹果酸	Organic acids	C02614	ko00660,ko01100	-0.82235	0.00102556
novel.2376	--	--	pmb2826	L-Citramalic acid	2-甲基苹果酸	Organic acids	C02614	ko00660,ko01100	-0.847365	0.00050201
novel.2383	--	--	pmb2826	L-Citramalic acid	2-甲基苹果酸	Organic acids	C02614	ko00660,ko01100	-0.855894	0.000382294
novel.256	--	--	pmb2826	L-Citramalic acid	2-甲基苹果酸	Organic acids	C02614	ko00660,ko01100	-0.91302	3.38321e-05
novel.261	K24763	--	pmb2826	L-Citramalic acid	2-甲基苹果酸	Organic acids	C02614	ko00660,ko01100	-0.907988	4.44297e-05
novel.2659	K00318	ko00330,ko01100,ko01110	pmb2826	L-Citramalic acid	2-甲基苹果酸	Organic acids	C02614	ko00660,ko01100	-0.917267	2.65335e-05
novel.2672	--	--	pmb2826	L-Citramalic acid	2-甲基苹果酸	Organic acids	C02614	ko00660,ko01100	-0.843654	0.000562375
novel.2679	--	--	pmb2826	L-Citramalic acid	2-甲基苹果酸	Organic acids	C02614	ko00660,ko01100	-0.801183	0.00173344
novel.2691	--	--	pmb2826	L-Citramalic acid	2-甲基苹果酸	Organic acids	C02614	ko00660,ko01100	0.913218	3.34594e-05
novel.2692	--	--	pmb2826	L-Citramalic acid	2-甲基苹果酸	Organic acids	C02614	ko00660,ko01100	0.852066	0.000432904
novel.2770	--	--	pmb2826	L-Citramalic acid	2-甲基苹果酸	Organic acids	C02614	ko00660,ko01100	-0.913552	3.28402e-05
novel.2906	--	--	pmb2826	L-Citramalic acid	2-甲基苹果酸	Organic acids	C02614	ko00660,ko01100	-0.842163	0.000588149
novel.2926	--	--	pmb2826	L-Citramalic acid	2-甲基苹果酸	Organic acids	C02614	ko00660,ko01100	-0.867976	0.000252043
novel.2985	--	--	pmb2826	L-Citramalic acid	2-甲基苹果酸	Organic acids	C02614	ko00660,ko01100	-0.819172	0.00111428
novel.3018	K01188	ko00460,ko00500,ko00999,ko01100,ko01110	pmb2826	L-Citramalic acid	2-甲基苹果酸	Organic acids	C02614	ko00660,ko01100	-0.897987	7.31506e-05
novel.3019	--	--	pmb2826	L-Citramalic acid	2-甲基苹果酸	Organic acids	C02614	ko00660,ko01100	-0.882891	0.00014207
novel.302	K07192	--	pmb2826	L-Citramalic acid	2-甲基苹果酸	Organic acids	C02614	ko00660,ko01100	0.835879	0.000707002
novel.3128	--	--	pmb2826	L-Citramalic acid	2-甲基苹果酸	Organic acids	C02614	ko00660,ko01100	-0.863084	0.00029975
novel.3394	--	--	pmb2826	L-Citramalic acid	2-甲基苹果酸	Organic acids	C02614	ko00660,ko01100	-0.883883	0.000136387
novel.3571	--	--	pmb2826	L-Citramalic acid	2-甲基苹果酸	Organic acids	C02614	ko00660,ko01100	-0.874727	0.000196171
novel.3623	K00225	ko00053,ko01100,ko01110,ko01240	pmb2826	L-Citramalic acid	2-甲基苹果酸	Organic acids	C02614	ko00660,ko01100	-0.879359	0.00016381
novel.3953	--	--	pmb2826	L-Citramalic acid	2-甲基苹果酸	Organic acids	C02614	ko00660,ko01100	-0.872097	0.000216649
novel.3963	--	--	pmb2826	L-Citramalic acid	2-甲基苹果酸	Organic acids	C02614	ko00660,ko01100	-0.876026	0.000186632
novel.4287	--	--	pmb2826	L-Citramalic acid	2-甲基苹果酸	Organic acids	C02614	ko00660,ko01100	-0.838341	0.000658419
novel.4315	--	--	pmb2826	L-Citramalic acid	2-甲基苹果酸	Organic acids	C02614	ko00660,ko01100	-0.89197	9.64136e-05
novel.4392	--	--	pmb2826	L-Citramalic acid	2-甲基苹果酸	Organic acids	C02614	ko00660,ko01100	-0.863824	0.000292111
novel.4394	--	--	pmb2826	L-Citramalic acid	2-甲基苹果酸	Organic acids	C02614	ko00660,ko01100	-0.851728	0.00043762
novel.4447	--	--	pmb2826	L-Citramalic acid	2-甲基苹果酸	Organic acids	C02614	ko00660,ko01100	-0.813422	0.00128973
novel.4513	K08286	--	pmb2826	L-Citramalic acid	2-甲基苹果酸	Organic acids	C02614	ko00660,ko01100	-0.872932	0.000209971
novel.4680	--	--	pmb2826	L-Citramalic acid	2-甲基苹果酸	Organic acids	C02614	ko00660,ko01100	0.804077	0.00161933
novel.4773	K03283	ko03040,ko04141,ko04144	pmb2826	L-Citramalic acid	2-甲基苹果酸	Organic acids	C02614	ko00660,ko01100	0.877813	0.000174109
novel.4801	--	--	pmb2826	L-Citramalic acid	2-甲基苹果酸	Organic acids	C02614	ko00660,ko01100	-0.847484	0.000500173
novel.4833	K17964	--	pmb2826	L-Citramalic acid	2-甲基苹果酸	Organic acids	C02614	ko00660,ko01100	-0.868478	0.000247507
novel.4899	--	--	pmb2826	L-Citramalic acid	2-甲基苹果酸	Organic acids	C02614	ko00660,ko01100	-0.813623	0.00128325
novel.4941	--	--	pmb2826	L-Citramalic acid	2-甲基苹果酸	Organic acids	C02614	ko00660,ko01100	-0.867718	0.000254403
novel.5019	K01301	--	pmb2826	L-Citramalic acid	2-甲基苹果酸	Organic acids	C02614	ko00660,ko01100	0.816963	0.00117935
novel.5021	--	--	pmb2826	L-Citramalic acid	2-甲基苹果酸	Organic acids	C02614	ko00660,ko01100	-0.892382	9.46546e-05
novel.5066	--	--	pmb2826	L-Citramalic acid	2-甲基苹果酸	Organic acids	C02614	ko00660,ko01100	-0.837954	0.000665871
novel.5121	--	--	pmb2826	L-Citramalic acid	2-甲基苹果酸	Organic acids	C02614	ko00660,ko01100	0.861122	0.000320744
novel.5138	--	--	pmb2826	L-Citramalic acid	2-甲基苹果酸	Organic acids	C02614	ko00660,ko01100	-0.833169	0.000763642
novel.515	--	--	pmb2826	L-Citramalic acid	2-甲基苹果酸	Organic acids	C02614	ko00660,ko01100	-0.829226	0.000852271
novel.5249	--	--	pmb2826	L-Citramalic acid	2-甲基苹果酸	Organic acids	C02614	ko00660,ko01100	0.86283	0.0003024
novel.5260	--	--	pmb2826	L-Citramalic acid	2-甲基苹果酸	Organic acids	C02614	ko00660,ko01100	-0.866735	0.00026354
novel.5315	--	--	pmb2826	L-Citramalic acid	2-甲基苹果酸	Organic acids	C02614	ko00660,ko01100	-0.826927	0.000907478
novel.5444	--	--	pmb2826	L-Citramalic acid	2-甲基苹果酸	Organic acids	C02614	ko00660,ko01100	-0.914802	3.05985e-05
novel.5465	--	--	pmb2826	L-Citramalic acid	2-甲基苹果酸	Organic acids	C02614	ko00660,ko01100	-0.804557	0.00160098
novel.5551	--	--	pmb2826	L-Citramalic acid	2-甲基苹果酸	Organic acids	C02614	ko00660,ko01100	-0.806466	0.00152955
novel.567	--	--	pmb2826	L-Citramalic acid	2-甲基苹果酸	Organic acids	C02614	ko00660,ko01100	-0.882065	0.000146938
novel.5680	--	--	pmb2826	L-Citramalic acid	2-甲基苹果酸	Organic acids	C02614	ko00660,ko01100	-0.833607	0.000754272
novel.5700	--	--	pmb2826	L-Citramalic acid	2-甲基苹果酸	Organic acids	C02614	ko00660,ko01100	-0.854523	0.000399862
novel.5744	--	--	pmb2826	L-Citramalic acid	2-甲基苹果酸	Organic acids	C02614	ko00660,ko01100	-0.828032	0.000880598
novel.5818	--	--	pmb2826	L-Citramalic acid	2-甲基苹果酸	Organic acids	C02614	ko00660,ko01100	-0.833351	0.000759752
novel.5897	--	--	pmb2826	L-Citramalic acid	2-甲基苹果酸	Organic acids	C02614	ko00660,ko01100	-0.873022	0.000209265
novel.600	--	--	pmb2826	L-Citramalic acid	2-甲基苹果酸	Organic acids	C02614	ko00660,ko01100	-0.889571	0.000107156
novel.6110	--	--	pmb2826	L-Citramalic acid	2-甲基苹果酸	Organic acids	C02614	ko00660,ko01100	-0.923016	1.86936e-05
novel.616	--	--	pmb2826	L-Citramalic acid	2-甲基苹果酸	Organic acids	C02614	ko00660,ko01100	-0.882746	0.000142912
novel.6573	--	--	pmb2826	L-Citramalic acid	2-甲基苹果酸	Organic acids	C02614	ko00660,ko01100	-0.874191	0.000200216
novel.6661	--	--	pmb2826	L-Citramalic acid	2-甲基苹果酸	Organic acids	C02614	ko00660,ko01100	-0.868713	0.000245401
novel.67	--	--	pmb2826	L-Citramalic acid	2-甲基苹果酸	Organic acids	C02614	ko00660,ko01100	-0.890657	0.000102182
novel.677	--	--	pmb2826	L-Citramalic acid	2-甲基苹果酸	Organic acids	C02614	ko00660,ko01100	-0.801191	0.00173314
novel.6952	--	--	pmb2826	L-Citramalic acid	2-甲基苹果酸	Organic acids	C02614	ko00660,ko01100	-0.872841	0.000210691
novel.7017	--	--	pmb2826	L-Citramalic acid	2-甲基苹果酸	Organic acids	C02614	ko00660,ko01100	-0.896383	7.88668e-05
novel.7175	K16226	ko04626	pmb2826	L-Citramalic acid	2-甲基苹果酸	Organic acids	C02614	ko00660,ko01100	0.876654	0.000182155
novel.7180	K09422	--	pmb2826	L-Citramalic acid	2-甲基苹果酸	Organic acids	C02614	ko00660,ko01100	0.873062	0.000208949
novel.7255	--	--	pmb2826	L-Citramalic acid	2-甲基苹果酸	Organic acids	C02614	ko00660,ko01100	-0.823006	0.00100794
novel.7281	--	--	pmb2826	L-Citramalic acid	2-甲基苹果酸	Organic acids	C02614	ko00660,ko01100	-0.8299	0.000836577
novel.7284	K00924	--	pmb2826	L-Citramalic acid	2-甲基苹果酸	Organic acids	C02614	ko00660,ko01100	-0.805903	0.00155036
novel.7410	--	--	pmb2826	L-Citramalic acid	2-甲基苹果酸	Organic acids	C02614	ko00660,ko01100	-0.923918	1.76514e-05
novel.7501	K20665	--	pmb2826	L-Citramalic acid	2-甲基苹果酸	Organic acids	C02614	ko00660,ko01100	-0.814623	0.00125146
novel.7540	--	--	pmb2826	L-Citramalic acid	2-甲基苹果酸	Organic acids	C02614	ko00660,ko01100	-0.884642	0.000132164
novel.7629	--	--	pmb2826	L-Citramalic acid	2-甲基苹果酸	Organic acids	C02614	ko00660,ko01100	-0.863392	0.000296547
novel.7693	--	--	pmb2826	L-Citramalic acid	2-甲基苹果酸	Organic acids	C02614	ko00660,ko01100	-0.827578	0.000891571
novel.7704	--	--	pmb2826	L-Citramalic acid	2-甲基苹果酸	Organic acids	C02614	ko00660,ko01100	0.80843	0.00145864
novel.7734	--	--	pmb2826	L-Citramalic acid	2-甲基苹果酸	Organic acids	C02614	ko00660,ko01100	-0.898385	7.17843e-05
novel.7984	--	--	pmb2826	L-Citramalic acid	2-甲基苹果酸	Organic acids	C02614	ko00660,ko01100	-0.918518	2.46404e-05
novel.8149	--	--	pmb2826	L-Citramalic acid	2-甲基苹果酸	Organic acids	C02614	ko00660,ko01100	-0.862475	0.000306148
novel.8202	--	--	pmb2826	L-Citramalic acid	2-甲基苹果酸	Organic acids	C02614	ko00660,ko01100	-0.869151	0.000241521
novel.8210	--	--	pmb2826	L-Citramalic acid	2-甲基苹果酸	Organic acids	C02614	ko00660,ko01100	-0.870505	0.000229829
novel.8233	--	--	pmb2826	L-Citramalic acid	2-甲基苹果酸	Organic acids	C02614	ko00660,ko01100	-0.860017	0.000333052
novel.8327	--	--	pmb2826	L-Citramalic acid	2-甲基苹果酸	Organic acids	C02614	ko00660,ko01100	-0.840921	0.000610308
novel.8329	--	--	pmb2826	L-Citramalic acid	2-甲基苹果酸	Organic acids	C02614	ko00660,ko01100	-0.838523	0.000654933
novel.84	--	--	pmb2826	L-Citramalic acid	2-甲基苹果酸	Organic acids	C02614	ko00660,ko01100	-0.844691	0.000544976
novel.8454	K06269	ko03015	pmb2826	L-Citramalic acid	2-甲基苹果酸	Organic acids	C02614	ko00660,ko01100	-0.848483	0.000484857
novel.8495	K08486	ko04130	pmb2826	L-Citramalic acid	2-甲基苹果酸	Organic acids	C02614	ko00660,ko01100	-0.931776	1.03733e-05
novel.85	K03593	--	pmb2826	L-Citramalic acid	2-甲基苹果酸	Organic acids	C02614	ko00660,ko01100	-0.833058	0.000766046
novel.8625	--	--	pmb2826	L-Citramalic acid	2-甲基苹果酸	Organic acids	C02614	ko00660,ko01100	-0.86539	0.000276463
novel.864	--	--	pmb2826	L-Citramalic acid	2-甲基苹果酸	Organic acids	C02614	ko00660,ko01100	-0.829522	0.00084534
novel.8936	--	--	pmb2826	L-Citramalic acid	2-甲基苹果酸	Organic acids	C02614	ko00660,ko01100	-0.853833	0.000408937
novel.9056	--	--	pmb2826	L-Citramalic acid	2-甲基苹果酸	Organic acids	C02614	ko00660,ko01100	-0.846968	0.000508218
novel.913	K11498	--	pmb2826	L-Citramalic acid	2-甲基苹果酸	Organic acids	C02614	ko00660,ko01100	-0.855127	0.000392051
novel.9149	K01647	ko00020,ko00630,ko01100,ko01110,ko01200,ko01210,ko01230	pmb2826	L-Citramalic acid	2-甲基苹果酸	Organic acids	C02614	ko00660,ko01100	-0.881006	0.000153368
novel.9217	--	--	pmb2826	L-Citramalic acid	2-甲基苹果酸	Organic acids	C02614	ko00660,ko01100	-0.858854	0.000346417
novel.9246	--	--	pmb2826	L-Citramalic acid	2-甲基苹果酸	Organic acids	C02614	ko00660,ko01100	-0.920247	2.22007e-05
novel.9382	--	--	pmb2826	L-Citramalic acid	2-甲基苹果酸	Organic acids	C02614	ko00660,ko01100	-0.856335	0.000376778
novel.9436	--	--	pmb2826	L-Citramalic acid	2-甲基苹果酸	Organic acids	C02614	ko00660,ko01100	-0.885729	0.000126291
novel.9472	--	--	pmb2826	L-Citramalic acid	2-甲基苹果酸	Organic acids	C02614	ko00660,ko01100	-0.850026	0.000461926
novel.9584	--	--	pmb2826	L-Citramalic acid	2-甲基苹果酸	Organic acids	C02614	ko00660,ko01100	-0.882471	0.000144525
novel.9844	--	--	pmb2826	L-Citramalic acid	2-甲基苹果酸	Organic acids	C02614	ko00660,ko01100	0.908732	4.27185e-05
novel.9904	--	--	pmb2826	L-Citramalic acid	2-甲基苹果酸	Organic acids	C02614	ko00660,ko01100	-0.835729	0.000710066
novel.9960	--	--	pmb2826	L-Citramalic acid	2-甲基苹果酸	Organic acids	C02614	ko00660,ko01100	-0.872278	0.000215187
TbA01G000490	--	--	MWS20182	Dihydroferulic Acid	二氢阿魏酸	Phenolic acids	--	--	-0.848594	0.000483182
TbA01G002520	K09286	--	MWS20182	Dihydroferulic Acid	二氢阿魏酸	Phenolic acids	--	--	0.890931	0.000100957
TbA01G002550	--	--	MWS20182	Dihydroferulic Acid	二氢阿魏酸	Phenolic acids	--	--	0.884899	0.000130757
TbA01G003860	--	--	MWS20182	Dihydroferulic Acid	二氢阿魏酸	Phenolic acids	--	--	0.812597	0.00131656
TbA01G006390	K14490	ko04075	MWS20182	Dihydroferulic Acid	二氢阿魏酸	Phenolic acids	--	--	0.815951	0.00121012
TbA01G007560	--	--	MWS20182	Dihydroferulic Acid	二氢阿魏酸	Phenolic acids	--	--	0.967838	2.56756e-07
TbA01G010150	K03239	--	MWS20182	Dihydroferulic Acid	二氢阿魏酸	Phenolic acids	--	--	0.848628	0.000482669
TbA01G010560	K14488	ko04075	MWS20182	Dihydroferulic Acid	二氢阿魏酸	Phenolic acids	--	--	0.878694	0.000168178
TbA01G013750	K14494	ko04075	MWS20182	Dihydroferulic Acid	二氢阿魏酸	Phenolic acids	--	--	0.954467	1.42769e-06
TbA01G014010	K15920	ko00520,ko01100	MWS20182	Dihydroferulic Acid	二氢阿魏酸	Phenolic acids	--	--	0.992326	2.06886e-10
TbA01G014620	--	--	MWS20182	Dihydroferulic Acid	二氢阿魏酸	Phenolic acids	--	--	-0.852522	0.000426613
TbA01G017810	--	--	MWS20182	Dihydroferulic Acid	二氢阿魏酸	Phenolic acids	--	--	0.951575	1.93304e-06
TbA01G018550	K09753	ko00940,ko01100,ko01110	MWS20182	Dihydroferulic Acid	二氢阿魏酸	Phenolic acids	--	--	0.830409	0.000824886
TbA01G021300	--	--	MWS20182	Dihydroferulic Acid	二氢阿魏酸	Phenolic acids	--	--	0.912301	3.52102e-05
TbA01G024400	K03542	ko00195,ko01100	MWS20182	Dihydroferulic Acid	二氢阿魏酸	Phenolic acids	--	--	-0.863316	0.000297335
TbA01G025800	--	--	MWS20182	Dihydroferulic Acid	二氢阿魏酸	Phenolic acids	--	--	-0.822012	0.00103474
TbA01G026990	--	--	MWS20182	Dihydroferulic Acid	二氢阿魏酸	Phenolic acids	--	--	0.878435	0.000169903
TbA01G028010	K17710	--	MWS20182	Dihydroferulic Acid	二氢阿魏酸	Phenolic acids	--	--	0.859869	0.000334738
TbA01G028350	--	--	MWS20182	Dihydroferulic Acid	二氢阿魏酸	Phenolic acids	--	--	0.912345	3.51252e-05
TbA01G028440	K10734	--	MWS20182	Dihydroferulic Acid	二氢阿魏酸	Phenolic acids	--	--	0.878355	0.000170442
TbA01G031000	K08235	--	MWS20182	Dihydroferulic Acid	二氢阿魏酸	Phenolic acids	--	--	0.947845	2.78351e-06
TbA01G037550	K08472	--	MWS20182	Dihydroferulic Acid	二氢阿魏酸	Phenolic acids	--	--	0.911701	3.63938e-05
TbA01G040910	K00454	ko00591,ko00592,ko01100,ko01110	MWS20182	Dihydroferulic Acid	二氢阿魏酸	Phenolic acids	--	--	0.970863	1.57482e-07
TbA01G054340	--	--	MWS20182	Dihydroferulic Acid	二氢阿魏酸	Phenolic acids	--	--	0.981193	1.79568e-08
TbA01G057370	K11420	ko00310,ko01100	MWS20182	Dihydroferulic Acid	二氢阿魏酸	Phenolic acids	--	--	0.985814	4.41861e-09
TbA01G066150	K20628	--	MWS20182	Dihydroferulic Acid	二氢阿魏酸	Phenolic acids	--	--	0.858735	0.000347801
TbA01G084090	K19039	--	MWS20182	Dihydroferulic Acid	二氢阿魏酸	Phenolic acids	--	--	0.925771	1.56537e-05
TbA01G095530	--	--	MWS20182	Dihydroferulic Acid	二氢阿魏酸	Phenolic acids	--	--	0.853786	0.000409555
TbA01G102180	K14767	--	MWS20182	Dihydroferulic Acid	二氢阿魏酸	Phenolic acids	--	--	0.890876	0.000101203
TbA01G109000	--	--	MWS20182	Dihydroferulic Acid	二氢阿魏酸	Phenolic acids	--	--	0.893532	8.98853e-05
TbA01G110150	--	--	MWS20182	Dihydroferulic Acid	二氢阿魏酸	Phenolic acids	--	--	0.977314	4.55563e-08
TbA01G110950	K13065	ko00940,ko00941,ko00945,ko01100,ko01110	MWS20182	Dihydroferulic Acid	二氢阿魏酸	Phenolic acids	--	--	0.944956	3.62693e-06
TbA01G112560	--	--	MWS20182	Dihydroferulic Acid	二氢阿魏酸	Phenolic acids	--	--	0.840289	0.000621846
TbA01G115980	K14494	ko04075	MWS20182	Dihydroferulic Acid	二氢阿魏酸	Phenolic acids	--	--	0.891695	9.75976e-05
TbA01G116940	K17471	--	MWS20182	Dihydroferulic Acid	二氢阿魏酸	Phenolic acids	--	--	-0.862886	0.000301814
TbA01G117150	--	--	MWS20182	Dihydroferulic Acid	二氢阿魏酸	Phenolic acids	--	--	0.861438	0.000317287
TbA01G117290	--	--	MWS20182	Dihydroferulic Acid	二氢阿魏酸	Phenolic acids	--	--	0.973255	1.03034e-07
TbA01G117540	--	--	MWS20182	Dihydroferulic Acid	二氢阿魏酸	Phenolic acids	--	--	-0.919981	2.25626e-05
TbA01G117760	K05391	ko04626	MWS20182	Dihydroferulic Acid	二氢阿魏酸	Phenolic acids	--	--	0.862473	0.000306167
TbA01G118020	K17795	--	MWS20182	Dihydroferulic Acid	二氢阿魏酸	Phenolic acids	--	--	0.820668	0.00107181
TbA01G119240	--	--	MWS20182	Dihydroferulic Acid	二氢阿魏酸	Phenolic acids	--	--	0.812609	0.00131615
TbA01G125260	--	--	MWS20182	Dihydroferulic Acid	二氢阿魏酸	Phenolic acids	--	--	0.953137	1.64511e-06
TbA01G126540	K14484	ko04075	MWS20182	Dihydroferulic Acid	二氢阿魏酸	Phenolic acids	--	--	-0.904723	5.25964e-05
TbA01G126720	K09286	--	MWS20182	Dihydroferulic Acid	二氢阿魏酸	Phenolic acids	--	--	-0.965269	3.75428e-07
TbA01G132050	K13424	ko04016,ko04626	MWS20182	Dihydroferulic Acid	二氢阿魏酸	Phenolic acids	--	--	-0.840624	0.000615716
TbA01G132850	--	--	MWS20182	Dihydroferulic Acid	二氢阿魏酸	Phenolic acids	--	--	0.835117	0.000722589
TbA01G134490	K00924	--	MWS20182	Dihydroferulic Acid	二氢阿魏酸	Phenolic acids	--	--	0.82416	0.000977515
TbA01G135500	K13448	ko04626	MWS20182	Dihydroferulic Acid	二氢阿魏酸	Phenolic acids	--	--	0.863077	0.000299824
TbA01G136450	K13692	--	MWS20182	Dihydroferulic Acid	二氢阿魏酸	Phenolic acids	--	--	0.969588	1.94674e-07
TbA01G137690	K00799	ko00480,ko01100	MWS20182	Dihydroferulic Acid	二氢阿魏酸	Phenolic acids	--	--	-0.915342	2.96688e-05
TbA01G138360	--	--	MWS20182	Dihydroferulic Acid	二氢阿魏酸	Phenolic acids	--	--	0.868585	0.00024655
TbA01G140390	--	--	MWS20182	Dihydroferulic Acid	二氢阿魏酸	Phenolic acids	--	--	0.854226	0.000403743
TbA01G145130	K12502	ko00130,ko01100,ko01110,ko01240	MWS20182	Dihydroferulic Acid	二氢阿魏酸	Phenolic acids	--	--	0.969242	2.05897e-07
TbA01G146130	K09286	--	MWS20182	Dihydroferulic Acid	二氢阿魏酸	Phenolic acids	--	--	-0.819334	0.00110962
TbA01G146880	--	--	MWS20182	Dihydroferulic Acid	二氢阿魏酸	Phenolic acids	--	--	0.867416	0.000257187
TbA01G147420	K02693	ko00195,ko01100	MWS20182	Dihydroferulic Acid	二氢阿魏酸	Phenolic acids	--	--	-0.947444	2.89029e-06
TbA01G148670	K16296	--	MWS20182	Dihydroferulic Acid	二氢阿魏酸	Phenolic acids	--	--	0.972795	1.12123e-07
TbA01G150320	K23452	ko00908,ko01110	MWS20182	Dihydroferulic Acid	二氢阿魏酸	Phenolic acids	--	--	-0.819515	0.00110444
TbA01G153480	K00454	ko00591,ko00592,ko01100,ko01110	MWS20182	Dihydroferulic Acid	二氢阿魏酸	Phenolic acids	--	--	0.983113	1.05122e-08
TbA01G156110	K14638	--	MWS20182	Dihydroferulic Acid	二氢阿魏酸	Phenolic acids	--	--	-0.979235	2.93617e-08
TbA01G156280	K09754	ko00940,ko00941,ko00945,ko01100,ko01110	MWS20182	Dihydroferulic Acid	二氢阿魏酸	Phenolic acids	--	--	0.873932	0.000202192
TbA01G156690	K15711	--	MWS20182	Dihydroferulic Acid	二氢阿魏酸	Phenolic acids	--	--	0.820477	0.00107717
TbA01G157780	K01988	ko00601,ko00603,ko01100	MWS20182	Dihydroferulic Acid	二氢阿魏酸	Phenolic acids	--	--	0.925786	1.56387e-05
TbA01G159000	--	--	MWS20182	Dihydroferulic Acid	二氢阿魏酸	Phenolic acids	--	--	0.909268	4.15166e-05
TbA02G000170	K09487	ko04141,ko04626	MWS20182	Dihydroferulic Acid	二氢阿魏酸	Phenolic acids	--	--	0.945704	3.39125e-06
TbA02G000480	K12462	--	MWS20182	Dihydroferulic Acid	二氢阿魏酸	Phenolic acids	--	--	-0.849794	0.000465316
TbA02G001040	K11593	--	MWS20182	Dihydroferulic Acid	二氢阿魏酸	Phenolic acids	--	--	-0.854706	0.00039748
TbA02G002160	K22588	ko00380,ko01100,ko01110	MWS20182	Dihydroferulic Acid	二氢阿魏酸	Phenolic acids	--	--	0.913867	3.22643e-05
TbA02G005090	K00083	ko00940,ko01100,ko01110	MWS20182	Dihydroferulic Acid	二氢阿魏酸	Phenolic acids	--	--	0.959885	7.64735e-07
TbA02G005390	--	--	MWS20182	Dihydroferulic Acid	二氢阿魏酸	Phenolic acids	--	--	-0.891642	9.7829e-05
TbA02G006780	K04043	ko03018	MWS20182	Dihydroferulic Acid	二氢阿魏酸	Phenolic acids	--	--	0.920308	2.21188e-05
TbA02G009110	K08237	--	MWS20182	Dihydroferulic Acid	二氢阿魏酸	Phenolic acids	--	--	0.971935	1.30823e-07
TbA02G010480	K14298	ko03013	MWS20182	Dihydroferulic Acid	二氢阿魏酸	Phenolic acids	--	--	-0.904022	5.44927e-05
TbA02G013430	K16225	ko04626	MWS20182	Dihydroferulic Acid	二氢阿魏酸	Phenolic acids	--	--	-0.913353	3.32086e-05
TbA02G015870	K15718	ko00591	MWS20182	Dihydroferulic Acid	二氢阿魏酸	Phenolic acids	--	--	-0.889231	0.000108752
TbA02G017980	K23050	--	MWS20182	Dihydroferulic Acid	二氢阿魏酸	Phenolic acids	--	--	-0.877631	0.000175353
TbA02G022870	--	--	MWS20182	Dihydroferulic Acid	二氢阿魏酸	Phenolic acids	--	--	-0.91805	2.53357e-05
TbA02G023140	--	--	MWS20182	Dihydroferulic Acid	二氢阿魏酸	Phenolic acids	--	--	-0.830313	0.000827089
TbA02G030660	K20716	ko04016	MWS20182	Dihydroferulic Acid	二氢阿魏酸	Phenolic acids	--	--	-0.964099	4.42214e-07
TbA02G030700	K20716	ko04016	MWS20182	Dihydroferulic Acid	二氢阿魏酸	Phenolic acids	--	--	-0.889371	0.000108093
TbA02G031750	--	--	MWS20182	Dihydroferulic Acid	二氢阿魏酸	Phenolic acids	--	--	0.938474	6.25882e-06
TbA02G032020	--	--	MWS20182	Dihydroferulic Acid	二氢阿魏酸	Phenolic acids	--	--	0.820058	0.00108898
TbA02G032270	--	--	MWS20182	Dihydroferulic Acid	二氢阿魏酸	Phenolic acids	--	--	0.906306	4.85006e-05
TbA02G034520	--	--	MWS20182	Dihydroferulic Acid	二氢阿魏酸	Phenolic acids	--	--	0.967008	2.91246e-07
TbA02G036480	K05389	--	MWS20182	Dihydroferulic Acid	二氢阿魏酸	Phenolic acids	--	--	0.876166	0.00018563
TbA02G063030	K10355	--	MWS20182	Dihydroferulic Acid	二氢阿魏酸	Phenolic acids	--	--	0.978265	3.68325e-08
TbA02G068510	K06874	--	MWS20182	Dihydroferulic Acid	二氢阿魏酸	Phenolic acids	--	--	0.974158	8.69135e-08
TbA02G071840	K01626	ko00400,ko01100,ko01110,ko01230	MWS20182	Dihydroferulic Acid	二氢阿魏酸	Phenolic acids	--	--	0.961886	5.94152e-07
TbA02G072170	K11868	ko00380,ko01100	MWS20182	Dihydroferulic Acid	二氢阿魏酸	Phenolic acids	--	--	-0.825692	0.000938233
TbA02G076170	--	--	MWS20182	Dihydroferulic Acid	二氢阿魏酸	Phenolic acids	--	--	0.957421	1.02602e-06
TbA02G081670	K12385	--	MWS20182	Dihydroferulic Acid	二氢阿魏酸	Phenolic acids	--	--	0.979087	3.04213e-08
TbA02G082640	K12778	--	MWS20182	Dihydroferulic Acid	二氢阿魏酸	Phenolic acids	--	--	0.965783	3.48757e-07
TbA02G083020	K19037	--	MWS20182	Dihydroferulic Acid	二氢阿魏酸	Phenolic acids	--	--	0.846865	0.000509841
TbA02G084490	K03686	--	MWS20182	Dihydroferulic Acid	二氢阿魏酸	Phenolic acids	--	--	-0.982879	1.1258e-08
TbA02G085920	--	--	MWS20182	Dihydroferulic Acid	二氢阿魏酸	Phenolic acids	--	--	-0.801336	0.00172726
TbA02G088550	--	--	MWS20182	Dihydroferulic Acid	二氢阿魏酸	Phenolic acids	--	--	-0.847602	0.000498338
TbA02G097880	--	--	MWS20182	Dihydroferulic Acid	二氢阿魏酸	Phenolic acids	--	--	-0.870631	0.000228759
TbA02G098290	--	--	MWS20182	Dihydroferulic Acid	二氢阿魏酸	Phenolic acids	--	--	0.957039	1.07218e-06
TbA02G104430	--	--	MWS20182	Dihydroferulic Acid	二氢阿魏酸	Phenolic acids	--	--	0.90006	6.62523e-05
TbA02G104620	K24139	--	MWS20182	Dihydroferulic Acid	二氢阿魏酸	Phenolic acids	--	--	0.908725	4.27343e-05
TbA02G105460	--	--	MWS20182	Dihydroferulic Acid	二氢阿魏酸	Phenolic acids	--	--	0.935433	7.92486e-06
TbA02G106510	--	--	MWS20182	Dihydroferulic Acid	二氢阿魏酸	Phenolic acids	--	--	0.872118	0.000216475
TbA02G106540	--	--	MWS20182	Dihydroferulic Acid	二氢阿魏酸	Phenolic acids	--	--	0.95075	2.10028e-06
TbA02G111110	--	--	MWS20182	Dihydroferulic Acid	二氢阿魏酸	Phenolic acids	--	--	0.967014	2.90989e-07
TbA02G111370	K00033	ko00030,ko00480,ko01100,ko01110,ko01200	MWS20182	Dihydroferulic Acid	二氢阿魏酸	Phenolic acids	--	--	0.813497	0.0012873
TbA02G111960	K11131	ko03008	MWS20182	Dihydroferulic Acid	二氢阿魏酸	Phenolic acids	--	--	0.920104	2.23948e-05
TbA02G112260	--	--	MWS20182	Dihydroferulic Acid	二氢阿魏酸	Phenolic acids	--	--	0.941973	4.69802e-06
TbA02G112810	K23953	--	MWS20182	Dihydroferulic Acid	二氢阿魏酸	Phenolic acids	--	--	0.847552	0.000499112
TbA02G114360	K16296	--	MWS20182	Dihydroferulic Acid	二氢阿魏酸	Phenolic acids	--	--	-0.899305	6.87034e-05
TbA02G116410	K04077	ko03018	MWS20182	Dihydroferulic Acid	二氢阿魏酸	Phenolic acids	--	--	0.888617	0.00011168
TbA02G116720	--	--	MWS20182	Dihydroferulic Acid	二氢阿魏酸	Phenolic acids	--	--	0.880589	0.000155963
TbA02G117670	--	--	MWS20182	Dihydroferulic Acid	二氢阿魏酸	Phenolic acids	--	--	0.858761	0.000347504
TbA02G119320	--	--	MWS20182	Dihydroferulic Acid	二氢阿魏酸	Phenolic acids	--	--	0.898603	7.10437e-05
TbA02G119480	K05928	ko00130,ko01100,ko01110,ko01240	MWS20182	Dihydroferulic Acid	二氢阿魏酸	Phenolic acids	--	--	0.854437	0.00040098
TbA02G120150	K10258	ko00062,ko01040,ko01100,ko01110,ko01212	MWS20182	Dihydroferulic Acid	二氢阿魏酸	Phenolic acids	--	--	0.981051	1.86365e-08
TbA02G120190	--	--	MWS20182	Dihydroferulic Acid	二氢阿魏酸	Phenolic acids	--	--	0.897575	7.45883e-05
TbA02G120980	K12373	ko00511,ko00513,ko00520,ko00531,ko00600,ko00603,ko00604,ko01100	MWS20182	Dihydroferulic Acid	二氢阿魏酸	Phenolic acids	--	--	-0.80112	0.00173602
TbA02G122920	K14861	--	MWS20182	Dihydroferulic Acid	二氢阿魏酸	Phenolic acids	--	--	0.921377	2.07118e-05
TbA02G124790	--	--	MWS20182	Dihydroferulic Acid	二氢阿魏酸	Phenolic acids	--	--	-0.909711	4.05434e-05
TbA02G125550	--	--	MWS20182	Dihydroferulic Acid	二氢阿魏酸	Phenolic acids	--	--	0.812555	0.00131791
TbA02G126240	K13493	ko00908,ko01110	MWS20182	Dihydroferulic Acid	二氢阿魏酸	Phenolic acids	--	--	-0.919974	2.25727e-05
TbA02G126420	--	--	MWS20182	Dihydroferulic Acid	二氢阿魏酸	Phenolic acids	--	--	0.866871	0.000262261
TbA02G127820	K09422	--	MWS20182	Dihydroferulic Acid	二氢阿魏酸	Phenolic acids	--	--	0.89784	7.36608e-05
TbA02G129120	K23136	ko00999,ko01110	MWS20182	Dihydroferulic Acid	二氢阿魏酸	Phenolic acids	--	--	0.971323	1.45566e-07
TbA02G129130	K13428	ko04626	MWS20182	Dihydroferulic Acid	二氢阿魏酸	Phenolic acids	--	--	0.905736	4.99449e-05
TbA02G131180	K23136	ko00999,ko01110	MWS20182	Dihydroferulic Acid	二氢阿魏酸	Phenolic acids	--	--	-0.856257	0.000377741
TbA02G131590	K13989	ko04141	MWS20182	Dihydroferulic Acid	二氢阿魏酸	Phenolic acids	--	--	0.846667	0.000512969
TbA02G132690	--	--	MWS20182	Dihydroferulic Acid	二氢阿魏酸	Phenolic acids	--	--	0.917518	2.61443e-05
TbA02G132750	--	--	MWS20182	Dihydroferulic Acid	二氢阿魏酸	Phenolic acids	--	--	0.961464	6.27351e-07
TbA02G133000	K09286	--	MWS20182	Dihydroferulic Acid	二氢阿魏酸	Phenolic acids	--	--	0.916631	2.75393e-05
TbA02G134740	K03093	--	MWS20182	Dihydroferulic Acid	二氢阿魏酸	Phenolic acids	--	--	-0.95222	1.80966e-06
TbA03G001350	--	--	MWS20182	Dihydroferulic Acid	二氢阿魏酸	Phenolic acids	--	--	0.93648	7.31607e-06
TbA03G003500	K01166	--	MWS20182	Dihydroferulic Acid	二氢阿魏酸	Phenolic acids	--	--	0.909523	4.09552e-05
TbA03G004270	--	--	MWS20182	Dihydroferulic Acid	二氢阿魏酸	Phenolic acids	--	--	-0.821721	0.00104268
TbA03G005840	K03283	ko03040,ko04141,ko04144	MWS20182	Dihydroferulic Acid	二氢阿魏酸	Phenolic acids	--	--	0.94885	2.5299e-06
TbA03G006960	K14638	--	MWS20182	Dihydroferulic Acid	二氢阿魏酸	Phenolic acids	--	--	0.961146	6.53272e-07
TbA03G011390	K00913	ko00562,ko01100,ko04070	MWS20182	Dihydroferulic Acid	二氢阿魏酸	Phenolic acids	--	--	0.860409	0.000328648
TbA03G012370	K04506	ko04120	MWS20182	Dihydroferulic Acid	二氢阿魏酸	Phenolic acids	--	--	0.854605	0.000398798
TbA03G015280	K21994	--	MWS20182	Dihydroferulic Acid	二氢阿魏酸	Phenolic acids	--	--	0.81019	0.00139724
TbA03G015990	K08237	--	MWS20182	Dihydroferulic Acid	二氢阿魏酸	Phenolic acids	--	--	0.956045	1.2001e-06
TbA03G018470	--	--	MWS20182	Dihydroferulic Acid	二氢阿魏酸	Phenolic acids	--	--	-0.866284	0.000267821
TbA03G019510	K13415	ko04075	MWS20182	Dihydroferulic Acid	二氢阿魏酸	Phenolic acids	--	--	0.953761	1.53997e-06
TbA03G020200	K01206	ko00511	MWS20182	Dihydroferulic Acid	二氢阿魏酸	Phenolic acids	--	--	0.871317	0.00022303
TbA03G021590	K16222	ko04712	MWS20182	Dihydroferulic Acid	二氢阿魏酸	Phenolic acids	--	--	-0.832006	0.000789017
TbA03G022400	K05986	--	MWS20182	Dihydroferulic Acid	二氢阿魏酸	Phenolic acids	--	--	0.871439	0.000222021
TbA03G022450	--	--	MWS20182	Dihydroferulic Acid	二氢阿魏酸	Phenolic acids	--	--	-0.826068	0.000928783
TbA03G023990	--	--	MWS20182	Dihydroferulic Acid	二氢阿魏酸	Phenolic acids	--	--	-0.822013	0.00103471
TbA03G024130	K08237	--	MWS20182	Dihydroferulic Acid	二氢阿魏酸	Phenolic acids	--	--	0.929577	1.21105e-05
TbA03G025170	K08245	--	MWS20182	Dihydroferulic Acid	二氢阿魏酸	Phenolic acids	--	--	0.96173	6.06229e-07
TbA03G025440	--	--	MWS20182	Dihydroferulic Acid	二氢阿魏酸	Phenolic acids	--	--	-0.851757	0.000437201
TbA03G030980	--	--	MWS20182	Dihydroferulic Acid	二氢阿魏酸	Phenolic acids	--	--	0.925489	1.59459e-05
TbA03G031760	K15382	--	MWS20182	Dihydroferulic Acid	二氢阿魏酸	Phenolic acids	--	--	0.820279	0.00108275
TbA03G033600	K16292	--	MWS20182	Dihydroferulic Acid	二氢阿魏酸	Phenolic acids	--	--	0.923656	1.79495e-05
TbA03G034130	K22588	ko00380,ko01100,ko01110	MWS20182	Dihydroferulic Acid	二氢阿魏酸	Phenolic acids	--	--	-0.926585	1.48347e-05
TbA03G034800	--	--	MWS20182	Dihydroferulic Acid	二氢阿魏酸	Phenolic acids	--	--	0.953406	1.59914e-06
TbA03G034880	--	--	MWS20182	Dihydroferulic Acid	二氢阿魏酸	Phenolic acids	--	--	0.971701	1.36308e-07
TbA03G037890	--	--	MWS20182	Dihydroferulic Acid	二氢阿魏酸	Phenolic acids	--	--	0.810797	0.00137656
TbA03G038560	K01537	--	MWS20182	Dihydroferulic Acid	二氢阿魏酸	Phenolic acids	--	--	-0.941772	4.77842e-06
TbA03G040520	K14572	ko03008	MWS20182	Dihydroferulic Acid	二氢阿魏酸	Phenolic acids	--	--	0.897838	7.3668e-05
TbA03G042390	K16224	ko04016,ko04626	MWS20182	Dihydroferulic Acid	二氢阿魏酸	Phenolic acids	--	--	0.981551	1.63203e-08
TbA03G044100	--	--	MWS20182	Dihydroferulic Acid	二氢阿魏酸	Phenolic acids	--	--	0.842141	0.000588533
TbA03G044130	--	--	MWS20182	Dihydroferulic Acid	二氢阿魏酸	Phenolic acids	--	--	0.958796	8.72783e-07
TbA03G045790	K05282	ko00904,ko01100,ko01110	MWS20182	Dihydroferulic Acid	二氢阿魏酸	Phenolic acids	--	--	-0.846783	0.000511138
TbA03G047380	K14638	--	MWS20182	Dihydroferulic Acid	二氢阿魏酸	Phenolic acids	--	--	-0.88798	0.00011478
TbA03G049380	K20619	--	MWS20182	Dihydroferulic Acid	二氢阿魏酸	Phenolic acids	--	--	0.914552	3.10375e-05
TbA03G051590	K11818	ko00380,ko00966,ko01100,ko01110,ko01210	MWS20182	Dihydroferulic Acid	二氢阿魏酸	Phenolic acids	--	--	-0.868226	0.000249781
TbA03G055920	--	--	MWS20182	Dihydroferulic Acid	二氢阿魏酸	Phenolic acids	--	--	-0.896432	7.86859e-05
TbA03G056200	K13436	ko04626	MWS20182	Dihydroferulic Acid	二氢阿魏酸	Phenolic acids	--	--	0.950756	2.09911e-06
TbA03G056790	K01723	ko00592,ko01100,ko01110	MWS20182	Dihydroferulic Acid	二氢阿魏酸	Phenolic acids	--	--	0.817992	0.00114869
TbA03G059880	K14499	ko04075	MWS20182	Dihydroferulic Acid	二氢阿魏酸	Phenolic acids	--	--	-0.845608	0.000529935
TbA03G066320	K13417	ko04626	MWS20182	Dihydroferulic Acid	二氢阿魏酸	Phenolic acids	--	--	0.975702	6.40387e-08
TbA03G085040	K09286	--	MWS20182	Dihydroferulic Acid	二氢阿魏酸	Phenolic acids	--	--	-0.840226	0.000622989
TbA03G097180	K19040	--	MWS20182	Dihydroferulic Acid	二氢阿魏酸	Phenolic acids	--	--	0.964218	4.34995e-07
TbA03G097470	K01919	ko00270,ko00480,ko01100,ko01240	MWS20182	Dihydroferulic Acid	二氢阿魏酸	Phenolic acids	--	--	0.92639	1.50273e-05
TbA03G101360	K15849	ko00350,ko00360,ko00400,ko00950,ko00960,ko01100,ko01110,ko01230	MWS20182	Dihydroferulic Acid	二氢阿魏酸	Phenolic acids	--	--	0.845928	0.000524766
TbA03G101590	K15849	ko00350,ko00360,ko00400,ko00950,ko00960,ko01100,ko01110,ko01230	MWS20182	Dihydroferulic Acid	二氢阿魏酸	Phenolic acids	--	--	0.859844	0.000335012
TbA03G110920	--	--	MWS20182	Dihydroferulic Acid	二氢阿魏酸	Phenolic acids	--	--	0.926389	1.50288e-05
TbA03G111010	K14329	ko00330,ko01100	MWS20182	Dihydroferulic Acid	二氢阿魏酸	Phenolic acids	--	--	0.963014	5.12228e-07
TbA03G112130	K21484	--	MWS20182	Dihydroferulic Acid	二氢阿魏酸	Phenolic acids	--	--	0.818941	0.00112096
TbA03G113000	--	--	MWS20182	Dihydroferulic Acid	二氢阿魏酸	Phenolic acids	--	--	-0.898454	7.15489e-05
TbA03G113850	K09264	--	MWS20182	Dihydroferulic Acid	二氢阿魏酸	Phenolic acids	--	--	0.955925	1.21634e-06
TbA03G116090	--	--	MWS20182	Dihydroferulic Acid	二氢阿魏酸	Phenolic acids	--	--	0.970008	1.81745e-07
TbA03G120770	--	--	MWS20182	Dihydroferulic Acid	二氢阿魏酸	Phenolic acids	--	--	0.981223	1.78119e-08
TbA03G120850	--	--	MWS20182	Dihydroferulic Acid	二氢阿魏酸	Phenolic acids	--	--	0.973894	9.13984e-08
TbA03G122820	K16292	--	MWS20182	Dihydroferulic Acid	二氢阿魏酸	Phenolic acids	--	--	0.895022	8.39855e-05
TbA03G124500	K16222	ko04712	MWS20182	Dihydroferulic Acid	二氢阿魏酸	Phenolic acids	--	--	0.857349	0.000364313
TbA03G126190	--	--	MWS20182	Dihydroferulic Acid	二氢阿魏酸	Phenolic acids	--	--	0.962324	5.61178e-07
TbA03G127400	--	--	MWS20182	Dihydroferulic Acid	二氢阿魏酸	Phenolic acids	--	--	-0.899633	6.76298e-05
TbA04G000070	--	--	MWS20182	Dihydroferulic Acid	二氢阿魏酸	Phenolic acids	--	--	0.967355	2.76419e-07
TbA04G001160	--	--	MWS20182	Dihydroferulic Acid	二氢阿魏酸	Phenolic acids	--	--	0.947303	2.92865e-06
TbA04G001310	K01214	ko00500,ko01100,ko01110	MWS20182	Dihydroferulic Acid	二氢阿魏酸	Phenolic acids	--	--	0.945686	3.39684e-06
TbA04G003680	K03457	--	MWS20182	Dihydroferulic Acid	二氢阿魏酸	Phenolic acids	--	--	0.958037	9.54863e-07
TbA04G005360	--	--	MWS20182	Dihydroferulic Acid	二氢阿魏酸	Phenolic acids	--	--	0.977585	4.29213e-08
TbA04G006380	--	--	MWS20182	Dihydroferulic Acid	二氢阿魏酸	Phenolic acids	--	--	0.859917	0.000334191
TbA04G006740	--	--	MWS20182	Dihydroferulic Acid	二氢阿魏酸	Phenolic acids	--	--	0.930323	1.14967e-05
TbA04G006780	--	--	MWS20182	Dihydroferulic Acid	二氢阿魏酸	Phenolic acids	--	--	0.853325	0.000415717
TbA04G007640	--	--	MWS20182	Dihydroferulic Acid	二氢阿魏酸	Phenolic acids	--	--	-0.934313	8.61951e-06
TbA04G007720	--	--	MWS20182	Dihydroferulic Acid	二氢阿魏酸	Phenolic acids	--	--	-0.873768	0.000203456
TbA04G007760	--	--	MWS20182	Dihydroferulic Acid	二氢阿魏酸	Phenolic acids	--	--	-0.909365	4.13014e-05
TbA04G010850	K10706	--	MWS20182	Dihydroferulic Acid	二氢阿魏酸	Phenolic acids	--	--	0.922443	1.93804e-05
TbA04G011020	K17065	--	MWS20182	Dihydroferulic Acid	二氢阿魏酸	Phenolic acids	--	--	-0.819583	0.0011025
TbA04G012390	K05681	ko02010	MWS20182	Dihydroferulic Acid	二氢阿魏酸	Phenolic acids	--	--	0.916942	2.70437e-05
TbA04G012530	K15272	--	MWS20182	Dihydroferulic Acid	二氢阿魏酸	Phenolic acids	--	--	0.963469	4.81854e-07
TbA04G015430	--	--	MWS20182	Dihydroferulic Acid	二氢阿魏酸	Phenolic acids	--	--	0.944443	3.79586e-06
TbA04G016200	K01583	ko00330,ko01100	MWS20182	Dihydroferulic Acid	二氢阿魏酸	Phenolic acids	--	--	0.958126	9.45007e-07
TbA04G018440	--	--	MWS20182	Dihydroferulic Acid	二氢阿魏酸	Phenolic acids	--	--	0.949242	2.436e-06
TbA04G019540	K10775	ko00360,ko00940,ko01100,ko01110	MWS20182	Dihydroferulic Acid	二氢阿魏酸	Phenolic acids	--	--	0.97344	9.9557e-08
TbA04G020880	K14009	ko04141	MWS20182	Dihydroferulic Acid	二氢阿魏酸	Phenolic acids	--	--	0.814466	0.0012564
TbA04G020900	K20716	ko04016	MWS20182	Dihydroferulic Acid	二氢阿魏酸	Phenolic acids	--	--	0.834061	0.000744637
TbA04G022950	--	--	MWS20182	Dihydroferulic Acid	二氢阿魏酸	Phenolic acids	--	--	-0.914792	3.06169e-05
TbA04G025940	--	--	MWS20182	Dihydroferulic Acid	二氢阿魏酸	Phenolic acids	--	--	0.975283	6.97053e-08
TbA04G026440	--	--	MWS20182	Dihydroferulic Acid	二氢阿魏酸	Phenolic acids	--	--	0.989364	1.053e-09
TbA04G033310	--	--	MWS20182	Dihydroferulic Acid	二氢阿魏酸	Phenolic acids	--	--	-0.907613	4.53141e-05
TbA04G033440	--	--	MWS20182	Dihydroferulic Acid	二氢阿魏酸	Phenolic acids	--	--	0.913889	3.22229e-05
TbA04G034730	--	--	MWS20182	Dihydroferulic Acid	二氢阿魏酸	Phenolic acids	--	--	0.97274	1.13251e-07
TbA04G042090	--	--	MWS20182	Dihydroferulic Acid	二氢阿魏酸	Phenolic acids	--	--	0.916877	2.71462e-05
TbA04G063440	--	--	MWS20182	Dihydroferulic Acid	二氢阿魏酸	Phenolic acids	--	--	-0.803333	0.00164809
TbA04G069010	K09286	--	MWS20182	Dihydroferulic Acid	二氢阿魏酸	Phenolic acids	--	--	-0.854285	0.000402976
TbA04G072190	K13428	ko04626	MWS20182	Dihydroferulic Acid	二氢阿魏酸	Phenolic acids	--	--	0.855013	0.000393513
TbA04G076650	K20556	--	MWS20182	Dihydroferulic Acid	二氢阿魏酸	Phenolic acids	--	--	0.946091	3.27447e-06
TbA04G076660	K20556	--	MWS20182	Dihydroferulic Acid	二氢阿魏酸	Phenolic acids	--	--	0.883829	0.00013669
TbA04G077960	K20223	ko03013	MWS20182	Dihydroferulic Acid	二氢阿魏酸	Phenolic acids	--	--	0.856587	0.000373646
TbA04G079310	K20628	--	MWS20182	Dihydroferulic Acid	二氢阿魏酸	Phenolic acids	--	--	-0.836643	0.000691646
TbA04G080370	--	--	MWS20182	Dihydroferulic Acid	二氢阿魏酸	Phenolic acids	--	--	0.839632	0.000633997
TbA04G080460	K08193	--	MWS20182	Dihydroferulic Acid	二氢阿魏酸	Phenolic acids	--	--	0.860458	0.000328096
TbA04G081130	--	--	MWS20182	Dihydroferulic Acid	二氢阿魏酸	Phenolic acids	--	--	0.948262	2.67584e-06
TbA04G082030	K07025	--	MWS20182	Dihydroferulic Acid	二氢阿魏酸	Phenolic acids	--	--	0.892669	9.34456e-05
TbA04G082250	K13417	ko04626	MWS20182	Dihydroferulic Acid	二氢阿魏酸	Phenolic acids	--	--	0.833707	0.000752142
TbA04G082760	--	--	MWS20182	Dihydroferulic Acid	二氢阿魏酸	Phenolic acids	--	--	0.855879	0.000382478
TbA04G082880	K17710	--	MWS20182	Dihydroferulic Acid	二氢阿魏酸	Phenolic acids	--	--	0.817545	0.00116193
TbA04G083610	--	--	MWS20182	Dihydroferulic Acid	二氢阿魏酸	Phenolic acids	--	--	-0.859554	0.000338319
TbA04G084510	--	--	MWS20182	Dihydroferulic Acid	二氢阿魏酸	Phenolic acids	--	--	0.808725	0.00144821
TbA04G084670	K22321	ko00966,ko01110	MWS20182	Dihydroferulic Acid	二氢阿魏酸	Phenolic acids	--	--	0.927756	1.37165e-05
TbA04G084950	K15103	--	MWS20182	Dihydroferulic Acid	二氢阿魏酸	Phenolic acids	--	--	-0.864128	0.000289021
TbA04G085600	K01188	ko00460,ko00500,ko00999,ko01100,ko01110	MWS20182	Dihydroferulic Acid	二氢阿魏酸	Phenolic acids	--	--	-0.820253	0.00108347
TbA04G086050	--	--	MWS20182	Dihydroferulic Acid	二氢阿魏酸	Phenolic acids	--	--	0.957149	1.05878e-06
TbA04G086630	K16224	ko04016,ko04626	MWS20182	Dihydroferulic Acid	二氢阿魏酸	Phenolic acids	--	--	0.947613	2.84502e-06
TbA04G089050	K00487	ko00130,ko00940,ko00941,ko00945,ko01100,ko01110	MWS20182	Dihydroferulic Acid	二氢阿魏酸	Phenolic acids	--	--	0.821707	0.00104305
TbA04G089230	--	--	MWS20182	Dihydroferulic Acid	二氢阿魏酸	Phenolic acids	--	--	0.968372	2.36367e-07
TbA04G091440	K01728	ko00040,ko01100	MWS20182	Dihydroferulic Acid	二氢阿魏酸	Phenolic acids	--	--	0.916487	2.77718e-05
TbA04G092260	--	--	MWS20182	Dihydroferulic Acid	二氢阿魏酸	Phenolic acids	--	--	0.831319	0.000804288
TbA04G094340	K13416	ko04016,ko04075,ko04626	MWS20182	Dihydroferulic Acid	二氢阿魏酸	Phenolic acids	--	--	0.946191	3.24474e-06
TbA04G094370	K14767	--	MWS20182	Dihydroferulic Acid	二氢阿魏酸	Phenolic acids	--	--	0.95111	2.02598e-06
TbA04G094450	--	--	MWS20182	Dihydroferulic Acid	二氢阿魏酸	Phenolic acids	--	--	-0.836947	0.000685602
TbA04G095360	K25656	--	MWS20182	Dihydroferulic Acid	二氢阿魏酸	Phenolic acids	--	--	0.890302	0.000103785
TbA05G001670	--	--	MWS20182	Dihydroferulic Acid	二氢阿魏酸	Phenolic acids	--	--	0.95396	1.50765e-06
TbA05G005230	K14510	ko04016,ko04075	MWS20182	Dihydroferulic Acid	二氢阿魏酸	Phenolic acids	--	--	-0.806371	0.00153305
TbA05G007030	K14488	ko04075	MWS20182	Dihydroferulic Acid	二氢阿魏酸	Phenolic acids	--	--	0.847794	0.000495374
TbA05G007190	K20718	ko04016	MWS20182	Dihydroferulic Acid	二氢阿魏酸	Phenolic acids	--	--	-0.839534	0.000635824
TbA05G008180	K12153	ko00460,ko00966,ko01100,ko01110,ko01210	MWS20182	Dihydroferulic Acid	二氢阿魏酸	Phenolic acids	--	--	0.967565	2.6774e-07
TbA05G008300	--	--	MWS20182	Dihydroferulic Acid	二氢阿魏酸	Phenolic acids	--	--	0.980314	2.25269e-08
TbA05G008380	K12153	ko00460,ko00966,ko01100,ko01110,ko01210	MWS20182	Dihydroferulic Acid	二氢阿魏酸	Phenolic acids	--	--	0.963779	4.62024e-07
TbA05G014820	--	--	MWS20182	Dihydroferulic Acid	二氢阿魏酸	Phenolic acids	--	--	-0.902973	5.74326e-05
TbA05G015700	K01728	ko00040,ko01100	MWS20182	Dihydroferulic Acid	二氢阿魏酸	Phenolic acids	--	--	-0.920657	2.16507e-05
TbA05G018150	K16226	ko04626	MWS20182	Dihydroferulic Acid	二氢阿魏酸	Phenolic acids	--	--	0.976015	6.00525e-08
TbA05G018330	K16225	ko04626	MWS20182	Dihydroferulic Acid	二氢阿魏酸	Phenolic acids	--	--	0.989132	1.17255e-09
TbA05G021360	K17275	--	MWS20182	Dihydroferulic Acid	二氢阿魏酸	Phenolic acids	--	--	-0.839228	0.00064156
TbA05G024980	--	--	MWS20182	Dihydroferulic Acid	二氢阿魏酸	Phenolic acids	--	--	0.877278	0.000177789
TbA05G025450	--	--	MWS20182	Dihydroferulic Acid	二氢阿魏酸	Phenolic acids	--	--	0.937858	6.5714e-06
TbA05G027700	K01942	ko00780,ko01100	MWS20182	Dihydroferulic Acid	二氢阿魏酸	Phenolic acids	--	--	0.93336	9.24844e-06
TbA05G027980	K13412	ko04626	MWS20182	Dihydroferulic Acid	二氢阿魏酸	Phenolic acids	--	--	0.801608	0.00171633
TbA05G029870	K22588	ko00380,ko01100,ko01110	MWS20182	Dihydroferulic Acid	二氢阿魏酸	Phenolic acids	--	--	0.921089	2.10842e-05
TbA05G034100	--	--	MWS20182	Dihydroferulic Acid	二氢阿魏酸	Phenolic acids	--	--	0.893887	8.84489e-05
TbA05G035260	K06617	ko00052,ko01100	MWS20182	Dihydroferulic Acid	二氢阿魏酸	Phenolic acids	--	--	0.817685	0.00115778
TbA05G035860	--	--	MWS20182	Dihydroferulic Acid	二氢阿魏酸	Phenolic acids	--	--	0.903941	5.47144e-05
TbA05G037240	--	--	MWS20182	Dihydroferulic Acid	二氢阿魏酸	Phenolic acids	--	--	0.82014	0.00108666
TbA05G037730	--	--	MWS20182	Dihydroferulic Acid	二氢阿魏酸	Phenolic acids	--	--	0.935696	7.76804e-06
TbA05G043080	--	--	MWS20182	Dihydroferulic Acid	二氢阿魏酸	Phenolic acids	--	--	-0.83249	0.000778373
TbA05G045400	--	--	MWS20182	Dihydroferulic Acid	二氢阿魏酸	Phenolic acids	--	--	0.912511	3.48037e-05
TbA05G054480	K10256	ko01040,ko01100,ko01212	MWS20182	Dihydroferulic Acid	二氢阿魏酸	Phenolic acids	--	--	0.959316	8.19731e-07
TbA05G077650	K01904	ko00130,ko00940,ko01100,ko01110	MWS20182	Dihydroferulic Acid	二氢阿魏酸	Phenolic acids	--	--	-0.823684	0.000989994
TbA05G087820	K01184	ko00040,ko01100	MWS20182	Dihydroferulic Acid	二氢阿魏酸	Phenolic acids	--	--	0.831088	0.00080948
TbA05G090390	K22544	ko03250	MWS20182	Dihydroferulic Acid	二氢阿魏酸	Phenolic acids	--	--	0.844901	0.000541497
TbA05G094640	--	--	MWS20182	Dihydroferulic Acid	二氢阿魏酸	Phenolic acids	--	--	0.921618	2.04046e-05
TbA05G094940	K16222	ko04712	MWS20182	Dihydroferulic Acid	二氢阿魏酸	Phenolic acids	--	--	-0.912117	3.55702e-05
TbA05G100510	K12135	ko04712	MWS20182	Dihydroferulic Acid	二氢阿魏酸	Phenolic acids	--	--	-0.833301	0.000760823
TbA05G101370	--	--	MWS20182	Dihydroferulic Acid	二氢阿魏酸	Phenolic acids	--	--	0.955828	1.22955e-06
TbA05G101620	--	--	MWS20182	Dihydroferulic Acid	二氢阿魏酸	Phenolic acids	--	--	-0.939027	5.98788e-06
TbA05G102140	K05643	ko02010	MWS20182	Dihydroferulic Acid	二氢阿魏酸	Phenolic acids	--	--	0.934825	8.2964e-06
TbA05G102620	K03327	--	MWS20182	Dihydroferulic Acid	二氢阿魏酸	Phenolic acids	--	--	-0.853008	0.000419995
TbA05G104160	K12130	ko04712	MWS20182	Dihydroferulic Acid	二氢阿魏酸	Phenolic acids	--	--	-0.913461	3.30076e-05
TbA05G104930	K15382	--	MWS20182	Dihydroferulic Acid	二氢阿魏酸	Phenolic acids	--	--	0.987067	2.78886e-09
TbA05G106680	K01051	ko00040,ko01100	MWS20182	Dihydroferulic Acid	二氢阿魏酸	Phenolic acids	--	--	0.848833	0.000479577
TbA05G108240	K20718	ko04016	MWS20182	Dihydroferulic Acid	二氢阿魏酸	Phenolic acids	--	--	0.953562	1.57297e-06
TbA05G108280	--	--	MWS20182	Dihydroferulic Acid	二氢阿魏酸	Phenolic acids	--	--	0.864986	0.000280431
TbA05G108310	K00924	--	MWS20182	Dihydroferulic Acid	二氢阿魏酸	Phenolic acids	--	--	0.961318	6.39114e-07
TbA05G108420	K01859	ko00941,ko01100,ko01110	MWS20182	Dihydroferulic Acid	二氢阿魏酸	Phenolic acids	--	--	-0.863402	0.00029645
TbA05G113590	K01373	ko04626	MWS20182	Dihydroferulic Acid	二氢阿魏酸	Phenolic acids	--	--	0.956948	1.08338e-06
TbA05G114990	K11128	ko03008	MWS20182	Dihydroferulic Acid	二氢阿魏酸	Phenolic acids	--	--	0.953189	1.63606e-06
TbA05G116590	--	--	MWS20182	Dihydroferulic Acid	二氢阿魏酸	Phenolic acids	--	--	0.908748	4.2681e-05
TbA05G119900	K09510	--	MWS20182	Dihydroferulic Acid	二氢阿魏酸	Phenolic acids	--	--	-0.872754	0.000211387
TbA06G001150	K01897	ko00061,ko00071,ko01100,ko01212,ko04146	MWS20182	Dihydroferulic Acid	二氢阿魏酸	Phenolic acids	--	--	0.91652	2.77178e-05
TbA06G001760	--	--	MWS20182	Dihydroferulic Acid	二氢阿魏酸	Phenolic acids	--	--	0.808373	0.00146064
TbA06G010880	K15397	ko00062,ko01100,ko01110,ko04626	MWS20182	Dihydroferulic Acid	二氢阿魏酸	Phenolic acids	--	--	0.803706	0.00163362
TbA06G011490	K01183	ko00520,ko01100	MWS20182	Dihydroferulic Acid	二氢阿魏酸	Phenolic acids	--	--	0.961141	6.53707e-07
TbA06G015670	K09422	--	MWS20182	Dihydroferulic Acid	二氢阿魏酸	Phenolic acids	--	--	-0.889049	0.00010961
TbA06G018030	K11812	ko00380,ko00966,ko01100,ko01110,ko01210	MWS20182	Dihydroferulic Acid	二氢阿魏酸	Phenolic acids	--	--	0.975515	6.65148e-08
TbA06G019180	K14379	ko00740,ko01100	MWS20182	Dihydroferulic Acid	二氢阿魏酸	Phenolic acids	--	--	-0.957985	9.60782e-07
TbA06G020460	K01913	ko00010,ko00620,ko00630,ko00650,ko01100,ko01110,ko01200	MWS20182	Dihydroferulic Acid	二氢阿魏酸	Phenolic acids	--	--	-0.809612	0.00141719
TbA06G023750	--	--	MWS20182	Dihydroferulic Acid	二氢阿魏酸	Phenolic acids	--	--	0.976247	5.72271e-08
TbA06G055260	--	--	MWS20182	Dihydroferulic Acid	二氢阿魏酸	Phenolic acids	--	--	0.962847	5.23757e-07
TbA06G058530	--	--	MWS20182	Dihydroferulic Acid	二氢阿魏酸	Phenolic acids	--	--	0.889827	0.000105966
TbA06G063470	K16280	--	MWS20182	Dihydroferulic Acid	二氢阿魏酸	Phenolic acids	--	--	0.898362	7.18639e-05
TbA06G069600	K15015	--	MWS20182	Dihydroferulic Acid	二氢阿魏酸	Phenolic acids	--	--	0.875275	0.000192102
TbA06G071640	--	--	MWS20182	Dihydroferulic Acid	二氢阿魏酸	Phenolic acids	--	--	-0.946399	3.18368e-06
TbA06G076720	--	--	MWS20182	Dihydroferulic Acid	二氢阿魏酸	Phenolic acids	--	--	0.902141	5.98501e-05
TbA06G081660	K09755	ko00940,ko01100,ko01110	MWS20182	Dihydroferulic Acid	二氢阿魏酸	Phenolic acids	--	--	0.95719	1.05373e-06
TbA06G088670	K13416	ko04016,ko04075,ko04626	MWS20182	Dihydroferulic Acid	二氢阿魏酸	Phenolic acids	--	--	0.94083	5.16937e-06
TbA06G090190	K13065	ko00940,ko00941,ko00945,ko01100,ko01110	MWS20182	Dihydroferulic Acid	二氢阿魏酸	Phenolic acids	--	--	0.984359	7.18165e-09
TbA06G091520	K10999	--	MWS20182	Dihydroferulic Acid	二氢阿魏酸	Phenolic acids	--	--	0.975903	6.14558e-08
TbA06G092460	K13412	ko04626	MWS20182	Dihydroferulic Acid	二氢阿魏酸	Phenolic acids	--	--	0.894238	8.70484e-05
TbA06G092750	K00485	ko00430,ko01100	MWS20182	Dihydroferulic Acid	二氢阿魏酸	Phenolic acids	--	--	-0.835615	0.000712376
TbA06G095740	--	--	MWS20182	Dihydroferulic Acid	二氢阿魏酸	Phenolic acids	--	--	0.900362	6.529e-05
TbA06G096280	K13448	ko04626	MWS20182	Dihydroferulic Acid	二氢阿魏酸	Phenolic acids	--	--	0.897001	7.66253e-05
TbA06G098880	K00162	ko00010,ko00020,ko00620,ko01100,ko01110,ko01200	MWS20182	Dihydroferulic Acid	二氢阿魏酸	Phenolic acids	--	--	0.914592	3.09662e-05
TbA06G098890	--	--	MWS20182	Dihydroferulic Acid	二氢阿魏酸	Phenolic acids	--	--	0.990841	4.99942e-10
TbA06G100280	--	--	MWS20182	Dihydroferulic Acid	二氢阿魏酸	Phenolic acids	--	--	0.87982	0.000160833
TbA06G100760	K12581	ko03018	MWS20182	Dihydroferulic Acid	二氢阿魏酸	Phenolic acids	--	--	-0.911319	3.71625e-05
TbA06G101720	K11583	ko03015	MWS20182	Dihydroferulic Acid	二氢阿魏酸	Phenolic acids	--	--	0.900548	6.47056e-05
TbA06G103080	K03695	--	MWS20182	Dihydroferulic Acid	二氢阿魏酸	Phenolic acids	--	--	0.904381	5.35149e-05
TbA06G104280	--	--	MWS20182	Dihydroferulic Acid	二氢阿魏酸	Phenolic acids	--	--	0.805673	0.00155892
TbA06G104390	K13448	ko04626	MWS20182	Dihydroferulic Acid	二氢阿魏酸	Phenolic acids	--	--	0.857118	0.000367126
TbA06G105400	--	--	MWS20182	Dihydroferulic Acid	二氢阿魏酸	Phenolic acids	--	--	-0.815564	0.00122205
TbA06G105470	K14638	--	MWS20182	Dihydroferulic Acid	二氢阿魏酸	Phenolic acids	--	--	-0.850246	0.000458722
TbA06G106540	K01761	ko00270,ko00450,ko01100	MWS20182	Dihydroferulic Acid	二氢阿魏酸	Phenolic acids	--	--	0.805994	0.00154697
TbA06G106570	K01761	ko00270,ko00450,ko01100	MWS20182	Dihydroferulic Acid	二氢阿魏酸	Phenolic acids	--	--	0.985729	4.55158e-09
TbA06G106790	K18726	--	MWS20182	Dihydroferulic Acid	二氢阿魏酸	Phenolic acids	--	--	0.911942	3.59149e-05
TbA06G107770	--	--	MWS20182	Dihydroferulic Acid	二氢阿魏酸	Phenolic acids	--	--	-0.811537	0.00135162
TbA06G107890	K22530	--	MWS20182	Dihydroferulic Acid	二氢阿魏酸	Phenolic acids	--	--	0.95548	1.278e-06
TbA07G000870	K01792	ko00010,ko01100,ko01110	MWS20182	Dihydroferulic Acid	二氢阿魏酸	Phenolic acids	--	--	0.963022	5.11678e-07
TbA07G001340	K00521	--	MWS20182	Dihydroferulic Acid	二氢阿魏酸	Phenolic acids	--	--	-0.853533	0.000412934
TbA07G002540	--	--	MWS20182	Dihydroferulic Acid	二氢阿魏酸	Phenolic acids	--	--	-0.905185	5.13746e-05
TbA07G003230	K00800	ko00400,ko01100,ko01110,ko01230	MWS20182	Dihydroferulic Acid	二氢阿魏酸	Phenolic acids	--	--	0.91764	2.59573e-05
TbA07G005160	K09286	--	MWS20182	Dihydroferulic Acid	二氢阿魏酸	Phenolic acids	--	--	0.943315	4.18887e-06
TbA07G005800	K03327	--	MWS20182	Dihydroferulic Acid	二氢阿魏酸	Phenolic acids	--	--	0.819885	0.00109387
TbA07G005930	--	--	MWS20182	Dihydroferulic Acid	二氢阿魏酸	Phenolic acids	--	--	0.911841	3.61137e-05
TbA07G006570	--	--	MWS20182	Dihydroferulic Acid	二氢阿魏酸	Phenolic acids	--	--	0.971915	1.3128e-07
TbA07G006670	--	--	MWS20182	Dihydroferulic Acid	二氢阿魏酸	Phenolic acids	--	--	0.952659	1.72931e-06
TbA07G009240	--	--	MWS20182	Dihydroferulic Acid	二氢阿魏酸	Phenolic acids	--	--	0.815863	0.00121284
TbA07G009720	K09422	--	MWS20182	Dihydroferulic Acid	二氢阿魏酸	Phenolic acids	--	--	-0.967736	2.60831e-07
TbA07G010420	--	--	MWS20182	Dihydroferulic Acid	二氢阿魏酸	Phenolic acids	--	--	0.835562	0.000713453
TbA07G010600	--	--	MWS20182	Dihydroferulic Acid	二氢阿魏酸	Phenolic acids	--	--	-0.882175	0.000146282
TbA07G011700	--	--	MWS20182	Dihydroferulic Acid	二氢阿魏酸	Phenolic acids	--	--	0.826653	0.000914231
TbA07G015550	K04507	--	MWS20182	Dihydroferulic Acid	二氢阿魏酸	Phenolic acids	--	--	0.912544	3.47383e-05
TbA07G016430	--	--	MWS20182	Dihydroferulic Acid	二氢阿魏酸	Phenolic acids	--	--	0.940115	5.4827e-06
TbA07G016580	--	--	MWS20182	Dihydroferulic Acid	二氢阿魏酸	Phenolic acids	--	--	0.903411	5.6191e-05
TbA07G020360	K14486	ko04075	MWS20182	Dihydroferulic Acid	二氢阿魏酸	Phenolic acids	--	--	0.897701	7.4144e-05
TbA07G022290	K24976	--	MWS20182	Dihydroferulic Acid	二氢阿魏酸	Phenolic acids	--	--	0.94486	3.65814e-06
TbA07G025800	K07964	ko00531,ko01100	MWS20182	Dihydroferulic Acid	二氢阿魏酸	Phenolic acids	--	--	-0.880109	0.000158989
TbA07G029600	K19038	--	MWS20182	Dihydroferulic Acid	二氢阿魏酸	Phenolic acids	--	--	0.92297	1.87487e-05
TbA07G030970	--	--	MWS20182	Dihydroferulic Acid	二氢阿魏酸	Phenolic acids	--	--	0.856762	0.000371485
TbA07G031450	K00521	--	MWS20182	Dihydroferulic Acid	二氢阿魏酸	Phenolic acids	--	--	0.950109	2.23826e-06
TbA07G031710	--	--	MWS20182	Dihydroferulic Acid	二氢阿魏酸	Phenolic acids	--	--	0.952159	1.82095e-06
TbA07G058100	K01193	ko00052,ko00500,ko01100,ko01110	MWS20182	Dihydroferulic Acid	二氢阿魏酸	Phenolic acids	--	--	0.978953	3.13947e-08
TbA07G062210	K01193	ko00052,ko00500,ko01100,ko01110	MWS20182	Dihydroferulic Acid	二氢阿魏酸	Phenolic acids	--	--	0.893435	9.0277e-05
TbA07G065200	K13832	ko00400,ko00999,ko01100,ko01110,ko01230	MWS20182	Dihydroferulic Acid	二氢阿魏酸	Phenolic acids	--	--	0.822718	0.00101565
TbA07G066090	--	--	MWS20182	Dihydroferulic Acid	二氢阿魏酸	Phenolic acids	--	--	0.887035	0.000119508
TbA07G068520	K05391	ko04626	MWS20182	Dihydroferulic Acid	二氢阿魏酸	Phenolic acids	--	--	0.845378	0.000533677
TbA07G073640	K00855	ko00710,ko01100,ko01200	MWS20182	Dihydroferulic Acid	二氢阿魏酸	Phenolic acids	--	--	0.963649	4.70263e-07
TbA07G079800	K20628	--	MWS20182	Dihydroferulic Acid	二氢阿魏酸	Phenolic acids	--	--	0.960626	6.97524e-07
TbA07G080900	K15382	--	MWS20182	Dihydroferulic Acid	二氢阿魏酸	Phenolic acids	--	--	0.981795	1.52765e-08
TbA07G083580	--	--	MWS20182	Dihydroferulic Acid	二氢阿魏酸	Phenolic acids	--	--	-0.925617	1.58126e-05
TbA07G085680	--	--	MWS20182	Dihydroferulic Acid	二氢阿魏酸	Phenolic acids	--	--	0.908922	4.22885e-05
TbA07G087010	--	--	MWS20182	Dihydroferulic Acid	二氢阿魏酸	Phenolic acids	--	--	0.948842	2.53187e-06
TbA07G087840	K14498	ko04016,ko04075	MWS20182	Dihydroferulic Acid	二氢阿魏酸	Phenolic acids	--	--	0.971856	1.32639e-07
TbA07G088920	K18857	ko00010,ko00071,ko00350,ko00592,ko00620,ko01100,ko01110	MWS20182	Dihydroferulic Acid	二氢阿魏酸	Phenolic acids	--	--	0.876527	0.00018305
TbA07G090480	K03841	ko00010,ko00030,ko00051,ko00710,ko01100,ko01110,ko01200	MWS20182	Dihydroferulic Acid	二氢阿魏酸	Phenolic acids	--	--	-0.839841	0.000630103
TbA07G092610	K01087	ko00500,ko01100,ko01110	MWS20182	Dihydroferulic Acid	二氢阿魏酸	Phenolic acids	--	--	0.873957	0.000202002
TbA07G093380	K01626	ko00400,ko01100,ko01110,ko01230	MWS20182	Dihydroferulic Acid	二氢阿魏酸	Phenolic acids	--	--	0.893411	9.03765e-05
TbA07G094140	K03327	--	MWS20182	Dihydroferulic Acid	二氢阿魏酸	Phenolic acids	--	--	0.916204	2.82314e-05
TbA07G095410	K13065	ko00940,ko00941,ko00945,ko01100,ko01110	MWS20182	Dihydroferulic Acid	二氢阿魏酸	Phenolic acids	--	--	0.90954	4.09162e-05
TbA07G099090	K23136	ko00999,ko01110	MWS20182	Dihydroferulic Acid	二氢阿魏酸	Phenolic acids	--	--	-0.845268	0.000535463
TbA07G099110	K23136	ko00999,ko01110	MWS20182	Dihydroferulic Acid	二氢阿魏酸	Phenolic acids	--	--	-0.88883	0.000110655
TbA07G099990	--	--	MWS20182	Dihydroferulic Acid	二氢阿魏酸	Phenolic acids	--	--	0.929727	1.19846e-05
TbA07G100380	K18857	ko00010,ko00071,ko00350,ko00592,ko00620,ko01100,ko01110	MWS20182	Dihydroferulic Acid	二氢阿魏酸	Phenolic acids	--	--	0.873106	0.000208603
TbA07G100460	--	--	MWS20182	Dihydroferulic Acid	二氢阿魏酸	Phenolic acids	--	--	0.874389	0.000198719
TbA07G100980	--	--	MWS20182	Dihydroferulic Acid	二氢阿魏酸	Phenolic acids	--	--	0.905154	5.1456e-05
TbA07G101640	K10775	ko00360,ko00940,ko01100,ko01110	MWS20182	Dihydroferulic Acid	二氢阿魏酸	Phenolic acids	--	--	0.932421	9.90298e-06
TbA07G103060	K17279	--	MWS20182	Dihydroferulic Acid	二氢阿魏酸	Phenolic acids	--	--	0.968723	2.23666e-07
TbA07G103780	K03355	ko04120	MWS20182	Dihydroferulic Acid	二氢阿魏酸	Phenolic acids	--	--	0.938388	6.30146e-06
TbA07G104090	K16284	--	MWS20182	Dihydroferulic Acid	二氢阿魏酸	Phenolic acids	--	--	-0.849486	0.000469852
TbA07G104310	K04354	ko03015	MWS20182	Dihydroferulic Acid	二氢阿魏酸	Phenolic acids	--	--	-0.846486	0.000515836
TbA07G105360	K11584	ko03015	MWS20182	Dihydroferulic Acid	二氢阿魏酸	Phenolic acids	--	--	0.974046	8.8798e-08
TbA07G105560	--	--	MWS20182	Dihydroferulic Acid	二氢阿魏酸	Phenolic acids	--	--	0.933068	9.4478e-06
TbA07G106130	--	--	MWS20182	Dihydroferulic Acid	二氢阿魏酸	Phenolic acids	--	--	0.904692	5.26776e-05
TbA07G106290	--	--	MWS20182	Dihydroferulic Acid	二氢阿魏酸	Phenolic acids	--	--	0.980887	1.9453e-08
TbA07G106840	K01904	ko00130,ko00940,ko01100,ko01110	MWS20182	Dihydroferulic Acid	二氢阿魏酸	Phenolic acids	--	--	0.906423	4.821e-05
TbA07G108200	K20417	--	MWS20182	Dihydroferulic Acid	二氢阿魏酸	Phenolic acids	--	--	-0.867861	0.000253093
TbA07G109010	--	--	MWS20182	Dihydroferulic Acid	二氢阿魏酸	Phenolic acids	--	--	0.809734	0.00141296
TbA08G000650	K14431	ko04075	MWS20182	Dihydroferulic Acid	二氢阿魏酸	Phenolic acids	--	--	0.965135	3.82664e-07
TbA08G002200	--	--	MWS20182	Dihydroferulic Acid	二氢阿魏酸	Phenolic acids	--	--	0.963309	4.92367e-07
TbA08G002930	K00166	ko00280,ko00640,ko01100,ko01110	MWS20182	Dihydroferulic Acid	二氢阿魏酸	Phenolic acids	--	--	0.920881	2.13557e-05
TbA08G003020	--	--	MWS20182	Dihydroferulic Acid	二氢阿魏酸	Phenolic acids	--	--	0.906067	4.91039e-05
TbA08G003750	--	--	MWS20182	Dihydroferulic Acid	二氢阿魏酸	Phenolic acids	--	--	0.861287	0.000318926
TbA08G004690	K15414	--	MWS20182	Dihydroferulic Acid	二氢阿魏酸	Phenolic acids	--	--	0.952889	1.68824e-06
TbA08G005140	K22312	--	MWS20182	Dihydroferulic Acid	二氢阿魏酸	Phenolic acids	--	--	0.973136	1.05339e-07
TbA08G006780	K15639	ko00905,ko01110	MWS20182	Dihydroferulic Acid	二氢阿魏酸	Phenolic acids	--	--	0.91772	2.58359e-05
TbA08G006800	--	--	MWS20182	Dihydroferulic Acid	二氢阿魏酸	Phenolic acids	--	--	-0.903112	5.70351e-05
TbA08G007650	K13430	ko04626	MWS20182	Dihydroferulic Acid	二氢阿魏酸	Phenolic acids	--	--	0.890026	0.000105046
TbA08G008290	K13126	ko03015,ko03018	MWS20182	Dihydroferulic Acid	二氢阿魏酸	Phenolic acids	--	--	0.94027	5.41366e-06
TbA08G010780	K11868	ko00380,ko01100	MWS20182	Dihydroferulic Acid	二氢阿魏酸	Phenolic acids	--	--	0.949493	2.37739e-06
TbA08G011100	K11868	ko00380,ko01100	MWS20182	Dihydroferulic Acid	二氢阿魏酸	Phenolic acids	--	--	0.902757	5.80535e-05
TbA08G011770	--	--	MWS20182	Dihydroferulic Acid	二氢阿魏酸	Phenolic acids	--	--	-0.865806	0.000272415
TbA08G012270	K13422	ko04016,ko04075	MWS20182	Dihydroferulic Acid	二氢阿魏酸	Phenolic acids	--	--	0.988527	1.53571e-09
TbA08G013770	--	--	MWS20182	Dihydroferulic Acid	二氢阿魏酸	Phenolic acids	--	--	0.822393	0.0010244
TbA08G014310	K18368	ko00940,ko01100,ko01110	MWS20182	Dihydroferulic Acid	二氢阿魏酸	Phenolic acids	--	--	0.919948	2.2609e-05
TbA08G015770	K15403	ko00073	MWS20182	Dihydroferulic Acid	二氢阿魏酸	Phenolic acids	--	--	0.882663	0.000143399
TbA08G015800	K04077	ko03018	MWS20182	Dihydroferulic Acid	二氢阿魏酸	Phenolic acids	--	--	0.916467	2.78033e-05
TbA08G017450	--	--	MWS20182	Dihydroferulic Acid	二氢阿魏酸	Phenolic acids	--	--	-0.804204	0.00161444
TbA08G018320	--	--	MWS20182	Dihydroferulic Acid	二氢阿魏酸	Phenolic acids	--	--	-0.913832	3.23264e-05
TbA08G019260	--	--	MWS20182	Dihydroferulic Acid	二氢阿魏酸	Phenolic acids	--	--	0.913284	3.33364e-05
TbA08G019460	--	--	MWS20182	Dihydroferulic Acid	二氢阿魏酸	Phenolic acids	--	--	0.905011	5.18319e-05
TbA08G020070	K14638	--	MWS20182	Dihydroferulic Acid	二氢阿魏酸	Phenolic acids	--	--	0.93912	5.94322e-06
TbA08G021570	--	--	MWS20182	Dihydroferulic Acid	二氢阿魏酸	Phenolic acids	--	--	0.918801	2.42277e-05
TbA08G021850	K13496	ko00908,ko01110	MWS20182	Dihydroferulic Acid	二氢阿魏酸	Phenolic acids	--	--	0.824136	0.000978149
TbA08G022080	K13496	ko00908,ko01110	MWS20182	Dihydroferulic Acid	二氢阿魏酸	Phenolic acids	--	--	-0.888208	0.000113665
TbA08G022670	K13126	ko03015,ko03018	MWS20182	Dihydroferulic Acid	二氢阿魏酸	Phenolic acids	--	--	0.915547	2.9322e-05
TbA08G024580	--	--	MWS20182	Dihydroferulic Acid	二氢阿魏酸	Phenolic acids	--	--	0.976067	5.94004e-08
TbA08G025000	K14496	ko04016,ko04075	MWS20182	Dihydroferulic Acid	二氢阿魏酸	Phenolic acids	--	--	-0.932246	1.0029e-05
TbA08G025030	K09841	ko00906,ko01100,ko01110	MWS20182	Dihydroferulic Acid	二氢阿魏酸	Phenolic acids	--	--	-0.879345	0.000163902
TbA08G026310	--	--	MWS20182	Dihydroferulic Acid	二氢阿魏酸	Phenolic acids	--	--	0.850454	0.000455719
TbA08G027040	K11252	--	MWS20182	Dihydroferulic Acid	二氢阿魏酸	Phenolic acids	--	--	-0.829555	0.000844567
TbA08G029760	--	--	MWS20182	Dihydroferulic Acid	二氢阿魏酸	Phenolic acids	--	--	0.894478	8.61041e-05
TbA08G032520	K10683	ko03440	MWS20182	Dihydroferulic Acid	二氢阿魏酸	Phenolic acids	--	--	-0.884402	0.000133485
TbA08G032570	--	--	MWS20182	Dihydroferulic Acid	二氢阿魏酸	Phenolic acids	--	--	0.955151	1.32518e-06
TbA08G034250	--	--	MWS20182	Dihydroferulic Acid	二氢阿魏酸	Phenolic acids	--	--	0.852749	0.000423521
TbA08G036000	--	--	MWS20182	Dihydroferulic Acid	二氢阿魏酸	Phenolic acids	--	--	0.906283	4.85583e-05
TbA08G038250	K14498	ko04016,ko04075	MWS20182	Dihydroferulic Acid	二氢阿魏酸	Phenolic acids	--	--	-0.962202	5.70219e-07
TbA08G041050	K07893	--	MWS20182	Dihydroferulic Acid	二氢阿魏酸	Phenolic acids	--	--	0.884615	0.000132312
TbA08G041620	K03327	--	MWS20182	Dihydroferulic Acid	二氢阿魏酸	Phenolic acids	--	--	0.924328	1.71924e-05
TbA08G043090	K13422	ko04016,ko04075	MWS20182	Dihydroferulic Acid	二氢阿魏酸	Phenolic acids	--	--	0.985313	5.25181e-09
TbA08G057770	--	--	MWS20182	Dihydroferulic Acid	二氢阿魏酸	Phenolic acids	--	--	0.951914	1.86739e-06
TbA08G061830	--	--	MWS20182	Dihydroferulic Acid	二氢阿魏酸	Phenolic acids	--	--	0.964187	4.36872e-07
TbA08G068870	--	--	MWS20182	Dihydroferulic Acid	二氢阿魏酸	Phenolic acids	--	--	0.950098	2.24069e-06
TbA08G074680	K16297	--	MWS20182	Dihydroferulic Acid	二氢阿魏酸	Phenolic acids	--	--	0.953609	1.56501e-06
TbA08G077960	K16226	ko04626	MWS20182	Dihydroferulic Acid	二氢阿魏酸	Phenolic acids	--	--	0.963409	4.85802e-07
TbA08G084740	--	--	MWS20182	Dihydroferulic Acid	二氢阿魏酸	Phenolic acids	--	--	-0.809957	0.00140528
TbA08G087020	K24028	--	MWS20182	Dihydroferulic Acid	二氢阿魏酸	Phenolic acids	--	--	0.934803	8.31006e-06
TbA08G088530	K14638	--	MWS20182	Dihydroferulic Acid	二氢阿魏酸	Phenolic acids	--	--	0.980145	2.35075e-08
TbA08G088800	K00889	ko00562,ko01100,ko04070,ko04144	MWS20182	Dihydroferulic Acid	二氢阿魏酸	Phenolic acids	--	--	0.967184	2.83654e-07
TbA08G089880	K16818	ko00564,ko00592,ko01100,ko01110	MWS20182	Dihydroferulic Acid	二氢阿魏酸	Phenolic acids	--	--	0.88164	0.000149494
TbA08G089940	K16818	ko00564,ko00592,ko01100,ko01110	MWS20182	Dihydroferulic Acid	二氢阿魏酸	Phenolic acids	--	--	0.970439	1.6916e-07
TbA08G090730	K16296	--	MWS20182	Dihydroferulic Acid	二氢阿魏酸	Phenolic acids	--	--	0.887157	0.000118888
TbA08G090850	K16296	--	MWS20182	Dihydroferulic Acid	二氢阿魏酸	Phenolic acids	--	--	0.925329	1.61131e-05
TbA08G091870	--	--	MWS20182	Dihydroferulic Acid	二氢阿魏酸	Phenolic acids	--	--	-0.85154	0.000440248
TbA08G097180	K23805	--	MWS20182	Dihydroferulic Acid	二氢阿魏酸	Phenolic acids	--	--	0.902642	5.83847e-05
TbAUNG005030	K09422	--	MWS20182	Dihydroferulic Acid	二氢阿魏酸	Phenolic acids	--	--	-0.814273	0.00126252
TbAUNG008030	K00924	--	MWS20182	Dihydroferulic Acid	二氢阿魏酸	Phenolic acids	--	--	0.984954	5.9209e-09
TbAUNG009550	K22312	--	MWS20182	Dihydroferulic Acid	二氢阿魏酸	Phenolic acids	--	--	0.977545	4.32965e-08
novel.10146	K09527	--	MWS20182	Dihydroferulic Acid	二氢阿魏酸	Phenolic acids	--	--	0.867404	0.00025729
novel.10252	--	--	MWS20182	Dihydroferulic Acid	二氢阿魏酸	Phenolic acids	--	--	0.921943	1.99966e-05
novel.10351	--	--	MWS20182	Dihydroferulic Acid	二氢阿魏酸	Phenolic acids	--	--	0.954055	1.49249e-06
novel.1045	--	--	MWS20182	Dihydroferulic Acid	二氢阿魏酸	Phenolic acids	--	--	0.957039	1.07218e-06
novel.10579	--	--	MWS20182	Dihydroferulic Acid	二氢阿魏酸	Phenolic acids	--	--	0.900892	6.3632e-05
novel.10651	K25006	--	MWS20182	Dihydroferulic Acid	二氢阿魏酸	Phenolic acids	--	--	0.934018	8.81055e-06
novel.10669	K13430	ko04626	MWS20182	Dihydroferulic Acid	二氢阿魏酸	Phenolic acids	--	--	0.944819	3.67154e-06
novel.10707	--	--	MWS20182	Dihydroferulic Acid	二氢阿魏酸	Phenolic acids	--	--	0.950219	2.21414e-06
novel.10730	--	--	MWS20182	Dihydroferulic Acid	二氢阿魏酸	Phenolic acids	--	--	0.96553	3.61719e-07
novel.10822	--	--	MWS20182	Dihydroferulic Acid	二氢阿魏酸	Phenolic acids	--	--	0.955724	1.24392e-06
novel.11046	--	--	MWS20182	Dihydroferulic Acid	二氢阿魏酸	Phenolic acids	--	--	0.826688	0.000913372
novel.1109	K01942	ko00780,ko01100	MWS20182	Dihydroferulic Acid	二氢阿魏酸	Phenolic acids	--	--	0.947456	2.88713e-06
novel.11098	--	--	MWS20182	Dihydroferulic Acid	二氢阿魏酸	Phenolic acids	--	--	0.960302	7.26358e-07
novel.1110	--	--	MWS20182	Dihydroferulic Acid	二氢阿魏酸	Phenolic acids	--	--	0.946837	3.05795e-06
novel.11406	--	--	MWS20182	Dihydroferulic Acid	二氢阿魏酸	Phenolic acids	--	--	0.897676	7.42327e-05
novel.11490	--	--	MWS20182	Dihydroferulic Acid	二氢阿魏酸	Phenolic acids	--	--	0.984723	6.38782e-09
novel.11748	--	--	MWS20182	Dihydroferulic Acid	二氢阿魏酸	Phenolic acids	--	--	0.914156	3.17423e-05
novel.1180	--	--	MWS20182	Dihydroferulic Acid	二氢阿魏酸	Phenolic acids	--	--	-0.823227	0.00100207
novel.11813	--	--	MWS20182	Dihydroferulic Acid	二氢阿魏酸	Phenolic acids	--	--	0.946878	3.04632e-06
novel.11815	--	--	MWS20182	Dihydroferulic Acid	二氢阿魏酸	Phenolic acids	--	--	0.944203	3.87688e-06
novel.11851	--	--	MWS20182	Dihydroferulic Acid	二氢阿魏酸	Phenolic acids	--	--	0.968769	2.22055e-07
novel.11881	K20924	--	MWS20182	Dihydroferulic Acid	二氢阿魏酸	Phenolic acids	--	--	0.874333	0.000199138
novel.11914	--	--	MWS20182	Dihydroferulic Acid	二氢阿魏酸	Phenolic acids	--	--	0.862952	0.000301127
novel.12013	--	--	MWS20182	Dihydroferulic Acid	二氢阿魏酸	Phenolic acids	--	--	0.876837	0.000180864
novel.12017	--	--	MWS20182	Dihydroferulic Acid	二氢阿魏酸	Phenolic acids	--	--	-0.807273	0.0015001
novel.12040	--	--	MWS20182	Dihydroferulic Acid	二氢阿魏酸	Phenolic acids	--	--	-0.860134	0.000331734
novel.12138	--	--	MWS20182	Dihydroferulic Acid	二氢阿魏酸	Phenolic acids	--	--	0.935741	7.74164e-06
novel.12225	K15505	--	MWS20182	Dihydroferulic Acid	二氢阿魏酸	Phenolic acids	--	--	0.933997	8.82414e-06
novel.12235	K16732	--	MWS20182	Dihydroferulic Acid	二氢阿魏酸	Phenolic acids	--	--	0.930201	1.15954e-05
novel.12294	--	--	MWS20182	Dihydroferulic Acid	二氢阿魏酸	Phenolic acids	--	--	0.941916	4.72087e-06
novel.12297	K04078	--	MWS20182	Dihydroferulic Acid	二氢阿魏酸	Phenolic acids	--	--	0.953067	1.65721e-06
novel.12488	--	--	MWS20182	Dihydroferulic Acid	二氢阿魏酸	Phenolic acids	--	--	0.969371	2.0166e-07
novel.12492	--	--	MWS20182	Dihydroferulic Acid	二氢阿魏酸	Phenolic acids	--	--	0.952775	1.70858e-06
novel.12539	--	--	MWS20182	Dihydroferulic Acid	二氢阿魏酸	Phenolic acids	--	--	0.909019	4.20705e-05
novel.12695	--	--	MWS20182	Dihydroferulic Acid	二氢阿魏酸	Phenolic acids	--	--	0.924487	1.70173e-05
novel.12698	--	--	MWS20182	Dihydroferulic Acid	二氢阿魏酸	Phenolic acids	--	--	0.962464	5.50954e-07
novel.12699	--	--	MWS20182	Dihydroferulic Acid	二氢阿魏酸	Phenolic acids	--	--	0.957703	9.93002e-07
novel.1288	--	--	MWS20182	Dihydroferulic Acid	二氢阿魏酸	Phenolic acids	--	--	0.949283	2.42643e-06
novel.12993	--	--	MWS20182	Dihydroferulic Acid	二氢阿魏酸	Phenolic acids	--	--	0.961926	5.91094e-07
novel.12998	--	--	MWS20182	Dihydroferulic Acid	二氢阿魏酸	Phenolic acids	--	--	0.957166	1.05664e-06
novel.13087	--	--	MWS20182	Dihydroferulic Acid	二氢阿魏酸	Phenolic acids	--	--	0.927154	1.42826e-05
novel.13132	K11253	--	MWS20182	Dihydroferulic Acid	二氢阿魏酸	Phenolic acids	--	--	0.943683	4.05731e-06
novel.13155	K13412	ko04626	MWS20182	Dihydroferulic Acid	二氢阿魏酸	Phenolic acids	--	--	0.856775	0.000371332
novel.13158	K13096	--	MWS20182	Dihydroferulic Acid	二氢阿魏酸	Phenolic acids	--	--	0.952246	1.80478e-06
novel.13278	--	--	MWS20182	Dihydroferulic Acid	二氢阿魏酸	Phenolic acids	--	--	0.947989	2.74604e-06
novel.13321	--	--	MWS20182	Dihydroferulic Acid	二氢阿魏酸	Phenolic acids	--	--	-0.943954	3.96259e-06
novel.13401	--	--	MWS20182	Dihydroferulic Acid	二氢阿魏酸	Phenolic acids	--	--	0.986207	3.84111e-09
novel.13658	--	--	MWS20182	Dihydroferulic Acid	二氢阿魏酸	Phenolic acids	--	--	0.890885	0.00010116
novel.13659	--	--	MWS20182	Dihydroferulic Acid	二氢阿魏酸	Phenolic acids	--	--	0.972873	1.10547e-07
novel.13744	--	--	MWS20182	Dihydroferulic Acid	二氢阿魏酸	Phenolic acids	--	--	0.968499	2.31687e-07
novel.13827	--	--	MWS20182	Dihydroferulic Acid	二氢阿魏酸	Phenolic acids	--	--	0.927176	1.42615e-05
novel.13882	--	--	MWS20182	Dihydroferulic Acid	二氢阿魏酸	Phenolic acids	--	--	0.96617	3.29714e-07
novel.1389	--	--	MWS20182	Dihydroferulic Acid	二氢阿魏酸	Phenolic acids	--	--	0.920163	2.23146e-05
novel.14061	--	--	MWS20182	Dihydroferulic Acid	二氢阿魏酸	Phenolic acids	--	--	0.959536	7.98186e-07
novel.14223	--	--	MWS20182	Dihydroferulic Acid	二氢阿魏酸	Phenolic acids	--	--	0.906646	4.76549e-05
novel.14248	--	--	MWS20182	Dihydroferulic Acid	二氢阿魏酸	Phenolic acids	--	--	0.980899	1.93956e-08
novel.14286	--	--	MWS20182	Dihydroferulic Acid	二氢阿魏酸	Phenolic acids	--	--	0.980427	2.18945e-08
novel.14316	--	--	MWS20182	Dihydroferulic Acid	二氢阿魏酸	Phenolic acids	--	--	0.957468	1.02047e-06
novel.14392	--	--	MWS20182	Dihydroferulic Acid	二氢阿魏酸	Phenolic acids	--	--	0.955108	1.33146e-06
novel.14441	K13148	--	MWS20182	Dihydroferulic Acid	二氢阿魏酸	Phenolic acids	--	--	0.96419	4.36667e-07
novel.14448	K02980	ko03010	MWS20182	Dihydroferulic Acid	二氢阿魏酸	Phenolic acids	--	--	0.831504	0.000800148
novel.14491	--	--	MWS20182	Dihydroferulic Acid	二氢阿魏酸	Phenolic acids	--	--	0.916712	2.74104e-05
novel.14559	--	--	MWS20182	Dihydroferulic Acid	二氢阿魏酸	Phenolic acids	--	--	0.887087	0.000119247
novel.14562	--	--	MWS20182	Dihydroferulic Acid	二氢阿魏酸	Phenolic acids	--	--	0.958044	9.54178e-07
novel.14570	--	--	MWS20182	Dihydroferulic Acid	二氢阿魏酸	Phenolic acids	--	--	0.929238	1.23973e-05
novel.14745	--	--	MWS20182	Dihydroferulic Acid	二氢阿魏酸	Phenolic acids	--	--	-0.909984	3.9953e-05
novel.14841	--	--	MWS20182	Dihydroferulic Acid	二氢阿魏酸	Phenolic acids	--	--	0.941846	4.74877e-06
novel.14896	--	--	MWS20182	Dihydroferulic Acid	二氢阿魏酸	Phenolic acids	--	--	0.94232	4.56209e-06
novel.14909	--	--	MWS20182	Dihydroferulic Acid	二氢阿魏酸	Phenolic acids	--	--	0.939842	5.60616e-06
novel.14913	--	--	MWS20182	Dihydroferulic Acid	二氢阿魏酸	Phenolic acids	--	--	0.958641	8.89033e-07
novel.14965	--	--	MWS20182	Dihydroferulic Acid	二氢阿魏酸	Phenolic acids	--	--	0.898183	7.24755e-05
novel.15067	--	--	MWS20182	Dihydroferulic Acid	二氢阿魏酸	Phenolic acids	--	--	0.957375	1.03144e-06
novel.15222	--	--	MWS20182	Dihydroferulic Acid	二氢阿魏酸	Phenolic acids	--	--	0.963198	4.99752e-07
novel.15237	K16281	--	MWS20182	Dihydroferulic Acid	二氢阿魏酸	Phenolic acids	--	--	0.957874	9.73285e-07
novel.15315	--	--	MWS20182	Dihydroferulic Acid	二氢阿魏酸	Phenolic acids	--	--	-0.803657	0.00163554
novel.15360	--	--	MWS20182	Dihydroferulic Acid	二氢阿魏酸	Phenolic acids	--	--	0.866621	0.000264614
novel.15400	--	--	MWS20182	Dihydroferulic Acid	二氢阿魏酸	Phenolic acids	--	--	0.938262	6.36484e-06
novel.15417	--	--	MWS20182	Dihydroferulic Acid	二氢阿魏酸	Phenolic acids	--	--	0.813844	0.00127618
novel.15483	--	--	MWS20182	Dihydroferulic Acid	二氢阿魏酸	Phenolic acids	--	--	0.839832	0.000630283
novel.15498	--	--	MWS20182	Dihydroferulic Acid	二氢阿魏酸	Phenolic acids	--	--	0.894064	8.77426e-05
novel.15721	K23137	ko00999,ko01110	MWS20182	Dihydroferulic Acid	二氢阿魏酸	Phenolic acids	--	--	-0.88226	0.000145778
novel.15839	--	--	MWS20182	Dihydroferulic Acid	二氢阿魏酸	Phenolic acids	--	--	-0.838343	0.000658376
novel.16032	--	--	MWS20182	Dihydroferulic Acid	二氢阿魏酸	Phenolic acids	--	--	0.933933	8.86652e-06
novel.16484	--	--	MWS20182	Dihydroferulic Acid	二氢阿魏酸	Phenolic acids	--	--	0.865473	0.000275646
novel.16524	K14776	--	MWS20182	Dihydroferulic Acid	二氢阿魏酸	Phenolic acids	--	--	0.90455	5.30586e-05
novel.16622	--	--	MWS20182	Dihydroferulic Acid	二氢阿魏酸	Phenolic acids	--	--	0.97947	2.77478e-08
novel.16625	K03671	--	MWS20182	Dihydroferulic Acid	二氢阿魏酸	Phenolic acids	--	--	0.950968	2.05495e-06
novel.16707	--	--	MWS20182	Dihydroferulic Acid	二氢阿魏酸	Phenolic acids	--	--	0.964535	4.16315e-07
novel.16710	--	--	MWS20182	Dihydroferulic Acid	二氢阿魏酸	Phenolic acids	--	--	0.938186	6.4035e-06
novel.16758	--	--	MWS20182	Dihydroferulic Acid	二氢阿魏酸	Phenolic acids	--	--	0.899578	6.7809e-05
novel.16936	--	--	MWS20182	Dihydroferulic Acid	二氢阿魏酸	Phenolic acids	--	--	0.923485	1.81457e-05
novel.17011	K00679	ko00561,ko01100	MWS20182	Dihydroferulic Acid	二氢阿魏酸	Phenolic acids	--	--	0.935132	8.10705e-06
novel.17088	K02634	ko00195,ko01100	MWS20182	Dihydroferulic Acid	二氢阿魏酸	Phenolic acids	--	--	0.890245	0.000104048
novel.17120	K01051	ko00040,ko01100	MWS20182	Dihydroferulic Acid	二氢阿魏酸	Phenolic acids	--	--	-0.822797	0.00101355
novel.17246	--	--	MWS20182	Dihydroferulic Acid	二氢阿魏酸	Phenolic acids	--	--	0.915592	2.92462e-05
novel.17249	K13148	--	MWS20182	Dihydroferulic Acid	二氢阿魏酸	Phenolic acids	--	--	0.961294	6.41085e-07
novel.1804	K13148	--	MWS20182	Dihydroferulic Acid	二氢阿魏酸	Phenolic acids	--	--	0.96067	6.9374e-07
novel.1858	--	--	MWS20182	Dihydroferulic Acid	二氢阿魏酸	Phenolic acids	--	--	0.94655	3.13981e-06
novel.2042	--	--	MWS20182	Dihydroferulic Acid	二氢阿魏酸	Phenolic acids	--	--	0.940995	5.09902e-06
novel.2048	K22395	ko00940,ko01100,ko01110	MWS20182	Dihydroferulic Acid	二氢阿魏酸	Phenolic acids	--	--	0.968597	2.28152e-07
novel.2061	--	--	MWS20182	Dihydroferulic Acid	二氢阿魏酸	Phenolic acids	--	--	0.962148	5.74235e-07
novel.2085	--	--	MWS20182	Dihydroferulic Acid	二氢阿魏酸	Phenolic acids	--	--	0.951045	2.03933e-06
novel.2098	--	--	MWS20182	Dihydroferulic Acid	二氢阿魏酸	Phenolic acids	--	--	0.923694	1.79055e-05
novel.2138	--	--	MWS20182	Dihydroferulic Acid	二氢阿魏酸	Phenolic acids	--	--	0.873879	0.000202602
novel.2143	K00787	ko00900,ko01100,ko01110	MWS20182	Dihydroferulic Acid	二氢阿魏酸	Phenolic acids	--	--	0.901	6.32961e-05
novel.2171	K01373	ko04626	MWS20182	Dihydroferulic Acid	二氢阿魏酸	Phenolic acids	--	--	0.880586	0.000155982
novel.246	--	--	MWS20182	Dihydroferulic Acid	二氢阿魏酸	Phenolic acids	--	--	0.974611	7.96157e-08
novel.2512	--	--	MWS20182	Dihydroferulic Acid	二氢阿魏酸	Phenolic acids	--	--	0.955454	1.28172e-06
novel.2604	--	--	MWS20182	Dihydroferulic Acid	二氢阿魏酸	Phenolic acids	--	--	0.975619	6.5127e-08
novel.2699	--	--	MWS20182	Dihydroferulic Acid	二氢阿魏酸	Phenolic acids	--	--	0.881183	0.000152282
novel.2756	K19747	--	MWS20182	Dihydroferulic Acid	二氢阿魏酸	Phenolic acids	--	--	0.934921	8.23667e-06
novel.2792	--	--	MWS20182	Dihydroferulic Acid	二氢阿魏酸	Phenolic acids	--	--	0.836267	0.000699166
novel.2914	--	--	MWS20182	Dihydroferulic Acid	二氢阿魏酸	Phenolic acids	--	--	0.968371	2.36382e-07
novel.2950	--	--	MWS20182	Dihydroferulic Acid	二氢阿魏酸	Phenolic acids	--	--	0.913353	3.32083e-05
novel.3137	--	--	MWS20182	Dihydroferulic Acid	二氢阿魏酸	Phenolic acids	--	--	0.959555	7.96279e-07
novel.3228	--	--	MWS20182	Dihydroferulic Acid	二氢阿魏酸	Phenolic acids	--	--	0.966763	3.02081e-07
novel.3332	K03327	--	MWS20182	Dihydroferulic Acid	二氢阿魏酸	Phenolic acids	--	--	-0.845581	0.000530368
novel.3387	--	--	MWS20182	Dihydroferulic Acid	二氢阿魏酸	Phenolic acids	--	--	0.975648	6.47483e-08
novel.3462	K13148	--	MWS20182	Dihydroferulic Acid	二氢阿魏酸	Phenolic acids	--	--	0.971187	1.49016e-07
novel.3463	--	--	MWS20182	Dihydroferulic Acid	二氢阿魏酸	Phenolic acids	--	--	0.821042	0.00106141
novel.3544	--	--	MWS20182	Dihydroferulic Acid	二氢阿魏酸	Phenolic acids	--	--	0.933193	9.36241e-06
novel.3673	--	--	MWS20182	Dihydroferulic Acid	二氢阿魏酸	Phenolic acids	--	--	0.894838	8.46955e-05
novel.3752	--	--	MWS20182	Dihydroferulic Acid	二氢阿魏酸	Phenolic acids	--	--	0.952342	1.78689e-06
novel.380	--	--	MWS20182	Dihydroferulic Acid	二氢阿魏酸	Phenolic acids	--	--	0.939539	5.74579e-06
novel.3809	K17098	--	MWS20182	Dihydroferulic Acid	二氢阿魏酸	Phenolic acids	--	--	0.84529	0.000535116
novel.3832	--	--	MWS20182	Dihydroferulic Acid	二氢阿魏酸	Phenolic acids	--	--	0.900285	6.55366e-05
novel.3976	--	--	MWS20182	Dihydroferulic Acid	二氢阿魏酸	Phenolic acids	--	--	0.947179	2.96253e-06
novel.410	--	--	MWS20182	Dihydroferulic Acid	二氢阿魏酸	Phenolic acids	--	--	0.832984	0.000767632
novel.4122	K14686	--	MWS20182	Dihydroferulic Acid	二氢阿魏酸	Phenolic acids	--	--	0.939887	5.5856e-06
novel.4170	K22312	--	MWS20182	Dihydroferulic Acid	二氢阿魏酸	Phenolic acids	--	--	0.960563	7.03114e-07
novel.4212	K10999	--	MWS20182	Dihydroferulic Acid	二氢阿魏酸	Phenolic acids	--	--	-0.844974	0.000540301
novel.4261	--	--	MWS20182	Dihydroferulic Acid	二氢阿魏酸	Phenolic acids	--	--	0.954971	1.35156e-06
novel.4288	--	--	MWS20182	Dihydroferulic Acid	二氢阿魏酸	Phenolic acids	--	--	-0.845486	0.000531921
novel.4297	K01240	ko00240,ko00760,ko01100,ko01232	MWS20182	Dihydroferulic Acid	二氢阿魏酸	Phenolic acids	--	--	-0.855164	0.000391567
novel.4300	--	--	MWS20182	Dihydroferulic Acid	二氢阿魏酸	Phenolic acids	--	--	0.983154	1.03875e-08
novel.4354	K13148	--	MWS20182	Dihydroferulic Acid	二氢阿魏酸	Phenolic acids	--	--	0.944075	3.92087e-06
novel.4443	--	--	MWS20182	Dihydroferulic Acid	二氢阿魏酸	Phenolic acids	--	--	0.831114	0.000808889
novel.4566	--	--	MWS20182	Dihydroferulic Acid	二氢阿魏酸	Phenolic acids	--	--	0.958696	8.83235e-07
novel.4665	--	--	MWS20182	Dihydroferulic Acid	二氢阿魏酸	Phenolic acids	--	--	0.95061	2.12978e-06
novel.4673	--	--	MWS20182	Dihydroferulic Acid	二氢阿魏酸	Phenolic acids	--	--	0.871734	0.000219599
novel.4838	--	--	MWS20182	Dihydroferulic Acid	二氢阿魏酸	Phenolic acids	--	--	0.965659	3.5504e-07
novel.494	--	--	MWS20182	Dihydroferulic Acid	二氢阿魏酸	Phenolic acids	--	--	0.952112	1.82988e-06
novel.4999	--	--	MWS20182	Dihydroferulic Acid	二氢阿魏酸	Phenolic acids	--	--	-0.914368	3.13634e-05
novel.5183	K14861	--	MWS20182	Dihydroferulic Acid	二氢阿魏酸	Phenolic acids	--	--	0.894264	8.69479e-05
novel.5184	K14861	--	MWS20182	Dihydroferulic Acid	二氢阿魏酸	Phenolic acids	--	--	0.867526	0.000256172
novel.5357	--	--	MWS20182	Dihydroferulic Acid	二氢阿魏酸	Phenolic acids	--	--	-0.812583	0.00131701
novel.5418	--	--	MWS20182	Dihydroferulic Acid	二氢阿魏酸	Phenolic acids	--	--	0.942938	4.3273e-06
novel.5639	--	--	MWS20182	Dihydroferulic Acid	二氢阿魏酸	Phenolic acids	--	--	0.984317	7.27887e-09
novel.5655	K23338	--	MWS20182	Dihydroferulic Acid	二氢阿魏酸	Phenolic acids	--	--	0.945936	3.32072e-06
novel.5734	K00128	ko00010,ko00053,ko00071,ko00280,ko00310,ko00330,ko00340,ko00380,ko00410,ko00561,ko00620,ko00770,ko00903,ko01100,ko01110,ko01240	MWS20182	Dihydroferulic Acid	二氢阿魏酸	Phenolic acids	--	--	0.925541	1.58919e-05
novel.5777	--	--	MWS20182	Dihydroferulic Acid	二氢阿魏酸	Phenolic acids	--	--	0.908499	4.32487e-05
novel.5802	K03544	--	MWS20182	Dihydroferulic Acid	二氢阿魏酸	Phenolic acids	--	--	0.894089	8.76425e-05
novel.5803	--	--	MWS20182	Dihydroferulic Acid	二氢阿魏酸	Phenolic acids	--	--	0.984324	7.26175e-09
novel.5805	--	--	MWS20182	Dihydroferulic Acid	二氢阿魏酸	Phenolic acids	--	--	0.947153	2.96977e-06
novel.5809	--	--	MWS20182	Dihydroferulic Acid	二氢阿魏酸	Phenolic acids	--	--	0.883128	0.000140697
novel.5868	K05576	ko00190,ko01100	MWS20182	Dihydroferulic Acid	二氢阿魏酸	Phenolic acids	--	--	-0.981975	1.45377e-08
novel.5871	--	--	MWS20182	Dihydroferulic Acid	二氢阿魏酸	Phenolic acids	--	--	-0.913483	3.29667e-05
novel.5872	--	--	MWS20182	Dihydroferulic Acid	二氢阿魏酸	Phenolic acids	--	--	-0.827939	0.000882829
novel.5915	--	--	MWS20182	Dihydroferulic Acid	二氢阿魏酸	Phenolic acids	--	--	0.879673	0.000161776
novel.5945	K16302	--	MWS20182	Dihydroferulic Acid	二氢阿魏酸	Phenolic acids	--	--	0.952807	1.70278e-06
novel.606	K21398	--	MWS20182	Dihydroferulic Acid	二氢阿魏酸	Phenolic acids	--	--	-0.816799	0.0011843
novel.6092	--	--	MWS20182	Dihydroferulic Acid	二氢阿魏酸	Phenolic acids	--	--	0.975992	6.03342e-08
novel.6116	--	--	MWS20182	Dihydroferulic Acid	二氢阿魏酸	Phenolic acids	--	--	0.844814	0.000542933
novel.6333	--	--	MWS20182	Dihydroferulic Acid	二氢阿魏酸	Phenolic acids	--	--	0.952135	1.8255e-06
novel.6621	--	--	MWS20182	Dihydroferulic Acid	二氢阿魏酸	Phenolic acids	--	--	0.898674	7.08056e-05
novel.6796	--	--	MWS20182	Dihydroferulic Acid	二氢阿魏酸	Phenolic acids	--	--	0.929064	1.25464e-05
novel.6981	--	--	MWS20182	Dihydroferulic Acid	二氢阿魏酸	Phenolic acids	--	--	0.952773	1.70878e-06
novel.6994	--	--	MWS20182	Dihydroferulic Acid	二氢阿魏酸	Phenolic acids	--	--	-0.884675	0.000131983
novel.702	K05643	ko02010	MWS20182	Dihydroferulic Acid	二氢阿魏酸	Phenolic acids	--	--	0.954864	1.3674e-06
novel.7119	--	--	MWS20182	Dihydroferulic Acid	二氢阿魏酸	Phenolic acids	--	--	0.983165	1.0353e-08
novel.7120	--	--	MWS20182	Dihydroferulic Acid	二氢阿魏酸	Phenolic acids	--	--	0.895572	8.18857e-05
novel.72	--	--	MWS20182	Dihydroferulic Acid	二氢阿魏酸	Phenolic acids	--	--	0.972732	1.13409e-07
novel.7229	--	--	MWS20182	Dihydroferulic Acid	二氢阿魏酸	Phenolic acids	--	--	-0.975083	7.25418e-08
novel.7257	--	--	MWS20182	Dihydroferulic Acid	二氢阿魏酸	Phenolic acids	--	--	0.934376	8.57928e-06
novel.7267	--	--	MWS20182	Dihydroferulic Acid	二氢阿魏酸	Phenolic acids	--	--	0.907993	4.44197e-05
novel.7527	--	--	MWS20182	Dihydroferulic Acid	二氢阿魏酸	Phenolic acids	--	--	-0.824097	0.000979173
novel.7702	--	--	MWS20182	Dihydroferulic Acid	二氢阿魏酸	Phenolic acids	--	--	0.969116	2.10114e-07
novel.7706	K15397	ko00062,ko01100,ko01110,ko04626	MWS20182	Dihydroferulic Acid	二氢阿魏酸	Phenolic acids	--	--	0.94147	4.90103e-06
novel.7707	K19269	ko00630,ko01100,ko01110,ko01200	MWS20182	Dihydroferulic Acid	二氢阿魏酸	Phenolic acids	--	--	0.938555	6.21836e-06
novel.7732	K05643	ko02010	MWS20182	Dihydroferulic Acid	二氢阿魏酸	Phenolic acids	--	--	0.863812	0.000292232
novel.7859	--	--	MWS20182	Dihydroferulic Acid	二氢阿魏酸	Phenolic acids	--	--	-0.870797	0.000227362
novel.7945	K02941	ko03010	MWS20182	Dihydroferulic Acid	二氢阿魏酸	Phenolic acids	--	--	-0.844619	0.000546169
novel.81	--	--	MWS20182	Dihydroferulic Acid	二氢阿魏酸	Phenolic acids	--	--	0.899722	6.73417e-05
novel.8102	--	--	MWS20182	Dihydroferulic Acid	二氢阿魏酸	Phenolic acids	--	--	0.938324	6.33378e-06
novel.8169	--	--	MWS20182	Dihydroferulic Acid	二氢阿魏酸	Phenolic acids	--	--	0.876353	0.000184288
novel.8199	--	--	MWS20182	Dihydroferulic Acid	二氢阿魏酸	Phenolic acids	--	--	0.969708	1.90907e-07
novel.8244	--	--	MWS20182	Dihydroferulic Acid	二氢阿魏酸	Phenolic acids	--	--	-0.94271	4.41271e-06
novel.8394	K00924	--	MWS20182	Dihydroferulic Acid	二氢阿魏酸	Phenolic acids	--	--	0.89508	8.37607e-05
novel.8477	--	--	MWS20182	Dihydroferulic Acid	二氢阿魏酸	Phenolic acids	--	--	0.968303	2.38912e-07
novel.862	--	--	MWS20182	Dihydroferulic Acid	二氢阿魏酸	Phenolic acids	--	--	0.919373	2.34091e-05
novel.8678	--	--	MWS20182	Dihydroferulic Acid	二氢阿魏酸	Phenolic acids	--	--	0.911923	3.59512e-05
novel.8740	--	--	MWS20182	Dihydroferulic Acid	二氢阿魏酸	Phenolic acids	--	--	0.971022	1.53274e-07
novel.9091	--	--	MWS20182	Dihydroferulic Acid	二氢阿魏酸	Phenolic acids	--	--	0.901324	6.2302e-05
novel.918	--	--	MWS20182	Dihydroferulic Acid	二氢阿魏酸	Phenolic acids	--	--	0.941938	4.71204e-06
novel.9242	--	--	MWS20182	Dihydroferulic Acid	二氢阿魏酸	Phenolic acids	--	--	0.879403	0.000163521
novel.9307	K01648	ko00020,ko01100,ko01110	MWS20182	Dihydroferulic Acid	二氢阿魏酸	Phenolic acids	--	--	0.97469	7.83999e-08
novel.9308	K00128	ko00010,ko00053,ko00071,ko00280,ko00310,ko00330,ko00340,ko00380,ko00410,ko00561,ko00620,ko00770,ko00903,ko01100,ko01110,ko01240	MWS20182	Dihydroferulic Acid	二氢阿魏酸	Phenolic acids	--	--	0.935235	8.04445e-06
novel.9411	K11253	--	MWS20182	Dihydroferulic Acid	二氢阿魏酸	Phenolic acids	--	--	0.949506	2.37441e-06
novel.9540	--	--	MWS20182	Dihydroferulic Acid	二氢阿魏酸	Phenolic acids	--	--	0.868642	0.000246043
novel.9556	--	--	MWS20182	Dihydroferulic Acid	二氢阿魏酸	Phenolic acids	--	--	0.844173	0.000553619
novel.9576	--	--	MWS20182	Dihydroferulic Acid	二氢阿魏酸	Phenolic acids	--	--	0.958095	9.4842e-07
novel.9586	--	--	MWS20182	Dihydroferulic Acid	二氢阿魏酸	Phenolic acids	--	--	0.96669	3.05402e-07
novel.969	--	--	MWS20182	Dihydroferulic Acid	二氢阿魏酸	Phenolic acids	--	--	0.920209	2.22521e-05
novel.9697	--	--	MWS20182	Dihydroferulic Acid	二氢阿魏酸	Phenolic acids	--	--	0.890303	0.000103781
novel.977	--	--	MWS20182	Dihydroferulic Acid	二氢阿魏酸	Phenolic acids	--	--	0.881985	0.000147415
novel.9871	--	--	MWS20182	Dihydroferulic Acid	二氢阿魏酸	Phenolic acids	--	--	0.97094	1.5544e-07
novel.9922	K11262	ko00061,ko00620,ko00640,ko01100,ko01110,ko01212	MWS20182	Dihydroferulic Acid	二氢阿魏酸	Phenolic acids	--	--	-0.834035	0.000745178
TbA01G002520	K09286	--	zjgp122014	(Z)-6-O-β-D-glucopranosyl-6,7,3',4'-tetrahydroxyaurone	6-O-β-D-葡萄糖基海生菊苷	Flavonoids	--	--	-0.817267	0.00117024
TbA01G002550	--	--	zjgp122014	(Z)-6-O-β-D-glucopranosyl-6,7,3',4'-tetrahydroxyaurone	6-O-β-D-葡萄糖基海生菊苷	Flavonoids	--	--	-0.927345	1.41007e-05
TbA01G006390	K14490	ko04075	zjgp122014	(Z)-6-O-β-D-glucopranosyl-6,7,3',4'-tetrahydroxyaurone	6-O-β-D-葡萄糖基海生菊苷	Flavonoids	--	--	-0.855407	0.00038846
TbA01G007560	--	--	zjgp122014	(Z)-6-O-β-D-glucopranosyl-6,7,3',4'-tetrahydroxyaurone	6-O-β-D-葡萄糖基海生菊苷	Flavonoids	--	--	-0.800308	0.00176914
TbA01G009980	K20772	ko00270,ko01100,ko01110,ko04016	zjgp122014	(Z)-6-O-β-D-glucopranosyl-6,7,3',4'-tetrahydroxyaurone	6-O-β-D-葡萄糖基海生菊苷	Flavonoids	--	--	-0.933076	9.44247e-06
TbA01G010560	K14488	ko04075	zjgp122014	(Z)-6-O-β-D-glucopranosyl-6,7,3',4'-tetrahydroxyaurone	6-O-β-D-葡萄糖基海生菊苷	Flavonoids	--	--	-0.875647	0.000189375
TbA01G013750	K14494	ko04075	zjgp122014	(Z)-6-O-β-D-glucopranosyl-6,7,3',4'-tetrahydroxyaurone	6-O-β-D-葡萄糖基海生菊苷	Flavonoids	--	--	-0.883324	0.000139565
TbA01G014010	K15920	ko00520,ko01100	zjgp122014	(Z)-6-O-β-D-glucopranosyl-6,7,3',4'-tetrahydroxyaurone	6-O-β-D-葡萄糖基海生菊苷	Flavonoids	--	--	-0.874366	0.000198889
TbA01G017810	--	--	zjgp122014	(Z)-6-O-β-D-glucopranosyl-6,7,3',4'-tetrahydroxyaurone	6-O-β-D-葡萄糖基海生菊苷	Flavonoids	--	--	-0.85254	0.000426377
TbA01G021300	--	--	zjgp122014	(Z)-6-O-β-D-glucopranosyl-6,7,3',4'-tetrahydroxyaurone	6-O-β-D-葡萄糖基海生菊苷	Flavonoids	--	--	-0.87485	0.00019525
TbA01G025700	--	--	zjgp122014	(Z)-6-O-β-D-glucopranosyl-6,7,3',4'-tetrahydroxyaurone	6-O-β-D-葡萄糖基海生菊苷	Flavonoids	--	--	-0.831282	0.00080511
TbA01G026990	--	--	zjgp122014	(Z)-6-O-β-D-glucopranosyl-6,7,3',4'-tetrahydroxyaurone	6-O-β-D-葡萄糖基海生菊苷	Flavonoids	--	--	-0.957261	1.04512e-06
TbA01G028010	K17710	--	zjgp122014	(Z)-6-O-β-D-glucopranosyl-6,7,3',4'-tetrahydroxyaurone	6-O-β-D-葡萄糖基海生菊苷	Flavonoids	--	--	-0.850357	0.00045712
TbA01G028350	--	--	zjgp122014	(Z)-6-O-β-D-glucopranosyl-6,7,3',4'-tetrahydroxyaurone	6-O-β-D-葡萄糖基海生菊苷	Flavonoids	--	--	-0.844208	0.000553024
TbA01G031000	K08235	--	zjgp122014	(Z)-6-O-β-D-glucopranosyl-6,7,3',4'-tetrahydroxyaurone	6-O-β-D-葡萄糖基海生菊苷	Flavonoids	--	--	-0.9562	1.17936e-06
TbA01G037550	K08472	--	zjgp122014	(Z)-6-O-β-D-glucopranosyl-6,7,3',4'-tetrahydroxyaurone	6-O-β-D-葡萄糖基海生菊苷	Flavonoids	--	--	-0.935313	7.9968e-06
TbA01G040910	K00454	ko00591,ko00592,ko01100,ko01110	zjgp122014	(Z)-6-O-β-D-glucopranosyl-6,7,3',4'-tetrahydroxyaurone	6-O-β-D-葡萄糖基海生菊苷	Flavonoids	--	--	-0.869084	0.000242115
TbA01G054340	--	--	zjgp122014	(Z)-6-O-β-D-glucopranosyl-6,7,3',4'-tetrahydroxyaurone	6-O-β-D-葡萄糖基海生菊苷	Flavonoids	--	--	-0.873396	0.000206334
TbA01G055340	K01177	ko00500,ko01100,ko01110	zjgp122014	(Z)-6-O-β-D-glucopranosyl-6,7,3',4'-tetrahydroxyaurone	6-O-β-D-葡萄糖基海生菊苷	Flavonoids	--	--	0.857852	0.00035825
TbA01G057370	K11420	ko00310,ko01100	zjgp122014	(Z)-6-O-β-D-glucopranosyl-6,7,3',4'-tetrahydroxyaurone	6-O-β-D-葡萄糖基海生菊苷	Flavonoids	--	--	-0.821674	0.00104396
TbA01G066150	K20628	--	zjgp122014	(Z)-6-O-β-D-glucopranosyl-6,7,3',4'-tetrahydroxyaurone	6-O-β-D-葡萄糖基海生菊苷	Flavonoids	--	--	-0.90812	4.41235e-05
TbA01G084090	K19039	--	zjgp122014	(Z)-6-O-β-D-glucopranosyl-6,7,3',4'-tetrahydroxyaurone	6-O-β-D-葡萄糖基海生菊苷	Flavonoids	--	--	-0.847014	0.000507494
TbA01G094230	K17710	--	zjgp122014	(Z)-6-O-β-D-glucopranosyl-6,7,3',4'-tetrahydroxyaurone	6-O-β-D-葡萄糖基海生菊苷	Flavonoids	--	--	-0.838402	0.000657252
TbA01G096650	K15601	--	zjgp122014	(Z)-6-O-β-D-glucopranosyl-6,7,3',4'-tetrahydroxyaurone	6-O-β-D-葡萄糖基海生菊苷	Flavonoids	--	--	0.84046	0.000618702
TbA01G106650	K01534	--	zjgp122014	(Z)-6-O-β-D-glucopranosyl-6,7,3',4'-tetrahydroxyaurone	6-O-β-D-葡萄糖基海生菊苷	Flavonoids	--	--	-0.804056	0.00162014
TbA01G109000	--	--	zjgp122014	(Z)-6-O-β-D-glucopranosyl-6,7,3',4'-tetrahydroxyaurone	6-O-β-D-葡萄糖基海生菊苷	Flavonoids	--	--	-0.842764	0.000577654
TbA01G110150	--	--	zjgp122014	(Z)-6-O-β-D-glucopranosyl-6,7,3',4'-tetrahydroxyaurone	6-O-β-D-葡萄糖基海生菊苷	Flavonoids	--	--	-0.858553	0.000349935
TbA01G112560	--	--	zjgp122014	(Z)-6-O-β-D-glucopranosyl-6,7,3',4'-tetrahydroxyaurone	6-O-β-D-葡萄糖基海生菊苷	Flavonoids	--	--	-0.965666	3.54712e-07
TbA01G115980	K14494	ko04075	zjgp122014	(Z)-6-O-β-D-glucopranosyl-6,7,3',4'-tetrahydroxyaurone	6-O-β-D-葡萄糖基海生菊苷	Flavonoids	--	--	-0.896717	7.76498e-05
TbA01G117290	--	--	zjgp122014	(Z)-6-O-β-D-glucopranosyl-6,7,3',4'-tetrahydroxyaurone	6-O-β-D-葡萄糖基海生菊苷	Flavonoids	--	--	-0.862899	0.000301676
TbA01G117760	K05391	ko04626	zjgp122014	(Z)-6-O-β-D-glucopranosyl-6,7,3',4'-tetrahydroxyaurone	6-O-β-D-葡萄糖基海生菊苷	Flavonoids	--	--	-0.827901	0.000883739
TbA01G118020	K17795	--	zjgp122014	(Z)-6-O-β-D-glucopranosyl-6,7,3',4'-tetrahydroxyaurone	6-O-β-D-葡萄糖基海生菊苷	Flavonoids	--	--	-0.856562	0.00037395
TbA01G119240	--	--	zjgp122014	(Z)-6-O-β-D-glucopranosyl-6,7,3',4'-tetrahydroxyaurone	6-O-β-D-葡萄糖基海生菊苷	Flavonoids	--	--	-0.946685	3.10109e-06
TbA01G125200	K05280	ko00941,ko00944,ko01100,ko01110	zjgp122014	(Z)-6-O-β-D-glucopranosyl-6,7,3',4'-tetrahydroxyaurone	6-O-β-D-葡萄糖基海生菊苷	Flavonoids	--	--	-0.893864	8.85429e-05
TbA01G125260	--	--	zjgp122014	(Z)-6-O-β-D-glucopranosyl-6,7,3',4'-tetrahydroxyaurone	6-O-β-D-葡萄糖基海生菊苷	Flavonoids	--	--	-0.905759	4.98865e-05
TbA01G130000	K07300	--	zjgp122014	(Z)-6-O-β-D-glucopranosyl-6,7,3',4'-tetrahydroxyaurone	6-O-β-D-葡萄糖基海生菊苷	Flavonoids	--	--	-0.873118	0.000208514
TbA01G131480	--	--	zjgp122014	(Z)-6-O-β-D-glucopranosyl-6,7,3',4'-tetrahydroxyaurone	6-O-β-D-葡萄糖基海生菊苷	Flavonoids	--	--	-0.865317	0.000277174
TbA01G132850	--	--	zjgp122014	(Z)-6-O-β-D-glucopranosyl-6,7,3',4'-tetrahydroxyaurone	6-O-β-D-葡萄糖基海生菊苷	Flavonoids	--	--	-0.806143	0.00154146
TbA01G134490	K00924	--	zjgp122014	(Z)-6-O-β-D-glucopranosyl-6,7,3',4'-tetrahydroxyaurone	6-O-β-D-葡萄糖基海生菊苷	Flavonoids	--	--	-0.953164	1.64035e-06
TbA01G135500	K13448	ko04626	zjgp122014	(Z)-6-O-β-D-glucopranosyl-6,7,3',4'-tetrahydroxyaurone	6-O-β-D-葡萄糖基海生菊苷	Flavonoids	--	--	-0.896364	7.89365e-05
TbA01G135700	K00588	ko00940,ko00941,ko00945,ko01100,ko01110	zjgp122014	(Z)-6-O-β-D-glucopranosyl-6,7,3',4'-tetrahydroxyaurone	6-O-β-D-葡萄糖基海生菊苷	Flavonoids	--	--	-0.847318	0.000502748
TbA01G136450	K13692	--	zjgp122014	(Z)-6-O-β-D-glucopranosyl-6,7,3',4'-tetrahydroxyaurone	6-O-β-D-葡萄糖基海生菊苷	Flavonoids	--	--	-0.942009	4.6841e-06
TbA01G138360	--	--	zjgp122014	(Z)-6-O-β-D-glucopranosyl-6,7,3',4'-tetrahydroxyaurone	6-O-β-D-葡萄糖基海生菊苷	Flavonoids	--	--	-0.82353	0.000994045
TbA01G140390	--	--	zjgp122014	(Z)-6-O-β-D-glucopranosyl-6,7,3',4'-tetrahydroxyaurone	6-O-β-D-葡萄糖基海生菊苷	Flavonoids	--	--	-0.80773	0.00148362
TbA01G141420	--	--	zjgp122014	(Z)-6-O-β-D-glucopranosyl-6,7,3',4'-tetrahydroxyaurone	6-O-β-D-葡萄糖基海生菊苷	Flavonoids	--	--	-0.8033	0.00164937
TbA01G141440	K10268	--	zjgp122014	(Z)-6-O-β-D-glucopranosyl-6,7,3',4'-tetrahydroxyaurone	6-O-β-D-葡萄糖基海生菊苷	Flavonoids	--	--	-0.88604	0.00012465
TbA01G145130	K12502	ko00130,ko01100,ko01110,ko01240	zjgp122014	(Z)-6-O-β-D-glucopranosyl-6,7,3',4'-tetrahydroxyaurone	6-O-β-D-葡萄糖基海生菊苷	Flavonoids	--	--	-0.937376	6.82459e-06
TbA01G145490	--	--	zjgp122014	(Z)-6-O-β-D-glucopranosyl-6,7,3',4'-tetrahydroxyaurone	6-O-β-D-葡萄糖基海生菊苷	Flavonoids	--	--	-0.874467	0.000198127
TbA01G147420	K02693	ko00195,ko01100	zjgp122014	(Z)-6-O-β-D-glucopranosyl-6,7,3',4'-tetrahydroxyaurone	6-O-β-D-葡萄糖基海生菊苷	Flavonoids	--	--	0.80072	0.00175227
TbA01G153480	K00454	ko00591,ko00592,ko01100,ko01110	zjgp122014	(Z)-6-O-β-D-glucopranosyl-6,7,3',4'-tetrahydroxyaurone	6-O-β-D-葡萄糖基海生菊苷	Flavonoids	--	--	-0.900168	6.59083e-05
TbA01G156080	K14638	--	zjgp122014	(Z)-6-O-β-D-glucopranosyl-6,7,3',4'-tetrahydroxyaurone	6-O-β-D-葡萄糖基海生菊苷	Flavonoids	--	--	0.900648	6.43916e-05
TbA01G156110	K14638	--	zjgp122014	(Z)-6-O-β-D-glucopranosyl-6,7,3',4'-tetrahydroxyaurone	6-O-β-D-葡萄糖基海生菊苷	Flavonoids	--	--	0.864916	0.00028113
TbA01G156280	K09754	ko00940,ko00941,ko00945,ko01100,ko01110	zjgp122014	(Z)-6-O-β-D-glucopranosyl-6,7,3',4'-tetrahydroxyaurone	6-O-β-D-葡萄糖基海生菊苷	Flavonoids	--	--	-0.81018	0.00139758
TbA01G157780	K01988	ko00601,ko00603,ko01100	zjgp122014	(Z)-6-O-β-D-glucopranosyl-6,7,3',4'-tetrahydroxyaurone	6-O-β-D-葡萄糖基海生菊苷	Flavonoids	--	--	-0.895238	8.31538e-05
TbA01G158160	K03239	--	zjgp122014	(Z)-6-O-β-D-glucopranosyl-6,7,3',4'-tetrahydroxyaurone	6-O-β-D-葡萄糖基海生菊苷	Flavonoids	--	--	0.835521	0.000714296
TbA01G159000	--	--	zjgp122014	(Z)-6-O-β-D-glucopranosyl-6,7,3',4'-tetrahydroxyaurone	6-O-β-D-葡萄糖基海生菊苷	Flavonoids	--	--	-0.93117	1.08306e-05
TbA02G000170	K09487	ko04141,ko04626	zjgp122014	(Z)-6-O-β-D-glucopranosyl-6,7,3',4'-tetrahydroxyaurone	6-O-β-D-葡萄糖基海生菊苷	Flavonoids	--	--	-0.881496	0.000150364
TbA02G002160	K22588	ko00380,ko01100,ko01110	zjgp122014	(Z)-6-O-β-D-glucopranosyl-6,7,3',4'-tetrahydroxyaurone	6-O-β-D-葡萄糖基海生菊苷	Flavonoids	--	--	-0.921263	2.08586e-05
TbA02G005090	K00083	ko00940,ko01100,ko01110	zjgp122014	(Z)-6-O-β-D-glucopranosyl-6,7,3',4'-tetrahydroxyaurone	6-O-β-D-葡萄糖基海生菊苷	Flavonoids	--	--	-0.92808	1.34193e-05
TbA02G006500	K25380	--	zjgp122014	(Z)-6-O-β-D-glucopranosyl-6,7,3',4'-tetrahydroxyaurone	6-O-β-D-葡萄糖基海生菊苷	Flavonoids	--	--	-0.809921	0.00140648
TbA02G006780	K04043	ko03018	zjgp122014	(Z)-6-O-β-D-glucopranosyl-6,7,3',4'-tetrahydroxyaurone	6-O-β-D-葡萄糖基海生菊苷	Flavonoids	--	--	-0.959002	8.51484e-07
TbA02G013430	K16225	ko04626	zjgp122014	(Z)-6-O-β-D-glucopranosyl-6,7,3',4'-tetrahydroxyaurone	6-O-β-D-葡萄糖基海生菊苷	Flavonoids	--	--	0.930916	1.10268e-05
TbA02G015870	K15718	ko00591	zjgp122014	(Z)-6-O-β-D-glucopranosyl-6,7,3',4'-tetrahydroxyaurone	6-O-β-D-葡萄糖基海生菊苷	Flavonoids	--	--	0.902978	5.74186e-05
TbA02G016740	--	--	zjgp122014	(Z)-6-O-β-D-glucopranosyl-6,7,3',4'-tetrahydroxyaurone	6-O-β-D-葡萄糖基海生菊苷	Flavonoids	--	--	-0.877311	0.000177559
TbA02G017980	K23050	--	zjgp122014	(Z)-6-O-β-D-glucopranosyl-6,7,3',4'-tetrahydroxyaurone	6-O-β-D-葡萄糖基海生菊苷	Flavonoids	--	--	0.904091	5.43034e-05
TbA02G030660	K20716	ko04016	zjgp122014	(Z)-6-O-β-D-glucopranosyl-6,7,3',4'-tetrahydroxyaurone	6-O-β-D-葡萄糖基海生菊苷	Flavonoids	--	--	0.815693	0.00121806
TbA02G030700	K20716	ko04016	zjgp122014	(Z)-6-O-β-D-glucopranosyl-6,7,3',4'-tetrahydroxyaurone	6-O-β-D-葡萄糖基海生菊苷	Flavonoids	--	--	0.837811	0.000668656
TbA02G031750	--	--	zjgp122014	(Z)-6-O-β-D-glucopranosyl-6,7,3',4'-tetrahydroxyaurone	6-O-β-D-葡萄糖基海生菊苷	Flavonoids	--	--	-0.850669	0.000452615
TbA02G032020	--	--	zjgp122014	(Z)-6-O-β-D-glucopranosyl-6,7,3',4'-tetrahydroxyaurone	6-O-β-D-葡萄糖基海生菊苷	Flavonoids	--	--	-0.820388	0.00107966
TbA02G032270	--	--	zjgp122014	(Z)-6-O-β-D-glucopranosyl-6,7,3',4'-tetrahydroxyaurone	6-O-β-D-葡萄糖基海生菊苷	Flavonoids	--	--	-0.815093	0.00123669
TbA02G036480	K05389	--	zjgp122014	(Z)-6-O-β-D-glucopranosyl-6,7,3',4'-tetrahydroxyaurone	6-O-β-D-葡萄糖基海生菊苷	Flavonoids	--	--	-0.891908	9.66765e-05
TbA02G063030	K10355	--	zjgp122014	(Z)-6-O-β-D-glucopranosyl-6,7,3',4'-tetrahydroxyaurone	6-O-β-D-葡萄糖基海生菊苷	Flavonoids	--	--	-0.852441	0.000427734
TbA02G068510	K06874	--	zjgp122014	(Z)-6-O-β-D-glucopranosyl-6,7,3',4'-tetrahydroxyaurone	6-O-β-D-葡萄糖基海生菊苷	Flavonoids	--	--	-0.837305	0.00067853
TbA02G070360	K14439	--	zjgp122014	(Z)-6-O-β-D-glucopranosyl-6,7,3',4'-tetrahydroxyaurone	6-O-β-D-葡萄糖基海生菊苷	Flavonoids	--	--	-0.926065	1.53543e-05
TbA02G071840	K01626	ko00400,ko01100,ko01110,ko01230	zjgp122014	(Z)-6-O-β-D-glucopranosyl-6,7,3',4'-tetrahydroxyaurone	6-O-β-D-葡萄糖基海生菊苷	Flavonoids	--	--	-0.841344	0.000602703
TbA02G076170	--	--	zjgp122014	(Z)-6-O-β-D-glucopranosyl-6,7,3',4'-tetrahydroxyaurone	6-O-β-D-葡萄糖基海生菊苷	Flavonoids	--	--	-0.827765	0.000887028
TbA02G081670	K12385	--	zjgp122014	(Z)-6-O-β-D-glucopranosyl-6,7,3',4'-tetrahydroxyaurone	6-O-β-D-葡萄糖基海生菊苷	Flavonoids	--	--	-0.815052	0.00123797
TbA02G082640	K12778	--	zjgp122014	(Z)-6-O-β-D-glucopranosyl-6,7,3',4'-tetrahydroxyaurone	6-O-β-D-葡萄糖基海生菊苷	Flavonoids	--	--	-0.888584	0.00011184
TbA02G083020	K19037	--	zjgp122014	(Z)-6-O-β-D-glucopranosyl-6,7,3',4'-tetrahydroxyaurone	6-O-β-D-葡萄糖基海生菊苷	Flavonoids	--	--	-0.831799	0.000793582
TbA02G087880	K13680	--	zjgp122014	(Z)-6-O-β-D-glucopranosyl-6,7,3',4'-tetrahydroxyaurone	6-O-β-D-葡萄糖基海生菊苷	Flavonoids	--	--	0.865563	0.000274766
TbA02G088550	--	--	zjgp122014	(Z)-6-O-β-D-glucopranosyl-6,7,3',4'-tetrahydroxyaurone	6-O-β-D-葡萄糖基海生菊苷	Flavonoids	--	--	0.862063	0.000310537
TbA02G095870	K04077	ko03018	zjgp122014	(Z)-6-O-β-D-glucopranosyl-6,7,3',4'-tetrahydroxyaurone	6-O-β-D-葡萄糖基海生菊苷	Flavonoids	--	--	-0.861074	0.000321263
TbA02G097880	--	--	zjgp122014	(Z)-6-O-β-D-glucopranosyl-6,7,3',4'-tetrahydroxyaurone	6-O-β-D-葡萄糖基海生菊苷	Flavonoids	--	--	0.906079	4.9073e-05
TbA02G098290	--	--	zjgp122014	(Z)-6-O-β-D-glucopranosyl-6,7,3',4'-tetrahydroxyaurone	6-O-β-D-葡萄糖基海生菊苷	Flavonoids	--	--	-0.893643	8.94353e-05
TbA02G106510	--	--	zjgp122014	(Z)-6-O-β-D-glucopranosyl-6,7,3',4'-tetrahydroxyaurone	6-O-β-D-葡萄糖基海生菊苷	Flavonoids	--	--	-0.855506	0.000387206
TbA02G106540	--	--	zjgp122014	(Z)-6-O-β-D-glucopranosyl-6,7,3',4'-tetrahydroxyaurone	6-O-β-D-葡萄糖基海生菊苷	Flavonoids	--	--	-0.916676	2.74664e-05
TbA02G111350	K12135	ko04712	zjgp122014	(Z)-6-O-β-D-glucopranosyl-6,7,3',4'-tetrahydroxyaurone	6-O-β-D-葡萄糖基海生菊苷	Flavonoids	--	--	0.813964	0.00127233
TbA02G111370	K00033	ko00030,ko00480,ko01100,ko01110,ko01200	zjgp122014	(Z)-6-O-β-D-glucopranosyl-6,7,3',4'-tetrahydroxyaurone	6-O-β-D-葡萄糖基海生菊苷	Flavonoids	--	--	-0.851645	0.000438776
TbA02G111960	K11131	ko03008	zjgp122014	(Z)-6-O-β-D-glucopranosyl-6,7,3',4'-tetrahydroxyaurone	6-O-β-D-葡萄糖基海生菊苷	Flavonoids	--	--	-0.952975	1.67326e-06
TbA02G112260	--	--	zjgp122014	(Z)-6-O-β-D-glucopranosyl-6,7,3',4'-tetrahydroxyaurone	6-O-β-D-葡萄糖基海生菊苷	Flavonoids	--	--	-0.870815	0.000227214
TbA02G112810	K23953	--	zjgp122014	(Z)-6-O-β-D-glucopranosyl-6,7,3',4'-tetrahydroxyaurone	6-O-β-D-葡萄糖基海生菊苷	Flavonoids	--	--	-0.895731	8.12876e-05
TbA02G114160	K20781	ko00514	zjgp122014	(Z)-6-O-β-D-glucopranosyl-6,7,3',4'-tetrahydroxyaurone	6-O-β-D-葡萄糖基海生菊苷	Flavonoids	--	--	-0.81913	0.00111551
TbA02G116410	K04077	ko03018	zjgp122014	(Z)-6-O-β-D-glucopranosyl-6,7,3',4'-tetrahydroxyaurone	6-O-β-D-葡萄糖基海生菊苷	Flavonoids	--	--	-0.923995	1.75646e-05
TbA02G118630	K09489	--	zjgp122014	(Z)-6-O-β-D-glucopranosyl-6,7,3',4'-tetrahydroxyaurone	6-O-β-D-葡萄糖基海生菊苷	Flavonoids	--	--	-0.816714	0.00118689
TbA02G120150	K10258	ko00062,ko01040,ko01100,ko01110,ko01212	zjgp122014	(Z)-6-O-β-D-glucopranosyl-6,7,3',4'-tetrahydroxyaurone	6-O-β-D-葡萄糖基海生菊苷	Flavonoids	--	--	-0.932518	9.8337e-06
TbA02G120190	--	--	zjgp122014	(Z)-6-O-β-D-glucopranosyl-6,7,3',4'-tetrahydroxyaurone	6-O-β-D-葡萄糖基海生菊苷	Flavonoids	--	--	-0.822093	0.00103252
TbA02G120360	K07407	ko00052,ko00561,ko00600,ko00603,ko01100	zjgp122014	(Z)-6-O-β-D-glucopranosyl-6,7,3',4'-tetrahydroxyaurone	6-O-β-D-葡萄糖基海生菊苷	Flavonoids	--	--	0.893206	9.12188e-05
TbA02G122830	K16298	--	zjgp122014	(Z)-6-O-β-D-glucopranosyl-6,7,3',4'-tetrahydroxyaurone	6-O-β-D-葡萄糖基海生菊苷	Flavonoids	--	--	-0.937297	6.86693e-06
TbA02G122920	K14861	--	zjgp122014	(Z)-6-O-β-D-glucopranosyl-6,7,3',4'-tetrahydroxyaurone	6-O-β-D-葡萄糖基海生菊苷	Flavonoids	--	--	-0.835975	0.000705072
TbA02G124790	--	--	zjgp122014	(Z)-6-O-β-D-glucopranosyl-6,7,3',4'-tetrahydroxyaurone	6-O-β-D-葡萄糖基海生菊苷	Flavonoids	--	--	0.863912	0.000291216
TbA02G125550	--	--	zjgp122014	(Z)-6-O-β-D-glucopranosyl-6,7,3',4'-tetrahydroxyaurone	6-O-β-D-葡萄糖基海生菊苷	Flavonoids	--	--	-0.881585	0.000149825
TbA02G126420	--	--	zjgp122014	(Z)-6-O-β-D-glucopranosyl-6,7,3',4'-tetrahydroxyaurone	6-O-β-D-葡萄糖基海生菊苷	Flavonoids	--	--	-0.910511	3.88319e-05
TbA02G127760	K13993	ko04141	zjgp122014	(Z)-6-O-β-D-glucopranosyl-6,7,3',4'-tetrahydroxyaurone	6-O-β-D-葡萄糖基海生菊苷	Flavonoids	--	--	-0.822157	0.00103079
TbA02G127820	K09422	--	zjgp122014	(Z)-6-O-β-D-glucopranosyl-6,7,3',4'-tetrahydroxyaurone	6-O-β-D-葡萄糖基海生菊苷	Flavonoids	--	--	-0.837672	0.000671348
TbA02G129120	K23136	ko00999,ko01110	zjgp122014	(Z)-6-O-β-D-glucopranosyl-6,7,3',4'-tetrahydroxyaurone	6-O-β-D-葡萄糖基海生菊苷	Flavonoids	--	--	-0.826446	0.000919347
TbA02G129130	K13428	ko04626	zjgp122014	(Z)-6-O-β-D-glucopranosyl-6,7,3',4'-tetrahydroxyaurone	6-O-β-D-葡萄糖基海生菊苷	Flavonoids	--	--	-0.878263	0.000171059
TbA02G129620	K17506	--	zjgp122014	(Z)-6-O-β-D-glucopranosyl-6,7,3',4'-tetrahydroxyaurone	6-O-β-D-葡萄糖基海生菊苷	Flavonoids	--	--	0.827726	0.000887968
TbA02G131590	K13989	ko04141	zjgp122014	(Z)-6-O-β-D-glucopranosyl-6,7,3',4'-tetrahydroxyaurone	6-O-β-D-葡萄糖基海生菊苷	Flavonoids	--	--	-0.850226	0.00045902
TbA02G132690	--	--	zjgp122014	(Z)-6-O-β-D-glucopranosyl-6,7,3',4'-tetrahydroxyaurone	6-O-β-D-葡萄糖基海生菊苷	Flavonoids	--	--	-0.866618	0.000264642
TbA02G132750	--	--	zjgp122014	(Z)-6-O-β-D-glucopranosyl-6,7,3',4'-tetrahydroxyaurone	6-O-β-D-葡萄糖基海生菊苷	Flavonoids	--	--	-0.84994	0.00046318
TbA02G133000	K09286	--	zjgp122014	(Z)-6-O-β-D-glucopranosyl-6,7,3',4'-tetrahydroxyaurone	6-O-β-D-葡萄糖基海生菊苷	Flavonoids	--	--	-0.923584	1.80318e-05
TbA03G000780	--	--	zjgp122014	(Z)-6-O-β-D-glucopranosyl-6,7,3',4'-tetrahydroxyaurone	6-O-β-D-葡萄糖基海生菊苷	Flavonoids	--	--	0.805732	0.00155673
TbA03G001350	--	--	zjgp122014	(Z)-6-O-β-D-glucopranosyl-6,7,3',4'-tetrahydroxyaurone	6-O-β-D-葡萄糖基海生菊苷	Flavonoids	--	--	-0.883598	0.000138003
TbA03G003500	K01166	--	zjgp122014	(Z)-6-O-β-D-glucopranosyl-6,7,3',4'-tetrahydroxyaurone	6-O-β-D-葡萄糖基海生菊苷	Flavonoids	--	--	-0.960199	7.35703e-07
TbA03G005840	K03283	ko03040,ko04141,ko04144	zjgp122014	(Z)-6-O-β-D-glucopranosyl-6,7,3',4'-tetrahydroxyaurone	6-O-β-D-葡萄糖基海生菊苷	Flavonoids	--	--	-0.871046	0.000225285
TbA03G006960	K14638	--	zjgp122014	(Z)-6-O-β-D-glucopranosyl-6,7,3',4'-tetrahydroxyaurone	6-O-β-D-葡萄糖基海生菊苷	Flavonoids	--	--	-0.804169	0.0016158
TbA03G008930	--	--	zjgp122014	(Z)-6-O-β-D-glucopranosyl-6,7,3',4'-tetrahydroxyaurone	6-O-β-D-葡萄糖基海生菊苷	Flavonoids	--	--	-0.854087	0.000405574
TbA03G010080	K00430	ko00940,ko01100,ko01110	zjgp122014	(Z)-6-O-β-D-glucopranosyl-6,7,3',4'-tetrahydroxyaurone	6-O-β-D-葡萄糖基海生菊苷	Flavonoids	--	--	0.832094	0.000787065
TbA03G011390	K00913	ko00562,ko01100,ko04070	zjgp122014	(Z)-6-O-β-D-glucopranosyl-6,7,3',4'-tetrahydroxyaurone	6-O-β-D-葡萄糖基海生菊苷	Flavonoids	--	--	-0.958882	8.63835e-07
TbA03G012370	K04506	ko04120	zjgp122014	(Z)-6-O-β-D-glucopranosyl-6,7,3',4'-tetrahydroxyaurone	6-O-β-D-葡萄糖基海生菊苷	Flavonoids	--	--	-0.89344	9.02577e-05
TbA03G013860	K13508	ko00561,ko00564,ko01100,ko01110	zjgp122014	(Z)-6-O-β-D-glucopranosyl-6,7,3',4'-tetrahydroxyaurone	6-O-β-D-葡萄糖基海生菊苷	Flavonoids	--	--	-0.811812	0.00134248
TbA03G015280	K21994	--	zjgp122014	(Z)-6-O-β-D-glucopranosyl-6,7,3',4'-tetrahydroxyaurone	6-O-β-D-葡萄糖基海生菊苷	Flavonoids	--	--	-0.873223	0.000207684
TbA03G018770	--	--	zjgp122014	(Z)-6-O-β-D-glucopranosyl-6,7,3',4'-tetrahydroxyaurone	6-O-β-D-葡萄糖基海生菊苷	Flavonoids	--	--	0.850511	0.000454885
TbA03G019510	K13415	ko04075	zjgp122014	(Z)-6-O-β-D-glucopranosyl-6,7,3',4'-tetrahydroxyaurone	6-O-β-D-葡萄糖基海生菊苷	Flavonoids	--	--	-0.905755	4.98981e-05
TbA03G020200	K01206	ko00511	zjgp122014	(Z)-6-O-β-D-glucopranosyl-6,7,3',4'-tetrahydroxyaurone	6-O-β-D-葡萄糖基海生菊苷	Flavonoids	--	--	-0.88004	0.000159428
TbA03G021590	K16222	ko04712	zjgp122014	(Z)-6-O-β-D-glucopranosyl-6,7,3',4'-tetrahydroxyaurone	6-O-β-D-葡萄糖基海生菊苷	Flavonoids	--	--	0.834088	0.000744065
TbA03G023060	K13430	ko04626	zjgp122014	(Z)-6-O-β-D-glucopranosyl-6,7,3',4'-tetrahydroxyaurone	6-O-β-D-葡萄糖基海生菊苷	Flavonoids	--	--	-0.832756	0.000772579
TbA03G024130	K08237	--	zjgp122014	(Z)-6-O-β-D-glucopranosyl-6,7,3',4'-tetrahydroxyaurone	6-O-β-D-葡萄糖基海生菊苷	Flavonoids	--	--	-0.815664	0.00121897
TbA03G025170	K08245	--	zjgp122014	(Z)-6-O-β-D-glucopranosyl-6,7,3',4'-tetrahydroxyaurone	6-O-β-D-葡萄糖基海生菊苷	Flavonoids	--	--	-0.927789	1.36853e-05
TbA03G029160	K14763	--	zjgp122014	(Z)-6-O-β-D-glucopranosyl-6,7,3',4'-tetrahydroxyaurone	6-O-β-D-葡萄糖基海生菊苷	Flavonoids	--	--	-0.892021	9.6193e-05
TbA03G030980	--	--	zjgp122014	(Z)-6-O-β-D-glucopranosyl-6,7,3',4'-tetrahydroxyaurone	6-O-β-D-葡萄糖基海生菊苷	Flavonoids	--	--	-0.916943	2.70424e-05
TbA03G031760	K15382	--	zjgp122014	(Z)-6-O-β-D-glucopranosyl-6,7,3',4'-tetrahydroxyaurone	6-O-β-D-葡萄糖基海生菊苷	Flavonoids	--	--	-0.825089	0.000953555
TbA03G033600	K16292	--	zjgp122014	(Z)-6-O-β-D-glucopranosyl-6,7,3',4'-tetrahydroxyaurone	6-O-β-D-葡萄糖基海生菊苷	Flavonoids	--	--	-0.950754	2.09961e-06
TbA03G034800	--	--	zjgp122014	(Z)-6-O-β-D-glucopranosyl-6,7,3',4'-tetrahydroxyaurone	6-O-β-D-葡萄糖基海生菊苷	Flavonoids	--	--	-0.886043	0.000124631
TbA03G034880	--	--	zjgp122014	(Z)-6-O-β-D-glucopranosyl-6,7,3',4'-tetrahydroxyaurone	6-O-β-D-葡萄糖基海生菊苷	Flavonoids	--	--	-0.818265	0.00114065
TbA03G036600	K20716	ko04016	zjgp122014	(Z)-6-O-β-D-glucopranosyl-6,7,3',4'-tetrahydroxyaurone	6-O-β-D-葡萄糖基海生菊苷	Flavonoids	--	--	-0.933586	9.09617e-06
TbA03G038560	K01537	--	zjgp122014	(Z)-6-O-β-D-glucopranosyl-6,7,3',4'-tetrahydroxyaurone	6-O-β-D-葡萄糖基海生菊苷	Flavonoids	--	--	0.864178	0.000288514
TbA03G040520	K14572	ko03008	zjgp122014	(Z)-6-O-β-D-glucopranosyl-6,7,3',4'-tetrahydroxyaurone	6-O-β-D-葡萄糖基海生菊苷	Flavonoids	--	--	-0.888672	0.000111415
TbA03G042390	K16224	ko04016,ko04626	zjgp122014	(Z)-6-O-β-D-glucopranosyl-6,7,3',4'-tetrahydroxyaurone	6-O-β-D-葡萄糖基海生菊苷	Flavonoids	--	--	-0.849308	0.000472488
TbA03G044100	--	--	zjgp122014	(Z)-6-O-β-D-glucopranosyl-6,7,3',4'-tetrahydroxyaurone	6-O-β-D-葡萄糖基海生菊苷	Flavonoids	--	--	-0.810382	0.00139067
TbA03G044130	--	--	zjgp122014	(Z)-6-O-β-D-glucopranosyl-6,7,3',4'-tetrahydroxyaurone	6-O-β-D-葡萄糖基海生菊苷	Flavonoids	--	--	-0.879716	0.0001615
TbA03G046600	--	--	zjgp122014	(Z)-6-O-β-D-glucopranosyl-6,7,3',4'-tetrahydroxyaurone	6-O-β-D-葡萄糖基海生菊苷	Flavonoids	--	--	0.894637	8.54775e-05
TbA03G047380	K14638	--	zjgp122014	(Z)-6-O-β-D-glucopranosyl-6,7,3',4'-tetrahydroxyaurone	6-O-β-D-葡萄糖基海生菊苷	Flavonoids	--	--	0.863254	0.000297976
TbA03G055920	--	--	zjgp122014	(Z)-6-O-β-D-glucopranosyl-6,7,3',4'-tetrahydroxyaurone	6-O-β-D-葡萄糖基海生菊苷	Flavonoids	--	--	0.886431	0.000122608
TbA03G056200	K13436	ko04626	zjgp122014	(Z)-6-O-β-D-glucopranosyl-6,7,3',4'-tetrahydroxyaurone	6-O-β-D-葡萄糖基海生菊苷	Flavonoids	--	--	-0.961709	6.07902e-07
TbA03G059880	K14499	ko04075	zjgp122014	(Z)-6-O-β-D-glucopranosyl-6,7,3',4'-tetrahydroxyaurone	6-O-β-D-葡萄糖基海生菊苷	Flavonoids	--	--	0.860771	0.000324617
TbA03G066320	K13417	ko04626	zjgp122014	(Z)-6-O-β-D-glucopranosyl-6,7,3',4'-tetrahydroxyaurone	6-O-β-D-葡萄糖基海生菊苷	Flavonoids	--	--	-0.810223	0.00139614
TbA03G097180	K19040	--	zjgp122014	(Z)-6-O-β-D-glucopranosyl-6,7,3',4'-tetrahydroxyaurone	6-O-β-D-葡萄糖基海生菊苷	Flavonoids	--	--	-0.809775	0.00141155
TbA03G110920	--	--	zjgp122014	(Z)-6-O-β-D-glucopranosyl-6,7,3',4'-tetrahydroxyaurone	6-O-β-D-葡萄糖基海生菊苷	Flavonoids	--	--	-0.950363	2.18281e-06
TbA03G111010	K14329	ko00330,ko01100	zjgp122014	(Z)-6-O-β-D-glucopranosyl-6,7,3',4'-tetrahydroxyaurone	6-O-β-D-葡萄糖基海生菊苷	Flavonoids	--	--	-0.91722	2.66063e-05
TbA03G112130	K21484	--	zjgp122014	(Z)-6-O-β-D-glucopranosyl-6,7,3',4'-tetrahydroxyaurone	6-O-β-D-葡萄糖基海生菊苷	Flavonoids	--	--	-0.952946	1.67826e-06
TbA03G113850	K09264	--	zjgp122014	(Z)-6-O-β-D-glucopranosyl-6,7,3',4'-tetrahydroxyaurone	6-O-β-D-葡萄糖基海生菊苷	Flavonoids	--	--	-0.82607	0.000928733
TbA03G116090	--	--	zjgp122014	(Z)-6-O-β-D-glucopranosyl-6,7,3',4'-tetrahydroxyaurone	6-O-β-D-葡萄糖基海生菊苷	Flavonoids	--	--	-0.956041	1.20067e-06
TbA03G120770	--	--	zjgp122014	(Z)-6-O-β-D-glucopranosyl-6,7,3',4'-tetrahydroxyaurone	6-O-β-D-葡萄糖基海生菊苷	Flavonoids	--	--	-0.860563	0.000326928
TbA03G122600	K09419	--	zjgp122014	(Z)-6-O-β-D-glucopranosyl-6,7,3',4'-tetrahydroxyaurone	6-O-β-D-葡萄糖基海生菊苷	Flavonoids	--	--	-0.831318	0.000804317
TbA03G122820	K16292	--	zjgp122014	(Z)-6-O-β-D-glucopranosyl-6,7,3',4'-tetrahydroxyaurone	6-O-β-D-葡萄糖基海生菊苷	Flavonoids	--	--	-0.862886	0.000301818
TbA03G124500	K16222	ko04712	zjgp122014	(Z)-6-O-β-D-glucopranosyl-6,7,3',4'-tetrahydroxyaurone	6-O-β-D-葡萄糖基海生菊苷	Flavonoids	--	--	-0.905571	5.0371e-05
TbA03G126190	--	--	zjgp122014	(Z)-6-O-β-D-glucopranosyl-6,7,3',4'-tetrahydroxyaurone	6-O-β-D-葡萄糖基海生菊苷	Flavonoids	--	--	-0.892002	9.62722e-05
TbA03G127400	--	--	zjgp122014	(Z)-6-O-β-D-glucopranosyl-6,7,3',4'-tetrahydroxyaurone	6-O-β-D-葡萄糖基海生菊苷	Flavonoids	--	--	0.891645	9.78159e-05
TbA04G001310	K01214	ko00500,ko01100,ko01110	zjgp122014	(Z)-6-O-β-D-glucopranosyl-6,7,3',4'-tetrahydroxyaurone	6-O-β-D-葡萄糖基海生菊苷	Flavonoids	--	--	-0.843058	0.00057257
TbA04G001720	K24444	--	zjgp122014	(Z)-6-O-β-D-glucopranosyl-6,7,3',4'-tetrahydroxyaurone	6-O-β-D-葡萄糖基海生菊苷	Flavonoids	--	--	-0.891702	9.757e-05
TbA04G005360	--	--	zjgp122014	(Z)-6-O-β-D-glucopranosyl-6,7,3',4'-tetrahydroxyaurone	6-O-β-D-葡萄糖基海生菊苷	Flavonoids	--	--	-0.839125	0.000643501
TbA04G005450	--	--	zjgp122014	(Z)-6-O-β-D-glucopranosyl-6,7,3',4'-tetrahydroxyaurone	6-O-β-D-葡萄糖基海生菊苷	Flavonoids	--	--	-0.816235	0.00120143
TbA04G006380	--	--	zjgp122014	(Z)-6-O-β-D-glucopranosyl-6,7,3',4'-tetrahydroxyaurone	6-O-β-D-葡萄糖基海生菊苷	Flavonoids	--	--	-0.884026	0.000135581
TbA04G006740	--	--	zjgp122014	(Z)-6-O-β-D-glucopranosyl-6,7,3',4'-tetrahydroxyaurone	6-O-β-D-葡萄糖基海生菊苷	Flavonoids	--	--	-0.802976	0.00166204
TbA04G006780	--	--	zjgp122014	(Z)-6-O-β-D-glucopranosyl-6,7,3',4'-tetrahydroxyaurone	6-O-β-D-葡萄糖基海生菊苷	Flavonoids	--	--	-0.875818	0.000188133
TbA04G009220	--	--	zjgp122014	(Z)-6-O-β-D-glucopranosyl-6,7,3',4'-tetrahydroxyaurone	6-O-β-D-葡萄糖基海生菊苷	Flavonoids	--	--	-0.892988	9.21172e-05
TbA04G010850	K10706	--	zjgp122014	(Z)-6-O-β-D-glucopranosyl-6,7,3',4'-tetrahydroxyaurone	6-O-β-D-葡萄糖基海生菊苷	Flavonoids	--	--	-0.875012	0.000194046
TbA04G012390	K05681	ko02010	zjgp122014	(Z)-6-O-β-D-glucopranosyl-6,7,3',4'-tetrahydroxyaurone	6-O-β-D-葡萄糖基海生菊苷	Flavonoids	--	--	-0.854949	0.000394339
TbA04G015210	K14505	ko04075	zjgp122014	(Z)-6-O-β-D-glucopranosyl-6,7,3',4'-tetrahydroxyaurone	6-O-β-D-葡萄糖基海生菊苷	Flavonoids	--	--	0.812089	0.00133328
TbA04G015430	--	--	zjgp122014	(Z)-6-O-β-D-glucopranosyl-6,7,3',4'-tetrahydroxyaurone	6-O-β-D-葡萄糖基海生菊苷	Flavonoids	--	--	-0.907058	4.66459e-05
TbA04G018440	--	--	zjgp122014	(Z)-6-O-β-D-glucopranosyl-6,7,3',4'-tetrahydroxyaurone	6-O-β-D-葡萄糖基海生菊苷	Flavonoids	--	--	-0.909136	4.18094e-05
TbA04G019540	K10775	ko00360,ko00940,ko01100,ko01110	zjgp122014	(Z)-6-O-β-D-glucopranosyl-6,7,3',4'-tetrahydroxyaurone	6-O-β-D-葡萄糖基海生菊苷	Flavonoids	--	--	-0.825196	0.000950826
TbA04G020880	K14009	ko04141	zjgp122014	(Z)-6-O-β-D-glucopranosyl-6,7,3',4'-tetrahydroxyaurone	6-O-β-D-葡萄糖基海生菊苷	Flavonoids	--	--	-0.911869	3.60596e-05
TbA04G020900	K20716	ko04016	zjgp122014	(Z)-6-O-β-D-glucopranosyl-6,7,3',4'-tetrahydroxyaurone	6-O-β-D-葡萄糖基海生菊苷	Flavonoids	--	--	-0.897264	7.5686e-05
TbA04G025940	--	--	zjgp122014	(Z)-6-O-β-D-glucopranosyl-6,7,3',4'-tetrahydroxyaurone	6-O-β-D-葡萄糖基海生菊苷	Flavonoids	--	--	-0.82292	0.00101025
TbA04G026440	--	--	zjgp122014	(Z)-6-O-β-D-glucopranosyl-6,7,3',4'-tetrahydroxyaurone	6-O-β-D-葡萄糖基海生菊苷	Flavonoids	--	--	-0.832207	0.000784581
TbA04G027430	K09840	ko00906,ko01100,ko01110	zjgp122014	(Z)-6-O-β-D-glucopranosyl-6,7,3',4'-tetrahydroxyaurone	6-O-β-D-葡萄糖基海生菊苷	Flavonoids	--	--	-0.883798	0.000136866
TbA04G033310	--	--	zjgp122014	(Z)-6-O-β-D-glucopranosyl-6,7,3',4'-tetrahydroxyaurone	6-O-β-D-葡萄糖基海生菊苷	Flavonoids	--	--	0.812918	0.00130607
TbA04G033440	--	--	zjgp122014	(Z)-6-O-β-D-glucopranosyl-6,7,3',4'-tetrahydroxyaurone	6-O-β-D-葡萄糖基海生菊苷	Flavonoids	--	--	-0.823559	0.000993283
TbA04G034730	--	--	zjgp122014	(Z)-6-O-β-D-glucopranosyl-6,7,3',4'-tetrahydroxyaurone	6-O-β-D-葡萄糖基海生菊苷	Flavonoids	--	--	-0.902515	5.87548e-05
TbA04G042090	--	--	zjgp122014	(Z)-6-O-β-D-glucopranosyl-6,7,3',4'-tetrahydroxyaurone	6-O-β-D-葡萄糖基海生菊苷	Flavonoids	--	--	-0.950494	2.15466e-06
TbA04G069010	K09286	--	zjgp122014	(Z)-6-O-β-D-glucopranosyl-6,7,3',4'-tetrahydroxyaurone	6-O-β-D-葡萄糖基海生菊苷	Flavonoids	--	--	0.864631	0.000283965
TbA04G071260	K08150	--	zjgp122014	(Z)-6-O-β-D-glucopranosyl-6,7,3',4'-tetrahydroxyaurone	6-O-β-D-葡萄糖基海生菊苷	Flavonoids	--	--	-0.893197	9.12537e-05
TbA04G071380	K18045	--	zjgp122014	(Z)-6-O-β-D-glucopranosyl-6,7,3',4'-tetrahydroxyaurone	6-O-β-D-葡萄糖基海生菊苷	Flavonoids	--	--	0.875355	0.000191515
TbA04G071470	K15400	ko00073	zjgp122014	(Z)-6-O-β-D-glucopranosyl-6,7,3',4'-tetrahydroxyaurone	6-O-β-D-葡萄糖基海生菊苷	Flavonoids	--	--	-0.825164	0.000951645
TbA04G072190	K13428	ko04626	zjgp122014	(Z)-6-O-β-D-glucopranosyl-6,7,3',4'-tetrahydroxyaurone	6-O-β-D-葡萄糖基海生菊苷	Flavonoids	--	--	-0.868701	0.000245515
TbA04G076650	K20556	--	zjgp122014	(Z)-6-O-β-D-glucopranosyl-6,7,3',4'-tetrahydroxyaurone	6-O-β-D-葡萄糖基海生菊苷	Flavonoids	--	--	-0.893433	9.02852e-05
TbA04G076660	K20556	--	zjgp122014	(Z)-6-O-β-D-glucopranosyl-6,7,3',4'-tetrahydroxyaurone	6-O-β-D-葡萄糖基海生菊苷	Flavonoids	--	--	-0.950382	2.17875e-06
TbA04G077960	K20223	ko03013	zjgp122014	(Z)-6-O-β-D-glucopranosyl-6,7,3',4'-tetrahydroxyaurone	6-O-β-D-葡萄糖基海生菊苷	Flavonoids	--	--	-0.888677	0.00011139
TbA04G078210	--	--	zjgp122014	(Z)-6-O-β-D-glucopranosyl-6,7,3',4'-tetrahydroxyaurone	6-O-β-D-葡萄糖基海生菊苷	Flavonoids	--	--	-0.864509	0.00028518
TbA04G080370	--	--	zjgp122014	(Z)-6-O-β-D-glucopranosyl-6,7,3',4'-tetrahydroxyaurone	6-O-β-D-葡萄糖基海生菊苷	Flavonoids	--	--	-0.871552	0.000221092
TbA04G081130	--	--	zjgp122014	(Z)-6-O-β-D-glucopranosyl-6,7,3',4'-tetrahydroxyaurone	6-O-β-D-葡萄糖基海生菊苷	Flavonoids	--	--	-0.805463	0.00156677
TbA04G082030	K07025	--	zjgp122014	(Z)-6-O-β-D-glucopranosyl-6,7,3',4'-tetrahydroxyaurone	6-O-β-D-葡萄糖基海生菊苷	Flavonoids	--	--	-0.903637	5.55579e-05
TbA04G082250	K13417	ko04626	zjgp122014	(Z)-6-O-β-D-glucopranosyl-6,7,3',4'-tetrahydroxyaurone	6-O-β-D-葡萄糖基海生菊苷	Flavonoids	--	--	-0.864078	0.000289525
TbA04G082760	--	--	zjgp122014	(Z)-6-O-β-D-glucopranosyl-6,7,3',4'-tetrahydroxyaurone	6-O-β-D-葡萄糖基海生菊苷	Flavonoids	--	--	-0.876193	0.000185432
TbA04G082880	K17710	--	zjgp122014	(Z)-6-O-β-D-glucopranosyl-6,7,3',4'-tetrahydroxyaurone	6-O-β-D-葡萄糖基海生菊苷	Flavonoids	--	--	-0.901517	6.17164e-05
TbA04G084510	--	--	zjgp122014	(Z)-6-O-β-D-glucopranosyl-6,7,3',4'-tetrahydroxyaurone	6-O-β-D-葡萄糖基海生菊苷	Flavonoids	--	--	-0.887044	0.000119461
TbA04G084670	K22321	ko00966,ko01110	zjgp122014	(Z)-6-O-β-D-glucopranosyl-6,7,3',4'-tetrahydroxyaurone	6-O-β-D-葡萄糖基海生菊苷	Flavonoids	--	--	-0.920244	2.22049e-05
TbA04G086050	--	--	zjgp122014	(Z)-6-O-β-D-glucopranosyl-6,7,3',4'-tetrahydroxyaurone	6-O-β-D-葡萄糖基海生菊苷	Flavonoids	--	--	-0.914792	3.06171e-05
TbA04G089230	--	--	zjgp122014	(Z)-6-O-β-D-glucopranosyl-6,7,3',4'-tetrahydroxyaurone	6-O-β-D-葡萄糖基海生菊苷	Flavonoids	--	--	-0.851673	0.000438378
TbA04G091440	K01728	ko00040,ko01100	zjgp122014	(Z)-6-O-β-D-glucopranosyl-6,7,3',4'-tetrahydroxyaurone	6-O-β-D-葡萄糖基海生菊苷	Flavonoids	--	--	-0.931514	1.05693e-05
TbA04G092260	--	--	zjgp122014	(Z)-6-O-β-D-glucopranosyl-6,7,3',4'-tetrahydroxyaurone	6-O-β-D-葡萄糖基海生菊苷	Flavonoids	--	--	-0.904557	5.3039e-05
TbA04G094340	K13416	ko04016,ko04075,ko04626	zjgp122014	(Z)-6-O-β-D-glucopranosyl-6,7,3',4'-tetrahydroxyaurone	6-O-β-D-葡萄糖基海生菊苷	Flavonoids	--	--	-0.86863	0.000246147
TbA04G095360	K25656	--	zjgp122014	(Z)-6-O-β-D-glucopranosyl-6,7,3',4'-tetrahydroxyaurone	6-O-β-D-葡萄糖基海生菊苷	Flavonoids	--	--	-0.807956	0.00147551
TbA05G001670	--	--	zjgp122014	(Z)-6-O-β-D-glucopranosyl-6,7,3',4'-tetrahydroxyaurone	6-O-β-D-葡萄糖基海生菊苷	Flavonoids	--	--	-0.830815	0.000815639
TbA05G008180	K12153	ko00460,ko00966,ko01100,ko01110,ko01210	zjgp122014	(Z)-6-O-β-D-glucopranosyl-6,7,3',4'-tetrahydroxyaurone	6-O-β-D-葡萄糖基海生菊苷	Flavonoids	--	--	-0.879323	0.000164044
TbA05G008300	--	--	zjgp122014	(Z)-6-O-β-D-glucopranosyl-6,7,3',4'-tetrahydroxyaurone	6-O-β-D-葡萄糖基海生菊苷	Flavonoids	--	--	-0.817573	0.00116112
TbA05G008380	K12153	ko00460,ko00966,ko01100,ko01110,ko01210	zjgp122014	(Z)-6-O-β-D-glucopranosyl-6,7,3',4'-tetrahydroxyaurone	6-O-β-D-葡萄糖基海生菊苷	Flavonoids	--	--	-0.832312	0.000782265
TbA05G009820	K03283	ko03040,ko04141,ko04144	zjgp122014	(Z)-6-O-β-D-glucopranosyl-6,7,3',4'-tetrahydroxyaurone	6-O-β-D-葡萄糖基海生菊苷	Flavonoids	--	--	-0.887241	0.000118468
TbA05G010650	K17964	--	zjgp122014	(Z)-6-O-β-D-glucopranosyl-6,7,3',4'-tetrahydroxyaurone	6-O-β-D-葡萄糖基海生菊苷	Flavonoids	--	--	-0.852037	0.000433313
TbA05G014820	--	--	zjgp122014	(Z)-6-O-β-D-glucopranosyl-6,7,3',4'-tetrahydroxyaurone	6-O-β-D-葡萄糖基海生菊苷	Flavonoids	--	--	0.953276	1.6212e-06
TbA05G016380	K12608	ko03018	zjgp122014	(Z)-6-O-β-D-glucopranosyl-6,7,3',4'-tetrahydroxyaurone	6-O-β-D-葡萄糖基海生菊苷	Flavonoids	--	--	0.892621	9.36474e-05
TbA05G018150	K16226	ko04626	zjgp122014	(Z)-6-O-β-D-glucopranosyl-6,7,3',4'-tetrahydroxyaurone	6-O-β-D-葡萄糖基海生菊苷	Flavonoids	--	--	-0.816006	0.00120843
TbA05G018330	K16225	ko04626	zjgp122014	(Z)-6-O-β-D-glucopranosyl-6,7,3',4'-tetrahydroxyaurone	6-O-β-D-葡萄糖基海生菊苷	Flavonoids	--	--	-0.89056	0.000102618
TbA05G024980	--	--	zjgp122014	(Z)-6-O-β-D-glucopranosyl-6,7,3',4'-tetrahydroxyaurone	6-O-β-D-葡萄糖基海生菊苷	Flavonoids	--	--	-0.885254	0.000128831
TbA05G025450	--	--	zjgp122014	(Z)-6-O-β-D-glucopranosyl-6,7,3',4'-tetrahydroxyaurone	6-O-β-D-葡萄糖基海生菊苷	Flavonoids	--	--	-0.958804	8.71897e-07
TbA05G027980	K13412	ko04626	zjgp122014	(Z)-6-O-β-D-glucopranosyl-6,7,3',4'-tetrahydroxyaurone	6-O-β-D-葡萄糖基海生菊苷	Flavonoids	--	--	-0.817963	0.00114955
TbA05G028010	K05278	ko00941,ko01100,ko01110	zjgp122014	(Z)-6-O-β-D-glucopranosyl-6,7,3',4'-tetrahydroxyaurone	6-O-β-D-葡萄糖基海生菊苷	Flavonoids	--	--	0.843032	0.000573017
TbA05G029870	K22588	ko00380,ko01100,ko01110	zjgp122014	(Z)-6-O-β-D-glucopranosyl-6,7,3',4'-tetrahydroxyaurone	6-O-β-D-葡萄糖基海生菊苷	Flavonoids	--	--	-0.832305	0.000782419
TbA05G034500	K14329	ko00330,ko01100	zjgp122014	(Z)-6-O-β-D-glucopranosyl-6,7,3',4'-tetrahydroxyaurone	6-O-β-D-葡萄糖基海生菊苷	Flavonoids	--	--	-0.857017	0.000368351
TbA05G034800	K03283	ko03040,ko04141,ko04144	zjgp122014	(Z)-6-O-β-D-glucopranosyl-6,7,3',4'-tetrahydroxyaurone	6-O-β-D-葡萄糖基海生菊苷	Flavonoids	--	--	-0.863646	0.000293937
TbA05G035260	K06617	ko00052,ko01100	zjgp122014	(Z)-6-O-β-D-glucopranosyl-6,7,3',4'-tetrahydroxyaurone	6-O-β-D-葡萄糖基海生菊苷	Flavonoids	--	--	-0.929687	1.20186e-05
TbA05G035860	--	--	zjgp122014	(Z)-6-O-β-D-glucopranosyl-6,7,3',4'-tetrahydroxyaurone	6-O-β-D-葡萄糖基海生菊苷	Flavonoids	--	--	-0.912173	3.5459e-05
TbA05G037730	--	--	zjgp122014	(Z)-6-O-β-D-glucopranosyl-6,7,3',4'-tetrahydroxyaurone	6-O-β-D-葡萄糖基海生菊苷	Flavonoids	--	--	-0.879862	0.000160567
TbA05G045400	--	--	zjgp122014	(Z)-6-O-β-D-glucopranosyl-6,7,3',4'-tetrahydroxyaurone	6-O-β-D-葡萄糖基海生菊苷	Flavonoids	--	--	-0.933395	9.22504e-06
TbA05G047090	--	--	zjgp122014	(Z)-6-O-β-D-glucopranosyl-6,7,3',4'-tetrahydroxyaurone	6-O-β-D-葡萄糖基海生菊苷	Flavonoids	--	--	-0.912627	3.45788e-05
TbA05G054480	K10256	ko01040,ko01100,ko01212	zjgp122014	(Z)-6-O-β-D-glucopranosyl-6,7,3',4'-tetrahydroxyaurone	6-O-β-D-葡萄糖基海生菊苷	Flavonoids	--	--	-0.855881	0.000382451
TbA05G077650	K01904	ko00130,ko00940,ko01100,ko01110	zjgp122014	(Z)-6-O-β-D-glucopranosyl-6,7,3',4'-tetrahydroxyaurone	6-O-β-D-葡萄糖基海生菊苷	Flavonoids	--	--	0.82368	0.000990099
TbA05G087820	K01184	ko00040,ko01100	zjgp122014	(Z)-6-O-β-D-glucopranosyl-6,7,3',4'-tetrahydroxyaurone	6-O-β-D-葡萄糖基海生菊苷	Flavonoids	--	--	-0.871106	0.000224784
TbA05G088530	K11868	ko00380,ko01100	zjgp122014	(Z)-6-O-β-D-glucopranosyl-6,7,3',4'-tetrahydroxyaurone	6-O-β-D-葡萄糖基海生菊苷	Flavonoids	--	--	0.854206	0.000404004
TbA05G090390	K22544	ko03250	zjgp122014	(Z)-6-O-β-D-glucopranosyl-6,7,3',4'-tetrahydroxyaurone	6-O-β-D-葡萄糖基海生菊苷	Flavonoids	--	--	-0.864431	0.000285963
TbA05G094640	--	--	zjgp122014	(Z)-6-O-β-D-glucopranosyl-6,7,3',4'-tetrahydroxyaurone	6-O-β-D-葡萄糖基海生菊苷	Flavonoids	--	--	-0.896058	8.00662e-05
TbA05G094940	K16222	ko04712	zjgp122014	(Z)-6-O-β-D-glucopranosyl-6,7,3',4'-tetrahydroxyaurone	6-O-β-D-葡萄糖基海生菊苷	Flavonoids	--	--	0.929	1.26024e-05
TbA05G102620	K03327	--	zjgp122014	(Z)-6-O-β-D-glucopranosyl-6,7,3',4'-tetrahydroxyaurone	6-O-β-D-葡萄糖基海生菊苷	Flavonoids	--	--	0.918289	2.49782e-05
TbA05G104930	K15382	--	zjgp122014	(Z)-6-O-β-D-glucopranosyl-6,7,3',4'-tetrahydroxyaurone	6-O-β-D-葡萄糖基海生菊苷	Flavonoids	--	--	-0.844292	0.000551616
TbA05G106680	K01051	ko00040,ko01100	zjgp122014	(Z)-6-O-β-D-glucopranosyl-6,7,3',4'-tetrahydroxyaurone	6-O-β-D-葡萄糖基海生菊苷	Flavonoids	--	--	-0.943812	4.01184e-06
TbA05G108240	K20718	ko04016	zjgp122014	(Z)-6-O-β-D-glucopranosyl-6,7,3',4'-tetrahydroxyaurone	6-O-β-D-葡萄糖基海生菊苷	Flavonoids	--	--	-0.812747	0.00131163
TbA05G108270	--	--	zjgp122014	(Z)-6-O-β-D-glucopranosyl-6,7,3',4'-tetrahydroxyaurone	6-O-β-D-葡萄糖基海生菊苷	Flavonoids	--	--	-0.86096	0.000322526
TbA05G108280	--	--	zjgp122014	(Z)-6-O-β-D-glucopranosyl-6,7,3',4'-tetrahydroxyaurone	6-O-β-D-葡萄糖基海生菊苷	Flavonoids	--	--	-0.801981	0.00170141
TbA05G109480	K18670	--	zjgp122014	(Z)-6-O-β-D-glucopranosyl-6,7,3',4'-tetrahydroxyaurone	6-O-β-D-葡萄糖基海生菊苷	Flavonoids	--	--	0.839966	0.000627799
TbA05G111040	--	--	zjgp122014	(Z)-6-O-β-D-glucopranosyl-6,7,3',4'-tetrahydroxyaurone	6-O-β-D-葡萄糖基海生菊苷	Flavonoids	--	--	0.831942	0.000790423
TbA05G113590	K01373	ko04626	zjgp122014	(Z)-6-O-β-D-glucopranosyl-6,7,3',4'-tetrahydroxyaurone	6-O-β-D-葡萄糖基海生菊苷	Flavonoids	--	--	-0.823641	0.000991127
TbA05G116590	--	--	zjgp122014	(Z)-6-O-β-D-glucopranosyl-6,7,3',4'-tetrahydroxyaurone	6-O-β-D-葡萄糖基海生菊苷	Flavonoids	--	--	-0.939045	5.97951e-06
TbA05G118580	K10706	--	zjgp122014	(Z)-6-O-β-D-glucopranosyl-6,7,3',4'-tetrahydroxyaurone	6-O-β-D-葡萄糖基海生菊苷	Flavonoids	--	--	-0.826363	0.000921416
TbA05G119900	K09510	--	zjgp122014	(Z)-6-O-β-D-glucopranosyl-6,7,3',4'-tetrahydroxyaurone	6-O-β-D-葡萄糖基海生菊苷	Flavonoids	--	--	0.896402	7.87951e-05
TbA06G001760	--	--	zjgp122014	(Z)-6-O-β-D-glucopranosyl-6,7,3',4'-tetrahydroxyaurone	6-O-β-D-葡萄糖基海生菊苷	Flavonoids	--	--	-0.895687	8.14514e-05
TbA06G009270	K09286	--	zjgp122014	(Z)-6-O-β-D-glucopranosyl-6,7,3',4'-tetrahydroxyaurone	6-O-β-D-葡萄糖基海生菊苷	Flavonoids	--	--	-0.896705	7.76916e-05
TbA06G010880	K15397	ko00062,ko01100,ko01110,ko04626	zjgp122014	(Z)-6-O-β-D-glucopranosyl-6,7,3',4'-tetrahydroxyaurone	6-O-β-D-葡萄糖基海生菊苷	Flavonoids	--	--	-0.963939	4.52037e-07
TbA06G011490	K01183	ko00520,ko01100	zjgp122014	(Z)-6-O-β-D-glucopranosyl-6,7,3',4'-tetrahydroxyaurone	6-O-β-D-葡萄糖基海生菊苷	Flavonoids	--	--	-0.873504	0.000205499
TbA06G015670	K09422	--	zjgp122014	(Z)-6-O-β-D-glucopranosyl-6,7,3',4'-tetrahydroxyaurone	6-O-β-D-葡萄糖基海生菊苷	Flavonoids	--	--	0.817544	0.00116196
TbA06G018030	K11812	ko00380,ko00966,ko01100,ko01110,ko01210	zjgp122014	(Z)-6-O-β-D-glucopranosyl-6,7,3',4'-tetrahydroxyaurone	6-O-β-D-葡萄糖基海生菊苷	Flavonoids	--	--	-0.837693	0.000670953
TbA06G019180	K14379	ko00740,ko01100	zjgp122014	(Z)-6-O-β-D-glucopranosyl-6,7,3',4'-tetrahydroxyaurone	6-O-β-D-葡萄糖基海生菊苷	Flavonoids	--	--	0.848501	0.000484577
TbA06G020460	K01913	ko00010,ko00620,ko00630,ko00650,ko01100,ko01110,ko01200	zjgp122014	(Z)-6-O-β-D-glucopranosyl-6,7,3',4'-tetrahydroxyaurone	6-O-β-D-葡萄糖基海生菊苷	Flavonoids	--	--	0.959172	8.34141e-07
TbA06G023750	--	--	zjgp122014	(Z)-6-O-β-D-glucopranosyl-6,7,3',4'-tetrahydroxyaurone	6-O-β-D-葡萄糖基海生菊苷	Flavonoids	--	--	-0.813875	0.00127519
TbA06G055260	--	--	zjgp122014	(Z)-6-O-β-D-glucopranosyl-6,7,3',4'-tetrahydroxyaurone	6-O-β-D-葡萄糖基海生菊苷	Flavonoids	--	--	-0.814838	0.00124469
TbA06G058530	--	--	zjgp122014	(Z)-6-O-β-D-glucopranosyl-6,7,3',4'-tetrahydroxyaurone	6-O-β-D-葡萄糖基海生菊苷	Flavonoids	--	--	-0.843022	0.000573202
TbA06G065130	K23051	--	zjgp122014	(Z)-6-O-β-D-glucopranosyl-6,7,3',4'-tetrahydroxyaurone	6-O-β-D-葡萄糖基海生菊苷	Flavonoids	--	--	0.892088	9.59038e-05
TbA06G069600	K15015	--	zjgp122014	(Z)-6-O-β-D-glucopranosyl-6,7,3',4'-tetrahydroxyaurone	6-O-β-D-葡萄糖基海生菊苷	Flavonoids	--	--	-0.883803	0.000136841
TbA06G071640	--	--	zjgp122014	(Z)-6-O-β-D-glucopranosyl-6,7,3',4'-tetrahydroxyaurone	6-O-β-D-葡萄糖基海生菊苷	Flavonoids	--	--	0.852606	0.000425465
TbA06G075440	--	--	zjgp122014	(Z)-6-O-β-D-glucopranosyl-6,7,3',4'-tetrahydroxyaurone	6-O-β-D-葡萄糖基海生菊苷	Flavonoids	--	--	0.865361	0.000276742
TbA06G076720	--	--	zjgp122014	(Z)-6-O-β-D-glucopranosyl-6,7,3',4'-tetrahydroxyaurone	6-O-β-D-葡萄糖基海生菊苷	Flavonoids	--	--	-0.814535	0.00125423
TbA06G079850	K13944	--	zjgp122014	(Z)-6-O-β-D-glucopranosyl-6,7,3',4'-tetrahydroxyaurone	6-O-β-D-葡萄糖基海生菊苷	Flavonoids	--	--	-0.826844	0.000909499
TbA06G081660	K09755	ko00940,ko01100,ko01110	zjgp122014	(Z)-6-O-β-D-glucopranosyl-6,7,3',4'-tetrahydroxyaurone	6-O-β-D-葡萄糖基海生菊苷	Flavonoids	--	--	-0.879508	0.000162844
TbA06G088670	K13416	ko04016,ko04075,ko04626	zjgp122014	(Z)-6-O-β-D-glucopranosyl-6,7,3',4'-tetrahydroxyaurone	6-O-β-D-葡萄糖基海生菊苷	Flavonoids	--	--	-0.885222	0.000129001
TbA06G090190	K13065	ko00940,ko00941,ko00945,ko01100,ko01110	zjgp122014	(Z)-6-O-β-D-glucopranosyl-6,7,3',4'-tetrahydroxyaurone	6-O-β-D-葡萄糖基海生菊苷	Flavonoids	--	--	-0.848134	0.000490167
TbA06G091500	--	--	zjgp122014	(Z)-6-O-β-D-glucopranosyl-6,7,3',4'-tetrahydroxyaurone	6-O-β-D-葡萄糖基海生菊苷	Flavonoids	--	--	-0.851538	0.000440272
TbA06G091520	K10999	--	zjgp122014	(Z)-6-O-β-D-glucopranosyl-6,7,3',4'-tetrahydroxyaurone	6-O-β-D-葡萄糖基海生菊苷	Flavonoids	--	--	-0.81125	0.00136125
TbA06G095740	--	--	zjgp122014	(Z)-6-O-β-D-glucopranosyl-6,7,3',4'-tetrahydroxyaurone	6-O-β-D-葡萄糖基海生菊苷	Flavonoids	--	--	-0.901981	6.0325e-05
TbA06G098880	K00162	ko00010,ko00020,ko00620,ko01100,ko01110,ko01200	zjgp122014	(Z)-6-O-β-D-glucopranosyl-6,7,3',4'-tetrahydroxyaurone	6-O-β-D-葡萄糖基海生菊苷	Flavonoids	--	--	-0.840665	0.000614968
TbA06G098890	--	--	zjgp122014	(Z)-6-O-β-D-glucopranosyl-6,7,3',4'-tetrahydroxyaurone	6-O-β-D-葡萄糖基海生菊苷	Flavonoids	--	--	-0.848764	0.000480607
TbA06G099140	K14488	ko04075	zjgp122014	(Z)-6-O-β-D-glucopranosyl-6,7,3',4'-tetrahydroxyaurone	6-O-β-D-葡萄糖基海生菊苷	Flavonoids	--	--	-0.821563	0.00104699
TbA06G100280	--	--	zjgp122014	(Z)-6-O-β-D-glucopranosyl-6,7,3',4'-tetrahydroxyaurone	6-O-β-D-葡萄糖基海生菊苷	Flavonoids	--	--	-0.888786	0.000110867
TbA06G103080	K03695	--	zjgp122014	(Z)-6-O-β-D-glucopranosyl-6,7,3',4'-tetrahydroxyaurone	6-O-β-D-葡萄糖基海生菊苷	Flavonoids	--	--	-0.91396	3.20956e-05
TbA06G103160	K03695	--	zjgp122014	(Z)-6-O-β-D-glucopranosyl-6,7,3',4'-tetrahydroxyaurone	6-O-β-D-葡萄糖基海生菊苷	Flavonoids	--	--	-0.801977	0.00170155
TbA06G104280	--	--	zjgp122014	(Z)-6-O-β-D-glucopranosyl-6,7,3',4'-tetrahydroxyaurone	6-O-β-D-葡萄糖基海生菊苷	Flavonoids	--	--	-0.801969	0.00170186
TbA06G104390	K13448	ko04626	zjgp122014	(Z)-6-O-β-D-glucopranosyl-6,7,3',4'-tetrahydroxyaurone	6-O-β-D-葡萄糖基海生菊苷	Flavonoids	--	--	-0.896993	7.66547e-05
TbA06G105400	--	--	zjgp122014	(Z)-6-O-β-D-glucopranosyl-6,7,3',4'-tetrahydroxyaurone	6-O-β-D-葡萄糖基海生菊苷	Flavonoids	--	--	0.951449	1.95778e-06
TbA06G106570	K01761	ko00270,ko00450,ko01100	zjgp122014	(Z)-6-O-β-D-glucopranosyl-6,7,3',4'-tetrahydroxyaurone	6-O-β-D-葡萄糖基海生菊苷	Flavonoids	--	--	-0.87337	0.000206539
TbA06G106780	--	--	zjgp122014	(Z)-6-O-β-D-glucopranosyl-6,7,3',4'-tetrahydroxyaurone	6-O-β-D-葡萄糖基海生菊苷	Flavonoids	--	--	-0.872483	0.000213542
TbA06G107440	K09286	--	zjgp122014	(Z)-6-O-β-D-glucopranosyl-6,7,3',4'-tetrahydroxyaurone	6-O-β-D-葡萄糖基海生菊苷	Flavonoids	--	--	0.827859	0.000884766
TbA06G107890	K22530	--	zjgp122014	(Z)-6-O-β-D-glucopranosyl-6,7,3',4'-tetrahydroxyaurone	6-O-β-D-葡萄糖基海生菊苷	Flavonoids	--	--	-0.833039	0.000766448
TbA07G000400	K20619	--	zjgp122014	(Z)-6-O-β-D-glucopranosyl-6,7,3',4'-tetrahydroxyaurone	6-O-β-D-葡萄糖基海生菊苷	Flavonoids	--	--	-0.838361	0.000658027
TbA07G000870	K01792	ko00010,ko01100,ko01110	zjgp122014	(Z)-6-O-β-D-glucopranosyl-6,7,3',4'-tetrahydroxyaurone	6-O-β-D-葡萄糖基海生菊苷	Flavonoids	--	--	-0.866284	0.000267817
TbA07G002540	--	--	zjgp122014	(Z)-6-O-β-D-glucopranosyl-6,7,3',4'-tetrahydroxyaurone	6-O-β-D-葡萄糖基海生菊苷	Flavonoids	--	--	0.804556	0.00160102
TbA07G003230	K00800	ko00400,ko01100,ko01110,ko01230	zjgp122014	(Z)-6-O-β-D-glucopranosyl-6,7,3',4'-tetrahydroxyaurone	6-O-β-D-葡萄糖基海生菊苷	Flavonoids	--	--	-0.820084	0.00108824
TbA07G005160	K09286	--	zjgp122014	(Z)-6-O-β-D-glucopranosyl-6,7,3',4'-tetrahydroxyaurone	6-O-β-D-葡萄糖基海生菊苷	Flavonoids	--	--	-0.926962	1.44669e-05
TbA07G005930	--	--	zjgp122014	(Z)-6-O-β-D-glucopranosyl-6,7,3',4'-tetrahydroxyaurone	6-O-β-D-葡萄糖基海生菊苷	Flavonoids	--	--	-0.946351	3.19762e-06
TbA07G006190	--	--	zjgp122014	(Z)-6-O-β-D-glucopranosyl-6,7,3',4'-tetrahydroxyaurone	6-O-β-D-葡萄糖基海生菊苷	Flavonoids	--	--	-0.808629	0.00145157
TbA07G006570	--	--	zjgp122014	(Z)-6-O-β-D-glucopranosyl-6,7,3',4'-tetrahydroxyaurone	6-O-β-D-葡萄糖基海生菊苷	Flavonoids	--	--	-0.864057	0.000289743
TbA07G006670	--	--	zjgp122014	(Z)-6-O-β-D-glucopranosyl-6,7,3',4'-tetrahydroxyaurone	6-O-β-D-葡萄糖基海生菊苷	Flavonoids	--	--	-0.912083	3.56372e-05
TbA07G009240	--	--	zjgp122014	(Z)-6-O-β-D-glucopranosyl-6,7,3',4'-tetrahydroxyaurone	6-O-β-D-葡萄糖基海生菊苷	Flavonoids	--	--	-0.922911	1.88183e-05
TbA07G010420	--	--	zjgp122014	(Z)-6-O-β-D-glucopranosyl-6,7,3',4'-tetrahydroxyaurone	6-O-β-D-葡萄糖基海生菊苷	Flavonoids	--	--	-0.850649	0.000452907
TbA07G010670	K10666	ko04141	zjgp122014	(Z)-6-O-β-D-glucopranosyl-6,7,3',4'-tetrahydroxyaurone	6-O-β-D-葡萄糖基海生菊苷	Flavonoids	--	--	0.830971	0.000812106
TbA07G011550	--	--	zjgp122014	(Z)-6-O-β-D-glucopranosyl-6,7,3',4'-tetrahydroxyaurone	6-O-β-D-葡萄糖基海生菊苷	Flavonoids	--	--	-0.960402	7.17347e-07
TbA07G011700	--	--	zjgp122014	(Z)-6-O-β-D-glucopranosyl-6,7,3',4'-tetrahydroxyaurone	6-O-β-D-葡萄糖基海生菊苷	Flavonoids	--	--	-0.821276	0.00105491
TbA07G015550	K04507	--	zjgp122014	(Z)-6-O-β-D-glucopranosyl-6,7,3',4'-tetrahydroxyaurone	6-O-β-D-葡萄糖基海生菊苷	Flavonoids	--	--	-0.872936	0.000209945
TbA07G016430	--	--	zjgp122014	(Z)-6-O-β-D-glucopranosyl-6,7,3',4'-tetrahydroxyaurone	6-O-β-D-葡萄糖基海生菊苷	Flavonoids	--	--	-0.858295	0.000352975
TbA07G016580	--	--	zjgp122014	(Z)-6-O-β-D-glucopranosyl-6,7,3',4'-tetrahydroxyaurone	6-O-β-D-葡萄糖基海生菊苷	Flavonoids	--	--	-0.812739	0.0013119
TbA07G020360	K14486	ko04075	zjgp122014	(Z)-6-O-β-D-glucopranosyl-6,7,3',4'-tetrahydroxyaurone	6-O-β-D-葡萄糖基海生菊苷	Flavonoids	--	--	-0.918945	2.40186e-05
TbA07G022220	K00588	ko00940,ko00941,ko00945,ko01100,ko01110	zjgp122014	(Z)-6-O-β-D-glucopranosyl-6,7,3',4'-tetrahydroxyaurone	6-O-β-D-葡萄糖基海生菊苷	Flavonoids	--	--	-0.870845	0.000226965
TbA07G022290	K24976	--	zjgp122014	(Z)-6-O-β-D-glucopranosyl-6,7,3',4'-tetrahydroxyaurone	6-O-β-D-葡萄糖基海生菊苷	Flavonoids	--	--	-0.966446	3.16632e-07
TbA07G027730	K01069	ko00620,ko01100	zjgp122014	(Z)-6-O-β-D-glucopranosyl-6,7,3',4'-tetrahydroxyaurone	6-O-β-D-葡萄糖基海生菊苷	Flavonoids	--	--	0.848995	0.000477146
TbA07G029600	K19038	--	zjgp122014	(Z)-6-O-β-D-glucopranosyl-6,7,3',4'-tetrahydroxyaurone	6-O-β-D-葡萄糖基海生菊苷	Flavonoids	--	--	-0.8953	8.29184e-05
TbA07G030970	--	--	zjgp122014	(Z)-6-O-β-D-glucopranosyl-6,7,3',4'-tetrahydroxyaurone	6-O-β-D-葡萄糖基海生菊苷	Flavonoids	--	--	-0.870578	0.000229214
TbA07G031450	K00521	--	zjgp122014	(Z)-6-O-β-D-glucopranosyl-6,7,3',4'-tetrahydroxyaurone	6-O-β-D-葡萄糖基海生菊苷	Flavonoids	--	--	-0.83248	0.000778605
TbA07G031710	--	--	zjgp122014	(Z)-6-O-β-D-glucopranosyl-6,7,3',4'-tetrahydroxyaurone	6-O-β-D-葡萄糖基海生菊苷	Flavonoids	--	--	-0.840199	0.000623498
TbA07G062210	K01193	ko00052,ko00500,ko01100,ko01110	zjgp122014	(Z)-6-O-β-D-glucopranosyl-6,7,3',4'-tetrahydroxyaurone	6-O-β-D-葡萄糖基海生菊苷	Flavonoids	--	--	-0.946583	3.13032e-06
TbA07G066090	--	--	zjgp122014	(Z)-6-O-β-D-glucopranosyl-6,7,3',4'-tetrahydroxyaurone	6-O-β-D-葡萄糖基海生菊苷	Flavonoids	--	--	-0.962436	5.53017e-07
TbA07G073640	K00855	ko00710,ko01100,ko01200	zjgp122014	(Z)-6-O-β-D-glucopranosyl-6,7,3',4'-tetrahydroxyaurone	6-O-β-D-葡萄糖基海生菊苷	Flavonoids	--	--	-0.855035	0.000393232
TbA07G080900	K15382	--	zjgp122014	(Z)-6-O-β-D-glucopranosyl-6,7,3',4'-tetrahydroxyaurone	6-O-β-D-葡萄糖基海生菊苷	Flavonoids	--	--	-0.890109	0.000104669
TbA07G085680	--	--	zjgp122014	(Z)-6-O-β-D-glucopranosyl-6,7,3',4'-tetrahydroxyaurone	6-O-β-D-葡萄糖基海生菊苷	Flavonoids	--	--	-0.930859	1.10715e-05
TbA07G087010	--	--	zjgp122014	(Z)-6-O-β-D-glucopranosyl-6,7,3',4'-tetrahydroxyaurone	6-O-β-D-葡萄糖基海生菊苷	Flavonoids	--	--	-0.837514	0.000674439
TbA07G087840	K14498	ko04016,ko04075	zjgp122014	(Z)-6-O-β-D-glucopranosyl-6,7,3',4'-tetrahydroxyaurone	6-O-β-D-葡萄糖基海生菊苷	Flavonoids	--	--	-0.874638	0.000196839
TbA07G088920	K18857	ko00010,ko00071,ko00350,ko00592,ko00620,ko01100,ko01110	zjgp122014	(Z)-6-O-β-D-glucopranosyl-6,7,3',4'-tetrahydroxyaurone	6-O-β-D-葡萄糖基海生菊苷	Flavonoids	--	--	-0.895453	8.23356e-05
TbA07G090480	K03841	ko00010,ko00030,ko00051,ko00710,ko01100,ko01110,ko01200	zjgp122014	(Z)-6-O-β-D-glucopranosyl-6,7,3',4'-tetrahydroxyaurone	6-O-β-D-葡萄糖基海生菊苷	Flavonoids	--	--	0.891013	0.000100592
TbA07G092610	K01087	ko00500,ko01100,ko01110	zjgp122014	(Z)-6-O-β-D-glucopranosyl-6,7,3',4'-tetrahydroxyaurone	6-O-β-D-葡萄糖基海生菊苷	Flavonoids	--	--	-0.93213	1.01126e-05
TbA07G093380	K01626	ko00400,ko01100,ko01110,ko01230	zjgp122014	(Z)-6-O-β-D-glucopranosyl-6,7,3',4'-tetrahydroxyaurone	6-O-β-D-葡萄糖基海生菊苷	Flavonoids	--	--	-0.802584	0.00167746
TbA07G094140	K03327	--	zjgp122014	(Z)-6-O-β-D-glucopranosyl-6,7,3',4'-tetrahydroxyaurone	6-O-β-D-葡萄糖基海生菊苷	Flavonoids	--	--	-0.872602	0.000212595
TbA07G095410	K13065	ko00940,ko00941,ko00945,ko01100,ko01110	zjgp122014	(Z)-6-O-β-D-glucopranosyl-6,7,3',4'-tetrahydroxyaurone	6-O-β-D-葡萄糖基海生菊苷	Flavonoids	--	--	-0.930092	1.16839e-05
TbA07G096590	K08286	--	zjgp122014	(Z)-6-O-β-D-glucopranosyl-6,7,3',4'-tetrahydroxyaurone	6-O-β-D-葡萄糖基海生菊苷	Flavonoids	--	--	-0.82526	0.000949188
TbA07G098420	K03283	ko03040,ko04141,ko04144	zjgp122014	(Z)-6-O-β-D-glucopranosyl-6,7,3',4'-tetrahydroxyaurone	6-O-β-D-葡萄糖基海生菊苷	Flavonoids	--	--	-0.857175	0.000366431
TbA07G099990	--	--	zjgp122014	(Z)-6-O-β-D-glucopranosyl-6,7,3',4'-tetrahydroxyaurone	6-O-β-D-葡萄糖基海生菊苷	Flavonoids	--	--	-0.867682	0.000254734
TbA07G100980	--	--	zjgp122014	(Z)-6-O-β-D-glucopranosyl-6,7,3',4'-tetrahydroxyaurone	6-O-β-D-葡萄糖基海生菊苷	Flavonoids	--	--	-0.885582	0.000127075
TbA07G101640	K10775	ko00360,ko00940,ko01100,ko01110	zjgp122014	(Z)-6-O-β-D-glucopranosyl-6,7,3',4'-tetrahydroxyaurone	6-O-β-D-葡萄糖基海生菊苷	Flavonoids	--	--	-0.829636	0.000842701
TbA07G103060	K17279	--	zjgp122014	(Z)-6-O-β-D-glucopranosyl-6,7,3',4'-tetrahydroxyaurone	6-O-β-D-葡萄糖基海生菊苷	Flavonoids	--	--	-0.824681	0.000964027
TbA07G103780	K03355	ko04120	zjgp122014	(Z)-6-O-β-D-glucopranosyl-6,7,3',4'-tetrahydroxyaurone	6-O-β-D-葡萄糖基海生菊苷	Flavonoids	--	--	-0.895552	8.1962e-05
TbA07G104090	K16284	--	zjgp122014	(Z)-6-O-β-D-glucopranosyl-6,7,3',4'-tetrahydroxyaurone	6-O-β-D-葡萄糖基海生菊苷	Flavonoids	--	--	0.866909	0.000261901
TbA07G104340	K13429	ko04626	zjgp122014	(Z)-6-O-β-D-glucopranosyl-6,7,3',4'-tetrahydroxyaurone	6-O-β-D-葡萄糖基海生菊苷	Flavonoids	--	--	-0.870349	0.000231151
TbA07G105360	K11584	ko03015	zjgp122014	(Z)-6-O-β-D-glucopranosyl-6,7,3',4'-tetrahydroxyaurone	6-O-β-D-葡萄糖基海生菊苷	Flavonoids	--	--	-0.927259	1.41824e-05
TbA07G106130	--	--	zjgp122014	(Z)-6-O-β-D-glucopranosyl-6,7,3',4'-tetrahydroxyaurone	6-O-β-D-葡萄糖基海生菊苷	Flavonoids	--	--	-0.893284	9.08944e-05
TbA07G106290	--	--	zjgp122014	(Z)-6-O-β-D-glucopranosyl-6,7,3',4'-tetrahydroxyaurone	6-O-β-D-葡萄糖基海生菊苷	Flavonoids	--	--	-0.852897	0.000421503
TbA07G106840	K01904	ko00130,ko00940,ko01100,ko01110	zjgp122014	(Z)-6-O-β-D-glucopranosyl-6,7,3',4'-tetrahydroxyaurone	6-O-β-D-葡萄糖基海生菊苷	Flavonoids	--	--	-0.807778	0.00148189
TbA07G109010	--	--	zjgp122014	(Z)-6-O-β-D-glucopranosyl-6,7,3',4'-tetrahydroxyaurone	6-O-β-D-葡萄糖基海生菊苷	Flavonoids	--	--	-0.908416	4.34395e-05
TbA08G000650	K14431	ko04075	zjgp122014	(Z)-6-O-β-D-glucopranosyl-6,7,3',4'-tetrahydroxyaurone	6-O-β-D-葡萄糖基海生菊苷	Flavonoids	--	--	-0.907951	4.45168e-05
TbA08G002200	--	--	zjgp122014	(Z)-6-O-β-D-glucopranosyl-6,7,3',4'-tetrahydroxyaurone	6-O-β-D-葡萄糖基海生菊苷	Flavonoids	--	--	-0.808274	0.00146417
TbA08G002930	K00166	ko00280,ko00640,ko01100,ko01110	zjgp122014	(Z)-6-O-β-D-glucopranosyl-6,7,3',4'-tetrahydroxyaurone	6-O-β-D-葡萄糖基海生菊苷	Flavonoids	--	--	-0.881519	0.000150228
TbA08G004690	K15414	--	zjgp122014	(Z)-6-O-β-D-glucopranosyl-6,7,3',4'-tetrahydroxyaurone	6-O-β-D-葡萄糖基海生菊苷	Flavonoids	--	--	-0.868237	0.000249674
TbA08G005140	K22312	--	zjgp122014	(Z)-6-O-β-D-glucopranosyl-6,7,3',4'-tetrahydroxyaurone	6-O-β-D-葡萄糖基海生菊苷	Flavonoids	--	--	-0.897662	7.42815e-05
TbA08G006780	K15639	ko00905,ko01110	zjgp122014	(Z)-6-O-β-D-glucopranosyl-6,7,3',4'-tetrahydroxyaurone	6-O-β-D-葡萄糖基海生菊苷	Flavonoids	--	--	-0.849812	0.000465048
TbA08G008000	K15728	ko00561,ko00564,ko01100,ko01110	zjgp122014	(Z)-6-O-β-D-glucopranosyl-6,7,3',4'-tetrahydroxyaurone	6-O-β-D-葡萄糖基海生菊苷	Flavonoids	--	--	0.842083	0.000589569
TbA08G008290	K13126	ko03015,ko03018	zjgp122014	(Z)-6-O-β-D-glucopranosyl-6,7,3',4'-tetrahydroxyaurone	6-O-β-D-葡萄糖基海生菊苷	Flavonoids	--	--	-0.911993	3.58138e-05
TbA08G010780	K11868	ko00380,ko01100	zjgp122014	(Z)-6-O-β-D-glucopranosyl-6,7,3',4'-tetrahydroxyaurone	6-O-β-D-葡萄糖基海生菊苷	Flavonoids	--	--	-0.868505	0.000247264
TbA08G011100	K11868	ko00380,ko01100	zjgp122014	(Z)-6-O-β-D-glucopranosyl-6,7,3',4'-tetrahydroxyaurone	6-O-β-D-葡萄糖基海生菊苷	Flavonoids	--	--	-0.86459	0.000284367
TbA08G012270	K13422	ko04016,ko04075	zjgp122014	(Z)-6-O-β-D-glucopranosyl-6,7,3',4'-tetrahydroxyaurone	6-O-β-D-葡萄糖基海生菊苷	Flavonoids	--	--	-0.909244	4.1569e-05
TbA08G013470	--	--	zjgp122014	(Z)-6-O-β-D-glucopranosyl-6,7,3',4'-tetrahydroxyaurone	6-O-β-D-葡萄糖基海生菊苷	Flavonoids	--	--	-0.862698	0.000303786
TbA08G013700	K24542	--	zjgp122014	(Z)-6-O-β-D-glucopranosyl-6,7,3',4'-tetrahydroxyaurone	6-O-β-D-葡萄糖基海生菊苷	Flavonoids	--	--	-0.838547	0.000654472
TbA08G014310	K18368	ko00940,ko01100,ko01110	zjgp122014	(Z)-6-O-β-D-glucopranosyl-6,7,3',4'-tetrahydroxyaurone	6-O-β-D-葡萄糖基海生菊苷	Flavonoids	--	--	-0.877217	0.000178212
TbA08G015770	K15403	ko00073	zjgp122014	(Z)-6-O-β-D-glucopranosyl-6,7,3',4'-tetrahydroxyaurone	6-O-β-D-葡萄糖基海生菊苷	Flavonoids	--	--	-0.810466	0.0013878
TbA08G015800	K04077	ko03018	zjgp122014	(Z)-6-O-β-D-glucopranosyl-6,7,3',4'-tetrahydroxyaurone	6-O-β-D-葡萄糖基海生菊苷	Flavonoids	--	--	-0.845647	0.000529307
TbA08G019460	--	--	zjgp122014	(Z)-6-O-β-D-glucopranosyl-6,7,3',4'-tetrahydroxyaurone	6-O-β-D-葡萄糖基海生菊苷	Flavonoids	--	--	-0.817445	0.00116491
TbA08G020070	K14638	--	zjgp122014	(Z)-6-O-β-D-glucopranosyl-6,7,3',4'-tetrahydroxyaurone	6-O-β-D-葡萄糖基海生菊苷	Flavonoids	--	--	-0.889581	0.000107108
TbA08G021570	--	--	zjgp122014	(Z)-6-O-β-D-glucopranosyl-6,7,3',4'-tetrahydroxyaurone	6-O-β-D-葡萄糖基海生菊苷	Flavonoids	--	--	-0.9157	2.90653e-05
TbA08G021780	--	--	zjgp122014	(Z)-6-O-β-D-glucopranosyl-6,7,3',4'-tetrahydroxyaurone	6-O-β-D-葡萄糖基海生菊苷	Flavonoids	--	--	-0.894774	8.49433e-05
TbA08G021850	K13496	ko00908,ko01110	zjgp122014	(Z)-6-O-β-D-glucopranosyl-6,7,3',4'-tetrahydroxyaurone	6-O-β-D-葡萄糖基海生菊苷	Flavonoids	--	--	-0.802381	0.00168548
TbA08G022080	K13496	ko00908,ko01110	zjgp122014	(Z)-6-O-β-D-glucopranosyl-6,7,3',4'-tetrahydroxyaurone	6-O-β-D-葡萄糖基海生菊苷	Flavonoids	--	--	0.836156	0.00070141
TbA08G022670	K13126	ko03015,ko03018	zjgp122014	(Z)-6-O-β-D-glucopranosyl-6,7,3',4'-tetrahydroxyaurone	6-O-β-D-葡萄糖基海生菊苷	Flavonoids	--	--	-0.876403	0.000183935
TbA08G023130	K00454	ko00591,ko00592,ko01100,ko01110	zjgp122014	(Z)-6-O-β-D-glucopranosyl-6,7,3',4'-tetrahydroxyaurone	6-O-β-D-葡萄糖基海生菊苷	Flavonoids	--	--	0.803724	0.00163293
TbA08G025000	K14496	ko04016,ko04075	zjgp122014	(Z)-6-O-β-D-glucopranosyl-6,7,3',4'-tetrahydroxyaurone	6-O-β-D-葡萄糖基海生菊苷	Flavonoids	--	--	0.867278	0.000258463
TbA08G026060	K13412	ko04626	zjgp122014	(Z)-6-O-β-D-glucopranosyl-6,7,3',4'-tetrahydroxyaurone	6-O-β-D-葡萄糖基海生菊苷	Flavonoids	--	--	-0.896458	7.85904e-05
TbA08G026070	K13412	ko04626	zjgp122014	(Z)-6-O-β-D-glucopranosyl-6,7,3',4'-tetrahydroxyaurone	6-O-β-D-葡萄糖基海生菊苷	Flavonoids	--	--	-0.884304	0.000134031
TbA08G027040	K11252	--	zjgp122014	(Z)-6-O-β-D-glucopranosyl-6,7,3',4'-tetrahydroxyaurone	6-O-β-D-葡萄糖基海生菊苷	Flavonoids	--	--	0.827693	0.000888776
TbA08G029760	--	--	zjgp122014	(Z)-6-O-β-D-glucopranosyl-6,7,3',4'-tetrahydroxyaurone	6-O-β-D-葡萄糖基海生菊苷	Flavonoids	--	--	-0.837717	0.000670481
TbA08G032570	--	--	zjgp122014	(Z)-6-O-β-D-glucopranosyl-6,7,3',4'-tetrahydroxyaurone	6-O-β-D-葡萄糖基海生菊苷	Flavonoids	--	--	-0.934721	8.36129e-06
TbA08G034250	--	--	zjgp122014	(Z)-6-O-β-D-glucopranosyl-6,7,3',4'-tetrahydroxyaurone	6-O-β-D-葡萄糖基海生菊苷	Flavonoids	--	--	-0.827229	0.000900058
TbA08G036000	--	--	zjgp122014	(Z)-6-O-β-D-glucopranosyl-6,7,3',4'-tetrahydroxyaurone	6-O-β-D-葡萄糖基海生菊苷	Flavonoids	--	--	-0.837848	0.000667933
TbA08G038250	K14498	ko04016,ko04075	zjgp122014	(Z)-6-O-β-D-glucopranosyl-6,7,3',4'-tetrahydroxyaurone	6-O-β-D-葡萄糖基海生菊苷	Flavonoids	--	--	0.873832	0.000202964
TbA08G041050	K07893	--	zjgp122014	(Z)-6-O-β-D-glucopranosyl-6,7,3',4'-tetrahydroxyaurone	6-O-β-D-葡萄糖基海生菊苷	Flavonoids	--	--	-0.888624	0.000111644
TbA08G041620	K03327	--	zjgp122014	(Z)-6-O-β-D-glucopranosyl-6,7,3',4'-tetrahydroxyaurone	6-O-β-D-葡萄糖基海生菊苷	Flavonoids	--	--	-0.8443	0.000551485
TbA08G043410	--	--	zjgp122014	(Z)-6-O-β-D-glucopranosyl-6,7,3',4'-tetrahydroxyaurone	6-O-β-D-葡萄糖基海生菊苷	Flavonoids	--	--	-0.837394	0.000676799
TbA08G057770	--	--	zjgp122014	(Z)-6-O-β-D-glucopranosyl-6,7,3',4'-tetrahydroxyaurone	6-O-β-D-葡萄糖基海生菊苷	Flavonoids	--	--	-0.821448	0.00105017
TbA08G061830	--	--	zjgp122014	(Z)-6-O-β-D-glucopranosyl-6,7,3',4'-tetrahydroxyaurone	6-O-β-D-葡萄糖基海生菊苷	Flavonoids	--	--	-0.806591	0.00152495
TbA08G068870	--	--	zjgp122014	(Z)-6-O-β-D-glucopranosyl-6,7,3',4'-tetrahydroxyaurone	6-O-β-D-葡萄糖基海生菊苷	Flavonoids	--	--	-0.886682	0.000121313
TbA08G074680	K16297	--	zjgp122014	(Z)-6-O-β-D-glucopranosyl-6,7,3',4'-tetrahydroxyaurone	6-O-β-D-葡萄糖基海生菊苷	Flavonoids	--	--	-0.889338	0.000108245
TbA08G088530	K14638	--	zjgp122014	(Z)-6-O-β-D-glucopranosyl-6,7,3',4'-tetrahydroxyaurone	6-O-β-D-葡萄糖基海生菊苷	Flavonoids	--	--	-0.842577	0.000580904
TbA08G088800	K00889	ko00562,ko01100,ko04070,ko04144	zjgp122014	(Z)-6-O-β-D-glucopranosyl-6,7,3',4'-tetrahydroxyaurone	6-O-β-D-葡萄糖基海生菊苷	Flavonoids	--	--	-0.822148	0.00103103
TbA08G089880	K16818	ko00564,ko00592,ko01100,ko01110	zjgp122014	(Z)-6-O-β-D-glucopranosyl-6,7,3',4'-tetrahydroxyaurone	6-O-β-D-葡萄糖基海生菊苷	Flavonoids	--	--	-0.952948	1.67795e-06
TbA08G089940	K16818	ko00564,ko00592,ko01100,ko01110	zjgp122014	(Z)-6-O-β-D-glucopranosyl-6,7,3',4'-tetrahydroxyaurone	6-O-β-D-葡萄糖基海生菊苷	Flavonoids	--	--	-0.86574	0.000273046
TbA08G090630	K16296	--	zjgp122014	(Z)-6-O-β-D-glucopranosyl-6,7,3',4'-tetrahydroxyaurone	6-O-β-D-葡萄糖基海生菊苷	Flavonoids	--	--	-0.879925	0.000160161
TbA08G090730	K16296	--	zjgp122014	(Z)-6-O-β-D-glucopranosyl-6,7,3',4'-tetrahydroxyaurone	6-O-β-D-葡萄糖基海生菊苷	Flavonoids	--	--	-0.817337	0.00116815
TbA08G090850	K16296	--	zjgp122014	(Z)-6-O-β-D-glucopranosyl-6,7,3',4'-tetrahydroxyaurone	6-O-β-D-葡萄糖基海生菊苷	Flavonoids	--	--	-0.852713	0.000424007
[truncated: 111,607 more rows]
