# Supplementary material for: Preliminary Analysis of the Salt-Tolerance Mechanisms of Different Varieties of Dandelion (Taraxacum mongolicum Hand.-Mazz.) Under Salt Stress
Source: Curr Issues Mol Biol. 2025 Jun 11;47(6):449. doi: 10.3390/cimb47060449 (PMC12191469; doi:10.3390/cimb47060449)
Supplement: Supplementary file 1 [file cimb-47-00449-s001.zip › Table S6B.xlsx]

## Sheet: Sheet1
geneID	KO_gene	KEGG_map_gene	metaID	Compounds	物质	Class I	CID	KEGG_map_meta	coefficient	pvalue
TbA01G004770	K19039	--	Lmhp008589	LysoPE 18:3(2n isomer)*	溶血磷脂酰乙醇胺 18:3(2n异构)*	Lipids	--	--	0.877411	0.000176865
TbA01G012120	--	--	Lmhp008589	LysoPE 18:3(2n isomer)*	溶血磷脂酰乙醇胺 18:3(2n异构)*	Lipids	--	--	0.946082	3.27695e-06
TbA01G023420	K13412	ko04626	Lmhp008589	LysoPE 18:3(2n isomer)*	溶血磷脂酰乙醇胺 18:3(2n异构)*	Lipids	--	--	-0.860525	0.000327353
TbA01G023730	--	--	Lmhp008589	LysoPE 18:3(2n isomer)*	溶血磷脂酰乙醇胺 18:3(2n异构)*	Lipids	--	--	0.81397	0.00127216
TbA01G026670	K03671	--	Lmhp008589	LysoPE 18:3(2n isomer)*	溶血磷脂酰乙醇胺 18:3(2n异构)*	Lipids	--	--	0.867986	0.000251951
TbA01G028260	K20624	--	Lmhp008589	LysoPE 18:3(2n isomer)*	溶血磷脂酰乙醇胺 18:3(2n异构)*	Lipids	--	--	-0.907009	4.67652e-05
TbA01G042900	K13428	ko04626	Lmhp008589	LysoPE 18:3(2n isomer)*	溶血磷脂酰乙醇胺 18:3(2n异构)*	Lipids	--	--	0.81931	0.00111032
TbA01G119040	K12309	ko00052,ko00511,ko00531,ko00600,ko00604,ko01100	Lmhp008589	LysoPE 18:3(2n isomer)*	溶血磷脂酰乙醇胺 18:3(2n异构)*	Lipids	--	--	0.865538	0.000275012
TbA01G125800	--	--	Lmhp008589	LysoPE 18:3(2n isomer)*	溶血磷脂酰乙醇胺 18:3(2n异构)*	Lipids	--	--	0.889571	0.000107153
TbA01G134790	K14494	ko04075	Lmhp008589	LysoPE 18:3(2n isomer)*	溶血磷脂酰乙醇胺 18:3(2n异构)*	Lipids	--	--	0.8808	0.000154648
TbA01G144100	K10767	--	Lmhp008589	LysoPE 18:3(2n isomer)*	溶血磷脂酰乙醇胺 18:3(2n异构)*	Lipids	--	--	0.802503	0.00168067
TbA01G150500	K03809	ko00130,ko01100,ko01110,ko01240	Lmhp008589	LysoPE 18:3(2n isomer)*	溶血磷脂酰乙醇胺 18:3(2n异构)*	Lipids	--	--	-0.812488	0.00132013
TbA01G153020	K00924	--	Lmhp008589	LysoPE 18:3(2n isomer)*	溶血磷脂酰乙醇胺 18:3(2n异构)*	Lipids	--	--	0.901947	6.0427e-05
TbA01G154120	K08857	--	Lmhp008589	LysoPE 18:3(2n isomer)*	溶血磷脂酰乙醇胺 18:3(2n异构)*	Lipids	--	--	0.923715	1.78821e-05
TbA01G155160	--	--	Lmhp008589	LysoPE 18:3(2n isomer)*	溶血磷脂酰乙醇胺 18:3(2n异构)*	Lipids	--	--	0.80752	0.00149117
TbA02G013830	K16225	ko04626	Lmhp008589	LysoPE 18:3(2n isomer)*	溶血磷脂酰乙醇胺 18:3(2n异构)*	Lipids	--	--	0.825013	0.000955489
TbA02G017090	--	--	Lmhp008589	LysoPE 18:3(2n isomer)*	溶血磷脂酰乙醇胺 18:3(2n异构)*	Lipids	--	--	0.866433	0.000266395
TbA02G019190	--	--	Lmhp008589	LysoPE 18:3(2n isomer)*	溶血磷脂酰乙醇胺 18:3(2n异构)*	Lipids	--	--	-0.832505	0.000778059
TbA02G020250	K00815	ko00130,ko00270,ko00350,ko00360,ko00400,ko00950,ko00960,ko01100,ko01110	Lmhp008589	LysoPE 18:3(2n isomer)*	溶血磷脂酰乙醇胺 18:3(2n异构)*	Lipids	--	--	0.906059	4.91221e-05
TbA02G075800	--	--	Lmhp008589	LysoPE 18:3(2n isomer)*	溶血磷脂酰乙醇胺 18:3(2n异构)*	Lipids	--	--	0.938221	6.38547e-06
TbA02G083490	K13811	ko00230,ko00261,ko00450,ko00920,ko01100,ko01110	Lmhp008589	LysoPE 18:3(2n isomer)*	溶血磷脂酰乙醇胺 18:3(2n异构)*	Lipids	--	--	0.932349	9.95412e-06
TbA02G084010	--	--	Lmhp008589	LysoPE 18:3(2n isomer)*	溶血磷脂酰乙醇胺 18:3(2n异构)*	Lipids	--	--	0.838817	0.000649329
TbA02G088180	--	--	Lmhp008589	LysoPE 18:3(2n isomer)*	溶血磷脂酰乙醇胺 18:3(2n异构)*	Lipids	--	--	-0.885822	0.000125796
TbA02G094250	K08679	ko00053,ko00520,ko01100,ko01240,ko01250	Lmhp008589	LysoPE 18:3(2n isomer)*	溶血磷脂酰乙醇胺 18:3(2n异构)*	Lipids	--	--	-0.812564	0.00131763
TbA02G096520	--	--	Lmhp008589	LysoPE 18:3(2n isomer)*	溶血磷脂酰乙醇胺 18:3(2n异构)*	Lipids	--	--	-0.870893	0.000226562
TbA02G097630	K18663	--	Lmhp008589	LysoPE 18:3(2n isomer)*	溶血磷脂酰乙醇胺 18:3(2n异构)*	Lipids	--	--	-0.87305	0.000209045
TbA02G097980	--	--	Lmhp008589	LysoPE 18:3(2n isomer)*	溶血磷脂酰乙醇胺 18:3(2n异构)*	Lipids	--	--	0.803317	0.00164873
TbA02G102190	--	--	Lmhp008589	LysoPE 18:3(2n isomer)*	溶血磷脂酰乙醇胺 18:3(2n异构)*	Lipids	--	--	-0.818284	0.0011401
TbA02G102960	K13430	ko04626	Lmhp008589	LysoPE 18:3(2n isomer)*	溶血磷脂酰乙醇胺 18:3(2n异构)*	Lipids	--	--	0.856125	0.000379395
TbA02G104930	K12585	ko03018	Lmhp008589	LysoPE 18:3(2n isomer)*	溶血磷脂酰乙醇胺 18:3(2n异构)*	Lipids	--	--	0.909527	4.09458e-05
TbA02G107710	K12261	ko04146	Lmhp008589	LysoPE 18:3(2n isomer)*	溶血磷脂酰乙醇胺 18:3(2n异构)*	Lipids	--	--	0.932931	9.54295e-06
TbA02G109890	K20716	ko04016	Lmhp008589	LysoPE 18:3(2n isomer)*	溶血磷脂酰乙醇胺 18:3(2n异构)*	Lipids	--	--	-0.962027	5.83396e-07
TbA02G112330	K13448	ko04626	Lmhp008589	LysoPE 18:3(2n isomer)*	溶血磷脂酰乙醇胺 18:3(2n异构)*	Lipids	--	--	0.928571	1.2978e-05
TbA02G114240	K24917	--	Lmhp008589	LysoPE 18:3(2n isomer)*	溶血磷脂酰乙醇胺 18:3(2n异构)*	Lipids	--	--	0.928195	1.33143e-05
TbA02G122090	K08065	--	Lmhp008589	LysoPE 18:3(2n isomer)*	溶血磷脂酰乙醇胺 18:3(2n异构)*	Lipids	--	--	-0.812306	0.00132611
TbA02G122490	K24221	ko00562,ko01100	Lmhp008589	LysoPE 18:3(2n isomer)*	溶血磷脂酰乙醇胺 18:3(2n异构)*	Lipids	--	--	0.86354	0.000295029
TbA02G122680	--	--	Lmhp008589	LysoPE 18:3(2n isomer)*	溶血磷脂酰乙醇胺 18:3(2n异构)*	Lipids	--	--	0.81291	0.00130634
TbA02G124690	--	--	Lmhp008589	LysoPE 18:3(2n isomer)*	溶血磷脂酰乙醇胺 18:3(2n异构)*	Lipids	--	--	0.927749	1.37224e-05
TbA02G126220	K13493	ko00908,ko01110	Lmhp008589	LysoPE 18:3(2n isomer)*	溶血磷脂酰乙醇胺 18:3(2n异构)*	Lipids	--	--	0.889402	0.000107947
TbA02G133770	--	--	Lmhp008589	LysoPE 18:3(2n isomer)*	溶血磷脂酰乙醇胺 18:3(2n异构)*	Lipids	--	--	0.833476	0.000757059
TbA03G004210	K16281	--	Lmhp008589	LysoPE 18:3(2n isomer)*	溶血磷脂酰乙醇胺 18:3(2n异构)*	Lipids	--	--	0.847514	0.000499706
TbA03G013510	K20772	ko00270,ko01100,ko01110,ko04016	Lmhp008589	LysoPE 18:3(2n isomer)*	溶血磷脂酰乙醇胺 18:3(2n异构)*	Lipids	--	--	0.829741	0.000840254
TbA03G015580	K00213	ko00100,ko01100,ko01110	Lmhp008589	LysoPE 18:3(2n isomer)*	溶血磷脂酰乙醇胺 18:3(2n异构)*	Lipids	--	--	0.848924	0.000478217
TbA03G043490	--	--	Lmhp008589	LysoPE 18:3(2n isomer)*	溶血磷脂酰乙醇胺 18:3(2n异构)*	Lipids	--	--	0.911476	3.68441e-05
TbA03G044320	--	--	Lmhp008589	LysoPE 18:3(2n isomer)*	溶血磷脂酰乙醇胺 18:3(2n异构)*	Lipids	--	--	0.96475	4.03954e-07
TbA03G052600	--	--	Lmhp008589	LysoPE 18:3(2n isomer)*	溶血磷脂酰乙醇胺 18:3(2n异构)*	Lipids	--	--	-0.865136	0.000278954
TbA03G053410	--	--	Lmhp008589	LysoPE 18:3(2n isomer)*	溶血磷脂酰乙醇胺 18:3(2n异构)*	Lipids	--	--	-0.830926	0.000813141
TbA03G095560	--	--	Lmhp008589	LysoPE 18:3(2n isomer)*	溶血磷脂酰乙醇胺 18:3(2n异构)*	Lipids	--	--	0.916881	2.71407e-05
TbA03G104590	K14498	ko04016,ko04075	Lmhp008589	LysoPE 18:3(2n isomer)*	溶血磷脂酰乙醇胺 18:3(2n异构)*	Lipids	--	--	-0.911452	3.68932e-05
TbA03G121000	--	--	Lmhp008589	LysoPE 18:3(2n isomer)*	溶血磷脂酰乙醇胺 18:3(2n异构)*	Lipids	--	--	0.856243	0.000377913
TbA03G121180	K13416	ko04016,ko04075,ko04626	Lmhp008589	LysoPE 18:3(2n isomer)*	溶血磷脂酰乙醇胺 18:3(2n异构)*	Lipids	--	--	-0.816273	0.00120028
TbA03G130700	--	--	Lmhp008589	LysoPE 18:3(2n isomer)*	溶血磷脂酰乙醇胺 18:3(2n异构)*	Lipids	--	--	0.83	0.000834277
TbA04G021620	--	--	Lmhp008589	LysoPE 18:3(2n isomer)*	溶血磷脂酰乙醇胺 18:3(2n异构)*	Lipids	--	--	0.811007	0.00136945
TbA04G072150	--	--	Lmhp008589	LysoPE 18:3(2n isomer)*	溶血磷脂酰乙醇胺 18:3(2n异构)*	Lipids	--	--	0.813125	0.00129934
TbA04G083290	K12356	ko00940,ko01110	Lmhp008589	LysoPE 18:3(2n isomer)*	溶血磷脂酰乙醇胺 18:3(2n异构)*	Lipids	--	--	0.841239	0.000604578
TbA04G087330	K14184	ko00909,ko01100,ko01110	Lmhp008589	LysoPE 18:3(2n isomer)*	溶血磷脂酰乙醇胺 18:3(2n异构)*	Lipids	--	--	0.906384	4.83069e-05
TbA04G091930	K14491	ko04075	Lmhp008589	LysoPE 18:3(2n isomer)*	溶血磷脂酰乙醇胺 18:3(2n异构)*	Lipids	--	--	0.813292	0.00129392
TbA04G092770	--	--	Lmhp008589	LysoPE 18:3(2n isomer)*	溶血磷脂酰乙醇胺 18:3(2n异构)*	Lipids	--	--	0.915439	2.95054e-05
TbA04G093280	K01537	--	Lmhp008589	LysoPE 18:3(2n isomer)*	溶血磷脂酰乙醇胺 18:3(2n异构)*	Lipids	--	--	-0.805173	0.00157764
TbA05G002840	--	--	Lmhp008589	LysoPE 18:3(2n isomer)*	溶血磷脂酰乙醇胺 18:3(2n异构)*	Lipids	--	--	0.903183	5.68354e-05
TbA05G004240	--	--	Lmhp008589	LysoPE 18:3(2n isomer)*	溶血磷脂酰乙醇胺 18:3(2n异构)*	Lipids	--	--	-0.86744	0.000256961
TbA05G004270	K08679	ko00053,ko00520,ko01100,ko01240,ko01250	Lmhp008589	LysoPE 18:3(2n isomer)*	溶血磷脂酰乙醇胺 18:3(2n异构)*	Lipids	--	--	-0.803887	0.00162665
TbA05G009900	K24028	--	Lmhp008589	LysoPE 18:3(2n isomer)*	溶血磷脂酰乙醇胺 18:3(2n异构)*	Lipids	--	--	0.921339	2.07602e-05
TbA05G011530	K13416	ko04016,ko04075,ko04626	Lmhp008589	LysoPE 18:3(2n isomer)*	溶血磷脂酰乙醇胺 18:3(2n异构)*	Lipids	--	--	-0.820876	0.00106601
TbA05G012350	--	--	Lmhp008589	LysoPE 18:3(2n isomer)*	溶血磷脂酰乙醇胺 18:3(2n异构)*	Lipids	--	--	0.855366	0.000388988
TbA05G022520	K13436	ko04626	Lmhp008589	LysoPE 18:3(2n isomer)*	溶血磷脂酰乙醇胺 18:3(2n异构)*	Lipids	--	--	0.858144	0.000354773
TbA05G022610	--	--	Lmhp008589	LysoPE 18:3(2n isomer)*	溶血磷脂酰乙醇胺 18:3(2n异构)*	Lipids	--	--	-0.90177	6.09561e-05
TbA05G032450	--	--	Lmhp008589	LysoPE 18:3(2n isomer)*	溶血磷脂酰乙醇胺 18:3(2n异构)*	Lipids	--	--	0.862287	0.000308138
TbA05G046820	K13418	--	Lmhp008589	LysoPE 18:3(2n isomer)*	溶血磷脂酰乙醇胺 18:3(2n异构)*	Lipids	--	--	0.806831	0.00151616
TbA05G103130	K01054	ko00561,ko01100	Lmhp008589	LysoPE 18:3(2n isomer)*	溶血磷脂酰乙醇胺 18:3(2n异构)*	Lipids	--	--	0.874219	0.000200006
TbA05G104070	--	--	Lmhp008589	LysoPE 18:3(2n isomer)*	溶血磷脂酰乙醇胺 18:3(2n异构)*	Lipids	--	--	-0.808677	0.00144988
TbA05G104130	K07213	--	Lmhp008589	LysoPE 18:3(2n isomer)*	溶血磷脂酰乙醇胺 18:3(2n异构)*	Lipids	--	--	0.898494	7.14146e-05
TbA05G109300	K21994	--	Lmhp008589	LysoPE 18:3(2n isomer)*	溶血磷脂酰乙醇胺 18:3(2n异构)*	Lipids	--	--	0.821284	0.00105469
TbA05G113510	--	--	Lmhp008589	LysoPE 18:3(2n isomer)*	溶血磷脂酰乙醇胺 18:3(2n异构)*	Lipids	--	--	0.808581	0.00145328
TbA05G118510	K13430	ko04626	Lmhp008589	LysoPE 18:3(2n isomer)*	溶血磷脂酰乙醇胺 18:3(2n异构)*	Lipids	--	--	0.831797	0.000793639
TbA06G001260	K14496	ko04016,ko04075	Lmhp008589	LysoPE 18:3(2n isomer)*	溶血磷脂酰乙醇胺 18:3(2n异构)*	Lipids	--	--	0.808101	0.00147032
TbA06G004480	K13420	ko04016,ko04626	Lmhp008589	LysoPE 18:3(2n isomer)*	溶血磷脂酰乙醇胺 18:3(2n异构)*	Lipids	--	--	-0.805995	0.00154692
TbA06G018480	--	--	Lmhp008589	LysoPE 18:3(2n isomer)*	溶血磷脂酰乙醇胺 18:3(2n异构)*	Lipids	--	--	0.853351	0.000415371
TbA06G068540	--	--	Lmhp008589	LysoPE 18:3(2n isomer)*	溶血磷脂酰乙醇胺 18:3(2n异构)*	Lipids	--	--	0.818367	0.00113769
TbA06G075000	--	--	Lmhp008589	LysoPE 18:3(2n isomer)*	溶血磷脂酰乙醇胺 18:3(2n异构)*	Lipids	--	--	0.834327	0.000739028
TbA06G101290	--	--	Lmhp008589	LysoPE 18:3(2n isomer)*	溶血磷脂酰乙醇胺 18:3(2n异构)*	Lipids	--	--	0.85357	0.000412435
TbA06G108920	K09286	--	Lmhp008589	LysoPE 18:3(2n isomer)*	溶血磷脂酰乙醇胺 18:3(2n异构)*	Lipids	--	--	-0.943043	4.28842e-06
TbA07G001460	--	--	Lmhp008589	LysoPE 18:3(2n isomer)*	溶血磷脂酰乙醇胺 18:3(2n异构)*	Lipids	--	--	-0.829617	0.000843134
TbA07G005240	--	--	Lmhp008589	LysoPE 18:3(2n isomer)*	溶血磷脂酰乙醇胺 18:3(2n异构)*	Lipids	--	--	0.923399	1.82453e-05
TbA07G007130	K04424	--	Lmhp008589	LysoPE 18:3(2n isomer)*	溶血磷脂酰乙醇胺 18:3(2n异构)*	Lipids	--	--	0.871255	0.000223547
TbA07G010940	K13428	ko04626	Lmhp008589	LysoPE 18:3(2n isomer)*	溶血磷脂酰乙醇胺 18:3(2n异构)*	Lipids	--	--	0.811007	0.00136946
TbA07G012370	K13066	ko00380,ko00940,ko01100,ko01110	Lmhp008589	LysoPE 18:3(2n isomer)*	溶血磷脂酰乙醇胺 18:3(2n异构)*	Lipids	--	--	0.894973	8.4173e-05
TbA07G012990	--	--	Lmhp008589	LysoPE 18:3(2n isomer)*	溶血磷脂酰乙醇胺 18:3(2n异构)*	Lipids	--	--	-0.897065	7.63965e-05
TbA07G014020	K13416	ko04016,ko04075,ko04626	Lmhp008589	LysoPE 18:3(2n isomer)*	溶血磷脂酰乙醇胺 18:3(2n异构)*	Lipids	--	--	0.875478	0.00019061
TbA07G020090	K09286	--	Lmhp008589	LysoPE 18:3(2n isomer)*	溶血磷脂酰乙醇胺 18:3(2n异构)*	Lipids	--	--	0.84748	0.000500221
TbA07G083070	--	--	Lmhp008589	LysoPE 18:3(2n isomer)*	溶血磷脂酰乙醇胺 18:3(2n异构)*	Lipids	--	--	0.821796	0.00104062
TbA07G083870	K22812	--	Lmhp008589	LysoPE 18:3(2n isomer)*	溶血磷脂酰乙醇胺 18:3(2n异构)*	Lipids	--	--	0.81216	0.00133094
TbA07G097420	--	--	Lmhp008589	LysoPE 18:3(2n isomer)*	溶血磷脂酰乙醇胺 18:3(2n异构)*	Lipids	--	--	0.92374	1.78533e-05
TbA07G103130	K13424	ko04016,ko04626	Lmhp008589	LysoPE 18:3(2n isomer)*	溶血磷脂酰乙醇胺 18:3(2n异构)*	Lipids	--	--	0.85942	0.000339858
TbA07G106660	K09286	--	Lmhp008589	LysoPE 18:3(2n isomer)*	溶血磷脂酰乙醇胺 18:3(2n异构)*	Lipids	--	--	0.894063	8.77475e-05
TbA08G000530	K17470	--	Lmhp008589	LysoPE 18:3(2n isomer)*	溶血磷脂酰乙醇胺 18:3(2n异构)*	Lipids	--	--	0.84045	0.00061889
TbA08G010930	K11868	ko00380,ko01100	Lmhp008589	LysoPE 18:3(2n isomer)*	溶血磷脂酰乙醇胺 18:3(2n异构)*	Lipids	--	--	-0.80119	0.00173315
TbA08G012360	--	--	Lmhp008589	LysoPE 18:3(2n isomer)*	溶血磷脂酰乙醇胺 18:3(2n异构)*	Lipids	--	--	-0.802066	0.00169801
TbA08G012430	--	--	Lmhp008589	LysoPE 18:3(2n isomer)*	溶血磷脂酰乙醇胺 18:3(2n异构)*	Lipids	--	--	0.973001	1.0798e-07
TbA08G019200	--	--	Lmhp008589	LysoPE 18:3(2n isomer)*	溶血磷脂酰乙醇胺 18:3(2n异构)*	Lipids	--	--	0.815514	0.0012236
TbA08G020600	K19891	ko00500,ko01100	Lmhp008589	LysoPE 18:3(2n isomer)*	溶血磷脂酰乙醇胺 18:3(2n异构)*	Lipids	--	--	0.874283	0.00019952
TbA08G021930	K13496	ko00908,ko01110	Lmhp008589	LysoPE 18:3(2n isomer)*	溶血磷脂酰乙醇胺 18:3(2n异构)*	Lipids	--	--	0.941811	4.76266e-06
TbAUNG009510	--	--	Lmhp008589	LysoPE 18:3(2n isomer)*	溶血磷脂酰乙醇胺 18:3(2n异构)*	Lipids	--	--	-0.916855	2.71821e-05
novel.10022	K11583	ko03015	Lmhp008589	LysoPE 18:3(2n isomer)*	溶血磷脂酰乙醇胺 18:3(2n异构)*	Lipids	--	--	0.870108	0.000233211
novel.1007	K12189	ko04144	Lmhp008589	LysoPE 18:3(2n isomer)*	溶血磷脂酰乙醇胺 18:3(2n异构)*	Lipids	--	--	0.9085	4.32472e-05
novel.10221	K19042	--	Lmhp008589	LysoPE 18:3(2n isomer)*	溶血磷脂酰乙醇胺 18:3(2n异构)*	Lipids	--	--	0.898577	7.11325e-05
novel.10596	K20891	--	Lmhp008589	LysoPE 18:3(2n isomer)*	溶血磷脂酰乙醇胺 18:3(2n异构)*	Lipids	--	--	0.917826	2.56748e-05
novel.10979	--	--	Lmhp008589	LysoPE 18:3(2n isomer)*	溶血磷脂酰乙醇胺 18:3(2n异构)*	Lipids	--	--	0.855	0.000393674
novel.12869	--	--	Lmhp008589	LysoPE 18:3(2n isomer)*	溶血磷脂酰乙醇胺 18:3(2n异构)*	Lipids	--	--	-0.831945	0.000790352
novel.13084	--	--	Lmhp008589	LysoPE 18:3(2n isomer)*	溶血磷脂酰乙醇胺 18:3(2n异构)*	Lipids	--	--	0.829015	0.000857213
novel.13839	K13066	ko00380,ko00940,ko01100,ko01110	Lmhp008589	LysoPE 18:3(2n isomer)*	溶血磷脂酰乙醇胺 18:3(2n异构)*	Lipids	--	--	0.915881	2.87642e-05
novel.14378	--	--	Lmhp008589	LysoPE 18:3(2n isomer)*	溶血磷脂酰乙醇胺 18:3(2n异构)*	Lipids	--	--	-0.877393	0.000176991
novel.14473	K01530	--	Lmhp008589	LysoPE 18:3(2n isomer)*	溶血磷脂酰乙醇胺 18:3(2n异构)*	Lipids	--	--	-0.845926	0.000524793
novel.15240	--	--	Lmhp008589	LysoPE 18:3(2n isomer)*	溶血磷脂酰乙醇胺 18:3(2n异构)*	Lipids	--	--	-0.802566	0.00167817
novel.15372	K15382	--	Lmhp008589	LysoPE 18:3(2n isomer)*	溶血磷脂酰乙醇胺 18:3(2n异构)*	Lipids	--	--	-0.940895	5.14174e-06
novel.15499	--	--	Lmhp008589	LysoPE 18:3(2n isomer)*	溶血磷脂酰乙醇胺 18:3(2n异构)*	Lipids	--	--	0.838528	0.000654842
novel.15515	--	--	Lmhp008589	LysoPE 18:3(2n isomer)*	溶血磷脂酰乙醇胺 18:3(2n异构)*	Lipids	--	--	-0.855894	0.000382296
novel.15763	--	--	Lmhp008589	LysoPE 18:3(2n isomer)*	溶血磷脂酰乙醇胺 18:3(2n异构)*	Lipids	--	--	-0.803363	0.00164693
novel.15854	--	--	Lmhp008589	LysoPE 18:3(2n isomer)*	溶血磷脂酰乙醇胺 18:3(2n异构)*	Lipids	--	--	0.85963	0.00033746
novel.15953	--	--	Lmhp008589	LysoPE 18:3(2n isomer)*	溶血磷脂酰乙醇胺 18:3(2n异构)*	Lipids	--	--	0.862459	0.000306313
novel.16644	--	--	Lmhp008589	LysoPE 18:3(2n isomer)*	溶血磷脂酰乙醇胺 18:3(2n异构)*	Lipids	--	--	0.800615	0.00175655
novel.16854	--	--	Lmhp008589	LysoPE 18:3(2n isomer)*	溶血磷脂酰乙醇胺 18:3(2n异构)*	Lipids	--	--	0.866303	0.000267639
novel.16934	--	--	Lmhp008589	LysoPE 18:3(2n isomer)*	溶血磷脂酰乙醇胺 18:3(2n异构)*	Lipids	--	--	0.806631	0.00152346
novel.2883	--	--	Lmhp008589	LysoPE 18:3(2n isomer)*	溶血磷脂酰乙醇胺 18:3(2n异构)*	Lipids	--	--	0.926037	1.53827e-05
novel.3262	--	--	Lmhp008589	LysoPE 18:3(2n isomer)*	溶血磷脂酰乙醇胺 18:3(2n异构)*	Lipids	--	--	0.872397	0.00021423
novel.3782	--	--	Lmhp008589	LysoPE 18:3(2n isomer)*	溶血磷脂酰乙醇胺 18:3(2n异构)*	Lipids	--	--	0.890735	0.000101831
novel.4035	--	--	Lmhp008589	LysoPE 18:3(2n isomer)*	溶血磷脂酰乙醇胺 18:3(2n异构)*	Lipids	--	--	0.945757	3.37528e-06
novel.4593	--	--	Lmhp008589	LysoPE 18:3(2n isomer)*	溶血磷脂酰乙醇胺 18:3(2n异构)*	Lipids	--	--	0.85763	0.00036092
novel.4802	--	--	Lmhp008589	LysoPE 18:3(2n isomer)*	溶血磷脂酰乙醇胺 18:3(2n异构)*	Lipids	--	--	0.819218	0.00111296
novel.5110	K00679	ko00561,ko01100	Lmhp008589	LysoPE 18:3(2n isomer)*	溶血磷脂酰乙醇胺 18:3(2n异构)*	Lipids	--	--	0.827044	0.000904595
novel.5147	--	--	Lmhp008589	LysoPE 18:3(2n isomer)*	溶血磷脂酰乙醇胺 18:3(2n异构)*	Lipids	--	--	0.800323	0.00176852
novel.5243	K06316	--	Lmhp008589	LysoPE 18:3(2n isomer)*	溶血磷脂酰乙醇胺 18:3(2n异构)*	Lipids	--	--	0.841529	0.000599383
novel.7341	--	--	Lmhp008589	LysoPE 18:3(2n isomer)*	溶血磷脂酰乙醇胺 18:3(2n异构)*	Lipids	--	--	0.892693	9.33468e-05
novel.7362	--	--	Lmhp008589	LysoPE 18:3(2n isomer)*	溶血磷脂酰乙醇胺 18:3(2n异构)*	Lipids	--	--	0.830588	0.00082079
novel.7674	--	--	Lmhp008589	LysoPE 18:3(2n isomer)*	溶血磷脂酰乙醇胺 18:3(2n异构)*	Lipids	--	--	0.856266	0.000377637
novel.7964	K03676	--	Lmhp008589	LysoPE 18:3(2n isomer)*	溶血磷脂酰乙醇胺 18:3(2n异构)*	Lipids	--	--	-0.813473	0.00128808
novel.7982	--	--	Lmhp008589	LysoPE 18:3(2n isomer)*	溶血磷脂酰乙醇胺 18:3(2n异构)*	Lipids	--	--	0.937983	6.50701e-06
novel.9126	--	--	Lmhp008589	LysoPE 18:3(2n isomer)*	溶血磷脂酰乙醇胺 18:3(2n异构)*	Lipids	--	--	-0.818343	0.00113836
TbA01G000360	--	--	Zmyn000155	N-α-Acetyl-L-ornithine	N-α-乙酰基-L-鸟氨酸	Amino acids and derivatives	C00437	ko00220,ko01100,ko01110,ko01210,ko01230	0.863088	0.000299706
TbA01G006480	K13417	ko04626	Zmyn000155	N-α-Acetyl-L-ornithine	N-α-乙酰基-L-鸟氨酸	Amino acids and derivatives	C00437	ko00220,ko01100,ko01110,ko01210,ko01230	0.866096	0.000269621
TbA01G007090	K21734	--	Zmyn000155	N-α-Acetyl-L-ornithine	N-α-乙酰基-L-鸟氨酸	Amino acids and derivatives	C00437	ko00220,ko01100,ko01110,ko01210,ko01230	0.915214	2.9888e-05
TbA01G014290	--	--	Zmyn000155	N-α-Acetyl-L-ornithine	N-α-乙酰基-L-鸟氨酸	Amino acids and derivatives	C00437	ko00220,ko01100,ko01110,ko01210,ko01230	0.809262	0.00142937
TbA01G018310	K05681	ko02010	Zmyn000155	N-α-Acetyl-L-ornithine	N-α-乙酰基-L-鸟氨酸	Amino acids and derivatives	C00437	ko00220,ko01100,ko01110,ko01210,ko01230	0.902181	5.97322e-05
TbA01G019090	K00789	ko00270,ko00999,ko01100,ko01110,ko01230,ko01240	Zmyn000155	N-α-Acetyl-L-ornithine	N-α-乙酰基-L-鸟氨酸	Amino acids and derivatives	C00437	ko00220,ko01100,ko01110,ko01210,ko01230	0.887747	0.000115933
TbA01G022100	K07385	ko00902,ko01100,ko01110	Zmyn000155	N-α-Acetyl-L-ornithine	N-α-乙酰基-L-鸟氨酸	Amino acids and derivatives	C00437	ko00220,ko01100,ko01110,ko01210,ko01230	0.817451	0.00116473
TbA01G022220	K05681	ko02010	Zmyn000155	N-α-Acetyl-L-ornithine	N-α-乙酰基-L-鸟氨酸	Amino acids and derivatives	C00437	ko00220,ko01100,ko01110,ko01210,ko01230	-0.813743	0.0012794
TbA01G027630	--	--	Zmyn000155	N-α-Acetyl-L-ornithine	N-α-乙酰基-L-鸟氨酸	Amino acids and derivatives	C00437	ko00220,ko01100,ko01110,ko01210,ko01230	0.908742	4.26943e-05
TbA01G036790	--	--	Zmyn000155	N-α-Acetyl-L-ornithine	N-α-乙酰基-L-鸟氨酸	Amino acids and derivatives	C00437	ko00220,ko01100,ko01110,ko01210,ko01230	0.950561	2.14033e-06
TbA01G041690	--	--	Zmyn000155	N-α-Acetyl-L-ornithine	N-α-乙酰基-L-鸟氨酸	Amino acids and derivatives	C00437	ko00220,ko01100,ko01110,ko01210,ko01230	-0.849628	0.000467756
TbA01G042290	--	--	Zmyn000155	N-α-Acetyl-L-ornithine	N-α-乙酰基-L-鸟氨酸	Amino acids and derivatives	C00437	ko00220,ko01100,ko01110,ko01210,ko01230	-0.813936	0.00127323
TbA01G042690	--	--	Zmyn000155	N-α-Acetyl-L-ornithine	N-α-乙酰基-L-鸟氨酸	Amino acids and derivatives	C00437	ko00220,ko01100,ko01110,ko01210,ko01230	-0.829315	0.000850187
TbA01G045010	--	--	Zmyn000155	N-α-Acetyl-L-ornithine	N-α-乙酰基-L-鸟氨酸	Amino acids and derivatives	C00437	ko00220,ko01100,ko01110,ko01210,ko01230	0.859308	0.000341144
TbA01G051250	K17108	ko00511,ko00600,ko01100	Zmyn000155	N-α-Acetyl-L-ornithine	N-α-乙酰基-L-鸟氨酸	Amino acids and derivatives	C00437	ko00220,ko01100,ko01110,ko01210,ko01230	0.813665	0.0012819
TbA01G056430	K20728	ko04016	Zmyn000155	N-α-Acetyl-L-ornithine	N-α-乙酰基-L-鸟氨酸	Amino acids and derivatives	C00437	ko00220,ko01100,ko01110,ko01210,ko01230	0.917784	2.57384e-05
TbA01G091550	K08770	ko04120	Zmyn000155	N-α-Acetyl-L-ornithine	N-α-乙酰基-L-鸟氨酸	Amino acids and derivatives	C00437	ko00220,ko01100,ko01110,ko01210,ko01230	-0.872109	0.000216548
TbA01G091570	K08770	ko04120	Zmyn000155	N-α-Acetyl-L-ornithine	N-α-乙酰基-L-鸟氨酸	Amino acids and derivatives	C00437	ko00220,ko01100,ko01110,ko01210,ko01230	-0.905715	4.99997e-05
TbA01G101240	--	--	Zmyn000155	N-α-Acetyl-L-ornithine	N-α-乙酰基-L-鸟氨酸	Amino acids and derivatives	C00437	ko00220,ko01100,ko01110,ko01210,ko01230	0.838056	0.000663899
TbA01G103590	--	--	Zmyn000155	N-α-Acetyl-L-ornithine	N-α-乙酰基-L-鸟氨酸	Amino acids and derivatives	C00437	ko00220,ko01100,ko01110,ko01210,ko01230	-0.845271	0.000535422
TbA01G115200	--	--	Zmyn000155	N-α-Acetyl-L-ornithine	N-α-乙酰基-L-鸟氨酸	Amino acids and derivatives	C00437	ko00220,ko01100,ko01110,ko01210,ko01230	-0.845194	0.000536678
TbA01G123160	K09458	ko00061,ko00780,ko01100,ko01212,ko01240	Zmyn000155	N-α-Acetyl-L-ornithine	N-α-乙酰基-L-鸟氨酸	Amino acids and derivatives	C00437	ko00220,ko01100,ko01110,ko01210,ko01230	0.844021	0.000556169
TbA01G123300	K14488	ko04075	Zmyn000155	N-α-Acetyl-L-ornithine	N-α-乙酰基-L-鸟氨酸	Amino acids and derivatives	C00437	ko00220,ko01100,ko01110,ko01210,ko01230	0.843388	0.000566917
TbA01G128440	--	--	Zmyn000155	N-α-Acetyl-L-ornithine	N-α-乙酰基-L-鸟氨酸	Amino acids and derivatives	C00437	ko00220,ko01100,ko01110,ko01210,ko01230	0.816085	0.00120601
TbA01G134450	--	--	Zmyn000155	N-α-Acetyl-L-ornithine	N-α-乙酰基-L-鸟氨酸	Amino acids and derivatives	C00437	ko00220,ko01100,ko01110,ko01210,ko01230	-0.804537	0.00160174
TbA01G134700	K08150	--	Zmyn000155	N-α-Acetyl-L-ornithine	N-α-乙酰基-L-鸟氨酸	Amino acids and derivatives	C00437	ko00220,ko01100,ko01110,ko01210,ko01230	-0.827389	0.000896158
TbA01G135250	K16297	--	Zmyn000155	N-α-Acetyl-L-ornithine	N-α-乙酰基-L-鸟氨酸	Amino acids and derivatives	C00437	ko00220,ko01100,ko01110,ko01210,ko01230	0.822243	0.00102845
TbA01G136720	K15920	ko00520,ko01100	Zmyn000155	N-α-Acetyl-L-ornithine	N-α-乙酰基-L-鸟氨酸	Amino acids and derivatives	C00437	ko00220,ko01100,ko01110,ko01210,ko01230	0.886136	0.000124147
TbA01G138340	K24028	--	Zmyn000155	N-α-Acetyl-L-ornithine	N-α-乙酰基-L-鸟氨酸	Amino acids and derivatives	C00437	ko00220,ko01100,ko01110,ko01210,ko01230	0.864671	0.000283565
TbA01G140520	K16225	ko04626	Zmyn000155	N-α-Acetyl-L-ornithine	N-α-乙酰基-L-鸟氨酸	Amino acids and derivatives	C00437	ko00220,ko01100,ko01110,ko01210,ko01230	-0.854407	0.000401374
TbA01G142640	--	--	Zmyn000155	N-α-Acetyl-L-ornithine	N-α-乙酰基-L-鸟氨酸	Amino acids and derivatives	C00437	ko00220,ko01100,ko01110,ko01210,ko01230	-0.85163	0.00043899
TbA01G143610	--	--	Zmyn000155	N-α-Acetyl-L-ornithine	N-α-乙酰基-L-鸟氨酸	Amino acids and derivatives	C00437	ko00220,ko01100,ko01110,ko01210,ko01230	0.863436	0.000296095
TbA01G143850	--	--	Zmyn000155	N-α-Acetyl-L-ornithine	N-α-乙酰基-L-鸟氨酸	Amino acids and derivatives	C00437	ko00220,ko01100,ko01110,ko01210,ko01230	0.897171	7.60168e-05
TbA01G144440	K14319	ko03013	Zmyn000155	N-α-Acetyl-L-ornithine	N-α-乙酰基-L-鸟氨酸	Amino acids and derivatives	C00437	ko00220,ko01100,ko01110,ko01210,ko01230	-0.880957	0.00015367
TbA01G146800	--	--	Zmyn000155	N-α-Acetyl-L-ornithine	N-α-乙酰基-L-鸟氨酸	Amino acids and derivatives	C00437	ko00220,ko01100,ko01110,ko01210,ko01230	0.825809	0.00093529
TbA01G147660	K22762	--	Zmyn000155	N-α-Acetyl-L-ornithine	N-α-乙酰基-L-鸟氨酸	Amino acids and derivatives	C00437	ko00220,ko01100,ko01110,ko01210,ko01230	-0.808162	0.00146816
TbA01G150580	K13068	ko00940,ko01110	Zmyn000155	N-α-Acetyl-L-ornithine	N-α-乙酰基-L-鸟氨酸	Amino acids and derivatives	C00437	ko00220,ko01100,ko01110,ko01210,ko01230	-0.882781	0.000142711
TbA01G150760	K23877	--	Zmyn000155	N-α-Acetyl-L-ornithine	N-α-乙酰基-L-鸟氨酸	Amino acids and derivatives	C00437	ko00220,ko01100,ko01110,ko01210,ko01230	0.868418	0.000248043
TbA01G157400	--	--	Zmyn000155	N-α-Acetyl-L-ornithine	N-α-乙酰基-L-鸟氨酸	Amino acids and derivatives	C00437	ko00220,ko01100,ko01110,ko01210,ko01230	-0.810945	0.00137153
TbA01G157730	K23136	ko00999,ko01110	Zmyn000155	N-α-Acetyl-L-ornithine	N-α-乙酰基-L-鸟氨酸	Amino acids and derivatives	C00437	ko00220,ko01100,ko01110,ko01210,ko01230	0.86246	0.000306301
TbA02G002700	K11498	--	Zmyn000155	N-α-Acetyl-L-ornithine	N-α-乙酰基-L-鸟氨酸	Amino acids and derivatives	C00437	ko00220,ko01100,ko01110,ko01210,ko01230	0.911089	3.76322e-05
TbA02G004980	K00924	--	Zmyn000155	N-α-Acetyl-L-ornithine	N-α-乙酰基-L-鸟氨酸	Amino acids and derivatives	C00437	ko00220,ko01100,ko01110,ko01210,ko01230	0.947302	2.92873e-06
TbA02G005440	--	--	Zmyn000155	N-α-Acetyl-L-ornithine	N-α-乙酰基-L-鸟氨酸	Amino acids and derivatives	C00437	ko00220,ko01100,ko01110,ko01210,ko01230	0.83292	0.00076903
TbA02G006230	--	--	Zmyn000155	N-α-Acetyl-L-ornithine	N-α-乙酰基-L-鸟氨酸	Amino acids and derivatives	C00437	ko00220,ko01100,ko01110,ko01210,ko01230	-0.828558	0.000868023
TbA02G006730	K23871	--	Zmyn000155	N-α-Acetyl-L-ornithine	N-α-乙酰基-L-鸟氨酸	Amino acids and derivatives	C00437	ko00220,ko01100,ko01110,ko01210,ko01230	0.94084	5.16512e-06
TbA02G010610	K22736	--	Zmyn000155	N-α-Acetyl-L-ornithine	N-α-乙酰基-L-鸟氨酸	Amino acids and derivatives	C00437	ko00220,ko01100,ko01110,ko01210,ko01230	0.882951	0.00014172
TbA02G015480	--	--	Zmyn000155	N-α-Acetyl-L-ornithine	N-α-乙酰基-L-鸟氨酸	Amino acids and derivatives	C00437	ko00220,ko01100,ko01110,ko01210,ko01230	-0.866042	0.000270138
TbA02G032540	--	--	Zmyn000155	N-α-Acetyl-L-ornithine	N-α-乙酰基-L-鸟氨酸	Amino acids and derivatives	C00437	ko00220,ko01100,ko01110,ko01210,ko01230	-0.887345	0.000117943
TbA02G036320	K05681	ko02010	Zmyn000155	N-α-Acetyl-L-ornithine	N-α-乙酰基-L-鸟氨酸	Amino acids and derivatives	C00437	ko00220,ko01100,ko01110,ko01210,ko01230	0.808357	0.0014612
TbA02G043720	K15405	ko00073,ko01110	Zmyn000155	N-α-Acetyl-L-ornithine	N-α-乙酰基-L-鸟氨酸	Amino acids and derivatives	C00437	ko00220,ko01100,ko01110,ko01210,ko01230	0.802801	0.00166891
TbA02G083260	--	--	Zmyn000155	N-α-Acetyl-L-ornithine	N-α-乙酰基-L-鸟氨酸	Amino acids and derivatives	C00437	ko00220,ko01100,ko01110,ko01210,ko01230	0.893178	9.13321e-05
TbA02G087910	--	--	Zmyn000155	N-α-Acetyl-L-ornithine	N-α-乙酰基-L-鸟氨酸	Amino acids and derivatives	C00437	ko00220,ko01100,ko01110,ko01210,ko01230	-0.807985	0.00147446
TbA02G088830	K20556	--	Zmyn000155	N-α-Acetyl-L-ornithine	N-α-乙酰基-L-鸟氨酸	Amino acids and derivatives	C00437	ko00220,ko01100,ko01110,ko01210,ko01230	-0.800261	0.00177106
TbA02G088930	--	--	Zmyn000155	N-α-Acetyl-L-ornithine	N-α-乙酰基-L-鸟氨酸	Amino acids and derivatives	C00437	ko00220,ko01100,ko01110,ko01210,ko01230	0.837811	0.000668659
TbA02G091650	K13195	--	Zmyn000155	N-α-Acetyl-L-ornithine	N-α-乙酰基-L-鸟氨酸	Amino acids and derivatives	C00437	ko00220,ko01100,ko01110,ko01210,ko01230	-0.840242	0.000622704
TbA02G093320	K01728	ko00040,ko01100	Zmyn000155	N-α-Acetyl-L-ornithine	N-α-乙酰基-L-鸟氨酸	Amino acids and derivatives	C00437	ko00220,ko01100,ko01110,ko01210,ko01230	0.899022	6.96391e-05
TbA02G093550	K13416	ko04016,ko04075,ko04626	Zmyn000155	N-α-Acetyl-L-ornithine	N-α-乙酰基-L-鸟氨酸	Amino acids and derivatives	C00437	ko00220,ko01100,ko01110,ko01210,ko01230	-0.84425	0.000552314
TbA02G093690	K09273	--	Zmyn000155	N-α-Acetyl-L-ornithine	N-α-乙酰基-L-鸟氨酸	Amino acids and derivatives	C00437	ko00220,ko01100,ko01110,ko01210,ko01230	-0.831718	0.00079539
TbA02G097060	--	--	Zmyn000155	N-α-Acetyl-L-ornithine	N-α-乙酰基-L-鸟氨酸	Amino acids and derivatives	C00437	ko00220,ko01100,ko01110,ko01210,ko01230	-0.802949	0.00166309
TbA02G098750	K19891	ko00500,ko01100	Zmyn000155	N-α-Acetyl-L-ornithine	N-α-乙酰基-L-鸟氨酸	Amino acids and derivatives	C00437	ko00220,ko01100,ko01110,ko01210,ko01230	0.964067	4.44132e-07
TbA02G100240	K11593	--	Zmyn000155	N-α-Acetyl-L-ornithine	N-α-乙酰基-L-鸟氨酸	Amino acids and derivatives	C00437	ko00220,ko01100,ko01110,ko01210,ko01230	0.819283	0.00111109
TbA02G104290	K01913	ko00010,ko00620,ko00630,ko00650,ko01100,ko01110,ko01200	Zmyn000155	N-α-Acetyl-L-ornithine	N-α-乙酰基-L-鸟氨酸	Amino acids and derivatives	C00437	ko00220,ko01100,ko01110,ko01210,ko01230	-0.838793	0.000649779
TbA02G106890	K19600	--	Zmyn000155	N-α-Acetyl-L-ornithine	N-α-乙酰基-L-鸟氨酸	Amino acids and derivatives	C00437	ko00220,ko01100,ko01110,ko01210,ko01230	0.891883	9.67879e-05
TbA02G107570	K01148	ko03018	Zmyn000155	N-α-Acetyl-L-ornithine	N-α-乙酰基-L-鸟氨酸	Amino acids and derivatives	C00437	ko00220,ko01100,ko01110,ko01210,ko01230	0.856439	0.000375479
TbA02G111210	K00318	ko00330,ko01100,ko01110	Zmyn000155	N-α-Acetyl-L-ornithine	N-α-乙酰基-L-鸟氨酸	Amino acids and derivatives	C00437	ko00220,ko01100,ko01110,ko01210,ko01230	0.810916	0.00137253
TbA02G112310	K09422	--	Zmyn000155	N-α-Acetyl-L-ornithine	N-α-乙酰基-L-鸟氨酸	Amino acids and derivatives	C00437	ko00220,ko01100,ko01110,ko01210,ko01230	0.855328	0.000389472
TbA02G112480	--	--	Zmyn000155	N-α-Acetyl-L-ornithine	N-α-乙酰基-L-鸟氨酸	Amino acids and derivatives	C00437	ko00220,ko01100,ko01110,ko01210,ko01230	0.852759	0.000423382
TbA02G114090	K01728	ko00040,ko01100	Zmyn000155	N-α-Acetyl-L-ornithine	N-α-乙酰基-L-鸟氨酸	Amino acids and derivatives	C00437	ko00220,ko01100,ko01110,ko01210,ko01230	-0.80986	0.00140862
TbA02G114810	K16221	ko04712	Zmyn000155	N-α-Acetyl-L-ornithine	N-α-乙酰基-L-鸟氨酸	Amino acids and derivatives	C00437	ko00220,ko01100,ko01110,ko01210,ko01230	-0.805897	0.00155056
TbA02G118400	K05282	ko00904,ko01100,ko01110	Zmyn000155	N-α-Acetyl-L-ornithine	N-α-乙酰基-L-鸟氨酸	Amino acids and derivatives	C00437	ko00220,ko01100,ko01110,ko01210,ko01230	0.830087	0.000832256
TbA02G120050	K09591	ko00905,ko01100,ko01110	Zmyn000155	N-α-Acetyl-L-ornithine	N-α-乙酰基-L-鸟氨酸	Amino acids and derivatives	C00437	ko00220,ko01100,ko01110,ko01210,ko01230	-0.874462	0.000198166
TbA02G121350	K23452	ko00908,ko01110	Zmyn000155	N-α-Acetyl-L-ornithine	N-α-乙酰基-L-鸟氨酸	Amino acids and derivatives	C00437	ko00220,ko01100,ko01110,ko01210,ko01230	-0.883309	0.000139654
TbA02G122870	K15015	--	Zmyn000155	N-α-Acetyl-L-ornithine	N-α-乙酰基-L-鸟氨酸	Amino acids and derivatives	C00437	ko00220,ko01100,ko01110,ko01210,ko01230	0.9057	5.00392e-05
TbA02G123510	--	--	Zmyn000155	N-α-Acetyl-L-ornithine	N-α-乙酰基-L-鸟氨酸	Amino acids and derivatives	C00437	ko00220,ko01100,ko01110,ko01210,ko01230	-0.843175	0.000570555
TbA02G127470	K00924	--	Zmyn000155	N-α-Acetyl-L-ornithine	N-α-乙酰基-L-鸟氨酸	Amino acids and derivatives	C00437	ko00220,ko01100,ko01110,ko01210,ko01230	-0.82284	0.00101239
TbA02G127540	--	--	Zmyn000155	N-α-Acetyl-L-ornithine	N-α-乙酰基-L-鸟氨酸	Amino acids and derivatives	C00437	ko00220,ko01100,ko01110,ko01210,ko01230	-0.860839	0.000323859
TbA02G128970	K19747	--	Zmyn000155	N-α-Acetyl-L-ornithine	N-α-乙酰基-L-鸟氨酸	Amino acids and derivatives	C00437	ko00220,ko01100,ko01110,ko01210,ko01230	-0.83416	0.000742547
TbA02G130260	--	--	Zmyn000155	N-α-Acetyl-L-ornithine	N-α-乙酰基-L-鸟氨酸	Amino acids and derivatives	C00437	ko00220,ko01100,ko01110,ko01210,ko01230	0.865011	0.000280185
TbA02G131250	--	--	Zmyn000155	N-α-Acetyl-L-ornithine	N-α-乙酰基-L-鸟氨酸	Amino acids and derivatives	C00437	ko00220,ko01100,ko01110,ko01210,ko01230	0.838459	0.00065616
TbA02G131620	K00344	--	Zmyn000155	N-α-Acetyl-L-ornithine	N-α-乙酰基-L-鸟氨酸	Amino acids and derivatives	C00437	ko00220,ko01100,ko01110,ko01210,ko01230	-0.87427	0.000199618
TbA02G134150	K06910	--	Zmyn000155	N-α-Acetyl-L-ornithine	N-α-乙酰基-L-鸟氨酸	Amino acids and derivatives	C00437	ko00220,ko01100,ko01110,ko01210,ko01230	-0.819195	0.00111362
TbA03G001920	K23877	--	Zmyn000155	N-α-Acetyl-L-ornithine	N-α-乙酰基-L-鸟氨酸	Amino acids and derivatives	C00437	ko00220,ko01100,ko01110,ko01210,ko01230	0.90736	4.59173e-05
TbA03G003960	K11593	--	Zmyn000155	N-α-Acetyl-L-ornithine	N-α-乙酰基-L-鸟氨酸	Amino acids and derivatives	C00437	ko00220,ko01100,ko01110,ko01210,ko01230	0.842851	0.000576152
TbA03G006110	K13415	ko04075	Zmyn000155	N-α-Acetyl-L-ornithine	N-α-乙酰基-L-鸟氨酸	Amino acids and derivatives	C00437	ko00220,ko01100,ko01110,ko01210,ko01230	0.826568	0.00091633
TbA03G007600	K21398	--	Zmyn000155	N-α-Acetyl-L-ornithine	N-α-乙酰基-L-鸟氨酸	Amino acids and derivatives	C00437	ko00220,ko01100,ko01110,ko01210,ko01230	-0.804758	0.00159334
TbA03G008800	--	--	Zmyn000155	N-α-Acetyl-L-ornithine	N-α-乙酰基-L-鸟氨酸	Amino acids and derivatives	C00437	ko00220,ko01100,ko01110,ko01210,ko01230	0.916897	2.71159e-05
TbA03G008950	--	--	Zmyn000155	N-α-Acetyl-L-ornithine	N-α-乙酰基-L-鸟氨酸	Amino acids and derivatives	C00437	ko00220,ko01100,ko01110,ko01210,ko01230	0.806709	0.00152062
TbA03G009710	K13430	ko04626	Zmyn000155	N-α-Acetyl-L-ornithine	N-α-乙酰基-L-鸟氨酸	Amino acids and derivatives	C00437	ko00220,ko01100,ko01110,ko01210,ko01230	0.856261	0.000377699
TbA03G009840	K09828	ko00100,ko01100,ko01110	Zmyn000155	N-α-Acetyl-L-ornithine	N-α-乙酰基-L-鸟氨酸	Amino acids and derivatives	C00437	ko00220,ko01100,ko01110,ko01210,ko01230	0.900367	6.52763e-05
TbA03G011480	--	--	Zmyn000155	N-α-Acetyl-L-ornithine	N-α-乙酰基-L-鸟氨酸	Amino acids and derivatives	C00437	ko00220,ko01100,ko01110,ko01210,ko01230	-0.864708	0.000283188
TbA03G016070	--	--	Zmyn000155	N-α-Acetyl-L-ornithine	N-α-乙酰基-L-鸟氨酸	Amino acids and derivatives	C00437	ko00220,ko01100,ko01110,ko01210,ko01230	0.908565	4.30978e-05
TbA03G018060	--	--	Zmyn000155	N-α-Acetyl-L-ornithine	N-α-乙酰基-L-鸟氨酸	Amino acids and derivatives	C00437	ko00220,ko01100,ko01110,ko01210,ko01230	0.86492	0.00028109
TbA03G020430	--	--	Zmyn000155	N-α-Acetyl-L-ornithine	N-α-乙酰基-L-鸟氨酸	Amino acids and derivatives	C00437	ko00220,ko01100,ko01110,ko01210,ko01230	0.851488	0.000440986
TbA03G020660	K09286	--	Zmyn000155	N-α-Acetyl-L-ornithine	N-α-乙酰基-L-鸟氨酸	Amino acids and derivatives	C00437	ko00220,ko01100,ko01110,ko01210,ko01230	-0.890653	0.000102201
TbA03G022970	--	--	Zmyn000155	N-α-Acetyl-L-ornithine	N-α-乙酰基-L-鸟氨酸	Amino acids and derivatives	C00437	ko00220,ko01100,ko01110,ko01210,ko01230	-0.823403	0.000997397
TbA03G023890	K01188	ko00460,ko00500,ko00999,ko01100,ko01110	Zmyn000155	N-α-Acetyl-L-ornithine	N-α-乙酰基-L-鸟氨酸	Amino acids and derivatives	C00437	ko00220,ko01100,ko01110,ko01210,ko01230	-0.803135	0.00165582
TbA03G025930	--	--	Zmyn000155	N-α-Acetyl-L-ornithine	N-α-乙酰基-L-鸟氨酸	Amino acids and derivatives	C00437	ko00220,ko01100,ko01110,ko01210,ko01230	-0.801824	0.00170767
TbA03G027010	K14488	ko04075	Zmyn000155	N-α-Acetyl-L-ornithine	N-α-乙酰基-L-鸟氨酸	Amino acids and derivatives	C00437	ko00220,ko01100,ko01110,ko01210,ko01230	0.832787	0.000771899
TbA03G030030	--	--	Zmyn000155	N-α-Acetyl-L-ornithine	N-α-乙酰基-L-鸟氨酸	Amino acids and derivatives	C00437	ko00220,ko01100,ko01110,ko01210,ko01230	-0.895406	8.25168e-05
TbA03G031090	K09872	--	Zmyn000155	N-α-Acetyl-L-ornithine	N-α-乙酰基-L-鸟氨酸	Amino acids and derivatives	C00437	ko00220,ko01100,ko01110,ko01210,ko01230	0.872834	0.000210749
TbA03G032590	K00924	--	Zmyn000155	N-α-Acetyl-L-ornithine	N-α-乙酰基-L-鸟氨酸	Amino acids and derivatives	C00437	ko00220,ko01100,ko01110,ko01210,ko01230	0.815283	0.00123077
TbA03G033030	--	--	Zmyn000155	N-α-Acetyl-L-ornithine	N-α-乙酰基-L-鸟氨酸	Amino acids and derivatives	C00437	ko00220,ko01100,ko01110,ko01210,ko01230	-0.815626	0.00122013
TbA03G033450	K11868	ko00380,ko01100	Zmyn000155	N-α-Acetyl-L-ornithine	N-α-乙酰基-L-鸟氨酸	Amino acids and derivatives	C00437	ko00220,ko01100,ko01110,ko01210,ko01230	-0.910869	3.80862e-05
TbA03G039000	K01051	ko00040,ko01100	Zmyn000155	N-α-Acetyl-L-ornithine	N-α-乙酰基-L-鸟氨酸	Amino acids and derivatives	C00437	ko00220,ko01100,ko01110,ko01210,ko01230	0.933586	9.09649e-06
TbA03G042700	--	--	Zmyn000155	N-α-Acetyl-L-ornithine	N-α-乙酰基-L-鸟氨酸	Amino acids and derivatives	C00437	ko00220,ko01100,ko01110,ko01210,ko01230	-0.869787	0.000235974
TbA03G043050	--	--	Zmyn000155	N-α-Acetyl-L-ornithine	N-α-乙酰基-L-鸟氨酸	Amino acids and derivatives	C00437	ko00220,ko01100,ko01110,ko01210,ko01230	0.869057	0.000242349
TbA03G043160	--	--	Zmyn000155	N-α-Acetyl-L-ornithine	N-α-乙酰基-L-鸟氨酸	Amino acids and derivatives	C00437	ko00220,ko01100,ko01110,ko01210,ko01230	0.89548	8.2235e-05
TbA03G046390	--	--	Zmyn000155	N-α-Acetyl-L-ornithine	N-α-乙酰基-L-鸟氨酸	Amino acids and derivatives	C00437	ko00220,ko01100,ko01110,ko01210,ko01230	0.913766	3.24468e-05
TbA03G046890	--	--	Zmyn000155	N-α-Acetyl-L-ornithine	N-α-乙酰基-L-鸟氨酸	Amino acids and derivatives	C00437	ko00220,ko01100,ko01110,ko01210,ko01230	0.88436	0.000133718
TbA03G058860	K23504	--	Zmyn000155	N-α-Acetyl-L-ornithine	N-α-乙酰基-L-鸟氨酸	Amino acids and derivatives	C00437	ko00220,ko01100,ko01110,ko01210,ko01230	0.900194	6.58242e-05
TbA03G062530	--	--	Zmyn000155	N-α-Acetyl-L-ornithine	N-α-乙酰基-L-鸟氨酸	Amino acids and derivatives	C00437	ko00220,ko01100,ko01110,ko01210,ko01230	0.86888	0.000243921
TbA03G070200	--	--	Zmyn000155	N-α-Acetyl-L-ornithine	N-α-乙酰基-L-鸟氨酸	Amino acids and derivatives	C00437	ko00220,ko01100,ko01110,ko01210,ko01230	0.839125	0.000643508
TbA03G093300	K01853	ko00100,ko01100,ko01110	Zmyn000155	N-α-Acetyl-L-ornithine	N-α-乙酰基-L-鸟氨酸	Amino acids and derivatives	C00437	ko00220,ko01100,ko01110,ko01210,ko01230	0.899085	6.94297e-05
TbA03G108130	K00924	--	Zmyn000155	N-α-Acetyl-L-ornithine	N-α-乙酰基-L-鸟氨酸	Amino acids and derivatives	C00437	ko00220,ko01100,ko01110,ko01210,ko01230	-0.80646	0.00152975
TbA03G108440	K09419	--	Zmyn000155	N-α-Acetyl-L-ornithine	N-α-乙酰基-L-鸟氨酸	Amino acids and derivatives	C00437	ko00220,ko01100,ko01110,ko01210,ko01230	0.869501	0.000238456
TbA03G114100	K14709	--	Zmyn000155	N-α-Acetyl-L-ornithine	N-α-乙酰基-L-鸟氨酸	Amino acids and derivatives	C00437	ko00220,ko01100,ko01110,ko01210,ko01230	-0.814883	0.00124327
TbA03G115270	K00924	--	Zmyn000155	N-α-Acetyl-L-ornithine	N-α-乙酰基-L-鸟氨酸	Amino acids and derivatives	C00437	ko00220,ko01100,ko01110,ko01210,ko01230	-0.833788	0.000750416
TbA03G118390	K09338	--	Zmyn000155	N-α-Acetyl-L-ornithine	N-α-乙酰基-L-鸟氨酸	Amino acids and derivatives	C00437	ko00220,ko01100,ko01110,ko01210,ko01230	-0.85654	0.000374225
TbA03G119730	K13993	ko04141	Zmyn000155	N-α-Acetyl-L-ornithine	N-α-乙酰基-L-鸟氨酸	Amino acids and derivatives	C00437	ko00220,ko01100,ko01110,ko01210,ko01230	-0.815022	0.00123893
TbA03G122180	--	--	Zmyn000155	N-α-Acetyl-L-ornithine	N-α-乙酰基-L-鸟氨酸	Amino acids and derivatives	C00437	ko00220,ko01100,ko01110,ko01210,ko01230	0.918839	2.41718e-05
TbA03G124090	--	--	Zmyn000155	N-α-Acetyl-L-ornithine	N-α-乙酰基-L-鸟氨酸	Amino acids and derivatives	C00437	ko00220,ko01100,ko01110,ko01210,ko01230	0.908096	4.41782e-05
TbA03G124200	K00423	ko00053,ko01100	Zmyn000155	N-α-Acetyl-L-ornithine	N-α-乙酰基-L-鸟氨酸	Amino acids and derivatives	C00437	ko00220,ko01100,ko01110,ko01210,ko01230	0.889499	0.000107493
TbA03G124840	--	--	Zmyn000155	N-α-Acetyl-L-ornithine	N-α-乙酰基-L-鸟氨酸	Amino acids and derivatives	C00437	ko00220,ko01100,ko01110,ko01210,ko01230	0.893455	9.01971e-05
TbA03G126800	--	--	Zmyn000155	N-α-Acetyl-L-ornithine	N-α-乙酰基-L-鸟氨酸	Amino acids and derivatives	C00437	ko00220,ko01100,ko01110,ko01210,ko01230	0.877252	0.000177964
TbA03G130490	--	--	Zmyn000155	N-α-Acetyl-L-ornithine	N-α-乙酰基-L-鸟氨酸	Amino acids and derivatives	C00437	ko00220,ko01100,ko01110,ko01210,ko01230	-0.81798	0.00114905
TbA03G131600	K02935	ko03010	Zmyn000155	N-α-Acetyl-L-ornithine	N-α-乙酰基-L-鸟氨酸	Amino acids and derivatives	C00437	ko00220,ko01100,ko01110,ko01210,ko01230	0.818073	0.0011463
TbA04G000590	K09286	--	Zmyn000155	N-α-Acetyl-L-ornithine	N-α-乙酰基-L-鸟氨酸	Amino acids and derivatives	C00437	ko00220,ko01100,ko01110,ko01210,ko01230	0.890534	0.000102734
TbA04G010430	K05391	ko04626	Zmyn000155	N-α-Acetyl-L-ornithine	N-α-乙酰基-L-鸟氨酸	Amino acids and derivatives	C00437	ko00220,ko01100,ko01110,ko01210,ko01230	0.925047	1.64118e-05
TbA04G019520	--	--	Zmyn000155	N-α-Acetyl-L-ornithine	N-α-乙酰基-L-鸟氨酸	Amino acids and derivatives	C00437	ko00220,ko01100,ko01110,ko01210,ko01230	0.836656	0.000691388
TbA04G026490	K01183	ko00520,ko01100	Zmyn000155	N-α-Acetyl-L-ornithine	N-α-乙酰基-L-鸟氨酸	Amino acids and derivatives	C00437	ko00220,ko01100,ko01110,ko01210,ko01230	0.853869	0.000408462
TbA04G038490	K01051	ko00040,ko01100	Zmyn000155	N-α-Acetyl-L-ornithine	N-α-乙酰基-L-鸟氨酸	Amino acids and derivatives	C00437	ko00220,ko01100,ko01110,ko01210,ko01230	-0.884071	0.000135333
TbA04G057100	K08472	--	Zmyn000155	N-α-Acetyl-L-ornithine	N-α-乙酰基-L-鸟氨酸	Amino acids and derivatives	C00437	ko00220,ko01100,ko01110,ko01210,ko01230	-0.858663	0.000348646
TbA04G057610	K22683	--	Zmyn000155	N-α-Acetyl-L-ornithine	N-α-乙酰基-L-鸟氨酸	Amino acids and derivatives	C00437	ko00220,ko01100,ko01110,ko01210,ko01230	0.846144	0.000521296
TbA04G061860	--	--	Zmyn000155	N-α-Acetyl-L-ornithine	N-α-乙酰基-L-鸟氨酸	Amino acids and derivatives	C00437	ko00220,ko01100,ko01110,ko01210,ko01230	0.880137	0.000158814
TbA04G063490	K07904	ko04144	Zmyn000155	N-α-Acetyl-L-ornithine	N-α-乙酰基-L-鸟氨酸	Amino acids and derivatives	C00437	ko00220,ko01100,ko01110,ko01210,ko01230	0.966874	2.97134e-07
TbA04G064930	K20628	--	Zmyn000155	N-α-Acetyl-L-ornithine	N-α-乙酰基-L-鸟氨酸	Amino acids and derivatives	C00437	ko00220,ko01100,ko01110,ko01210,ko01230	0.845484	0.000531943
TbA04G075250	K14486	ko04075	Zmyn000155	N-α-Acetyl-L-ornithine	N-α-乙酰基-L-鸟氨酸	Amino acids and derivatives	C00437	ko00220,ko01100,ko01110,ko01210,ko01230	0.909847	4.02495e-05
TbA04G075930	--	--	Zmyn000155	N-α-Acetyl-L-ornithine	N-α-乙酰基-L-鸟氨酸	Amino acids and derivatives	C00437	ko00220,ko01100,ko01110,ko01210,ko01230	0.876101	0.000186092
TbA04G077120	K14490	ko04075	Zmyn000155	N-α-Acetyl-L-ornithine	N-α-乙酰基-L-鸟氨酸	Amino acids and derivatives	C00437	ko00220,ko01100,ko01110,ko01210,ko01230	-0.812922	0.00130593
TbA04G078060	--	--	Zmyn000155	N-α-Acetyl-L-ornithine	N-α-乙酰基-L-鸟氨酸	Amino acids and derivatives	C00437	ko00220,ko01100,ko01110,ko01210,ko01230	-0.864344	0.000286839
TbA04G078760	--	--	Zmyn000155	N-α-Acetyl-L-ornithine	N-α-乙酰基-L-鸟氨酸	Amino acids and derivatives	C00437	ko00220,ko01100,ko01110,ko01210,ko01230	0.917565	2.60735e-05
TbA04G079720	K14685	--	Zmyn000155	N-α-Acetyl-L-ornithine	N-α-乙酰基-L-鸟氨酸	Amino acids and derivatives	C00437	ko00220,ko01100,ko01110,ko01210,ko01230	0.832244	0.000783765
TbA04G080340	--	--	Zmyn000155	N-α-Acetyl-L-ornithine	N-α-乙酰基-L-鸟氨酸	Amino acids and derivatives	C00437	ko00220,ko01100,ko01110,ko01210,ko01230	-0.878842	0.000167197
TbA04G081330	K00924	--	Zmyn000155	N-α-Acetyl-L-ornithine	N-α-乙酰基-L-鸟氨酸	Amino acids and derivatives	C00437	ko00220,ko01100,ko01110,ko01210,ko01230	-0.845321	0.000534605
TbA04G082290	--	--	Zmyn000155	N-α-Acetyl-L-ornithine	N-α-乙酰基-L-鸟氨酸	Amino acids and derivatives	C00437	ko00220,ko01100,ko01110,ko01210,ko01230	-0.885028	0.000130055
TbA04G084570	--	--	Zmyn000155	N-α-Acetyl-L-ornithine	N-α-乙酰基-L-鸟氨酸	Amino acids and derivatives	C00437	ko00220,ko01100,ko01110,ko01210,ko01230	-0.842252	0.000586595
TbA04G085180	K14497	ko04016,ko04075	Zmyn000155	N-α-Acetyl-L-ornithine	N-α-乙酰基-L-鸟氨酸	Amino acids and derivatives	C00437	ko00220,ko01100,ko01110,ko01210,ko01230	-0.823123	0.00100483
TbA04G086600	K15397	ko00062,ko01100,ko01110,ko04626	Zmyn000155	N-α-Acetyl-L-ornithine	N-α-乙酰基-L-鸟氨酸	Amino acids and derivatives	C00437	ko00220,ko01100,ko01110,ko01210,ko01230	0.923987	1.75735e-05
TbA04G094800	K03676	--	Zmyn000155	N-α-Acetyl-L-ornithine	N-α-乙酰基-L-鸟氨酸	Amino acids and derivatives	C00437	ko00220,ko01100,ko01110,ko01210,ko01230	-0.863201	0.000298524
TbA04G095650	K04125	ko00904,ko01110	Zmyn000155	N-α-Acetyl-L-ornithine	N-α-乙酰基-L-鸟氨酸	Amino acids and derivatives	C00437	ko00220,ko01100,ko01110,ko01210,ko01230	0.898005	7.30887e-05
TbA04G096100	--	--	Zmyn000155	N-α-Acetyl-L-ornithine	N-α-乙酰基-L-鸟氨酸	Amino acids and derivatives	C00437	ko00220,ko01100,ko01110,ko01210,ko01230	-0.801329	0.00172756
TbA04G096430	--	--	Zmyn000155	N-α-Acetyl-L-ornithine	N-α-乙酰基-L-鸟氨酸	Amino acids and derivatives	C00437	ko00220,ko01100,ko01110,ko01210,ko01230	0.829003	0.000857494
TbA05G001280	--	--	Zmyn000155	N-α-Acetyl-L-ornithine	N-α-乙酰基-L-鸟氨酸	Amino acids and derivatives	C00437	ko00220,ko01100,ko01110,ko01210,ko01230	-0.851094	0.000446555
TbA05G003410	--	--	Zmyn000155	N-α-Acetyl-L-ornithine	N-α-乙酰基-L-鸟氨酸	Amino acids and derivatives	C00437	ko00220,ko01100,ko01110,ko01210,ko01230	0.859993	0.000333327
TbA05G004640	--	--	Zmyn000155	N-α-Acetyl-L-ornithine	N-α-乙酰基-L-鸟氨酸	Amino acids and derivatives	C00437	ko00220,ko01100,ko01110,ko01210,ko01230	0.843385	0.000566959
TbA05G010090	K09422	--	Zmyn000155	N-α-Acetyl-L-ornithine	N-α-乙酰基-L-鸟氨酸	Amino acids and derivatives	C00437	ko00220,ko01100,ko01110,ko01210,ko01230	0.818649	0.00112944
TbA05G011250	--	--	Zmyn000155	N-α-Acetyl-L-ornithine	N-α-乙酰基-L-鸟氨酸	Amino acids and derivatives	C00437	ko00220,ko01100,ko01110,ko01210,ko01230	0.84721	0.000504434
TbA05G012940	K00799	ko00480,ko01100	Zmyn000155	N-α-Acetyl-L-ornithine	N-α-乙酰基-L-鸟氨酸	Amino acids and derivatives	C00437	ko00220,ko01100,ko01110,ko01210,ko01230	-0.802785	0.00166953
TbA05G013900	K06685	--	Zmyn000155	N-α-Acetyl-L-ornithine	N-α-乙酰基-L-鸟氨酸	Amino acids and derivatives	C00437	ko00220,ko01100,ko01110,ko01210,ko01230	0.812236	0.00132842
TbA05G015270	--	--	Zmyn000155	N-α-Acetyl-L-ornithine	N-α-乙酰基-L-鸟氨酸	Amino acids and derivatives	C00437	ko00220,ko01100,ko01110,ko01210,ko01230	0.871689	0.000219965
TbA05G015970	K11816	ko00380,ko01100	Zmyn000155	N-α-Acetyl-L-ornithine	N-α-乙酰基-L-鸟氨酸	Amino acids and derivatives	C00437	ko00220,ko01100,ko01110,ko01210,ko01230	0.812065	0.00133408
TbA05G018980	K01179	ko00500,ko01100	Zmyn000155	N-α-Acetyl-L-ornithine	N-α-乙酰基-L-鸟氨酸	Amino acids and derivatives	C00437	ko00220,ko01100,ko01110,ko01210,ko01230	-0.891741	9.74002e-05
TbA05G019040	--	--	Zmyn000155	N-α-Acetyl-L-ornithine	N-α-乙酰基-L-鸟氨酸	Amino acids and derivatives	C00437	ko00220,ko01100,ko01110,ko01210,ko01230	0.936107	7.52828e-06
TbA05G021260	--	--	Zmyn000155	N-α-Acetyl-L-ornithine	N-α-乙酰基-L-鸟氨酸	Amino acids and derivatives	C00437	ko00220,ko01100,ko01110,ko01210,ko01230	-0.955468	1.27967e-06
TbA05G021400	--	--	Zmyn000155	N-α-Acetyl-L-ornithine	N-α-乙酰基-L-鸟氨酸	Amino acids and derivatives	C00437	ko00220,ko01100,ko01110,ko01210,ko01230	0.883468	0.000138742
TbA05G022000	K09286	--	Zmyn000155	N-α-Acetyl-L-ornithine	N-α-乙酰基-L-鸟氨酸	Amino acids and derivatives	C00437	ko00220,ko01100,ko01110,ko01210,ko01230	-0.886368	0.000122936
TbA05G022600	--	--	Zmyn000155	N-α-Acetyl-L-ornithine	N-α-乙酰基-L-鸟氨酸	Amino acids and derivatives	C00437	ko00220,ko01100,ko01110,ko01210,ko01230	0.899138	6.9254e-05
TbA05G023100	--	--	Zmyn000155	N-α-Acetyl-L-ornithine	N-α-乙酰基-L-鸟氨酸	Amino acids and derivatives	C00437	ko00220,ko01100,ko01110,ko01210,ko01230	-0.89817	7.25208e-05
TbA05G026270	K23108	--	Zmyn000155	N-α-Acetyl-L-ornithine	N-α-乙酰基-L-鸟氨酸	Amino acids and derivatives	C00437	ko00220,ko01100,ko01110,ko01210,ko01230	-0.815045	0.00123819
TbA05G047500	--	--	Zmyn000155	N-α-Acetyl-L-ornithine	N-α-乙酰基-L-鸟氨酸	Amino acids and derivatives	C00437	ko00220,ko01100,ko01110,ko01210,ko01230	-0.876314	0.000184568
TbA05G084570	--	--	Zmyn000155	N-α-Acetyl-L-ornithine	N-α-乙酰基-L-鸟氨酸	Amino acids and derivatives	C00437	ko00220,ko01100,ko01110,ko01210,ko01230	-0.816156	0.00120385
TbA05G096670	K00688	ko00500,ko01100,ko01110	Zmyn000155	N-α-Acetyl-L-ornithine	N-α-乙酰基-L-鸟氨酸	Amino acids and derivatives	C00437	ko00220,ko01100,ko01110,ko01210,ko01230	0.93268	9.71858e-06
TbA05G102990	K13415	ko04075	Zmyn000155	N-α-Acetyl-L-ornithine	N-α-乙酰基-L-鸟氨酸	Amino acids and derivatives	C00437	ko00220,ko01100,ko01110,ko01210,ko01230	0.813094	0.00130035
TbA05G105360	K13425	ko04016,ko04626	Zmyn000155	N-α-Acetyl-L-ornithine	N-α-乙酰基-L-鸟氨酸	Amino acids and derivatives	C00437	ko00220,ko01100,ko01110,ko01210,ko01230	0.878261	0.000171076
TbA05G114090	K18819	ko00052,ko01100	Zmyn000155	N-α-Acetyl-L-ornithine	N-α-乙酰基-L-鸟氨酸	Amino acids and derivatives	C00437	ko00220,ko01100,ko01110,ko01210,ko01230	-0.838941	0.000646972
TbA05G119950	K13065	ko00940,ko00941,ko00945,ko01100,ko01110	Zmyn000155	N-α-Acetyl-L-ornithine	N-α-乙酰基-L-鸟氨酸	Amino acids and derivatives	C00437	ko00220,ko01100,ko01110,ko01210,ko01230	-0.874213	0.000200046
TbA06G007820	--	--	Zmyn000155	N-α-Acetyl-L-ornithine	N-α-乙酰基-L-鸟氨酸	Amino acids and derivatives	C00437	ko00220,ko01100,ko01110,ko01210,ko01230	0.830766	0.000816758
TbA06G008470	K17912	ko00906,ko01110	Zmyn000155	N-α-Acetyl-L-ornithine	N-α-乙酰基-L-鸟氨酸	Amino acids and derivatives	C00437	ko00220,ko01100,ko01110,ko01210,ko01230	0.826297	0.000923075
TbA06G010730	--	--	Zmyn000155	N-α-Acetyl-L-ornithine	N-α-乙酰基-L-鸟氨酸	Amino acids and derivatives	C00437	ko00220,ko01100,ko01110,ko01210,ko01230	-0.849838	0.000464665
TbA06G015810	K07761	--	Zmyn000155	N-α-Acetyl-L-ornithine	N-α-乙酰基-L-鸟氨酸	Amino acids and derivatives	C00437	ko00220,ko01100,ko01110,ko01210,ko01230	-0.819768	0.00109722
TbA06G031670	K08235	--	Zmyn000155	N-α-Acetyl-L-ornithine	N-α-乙酰基-L-鸟氨酸	Amino acids and derivatives	C00437	ko00220,ko01100,ko01110,ko01210,ko01230	0.88679	0.000120759
TbA06G034210	K24028	--	Zmyn000155	N-α-Acetyl-L-ornithine	N-α-乙酰基-L-鸟氨酸	Amino acids and derivatives	C00437	ko00220,ko01100,ko01110,ko01210,ko01230	-0.846972	0.000508154
TbA06G053440	--	--	Zmyn000155	N-α-Acetyl-L-ornithine	N-α-乙酰基-L-鸟氨酸	Amino acids and derivatives	C00437	ko00220,ko01100,ko01110,ko01210,ko01230	-0.839632	0.000633999
TbA06G066000	--	--	Zmyn000155	N-α-Acetyl-L-ornithine	N-α-乙酰基-L-鸟氨酸	Amino acids and derivatives	C00437	ko00220,ko01100,ko01110,ko01210,ko01230	-0.803148	0.0016553
TbA06G067700	K20891	--	Zmyn000155	N-α-Acetyl-L-ornithine	N-α-乙酰基-L-鸟氨酸	Amino acids and derivatives	C00437	ko00220,ko01100,ko01110,ko01210,ko01230	0.86027	0.000330199
TbA06G068180	K17479	--	Zmyn000155	N-α-Acetyl-L-ornithine	N-α-乙酰基-L-鸟氨酸	Amino acids and derivatives	C00437	ko00220,ko01100,ko01110,ko01210,ko01230	0.830171	0.00083034
TbA06G072790	K12640	ko00905,ko01100,ko01110	Zmyn000155	N-α-Acetyl-L-ornithine	N-α-乙酰基-L-鸟氨酸	Amino acids and derivatives	C00437	ko00220,ko01100,ko01110,ko01210,ko01230	0.836145	0.000701633
TbA06G079710	K01809	ko00051,ko00520,ko01100,ko01110,ko01240,ko01250	Zmyn000155	N-α-Acetyl-L-ornithine	N-α-乙酰基-L-鸟氨酸	Amino acids and derivatives	C00437	ko00220,ko01100,ko01110,ko01210,ko01230	0.824639	0.000965115
TbA06G079760	--	--	Zmyn000155	N-α-Acetyl-L-ornithine	N-α-乙酰基-L-鸟氨酸	Amino acids and derivatives	C00437	ko00220,ko01100,ko01110,ko01210,ko01230	0.816485	0.00119382
TbA06G081300	K08241	ko00592,ko01110	Zmyn000155	N-α-Acetyl-L-ornithine	N-α-乙酰基-L-鸟氨酸	Amino acids and derivatives	C00437	ko00220,ko01100,ko01110,ko01210,ko01230	-0.897144	7.6112e-05
TbA06G084360	K23618	--	Zmyn000155	N-α-Acetyl-L-ornithine	N-α-乙酰基-L-鸟氨酸	Amino acids and derivatives	C00437	ko00220,ko01100,ko01110,ko01210,ko01230	-0.850749	0.000451472
TbA06G084440	K23618	--	Zmyn000155	N-α-Acetyl-L-ornithine	N-α-乙酰基-L-鸟氨酸	Amino acids and derivatives	C00437	ko00220,ko01100,ko01110,ko01210,ko01230	-0.896014	8.02292e-05
TbA06G088060	--	--	Zmyn000155	N-α-Acetyl-L-ornithine	N-α-乙酰基-L-鸟氨酸	Amino acids and derivatives	C00437	ko00220,ko01100,ko01110,ko01210,ko01230	0.845208	0.000536447
TbA06G088360	K13418	--	Zmyn000155	N-α-Acetyl-L-ornithine	N-α-乙酰基-L-鸟氨酸	Amino acids and derivatives	C00437	ko00220,ko01100,ko01110,ko01210,ko01230	-0.883595	0.000138018
TbA06G088520	--	--	Zmyn000155	N-α-Acetyl-L-ornithine	N-α-乙酰基-L-鸟氨酸	Amino acids and derivatives	C00437	ko00220,ko01100,ko01110,ko01210,ko01230	-0.824509	0.000968463
TbA06G089160	--	--	Zmyn000155	N-α-Acetyl-L-ornithine	N-α-乙酰基-L-鸟氨酸	Amino acids and derivatives	C00437	ko00220,ko01100,ko01110,ko01210,ko01230	0.80914	0.00143364
TbA06G089300	--	--	Zmyn000155	N-α-Acetyl-L-ornithine	N-α-乙酰基-L-鸟氨酸	Amino acids and derivatives	C00437	ko00220,ko01100,ko01110,ko01210,ko01230	-0.804235	0.00161326
TbA06G090330	K20027	--	Zmyn000155	N-α-Acetyl-L-ornithine	N-α-乙酰基-L-鸟氨酸	Amino acids and derivatives	C00437	ko00220,ko01100,ko01110,ko01210,ko01230	0.907984	4.44396e-05
TbA06G092280	K08235	--	Zmyn000155	N-α-Acetyl-L-ornithine	N-α-乙酰基-L-鸟氨酸	Amino acids and derivatives	C00437	ko00220,ko01100,ko01110,ko01210,ko01230	0.916319	2.80432e-05
TbA06G092800	K20628	--	Zmyn000155	N-α-Acetyl-L-ornithine	N-α-乙酰基-L-鸟氨酸	Amino acids and derivatives	C00437	ko00220,ko01100,ko01110,ko01210,ko01230	0.862138	0.000309735
TbA06G092940	K09872	--	Zmyn000155	N-α-Acetyl-L-ornithine	N-α-乙酰基-L-鸟氨酸	Amino acids and derivatives	C00437	ko00220,ko01100,ko01110,ko01210,ko01230	0.909662	4.06496e-05
TbA06G096080	K10666	ko04141	Zmyn000155	N-α-Acetyl-L-ornithine	N-α-乙酰基-L-鸟氨酸	Amino acids and derivatives	C00437	ko00220,ko01100,ko01110,ko01210,ko01230	-0.94074	5.20788e-06
TbA06G097300	K13416	ko04016,ko04075,ko04626	Zmyn000155	N-α-Acetyl-L-ornithine	N-α-乙酰基-L-鸟氨酸	Amino acids and derivatives	C00437	ko00220,ko01100,ko01110,ko01210,ko01230	0.845502	0.000531648
TbA06G101910	K03444	--	Zmyn000155	N-α-Acetyl-L-ornithine	N-α-乙酰基-L-鸟氨酸	Amino acids and derivatives	C00437	ko00220,ko01100,ko01110,ko01210,ko01230	0.81745	0.00116478
TbA06G102110	K13430	ko04626	Zmyn000155	N-α-Acetyl-L-ornithine	N-α-乙酰基-L-鸟氨酸	Amino acids and derivatives	C00437	ko00220,ko01100,ko01110,ko01210,ko01230	-0.818701	0.00112792
TbA06G102580	K01193	ko00052,ko00500,ko01100,ko01110	Zmyn000155	N-α-Acetyl-L-ornithine	N-α-乙酰基-L-鸟氨酸	Amino acids and derivatives	C00437	ko00220,ko01100,ko01110,ko01210,ko01230	0.948508	2.61405e-06
TbA06G104100	K00924	--	Zmyn000155	N-α-Acetyl-L-ornithine	N-α-乙酰基-L-鸟氨酸	Amino acids and derivatives	C00437	ko00220,ko01100,ko01110,ko01210,ko01230	0.853558	0.000412592
TbA06G105300	--	--	Zmyn000155	N-α-Acetyl-L-ornithine	N-α-乙酰基-L-鸟氨酸	Amino acids and derivatives	C00437	ko00220,ko01100,ko01110,ko01210,ko01230	0.869277	0.000240418
TbA06G105910	K09874	--	Zmyn000155	N-α-Acetyl-L-ornithine	N-α-乙酰基-L-鸟氨酸	Amino acids and derivatives	C00437	ko00220,ko01100,ko01110,ko01210,ko01230	-0.90633	4.84423e-05
TbA07G002400	--	--	Zmyn000155	N-α-Acetyl-L-ornithine	N-α-乙酰基-L-鸟氨酸	Amino acids and derivatives	C00437	ko00220,ko01100,ko01110,ko01210,ko01230	0.816073	0.0012064
TbA07G002720	K15919	ko00260,ko00630,ko01100,ko01110,ko01200	Zmyn000155	N-α-Acetyl-L-ornithine	N-α-乙酰基-L-鸟氨酸	Amino acids and derivatives	C00437	ko00220,ko01100,ko01110,ko01210,ko01230	0.934089	8.76418e-06
TbA07G004940	--	--	Zmyn000155	N-α-Acetyl-L-ornithine	N-α-乙酰基-L-鸟氨酸	Amino acids and derivatives	C00437	ko00220,ko01100,ko01110,ko01210,ko01230	-0.841319	0.000603144
TbA07G006820	K02519	--	Zmyn000155	N-α-Acetyl-L-ornithine	N-α-乙酰基-L-鸟氨酸	Amino acids and derivatives	C00437	ko00220,ko01100,ko01110,ko01210,ko01230	0.81193	0.00133856
TbA07G007680	--	--	Zmyn000155	N-α-Acetyl-L-ornithine	N-α-乙酰基-L-鸟氨酸	Amino acids and derivatives	C00437	ko00220,ko01100,ko01110,ko01210,ko01230	0.880096	0.000159073
TbA07G010350	--	--	Zmyn000155	N-α-Acetyl-L-ornithine	N-α-乙酰基-L-鸟氨酸	Amino acids and derivatives	C00437	ko00220,ko01100,ko01110,ko01210,ko01230	-0.827156	0.000901856
TbA07G012750	--	--	Zmyn000155	N-α-Acetyl-L-ornithine	N-α-乙酰基-L-鸟氨酸	Amino acids and derivatives	C00437	ko00220,ko01100,ko01110,ko01210,ko01230	-0.833796	0.000750242
TbA07G017610	K22683	--	Zmyn000155	N-α-Acetyl-L-ornithine	N-α-乙酰基-L-鸟氨酸	Amino acids and derivatives	C00437	ko00220,ko01100,ko01110,ko01210,ko01230	0.827168	0.000901552
TbA07G019590	K08912	ko00196,ko01100	Zmyn000155	N-α-Acetyl-L-ornithine	N-α-乙酰基-L-鸟氨酸	Amino acids and derivatives	C00437	ko00220,ko01100,ko01110,ko01210,ko01230	0.921266	2.08549e-05
TbA07G020980	K12818	ko03040	Zmyn000155	N-α-Acetyl-L-ornithine	N-α-乙酰基-L-鸟氨酸	Amino acids and derivatives	C00437	ko00220,ko01100,ko01110,ko01210,ko01230	-0.801684	0.00171328
TbA07G021020	--	--	Zmyn000155	N-α-Acetyl-L-ornithine	N-α-乙酰基-L-鸟氨酸	Amino acids and derivatives	C00437	ko00220,ko01100,ko01110,ko01210,ko01230	-0.832585	0.000776296
TbA07G033630	K15400	ko00073	Zmyn000155	N-α-Acetyl-L-ornithine	N-α-乙酰基-L-鸟氨酸	Amino acids and derivatives	C00437	ko00220,ko01100,ko01110,ko01210,ko01230	-0.808858	0.00144352
TbA07G035150	--	--	Zmyn000155	N-α-Acetyl-L-ornithine	N-α-乙酰基-L-鸟氨酸	Amino acids and derivatives	C00437	ko00220,ko01100,ko01110,ko01210,ko01230	0.858498	0.000350582
TbA07G066020	K13496	ko00908,ko01110	Zmyn000155	N-α-Acetyl-L-ornithine	N-α-乙酰基-L-鸟氨酸	Amino acids and derivatives	C00437	ko00220,ko01100,ko01110,ko01210,ko01230	-0.806677	0.00152178
TbA07G076110	K07198	--	Zmyn000155	N-α-Acetyl-L-ornithine	N-α-乙酰基-L-鸟氨酸	Amino acids and derivatives	C00437	ko00220,ko01100,ko01110,ko01210,ko01230	-0.877136	0.000178771
TbA07G077440	K09841	ko00906,ko01100,ko01110	Zmyn000155	N-α-Acetyl-L-ornithine	N-α-乙酰基-L-鸟氨酸	Amino acids and derivatives	C00437	ko00220,ko01100,ko01110,ko01210,ko01230	-0.838038	0.000664253
TbA07G078610	K24028	--	Zmyn000155	N-α-Acetyl-L-ornithine	N-α-乙酰基-L-鸟氨酸	Amino acids and derivatives	C00437	ko00220,ko01100,ko01110,ko01210,ko01230	0.877167	0.000178557
TbA07G097380	K00924	--	Zmyn000155	N-α-Acetyl-L-ornithine	N-α-乙酰基-L-鸟氨酸	Amino acids and derivatives	C00437	ko00220,ko01100,ko01110,ko01210,ko01230	-0.800877	0.00174587
TbA07G100350	K20535	ko04016	Zmyn000155	N-α-Acetyl-L-ornithine	N-α-乙酰基-L-鸟氨酸	Amino acids and derivatives	C00437	ko00220,ko01100,ko01110,ko01210,ko01230	0.866475	0.000265999
TbA07G100370	K18857	ko00010,ko00071,ko00350,ko00592,ko00620,ko01100,ko01110	Zmyn000155	N-α-Acetyl-L-ornithine	N-α-乙酰基-L-鸟氨酸	Amino acids and derivatives	C00437	ko00220,ko01100,ko01110,ko01210,ko01230	-0.902885	5.76842e-05
TbA07G101590	K20619	--	Zmyn000155	N-α-Acetyl-L-ornithine	N-α-乙酰基-L-鸟氨酸	Amino acids and derivatives	C00437	ko00220,ko01100,ko01110,ko01210,ko01230	-0.918873	2.4123e-05
TbA07G104760	K01728	ko00040,ko01100	Zmyn000155	N-α-Acetyl-L-ornithine	N-α-乙酰基-L-鸟氨酸	Amino acids and derivatives	C00437	ko00220,ko01100,ko01110,ko01210,ko01230	0.817006	0.00117806
TbA07G105000	--	--	Zmyn000155	N-α-Acetyl-L-ornithine	N-α-乙酰基-L-鸟氨酸	Amino acids and derivatives	C00437	ko00220,ko01100,ko01110,ko01210,ko01230	-0.884807	0.000131257
TbA07G108780	K13430	ko04626	Zmyn000155	N-α-Acetyl-L-ornithine	N-α-乙酰基-L-鸟氨酸	Amino acids and derivatives	C00437	ko00220,ko01100,ko01110,ko01210,ko01230	0.818862	0.00112326
TbA07G108790	--	--	Zmyn000155	N-α-Acetyl-L-ornithine	N-α-乙酰基-L-鸟氨酸	Amino acids and derivatives	C00437	ko00220,ko01100,ko01110,ko01210,ko01230	0.904947	5.20004e-05
TbA08G000140	--	--	Zmyn000155	N-α-Acetyl-L-ornithine	N-α-乙酰基-L-鸟氨酸	Amino acids and derivatives	C00437	ko00220,ko01100,ko01110,ko01210,ko01230	-0.820049	0.00108923
TbA08G001430	K10999	--	Zmyn000155	N-α-Acetyl-L-ornithine	N-α-乙酰基-L-鸟氨酸	Amino acids and derivatives	C00437	ko00220,ko01100,ko01110,ko01210,ko01230	0.820123	0.00108715
TbA08G007730	K13430	ko04626	Zmyn000155	N-α-Acetyl-L-ornithine	N-α-乙酰基-L-鸟氨酸	Amino acids and derivatives	C00437	ko00220,ko01100,ko01110,ko01210,ko01230	-0.806823	0.00151644
TbA08G007760	--	--	Zmyn000155	N-α-Acetyl-L-ornithine	N-α-乙酰基-L-鸟氨酸	Amino acids and derivatives	C00437	ko00220,ko01100,ko01110,ko01210,ko01230	0.947369	2.91061e-06
TbA08G008700	K14319	ko03013	Zmyn000155	N-α-Acetyl-L-ornithine	N-α-乙酰基-L-鸟氨酸	Amino acids and derivatives	C00437	ko00220,ko01100,ko01110,ko01210,ko01230	0.811148	0.00136469
TbA08G009220	--	--	Zmyn000155	N-α-Acetyl-L-ornithine	N-α-乙酰基-L-鸟氨酸	Amino acids and derivatives	C00437	ko00220,ko01100,ko01110,ko01210,ko01230	0.855842	0.000382949
TbA08G009830	--	--	Zmyn000155	N-α-Acetyl-L-ornithine	N-α-乙酰基-L-鸟氨酸	Amino acids and derivatives	C00437	ko00220,ko01100,ko01110,ko01210,ko01230	0.808563	0.00145393
TbA08G009870	--	--	Zmyn000155	N-α-Acetyl-L-ornithine	N-α-乙酰基-L-鸟氨酸	Amino acids and derivatives	C00437	ko00220,ko01100,ko01110,ko01210,ko01230	0.849468	0.000470112
TbA08G011550	K20665	--	Zmyn000155	N-α-Acetyl-L-ornithine	N-α-乙酰基-L-鸟氨酸	Amino acids and derivatives	C00437	ko00220,ko01100,ko01110,ko01210,ko01230	0.899668	6.75145e-05
TbA08G012860	K05391	ko04626	Zmyn000155	N-α-Acetyl-L-ornithine	N-α-乙酰基-L-鸟氨酸	Amino acids and derivatives	C00437	ko00220,ko01100,ko01110,ko01210,ko01230	-0.885026	0.000130062
TbA08G020080	--	--	Zmyn000155	N-α-Acetyl-L-ornithine	N-α-乙酰基-L-鸟氨酸	Amino acids and derivatives	C00437	ko00220,ko01100,ko01110,ko01210,ko01230	0.860498	0.000327647
TbA08G029590	--	--	Zmyn000155	N-α-Acetyl-L-ornithine	N-α-乙酰基-L-鸟氨酸	Amino acids and derivatives	C00437	ko00220,ko01100,ko01110,ko01210,ko01230	-0.808248	0.00146509
TbA08G029600	K13417	ko04626	Zmyn000155	N-α-Acetyl-L-ornithine	N-α-乙酰基-L-鸟氨酸	Amino acids and derivatives	C00437	ko00220,ko01100,ko01110,ko01210,ko01230	-0.80758	0.001489
TbA08G030220	K07374	ko04145	Zmyn000155	N-α-Acetyl-L-ornithine	N-α-乙酰基-L-鸟氨酸	Amino acids and derivatives	C00437	ko00220,ko01100,ko01110,ko01210,ko01230	0.828929	0.000859243
TbA08G031680	--	--	Zmyn000155	N-α-Acetyl-L-ornithine	N-α-乙酰基-L-鸟氨酸	Amino acids and derivatives	C00437	ko00220,ko01100,ko01110,ko01210,ko01230	0.840355	0.00062062
TbA08G031990	K07904	ko04144	Zmyn000155	N-α-Acetyl-L-ornithine	N-α-乙酰基-L-鸟氨酸	Amino acids and derivatives	C00437	ko00220,ko01100,ko01110,ko01210,ko01230	0.85495	0.000394321
TbA08G032230	K00924	--	Zmyn000155	N-α-Acetyl-L-ornithine	N-α-乙酰基-L-鸟氨酸	Amino acids and derivatives	C00437	ko00220,ko01100,ko01110,ko01210,ko01230	0.917416	2.63029e-05
TbA08G032670	K13448	ko04626	Zmyn000155	N-α-Acetyl-L-ornithine	N-α-乙酰基-L-鸟氨酸	Amino acids and derivatives	C00437	ko00220,ko01100,ko01110,ko01210,ko01230	-0.864554	0.000284735
TbA08G041970	K14638	--	Zmyn000155	N-α-Acetyl-L-ornithine	N-α-乙酰基-L-鸟氨酸	Amino acids and derivatives	C00437	ko00220,ko01100,ko01110,ko01210,ko01230	0.804937	0.00158656
TbA08G044760	K09755	ko00940,ko01100,ko01110	Zmyn000155	N-α-Acetyl-L-ornithine	N-α-乙酰基-L-鸟氨酸	Amino acids and derivatives	C00437	ko00220,ko01100,ko01110,ko01210,ko01230	-0.862865	0.00030203
TbA08G052500	K03283	ko03040,ko04141,ko04144	Zmyn000155	N-α-Acetyl-L-ornithine	N-α-乙酰基-L-鸟氨酸	Amino acids and derivatives	C00437	ko00220,ko01100,ko01110,ko01210,ko01230	-0.899806	6.70703e-05
TbA08G053450	K16226	ko04626	Zmyn000155	N-α-Acetyl-L-ornithine	N-α-乙酰基-L-鸟氨酸	Amino acids and derivatives	C00437	ko00220,ko01100,ko01110,ko01210,ko01230	-0.836589	0.000692728
TbA08G075080	--	--	Zmyn000155	N-α-Acetyl-L-ornithine	N-α-乙酰基-L-鸟氨酸	Amino acids and derivatives	C00437	ko00220,ko01100,ko01110,ko01210,ko01230	-0.830799	0.000815998
TbA08G086850	--	--	Zmyn000155	N-α-Acetyl-L-ornithine	N-α-乙酰基-L-鸟氨酸	Amino acids and derivatives	C00437	ko00220,ko01100,ko01110,ko01210,ko01230	0.889566	0.00010718
TbA08G087070	--	--	Zmyn000155	N-α-Acetyl-L-ornithine	N-α-乙酰基-L-鸟氨酸	Amino acids and derivatives	C00437	ko00220,ko01100,ko01110,ko01210,ko01230	0.822458	0.00102264
TbA08G090470	K06892	ko00999,ko01110	Zmyn000155	N-α-Acetyl-L-ornithine	N-α-乙酰基-L-鸟氨酸	Amino acids and derivatives	C00437	ko00220,ko01100,ko01110,ko01210,ko01230	0.841919	0.00059245
TbAUNG001730	K02703	ko00195,ko01100	Zmyn000155	N-α-Acetyl-L-ornithine	N-α-乙酰基-L-鸟氨酸	Amino acids and derivatives	C00437	ko00220,ko01100,ko01110,ko01210,ko01230	-0.861194	0.000319952
TbAUNG001770	K02108	ko00190,ko00195,ko01100	Zmyn000155	N-α-Acetyl-L-ornithine	N-α-乙酰基-L-鸟氨酸	Amino acids and derivatives	C00437	ko00220,ko01100,ko01110,ko01210,ko01230	-0.805216	0.00157603
TbAUNG002010	K02703	ko00195,ko01100	Zmyn000155	N-α-Acetyl-L-ornithine	N-α-乙酰基-L-鸟氨酸	Amino acids and derivatives	C00437	ko00220,ko01100,ko01110,ko01210,ko01230	-0.840364	0.000620469
TbAUNG009810	--	--	Zmyn000155	N-α-Acetyl-L-ornithine	N-α-乙酰基-L-鸟氨酸	Amino acids and derivatives	C00437	ko00220,ko01100,ko01110,ko01210,ko01230	0.895613	8.17293e-05
novel.10050	K13993	ko04141	Zmyn000155	N-α-Acetyl-L-ornithine	N-α-乙酰基-L-鸟氨酸	Amino acids and derivatives	C00437	ko00220,ko01100,ko01110,ko01210,ko01230	-0.805018	0.00158347
novel.10129	K14638	--	Zmyn000155	N-α-Acetyl-L-ornithine	N-α-乙酰基-L-鸟氨酸	Amino acids and derivatives	C00437	ko00220,ko01100,ko01110,ko01210,ko01230	0.846739	0.000511824
novel.10483	--	--	Zmyn000155	N-α-Acetyl-L-ornithine	N-α-乙酰基-L-鸟氨酸	Amino acids and derivatives	C00437	ko00220,ko01100,ko01110,ko01210,ko01230	0.894451	8.62078e-05
novel.10484	--	--	Zmyn000155	N-α-Acetyl-L-ornithine	N-α-乙酰基-L-鸟氨酸	Amino acids and derivatives	C00437	ko00220,ko01100,ko01110,ko01210,ko01230	0.82458	0.000966628
novel.10541	K14488	ko04075	Zmyn000155	N-α-Acetyl-L-ornithine	N-α-乙酰基-L-鸟氨酸	Amino acids and derivatives	C00437	ko00220,ko01100,ko01110,ko01210,ko01230	0.819191	0.00111374
novel.10552	K14488	ko04075	Zmyn000155	N-α-Acetyl-L-ornithine	N-α-乙酰基-L-鸟氨酸	Amino acids and derivatives	C00437	ko00220,ko01100,ko01110,ko01210,ko01230	0.82195	0.00103641
novel.10728	--	--	Zmyn000155	N-α-Acetyl-L-ornithine	N-α-乙酰基-L-鸟氨酸	Amino acids and derivatives	C00437	ko00220,ko01100,ko01110,ko01210,ko01230	0.868036	0.000251496
novel.11702	--	--	Zmyn000155	N-α-Acetyl-L-ornithine	N-α-乙酰基-L-鸟氨酸	Amino acids and derivatives	C00437	ko00220,ko01100,ko01110,ko01210,ko01230	0.89239	9.4622e-05
novel.11801	K01193	ko00052,ko00500,ko01100,ko01110	Zmyn000155	N-α-Acetyl-L-ornithine	N-α-乙酰基-L-鸟氨酸	Amino acids and derivatives	C00437	ko00220,ko01100,ko01110,ko01210,ko01230	-0.898983	6.97703e-05
novel.11888	--	--	Zmyn000155	N-α-Acetyl-L-ornithine	N-α-乙酰基-L-鸟氨酸	Amino acids and derivatives	C00437	ko00220,ko01100,ko01110,ko01210,ko01230	-0.807143	0.00150479
novel.11892	K02355	--	Zmyn000155	N-α-Acetyl-L-ornithine	N-α-乙酰基-L-鸟氨酸	Amino acids and derivatives	C00437	ko00220,ko01100,ko01110,ko01210,ko01230	0.872757	0.000211362
novel.12141	--	--	Zmyn000155	N-α-Acetyl-L-ornithine	N-α-乙酰基-L-鸟氨酸	Amino acids and derivatives	C00437	ko00220,ko01100,ko01110,ko01210,ko01230	-0.857035	0.000368132
novel.12172	K09422	--	Zmyn000155	N-α-Acetyl-L-ornithine	N-α-乙酰基-L-鸟氨酸	Amino acids and derivatives	C00437	ko00220,ko01100,ko01110,ko01210,ko01230	-0.837066	0.000683239
novel.13433	K15400	ko00073	Zmyn000155	N-α-Acetyl-L-ornithine	N-α-乙酰基-L-鸟氨酸	Amino acids and derivatives	C00437	ko00220,ko01100,ko01110,ko01210,ko01230	0.895423	8.24499e-05
novel.13578	--	--	Zmyn000155	N-α-Acetyl-L-ornithine	N-α-乙酰基-L-鸟氨酸	Amino acids and derivatives	C00437	ko00220,ko01100,ko01110,ko01210,ko01230	0.929643	1.20553e-05
novel.13821	--	--	Zmyn000155	N-α-Acetyl-L-ornithine	N-α-乙酰基-L-鸟氨酸	Amino acids and derivatives	C00437	ko00220,ko01100,ko01110,ko01210,ko01230	0.804108	0.00161815
novel.1409	--	--	Zmyn000155	N-α-Acetyl-L-ornithine	N-α-乙酰基-L-鸟氨酸	Amino acids and derivatives	C00437	ko00220,ko01100,ko01110,ko01210,ko01230	-0.803342	0.00164773
novel.14270	--	--	Zmyn000155	N-α-Acetyl-L-ornithine	N-α-乙酰基-L-鸟氨酸	Amino acids and derivatives	C00437	ko00220,ko01100,ko01110,ko01210,ko01230	-0.863691	0.000293472
novel.1471	--	--	Zmyn000155	N-α-Acetyl-L-ornithine	N-α-乙酰基-L-鸟氨酸	Amino acids and derivatives	C00437	ko00220,ko01100,ko01110,ko01210,ko01230	-0.842019	0.000590685
novel.14722	--	--	Zmyn000155	N-α-Acetyl-L-ornithine	N-α-乙酰基-L-鸟氨酸	Amino acids and derivatives	C00437	ko00220,ko01100,ko01110,ko01210,ko01230	0.823719	0.000989055
novel.14949	K09284	--	Zmyn000155	N-α-Acetyl-L-ornithine	N-α-乙酰基-L-鸟氨酸	Amino acids and derivatives	C00437	ko00220,ko01100,ko01110,ko01210,ko01230	0.844907	0.000541398
novel.15334	--	--	Zmyn000155	N-α-Acetyl-L-ornithine	N-α-乙酰基-L-鸟氨酸	Amino acids and derivatives	C00437	ko00220,ko01100,ko01110,ko01210,ko01230	-0.887964	0.000114863
novel.15409	--	--	Zmyn000155	N-α-Acetyl-L-ornithine	N-α-乙酰基-L-鸟氨酸	Amino acids and derivatives	C00437	ko00220,ko01100,ko01110,ko01210,ko01230	0.831956	0.000790104
novel.15455	--	--	Zmyn000155	N-α-Acetyl-L-ornithine	N-α-乙酰基-L-鸟氨酸	Amino acids and derivatives	C00437	ko00220,ko01100,ko01110,ko01210,ko01230	0.914049	3.19339e-05
novel.16148	K18858	ko00592,ko01110	Zmyn000155	N-α-Acetyl-L-ornithine	N-α-乙酰基-L-鸟氨酸	Amino acids and derivatives	C00437	ko00220,ko01100,ko01110,ko01210,ko01230	-0.833454	0.000757545
novel.16587	--	--	Zmyn000155	N-α-Acetyl-L-ornithine	N-α-乙酰基-L-鸟氨酸	Amino acids and derivatives	C00437	ko00220,ko01100,ko01110,ko01210,ko01230	0.841345	0.000602679
novel.16800	K13065	ko00940,ko00941,ko00945,ko01100,ko01110	Zmyn000155	N-α-Acetyl-L-ornithine	N-α-乙酰基-L-鸟氨酸	Amino acids and derivatives	C00437	ko00220,ko01100,ko01110,ko01210,ko01230	0.805651	0.00155971
novel.16900	--	--	Zmyn000155	N-α-Acetyl-L-ornithine	N-α-乙酰基-L-鸟氨酸	Amino acids and derivatives	C00437	ko00220,ko01100,ko01110,ko01210,ko01230	-0.852806	0.000422745
novel.17008	K03549	--	Zmyn000155	N-α-Acetyl-L-ornithine	N-α-乙酰基-L-鸟氨酸	Amino acids and derivatives	C00437	ko00220,ko01100,ko01110,ko01210,ko01230	-0.825592	0.000940766
novel.17103	K02705	ko00195,ko01100	Zmyn000155	N-α-Acetyl-L-ornithine	N-α-乙酰基-L-鸟氨酸	Amino acids and derivatives	C00437	ko00220,ko01100,ko01110,ko01210,ko01230	-0.824099	0.000979112
novel.1815	--	--	Zmyn000155	N-α-Acetyl-L-ornithine	N-α-乙酰基-L-鸟氨酸	Amino acids and derivatives	C00437	ko00220,ko01100,ko01110,ko01210,ko01230	0.821005	0.00106242
novel.1901	--	--	Zmyn000155	N-α-Acetyl-L-ornithine	N-α-乙酰基-L-鸟氨酸	Amino acids and derivatives	C00437	ko00220,ko01100,ko01110,ko01210,ko01230	0.824161	0.000977492
novel.1939	K01051	ko00040,ko01100	Zmyn000155	N-α-Acetyl-L-ornithine	N-α-乙酰基-L-鸟氨酸	Amino acids and derivatives	C00437	ko00220,ko01100,ko01110,ko01210,ko01230	0.922079	1.98278e-05
novel.196	--	--	Zmyn000155	N-α-Acetyl-L-ornithine	N-α-乙酰基-L-鸟氨酸	Amino acids and derivatives	C00437	ko00220,ko01100,ko01110,ko01210,ko01230	-0.800299	0.00176951
novel.1991	K09873	--	Zmyn000155	N-α-Acetyl-L-ornithine	N-α-乙酰基-L-鸟氨酸	Amino acids and derivatives	C00437	ko00220,ko01100,ko01110,ko01210,ko01230	0.837867	0.00066756
novel.2117	K19892	ko00500,ko01100	Zmyn000155	N-α-Acetyl-L-ornithine	N-α-乙酰基-L-鸟氨酸	Amino acids and derivatives	C00437	ko00220,ko01100,ko01110,ko01210,ko01230	0.939289	5.86314e-06
novel.2228	K14508	ko04075	Zmyn000155	N-α-Acetyl-L-ornithine	N-α-乙酰基-L-鸟氨酸	Amino acids and derivatives	C00437	ko00220,ko01100,ko01110,ko01210,ko01230	0.85681	0.00037089
novel.2398	--	--	Zmyn000155	N-α-Acetyl-L-ornithine	N-α-乙酰基-L-鸟氨酸	Amino acids and derivatives	C00437	ko00220,ko01100,ko01110,ko01210,ko01230	-0.806951	0.0015118
novel.2770	--	--	Zmyn000155	N-α-Acetyl-L-ornithine	N-α-乙酰基-L-鸟氨酸	Amino acids and derivatives	C00437	ko00220,ko01100,ko01110,ko01210,ko01230	0.883997	0.000135748
novel.3018	K01188	ko00460,ko00500,ko00999,ko01100,ko01110	Zmyn000155	N-α-Acetyl-L-ornithine	N-α-乙酰基-L-鸟氨酸	Amino acids and derivatives	C00437	ko00220,ko01100,ko01110,ko01210,ko01230	0.905331	5.09923e-05
novel.3019	--	--	Zmyn000155	N-α-Acetyl-L-ornithine	N-α-乙酰基-L-鸟氨酸	Amino acids and derivatives	C00437	ko00220,ko01100,ko01110,ko01210,ko01230	0.83839	0.000657472
novel.302	K07192	--	Zmyn000155	N-α-Acetyl-L-ornithine	N-α-乙酰基-L-鸟氨酸	Amino acids and derivatives	C00437	ko00220,ko01100,ko01110,ko01210,ko01230	-0.929105	1.25118e-05
novel.3033	--	--	Zmyn000155	N-α-Acetyl-L-ornithine	N-α-乙酰基-L-鸟氨酸	Amino acids and derivatives	C00437	ko00220,ko01100,ko01110,ko01210,ko01230	0.878799	0.000167483
novel.3527	--	--	Zmyn000155	N-α-Acetyl-L-ornithine	N-α-乙酰基-L-鸟氨酸	Amino acids and derivatives	C00437	ko00220,ko01100,ko01110,ko01210,ko01230	-0.885247	0.000128866
novel.3891	--	--	Zmyn000155	N-α-Acetyl-L-ornithine	N-α-乙酰基-L-鸟氨酸	Amino acids and derivatives	C00437	ko00220,ko01100,ko01110,ko01210,ko01230	0.822533	0.00102063
novel.3904	--	--	Zmyn000155	N-α-Acetyl-L-ornithine	N-α-乙酰基-L-鸟氨酸	Amino acids and derivatives	C00437	ko00220,ko01100,ko01110,ko01210,ko01230	0.83376	0.000751012
novel.398	--	--	Zmyn000155	N-α-Acetyl-L-ornithine	N-α-乙酰基-L-鸟氨酸	Amino acids and derivatives	C00437	ko00220,ko01100,ko01110,ko01210,ko01230	0.909755	4.04483e-05
novel.4139	--	--	Zmyn000155	N-α-Acetyl-L-ornithine	N-α-乙酰基-L-鸟氨酸	Amino acids and derivatives	C00437	ko00220,ko01100,ko01110,ko01210,ko01230	-0.803507	0.00164133
novel.5249	--	--	Zmyn000155	N-α-Acetyl-L-ornithine	N-α-乙酰基-L-鸟氨酸	Amino acids and derivatives	C00437	ko00220,ko01100,ko01110,ko01210,ko01230	-0.866329	0.000267388
novel.5292	--	--	Zmyn000155	N-α-Acetyl-L-ornithine	N-α-乙酰基-L-鸟氨酸	Amino acids and derivatives	C00437	ko00220,ko01100,ko01110,ko01210,ko01230	-0.843108	0.000571711
novel.5342	--	--	Zmyn000155	N-α-Acetyl-L-ornithine	N-α-乙酰基-L-鸟氨酸	Amino acids and derivatives	C00437	ko00220,ko01100,ko01110,ko01210,ko01230	-0.839128	0.000643444
novel.5417	--	--	Zmyn000155	N-α-Acetyl-L-ornithine	N-α-乙酰基-L-鸟氨酸	Amino acids and derivatives	C00437	ko00220,ko01100,ko01110,ko01210,ko01230	-0.854981	0.000393918
novel.5463	--	--	Zmyn000155	N-α-Acetyl-L-ornithine	N-α-乙酰基-L-鸟氨酸	Amino acids and derivatives	C00437	ko00220,ko01100,ko01110,ko01210,ko01230	-0.805016	0.00158358
novel.5615	K24195	--	Zmyn000155	N-α-Acetyl-L-ornithine	N-α-乙酰基-L-鸟氨酸	Amino acids and derivatives	C00437	ko00220,ko01100,ko01110,ko01210,ko01230	0.937068	6.99032e-06
novel.571	--	--	Zmyn000155	N-α-Acetyl-L-ornithine	N-α-乙酰基-L-鸟氨酸	Amino acids and derivatives	C00437	ko00220,ko01100,ko01110,ko01210,ko01230	-0.834832	0.000728494
novel.5790	K22450	ko00380,ko01100,ko01110	Zmyn000155	N-α-Acetyl-L-ornithine	N-α-乙酰基-L-鸟氨酸	Amino acids and derivatives	C00437	ko00220,ko01100,ko01110,ko01210,ko01230	0.820653	0.00107223
novel.6790	K10418	--	Zmyn000155	N-α-Acetyl-L-ornithine	N-α-乙酰基-L-鸟氨酸	Amino acids and derivatives	C00437	ko00220,ko01100,ko01110,ko01210,ko01230	0.833453	0.000757555
novel.7180	K09422	--	Zmyn000155	N-α-Acetyl-L-ornithine	N-α-乙酰基-L-鸟氨酸	Amino acids and derivatives	C00437	ko00220,ko01100,ko01110,ko01210,ko01230	-0.888261	0.000113404
novel.7255	--	--	Zmyn000155	N-α-Acetyl-L-ornithine	N-α-乙酰基-L-鸟氨酸	Amino acids and derivatives	C00437	ko00220,ko01100,ko01110,ko01210,ko01230	0.874153	0.000200508
novel.7637	K24184	--	Zmyn000155	N-α-Acetyl-L-ornithine	N-α-乙酰基-L-鸟氨酸	Amino acids and derivatives	C00437	ko00220,ko01100,ko01110,ko01210,ko01230	-0.802464	0.0016822
novel.7704	--	--	Zmyn000155	N-α-Acetyl-L-ornithine	N-α-乙酰基-L-鸟氨酸	Amino acids and derivatives	C00437	ko00220,ko01100,ko01110,ko01210,ko01230	-0.867847	0.000253224
novel.8231	--	--	Zmyn000155	N-α-Acetyl-L-ornithine	N-α-乙酰基-L-鸟氨酸	Amino acids and derivatives	C00437	ko00220,ko01100,ko01110,ko01210,ko01230	0.84617	0.000520874
novel.8282	--	--	Zmyn000155	N-α-Acetyl-L-ornithine	N-α-乙酰基-L-鸟氨酸	Amino acids and derivatives	C00437	ko00220,ko01100,ko01110,ko01210,ko01230	-0.805309	0.00157253
novel.8495	K08486	ko04130	Zmyn000155	N-α-Acetyl-L-ornithine	N-α-乙酰基-L-鸟氨酸	Amino acids and derivatives	C00437	ko00220,ko01100,ko01110,ko01210,ko01230	0.867328	0.000257995
novel.8633	K08819	--	Zmyn000155	N-α-Acetyl-L-ornithine	N-α-乙酰基-L-鸟氨酸	Amino acids and derivatives	C00437	ko00220,ko01100,ko01110,ko01210,ko01230	0.83996	0.000627902
novel.8787	--	--	Zmyn000155	N-α-Acetyl-L-ornithine	N-α-乙酰基-L-鸟氨酸	Amino acids and derivatives	C00437	ko00220,ko01100,ko01110,ko01210,ko01230	0.813976	0.00127195
novel.9960	--	--	Zmyn000155	N-α-Acetyl-L-ornithine	N-α-乙酰基-L-鸟氨酸	Amino acids and derivatives	C00437	ko00220,ko01100,ko01110,ko01210,ko01230	0.839499	0.00063647
TbA01G000070	K07761	--	pmf0139	D-Galactose	D-半乳糖	Others	C00124	ko00052,ko01100	0.908196	4.39466e-05
TbA01G000370	--	--	pmf0139	D-Galactose	D-半乳糖	Others	C00124	ko00052,ko01100	-0.836451	0.00069547
TbA01G000750	--	--	pmf0139	D-Galactose	D-半乳糖	Others	C00124	ko00052,ko01100	0.901857	6.06953e-05
TbA01G002490	--	--	pmf0139	D-Galactose	D-半乳糖	Others	C00124	ko00052,ko01100	-0.966899	2.96029e-07
TbA01G002890	--	--	pmf0139	D-Galactose	D-半乳糖	Others	C00124	ko00052,ko01100	-0.803416	0.00164487
TbA01G003030	K14270	--	pmf0139	D-Galactose	D-半乳糖	Others	C00124	ko00052,ko01100	-0.882344	0.000145275
TbA01G003320	--	--	pmf0139	D-Galactose	D-半乳糖	Others	C00124	ko00052,ko01100	0.890309	0.000103755
TbA01G004360	K01184	ko00040,ko01100	pmf0139	D-Galactose	D-半乳糖	Others	C00124	ko00052,ko01100	-0.888743	0.000111074
TbA01G005280	K19892	ko00500,ko01100	pmf0139	D-Galactose	D-半乳糖	Others	C00124	ko00052,ko01100	-0.974003	8.95316e-08
TbA01G005800	--	--	pmf0139	D-Galactose	D-半乳糖	Others	C00124	ko00052,ko01100	-0.849654	0.000467374
TbA01G006400	K14484	ko04075	pmf0139	D-Galactose	D-半乳糖	Others	C00124	ko00052,ko01100	0.92356	1.80598e-05
TbA01G006950	--	--	pmf0139	D-Galactose	D-半乳糖	Others	C00124	ko00052,ko01100	0.910685	3.84685e-05
TbA01G007020	--	--	pmf0139	D-Galactose	D-半乳糖	Others	C00124	ko00052,ko01100	-0.945648	3.40855e-06
TbA01G007080	K14709	--	pmf0139	D-Galactose	D-半乳糖	Others	C00124	ko00052,ko01100	0.882723	0.00014305
TbA01G009960	--	--	pmf0139	D-Galactose	D-半乳糖	Others	C00124	ko00052,ko01100	0.868787	0.000244745
TbA01G010400	K09422	--	pmf0139	D-Galactose	D-半乳糖	Others	C00124	ko00052,ko01100	0.805541	0.00156384
TbA01G010700	K00423	ko00053,ko01100	pmf0139	D-Galactose	D-半乳糖	Others	C00124	ko00052,ko01100	-0.921947	1.99919e-05
TbA01G011040	K00759	ko00230,ko01100,ko01232	pmf0139	D-Galactose	D-半乳糖	Others	C00124	ko00052,ko01100	-0.976165	5.82068e-08
TbA01G011790	--	--	pmf0139	D-Galactose	D-半乳糖	Others	C00124	ko00052,ko01100	-0.924677	1.68103e-05
TbA01G012330	--	--	pmf0139	D-Galactose	D-半乳糖	Others	C00124	ko00052,ko01100	-0.96062	6.98092e-07
TbA01G014290	--	--	pmf0139	D-Galactose	D-半乳糖	Others	C00124	ko00052,ko01100	-0.854891	0.000395082
TbA01G015270	--	--	pmf0139	D-Galactose	D-半乳糖	Others	C00124	ko00052,ko01100	-0.966051	3.35479e-07
TbA01G016110	K06130	ko00564	pmf0139	D-Galactose	D-半乳糖	Others	C00124	ko00052,ko01100	-0.892208	9.53941e-05
TbA01G017690	K01206	ko00511	pmf0139	D-Galactose	D-半乳糖	Others	C00124	ko00052,ko01100	0.961014	6.64261e-07
TbA01G018080	K00844	ko00010,ko00051,ko00052,ko00500,ko00520,ko01100,ko01110,ko01200,ko01250	pmf0139	D-Galactose	D-半乳糖	Others	C00124	ko00052,ko01100	-0.907926	4.45753e-05
TbA01G018110	--	--	pmf0139	D-Galactose	D-半乳糖	Others	C00124	ko00052,ko01100	-0.821225	0.00105633
TbA01G019010	--	--	pmf0139	D-Galactose	D-半乳糖	Others	C00124	ko00052,ko01100	-0.864505	0.000285227
TbA01G020500	K10775	ko00360,ko00940,ko01100,ko01110	pmf0139	D-Galactose	D-半乳糖	Others	C00124	ko00052,ko01100	0.927733	1.3738e-05
TbA01G020600	K10775	ko00360,ko00940,ko01100,ko01110	pmf0139	D-Galactose	D-半乳糖	Others	C00124	ko00052,ko01100	0.84917	0.000474539
TbA01G020710	K10775	ko00360,ko00940,ko01100,ko01110	pmf0139	D-Galactose	D-半乳糖	Others	C00124	ko00052,ko01100	0.885116	0.000129575
TbA01G022160	K02069	--	pmf0139	D-Galactose	D-半乳糖	Others	C00124	ko00052,ko01100	-0.887257	0.000118386
TbA01G022470	K01507	ko00190	pmf0139	D-Galactose	D-半乳糖	Others	C00124	ko00052,ko01100	-0.908189	4.39637e-05
TbA01G023090	K16275	--	pmf0139	D-Galactose	D-半乳糖	Others	C00124	ko00052,ko01100	0.877384	0.000177054
TbA01G023400	--	--	pmf0139	D-Galactose	D-半乳糖	Others	C00124	ko00052,ko01100	-0.952306	1.79361e-06
TbA01G025190	K09841	ko00906,ko01100,ko01110	pmf0139	D-Galactose	D-半乳糖	Others	C00124	ko00052,ko01100	-0.860544	0.000327134
TbA01G025360	--	--	pmf0139	D-Galactose	D-半乳糖	Others	C00124	ko00052,ko01100	0.846005	0.000523522
TbA01G025910	--	--	pmf0139	D-Galactose	D-半乳糖	Others	C00124	ko00052,ko01100	-0.834944	0.000726177
TbA01G026210	K14709	--	pmf0139	D-Galactose	D-半乳糖	Others	C00124	ko00052,ko01100	0.944226	3.86921e-06
TbA01G027630	--	--	pmf0139	D-Galactose	D-半乳糖	Others	C00124	ko00052,ko01100	-0.825707	0.000937859
TbA01G027680	K13448	ko04626	pmf0139	D-Galactose	D-半乳糖	Others	C00124	ko00052,ko01100	-0.846603	0.000513986
TbA01G027710	K19891	ko00500,ko01100	pmf0139	D-Galactose	D-半乳糖	Others	C00124	ko00052,ko01100	-0.912786	3.42764e-05
TbA01G030800	K13420	ko04016,ko04626	pmf0139	D-Galactose	D-半乳糖	Others	C00124	ko00052,ko01100	0.935115	8.11759e-06
TbA01G037880	K13418	--	pmf0139	D-Galactose	D-半乳糖	Others	C00124	ko00052,ko01100	0.940426	5.34478e-06
TbA01G040460	--	--	pmf0139	D-Galactose	D-半乳糖	Others	C00124	ko00052,ko01100	0.943195	4.23283e-06
TbA01G042250	--	--	pmf0139	D-Galactose	D-半乳糖	Others	C00124	ko00052,ko01100	-0.941667	4.82086e-06
TbA01G044200	K03065	ko03050	pmf0139	D-Galactose	D-半乳糖	Others	C00124	ko00052,ko01100	0.907739	4.50145e-05
TbA01G047410	--	--	pmf0139	D-Galactose	D-半乳糖	Others	C00124	ko00052,ko01100	0.974567	8.03003e-08
TbA01G051600	--	--	pmf0139	D-Galactose	D-半乳糖	Others	C00124	ko00052,ko01100	0.833589	0.000754654
TbA01G052440	--	--	pmf0139	D-Galactose	D-半乳糖	Others	C00124	ko00052,ko01100	0.814408	0.00125822
TbA01G056720	--	--	pmf0139	D-Galactose	D-半乳糖	Others	C00124	ko00052,ko01100	0.947964	2.75248e-06
TbA01G061310	K24221	ko00562,ko01100	pmf0139	D-Galactose	D-半乳糖	Others	C00124	ko00052,ko01100	-0.803534	0.00164028
TbA01G082010	K09422	--	pmf0139	D-Galactose	D-半乳糖	Others	C00124	ko00052,ko01100	0.86053	0.000327294
TbA01G086310	K09840	ko00906,ko01100,ko01110	pmf0139	D-Galactose	D-半乳糖	Others	C00124	ko00052,ko01100	-0.824522	0.00096812
TbA01G091050	K24810	--	pmf0139	D-Galactose	D-半乳糖	Others	C00124	ko00052,ko01100	-0.803802	0.00162991
TbA01G097010	K00430	ko00940,ko01100,ko01110	pmf0139	D-Galactose	D-半乳糖	Others	C00124	ko00052,ko01100	-0.889272	0.000108557
TbA01G105290	--	--	pmf0139	D-Galactose	D-半乳糖	Others	C00124	ko00052,ko01100	-0.811605	0.00134935
TbA01G105810	K18875	ko04626	pmf0139	D-Galactose	D-半乳糖	Others	C00124	ko00052,ko01100	0.935844	7.68118e-06
TbA01G108050	K05768	--	pmf0139	D-Galactose	D-半乳糖	Others	C00124	ko00052,ko01100	-0.830625	0.000819965
TbA01G110370	--	--	pmf0139	D-Galactose	D-半乳糖	Others	C00124	ko00052,ko01100	0.9399	5.57994e-06
TbA01G111090	K13065	ko00940,ko00941,ko00945,ko01100,ko01110	pmf0139	D-Galactose	D-半乳糖	Others	C00124	ko00052,ko01100	0.907746	4.49992e-05
TbA01G114770	--	--	pmf0139	D-Galactose	D-半乳糖	Others	C00124	ko00052,ko01100	0.92238	1.94578e-05
TbA01G114940	K00430	ko00940,ko01100,ko01110	pmf0139	D-Galactose	D-半乳糖	Others	C00124	ko00052,ko01100	-0.831536	0.000799429
TbA01G116630	K07213	--	pmf0139	D-Galactose	D-半乳糖	Others	C00124	ko00052,ko01100	-0.943892	3.9839e-06
TbA01G117210	K13418	--	pmf0139	D-Galactose	D-半乳糖	Others	C00124	ko00052,ko01100	-0.946033	3.2917e-06
TbA01G117510	K04392	ko04145	pmf0139	D-Galactose	D-半乳糖	Others	C00124	ko00052,ko01100	-0.913777	3.24266e-05
TbA01G118060	K08912	ko00196,ko01100	pmf0139	D-Galactose	D-半乳糖	Others	C00124	ko00052,ko01100	-0.908591	4.30391e-05
TbA01G121970	--	--	pmf0139	D-Galactose	D-半乳糖	Others	C00124	ko00052,ko01100	-0.82916	0.000853798
TbA01G123620	K01051	ko00040,ko01100	pmf0139	D-Galactose	D-半乳糖	Others	C00124	ko00052,ko01100	-0.877276	0.000177804
TbA01G124510	K01051	ko00040,ko01100	pmf0139	D-Galactose	D-半乳糖	Others	C00124	ko00052,ko01100	-0.979176	2.97825e-08
TbA01G125120	--	--	pmf0139	D-Galactose	D-半乳糖	Others	C00124	ko00052,ko01100	-0.910739	3.83565e-05
TbA01G125480	--	--	pmf0139	D-Galactose	D-半乳糖	Others	C00124	ko00052,ko01100	-0.856032	0.000380556
TbA01G125520	--	--	pmf0139	D-Galactose	D-半乳糖	Others	C00124	ko00052,ko01100	-0.934352	8.59469e-06
TbA01G128770	--	--	pmf0139	D-Galactose	D-半乳糖	Others	C00124	ko00052,ko01100	-0.8917	9.75777e-05
TbA01G129210	K20416	--	pmf0139	D-Galactose	D-半乳糖	Others	C00124	ko00052,ko01100	-0.803834	0.00162867
TbA01G129680	K09286	--	pmf0139	D-Galactose	D-半乳糖	Others	C00124	ko00052,ko01100	0.804597	0.00159946
TbA01G132230	--	--	pmf0139	D-Galactose	D-半乳糖	Others	C00124	ko00052,ko01100	-0.925365	1.60754e-05
TbA01G132490	--	--	pmf0139	D-Galactose	D-半乳糖	Others	C00124	ko00052,ko01100	-0.851845	0.000435983
TbA01G133770	K16285	--	pmf0139	D-Galactose	D-半乳糖	Others	C00124	ko00052,ko01100	0.845362	0.000533934
TbA01G134510	K19891	ko00500,ko01100	pmf0139	D-Galactose	D-半乳糖	Others	C00124	ko00052,ko01100	-0.968025	2.49486e-07
TbA01G138880	K08917	ko00196,ko01100	pmf0139	D-Galactose	D-半乳糖	Others	C00124	ko00052,ko01100	-0.932021	1.01924e-05
TbA01G138970	--	--	pmf0139	D-Galactose	D-半乳糖	Others	C00124	ko00052,ko01100	0.83122	0.000806514
TbA01G141460	K01115	ko00564,ko00565,ko01100,ko01110,ko04144	pmf0139	D-Galactose	D-半乳糖	Others	C00124	ko00052,ko01100	-0.897157	7.60666e-05
TbA01G142030	K24193	--	pmf0139	D-Galactose	D-半乳糖	Others	C00124	ko00052,ko01100	0.880304	0.000157752
TbA01G142640	--	--	pmf0139	D-Galactose	D-半乳糖	Others	C00124	ko00052,ko01100	0.830944	0.000812728
TbA01G144360	K13430	ko04626	pmf0139	D-Galactose	D-半乳糖	Others	C00124	ko00052,ko01100	0.878175	0.000171651
TbA01G144840	K08857	--	pmf0139	D-Galactose	D-半乳糖	Others	C00124	ko00052,ko01100	0.837967	0.000665619
TbA01G147920	--	--	pmf0139	D-Galactose	D-半乳糖	Others	C00124	ko00052,ko01100	0.822237	0.00102862
TbA01G149620	K09286	--	pmf0139	D-Galactose	D-半乳糖	Others	C00124	ko00052,ko01100	0.803734	0.00163256
TbA01G152200	--	--	pmf0139	D-Galactose	D-半乳糖	Others	C00124	ko00052,ko01100	-0.836298	0.000698551
TbA01G153160	--	--	pmf0139	D-Galactose	D-半乳糖	Others	C00124	ko00052,ko01100	0.809075	0.00143588
TbA01G153300	K00930	ko00220,ko01100,ko01110,ko01210,ko01230	pmf0139	D-Galactose	D-半乳糖	Others	C00124	ko00052,ko01100	-0.834555	0.000734266
TbA01G154160	K00430	ko00940,ko01100,ko01110	pmf0139	D-Galactose	D-半乳糖	Others	C00124	ko00052,ko01100	-0.89269	9.33597e-05
TbA01G154530	--	--	pmf0139	D-Galactose	D-半乳糖	Others	C00124	ko00052,ko01100	-0.840489	0.000618174
TbA01G155450	K00924	--	pmf0139	D-Galactose	D-半乳糖	Others	C00124	ko00052,ko01100	-0.834147	0.000742815
TbA01G156660	K15925	--	pmf0139	D-Galactose	D-半乳糖	Others	C00124	ko00052,ko01100	-0.838639	0.000652715
TbA01G157900	K06119	ko00561,ko01100	pmf0139	D-Galactose	D-半乳糖	Others	C00124	ko00052,ko01100	-0.915022	3.0217e-05
TbA01G158060	--	--	pmf0139	D-Galactose	D-半乳糖	Others	C00124	ko00052,ko01100	0.867296	0.000258296
TbA01G158100	K14494	ko04075	pmf0139	D-Galactose	D-半乳糖	Others	C00124	ko00052,ko01100	-0.854078	0.0004057
TbA01G158120	--	--	pmf0139	D-Galactose	D-半乳糖	Others	C00124	ko00052,ko01100	-0.866259	0.000268053
TbA02G000220	K08913	ko00196,ko01100	pmf0139	D-Galactose	D-半乳糖	Others	C00124	ko00052,ko01100	-0.851004	0.000447823
TbA02G001110	K18045	--	pmf0139	D-Galactose	D-半乳糖	Others	C00124	ko00052,ko01100	-0.93041	1.14269e-05
TbA02G002150	K00423	ko00053,ko01100	pmf0139	D-Galactose	D-半乳糖	Others	C00124	ko00052,ko01100	-0.843632	0.000562745
TbA02G006450	--	--	pmf0139	D-Galactose	D-半乳糖	Others	C00124	ko00052,ko01100	-0.818934	0.00112117
TbA02G006500	K25380	--	pmf0139	D-Galactose	D-半乳糖	Others	C00124	ko00052,ko01100	0.846124	0.000521619
TbA02G006690	--	--	pmf0139	D-Galactose	D-半乳糖	Others	C00124	ko00052,ko01100	-0.932342	9.9595e-06
TbA02G009390	K01183	ko00520,ko01100	pmf0139	D-Galactose	D-半乳糖	Others	C00124	ko00052,ko01100	0.892527	9.40407e-05
TbA02G010600	K13416	ko04016,ko04075,ko04626	pmf0139	D-Galactose	D-半乳糖	Others	C00124	ko00052,ko01100	0.954901	1.36189e-06
TbA02G012470	--	--	pmf0139	D-Galactose	D-半乳糖	Others	C00124	ko00052,ko01100	0.839279	0.000640604
TbA02G015370	--	--	pmf0139	D-Galactose	D-半乳糖	Others	C00124	ko00052,ko01100	-0.98457	6.71153e-09
TbA02G018170	--	--	pmf0139	D-Galactose	D-半乳糖	Others	C00124	ko00052,ko01100	-0.877067	0.000179251
TbA02G019910	K20557	ko04016	pmf0139	D-Galactose	D-半乳糖	Others	C00124	ko00052,ko01100	-0.907974	4.44632e-05
TbA02G022670	K05350	ko00460,ko00500,ko00999,ko01100,ko01110	pmf0139	D-Galactose	D-半乳糖	Others	C00124	ko00052,ko01100	-0.925166	1.62857e-05
TbA02G022700	K05350	ko00460,ko00500,ko00999,ko01100,ko01110	pmf0139	D-Galactose	D-半乳糖	Others	C00124	ko00052,ko01100	-0.903926	5.47574e-05
TbA02G023090	--	--	pmf0139	D-Galactose	D-半乳糖	Others	C00124	ko00052,ko01100	-0.867738	0.000254219
TbA02G023170	K13430	ko04626	pmf0139	D-Galactose	D-半乳糖	Others	C00124	ko00052,ko01100	-0.816778	0.00118494
TbA02G025260	K05387	--	pmf0139	D-Galactose	D-半乳糖	Others	C00124	ko00052,ko01100	0.883127	0.0001407
TbA02G031670	K19891	ko00500,ko01100	pmf0139	D-Galactose	D-半乳糖	Others	C00124	ko00052,ko01100	-0.879424	0.000163387
TbA02G035960	K00640	ko00270,ko00920,ko01100,ko01110,ko01200,ko01230	pmf0139	D-Galactose	D-半乳糖	Others	C00124	ko00052,ko01100	0.843123	0.000571448
TbA02G036320	K05681	ko02010	pmf0139	D-Galactose	D-半乳糖	Others	C00124	ko00052,ko01100	-0.89623	7.94308e-05
TbA02G037850	--	--	pmf0139	D-Galactose	D-半乳糖	Others	C00124	ko00052,ko01100	-0.890813	0.000101481
TbA02G038860	K24917	--	pmf0139	D-Galactose	D-半乳糖	Others	C00124	ko00052,ko01100	-0.952182	1.8166e-06
TbA02G039510	K14497	ko04016,ko04075	pmf0139	D-Galactose	D-半乳糖	Others	C00124	ko00052,ko01100	-0.883209	0.000140224
TbA02G039520	--	--	pmf0139	D-Galactose	D-半乳糖	Others	C00124	ko00052,ko01100	0.820763	0.00106916
TbA02G045510	--	--	pmf0139	D-Galactose	D-半乳糖	Others	C00124	ko00052,ko01100	-0.895641	8.16252e-05
TbA02G073180	K06130	ko00564	pmf0139	D-Galactose	D-半乳糖	Others	C00124	ko00052,ko01100	-0.886701	0.000121215
TbA02G073710	--	--	pmf0139	D-Galactose	D-半乳糖	Others	C00124	ko00052,ko01100	-0.942439	4.51594e-06
TbA02G074470	K14484	ko04075	pmf0139	D-Galactose	D-半乳糖	Others	C00124	ko00052,ko01100	-0.95245	1.76709e-06
TbA02G075720	K13430	ko04626	pmf0139	D-Galactose	D-半乳糖	Others	C00124	ko00052,ko01100	-0.818519	0.00113322
TbA02G082400	--	--	pmf0139	D-Galactose	D-半乳糖	Others	C00124	ko00052,ko01100	-0.912313	3.51864e-05
TbA02G082510	--	--	pmf0139	D-Galactose	D-半乳糖	Others	C00124	ko00052,ko01100	-0.909879	4.01797e-05
TbA02G083910	K13416	ko04016,ko04075,ko04626	pmf0139	D-Galactose	D-半乳糖	Others	C00124	ko00052,ko01100	-0.896893	7.70132e-05
TbA02G084500	--	--	pmf0139	D-Galactose	D-半乳糖	Others	C00124	ko00052,ko01100	-0.815089	0.00123683
TbA02G085460	--	--	pmf0139	D-Galactose	D-半乳糖	Others	C00124	ko00052,ko01100	-0.887946	0.000114949
TbA02G086330	K04424	--	pmf0139	D-Galactose	D-半乳糖	Others	C00124	ko00052,ko01100	-0.843117	0.000571554
TbA02G087580	K24028	--	pmf0139	D-Galactose	D-半乳糖	Others	C00124	ko00052,ko01100	-0.926567	1.48527e-05
TbA02G087690	K01623	ko00010,ko00030,ko00051,ko00710,ko01100,ko01110,ko01200,ko01230	pmf0139	D-Galactose	D-半乳糖	Others	C00124	ko00052,ko01100	0.809953	0.0014054
TbA02G087820	K13680	--	pmf0139	D-Galactose	D-半乳糖	Others	C00124	ko00052,ko01100	-0.918606	2.45118e-05
TbA02G087830	K13680	--	pmf0139	D-Galactose	D-半乳糖	Others	C00124	ko00052,ko01100	0.918956	2.40037e-05
TbA02G087900	K13680	--	pmf0139	D-Galactose	D-半乳糖	Others	C00124	ko00052,ko01100	0.849247	0.000473398
TbA02G088880	K22390	--	pmf0139	D-Galactose	D-半乳糖	Others	C00124	ko00052,ko01100	-0.938686	6.1536e-06
TbA02G089030	K00924	--	pmf0139	D-Galactose	D-半乳糖	Others	C00124	ko00052,ko01100	0.888052	0.000114427
TbA02G090180	K01640	ko00280,ko00650,ko01100,ko01110,ko04146	pmf0139	D-Galactose	D-半乳糖	Others	C00124	ko00052,ko01100	-0.868662	0.00024586
TbA02G090860	--	--	pmf0139	D-Galactose	D-半乳糖	Others	C00124	ko00052,ko01100	-0.832219	0.00078431
TbA02G090870	K13417	ko04626	pmf0139	D-Galactose	D-半乳糖	Others	C00124	ko00052,ko01100	-0.912938	3.39871e-05
TbA02G091390	K13436	ko04626	pmf0139	D-Galactose	D-半乳糖	Others	C00124	ko00052,ko01100	0.938131	6.43123e-06
TbA02G091440	K13195	--	pmf0139	D-Galactose	D-半乳糖	Others	C00124	ko00052,ko01100	0.831805	0.000793464
TbA02G092670	K17756	--	pmf0139	D-Galactose	D-半乳糖	Others	C00124	ko00052,ko01100	0.882968	0.000141619
TbA02G093550	K13416	ko04016,ko04075,ko04626	pmf0139	D-Galactose	D-半乳糖	Others	C00124	ko00052,ko01100	0.812879	0.00130732
TbA02G093870	--	--	pmf0139	D-Galactose	D-半乳糖	Others	C00124	ko00052,ko01100	0.872007	0.000217375
TbA02G094790	K08235	--	pmf0139	D-Galactose	D-半乳糖	Others	C00124	ko00052,ko01100	-0.964618	4.11524e-07
TbA02G095600	--	--	pmf0139	D-Galactose	D-半乳糖	Others	C00124	ko00052,ko01100	-0.942942	4.32574e-06
TbA02G095970	K01568	ko00010,ko01100,ko01110	pmf0139	D-Galactose	D-半乳糖	Others	C00124	ko00052,ko01100	0.879226	0.000164679
TbA02G098720	--	--	pmf0139	D-Galactose	D-半乳糖	Others	C00124	ko00052,ko01100	-0.828462	0.000870302
TbA02G099050	--	--	pmf0139	D-Galactose	D-半乳糖	Others	C00124	ko00052,ko01100	-0.968553	2.29742e-07
TbA02G099990	--	--	pmf0139	D-Galactose	D-半乳糖	Others	C00124	ko00052,ko01100	0.86466	0.00028367
TbA02G101500	K13354	ko04146	pmf0139	D-Galactose	D-半乳糖	Others	C00124	ko00052,ko01100	0.956699	1.1146e-06
TbA02G101680	--	--	pmf0139	D-Galactose	D-半乳糖	Others	C00124	ko00052,ko01100	-0.952745	1.71386e-06
TbA02G102270	--	--	pmf0139	D-Galactose	D-半乳糖	Others	C00124	ko00052,ko01100	-0.949433	2.39132e-06
TbA02G103020	K22048	--	pmf0139	D-Galactose	D-半乳糖	Others	C00124	ko00052,ko01100	-0.820889	0.00106565
TbA02G103500	K13416	ko04016,ko04075,ko04626	pmf0139	D-Galactose	D-半乳糖	Others	C00124	ko00052,ko01100	0.886704	0.000121199
TbA02G103860	K15639	ko00905,ko01110	pmf0139	D-Galactose	D-半乳糖	Others	C00124	ko00052,ko01100	0.90898	4.21589e-05
TbA02G103880	K15639	ko00905,ko01110	pmf0139	D-Galactose	D-半乳糖	Others	C00124	ko00052,ko01100	0.852979	0.000420385
TbA02G104290	K01913	ko00010,ko00620,ko00630,ko00650,ko01100,ko01110,ko01200	pmf0139	D-Galactose	D-半乳糖	Others	C00124	ko00052,ko01100	0.806738	0.00151956
TbA02G107730	--	--	pmf0139	D-Galactose	D-半乳糖	Others	C00124	ko00052,ko01100	-0.965396	3.68704e-07
TbA02G107830	--	--	pmf0139	D-Galactose	D-半乳糖	Others	C00124	ko00052,ko01100	0.947233	2.94769e-06
TbA02G109280	--	--	pmf0139	D-Galactose	D-半乳糖	Others	C00124	ko00052,ko01100	0.822943	0.00100963
TbA02G109370	--	--	pmf0139	D-Galactose	D-半乳糖	Others	C00124	ko00052,ko01100	-0.959648	7.8731e-07
TbA02G110690	--	--	pmf0139	D-Galactose	D-半乳糖	Others	C00124	ko00052,ko01100	-0.899704	6.73989e-05
TbA02G111890	K13436	ko04626	pmf0139	D-Galactose	D-半乳糖	Others	C00124	ko00052,ko01100	0.848915	0.000478351
TbA02G112300	K24195	--	pmf0139	D-Galactose	D-半乳糖	Others	C00124	ko00052,ko01100	-0.850412	0.000456314
TbA02G112480	--	--	pmf0139	D-Galactose	D-半乳糖	Others	C00124	ko00052,ko01100	-0.823929	0.000983567
TbA02G113450	K00430	ko00940,ko01100,ko01110	pmf0139	D-Galactose	D-半乳糖	Others	C00124	ko00052,ko01100	-0.874048	0.000201309
TbA02G114040	K16280	--	pmf0139	D-Galactose	D-半乳糖	Others	C00124	ko00052,ko01100	0.966411	3.1826e-07
TbA02G114090	K01728	ko00040,ko01100	pmf0139	D-Galactose	D-半乳糖	Others	C00124	ko00052,ko01100	0.821018	0.00106206
TbA02G114380	K13430	ko04626	pmf0139	D-Galactose	D-半乳糖	Others	C00124	ko00052,ko01100	-0.889613	0.000106957
TbA02G114810	K16221	ko04712	pmf0139	D-Galactose	D-半乳糖	Others	C00124	ko00052,ko01100	0.808909	0.00144172
TbA02G114880	K18696	ko00564	pmf0139	D-Galactose	D-半乳糖	Others	C00124	ko00052,ko01100	-0.816706	0.00118713
TbA02G115640	--	--	pmf0139	D-Galactose	D-半乳糖	Others	C00124	ko00052,ko01100	-0.896773	7.74443e-05
TbA02G116050	K00430	ko00940,ko01100,ko01110	pmf0139	D-Galactose	D-半乳糖	Others	C00124	ko00052,ko01100	-0.933976	8.83824e-06
TbA02G116290	K20889	--	pmf0139	D-Galactose	D-半乳糖	Others	C00124	ko00052,ko01100	-0.904192	5.40285e-05
TbA02G118050	--	--	pmf0139	D-Galactose	D-半乳糖	Others	C00124	ko00052,ko01100	-0.918488	2.4684e-05
TbA02G119480	K05928	ko00130,ko01100,ko01110,ko01240	pmf0139	D-Galactose	D-半乳糖	Others	C00124	ko00052,ko01100	0.805231	0.00157548
TbA02G121470	K10775	ko00360,ko00940,ko01100,ko01110	pmf0139	D-Galactose	D-半乳糖	Others	C00124	ko00052,ko01100	0.839304	0.000640134
TbA02G121790	K09872	--	pmf0139	D-Galactose	D-半乳糖	Others	C00124	ko00052,ko01100	-0.937086	6.98045e-06
TbA02G121810	K09872	--	pmf0139	D-Galactose	D-半乳糖	Others	C00124	ko00052,ko01100	-0.940588	5.27369e-06
TbA02G122770	K01728	ko00040,ko01100	pmf0139	D-Galactose	D-半乳糖	Others	C00124	ko00052,ko01100	-0.956571	1.13102e-06
TbA02G123200	--	--	pmf0139	D-Galactose	D-半乳糖	Others	C00124	ko00052,ko01100	0.811793	0.0013431
TbA02G123830	--	--	pmf0139	D-Galactose	D-半乳糖	Others	C00124	ko00052,ko01100	-0.864878	0.000281506
TbA02G124510	K13415	ko04075	pmf0139	D-Galactose	D-半乳糖	Others	C00124	ko00052,ko01100	-0.953463	1.58941e-06
TbA02G125830	K00924	--	pmf0139	D-Galactose	D-半乳糖	Others	C00124	ko00052,ko01100	-0.963754	4.63617e-07
TbA02G126230	K13493	ko00908,ko01110	pmf0139	D-Galactose	D-半乳糖	Others	C00124	ko00052,ko01100	0.811137	0.00136508
TbA02G127710	K23452	ko00908,ko01110	pmf0139	D-Galactose	D-半乳糖	Others	C00124	ko00052,ko01100	0.850878	0.000449629
TbA02G128970	K19747	--	pmf0139	D-Galactose	D-半乳糖	Others	C00124	ko00052,ko01100	0.821902	0.00103773
TbA02G129790	K22920	ko00561,ko01100	pmf0139	D-Galactose	D-半乳糖	Others	C00124	ko00052,ko01100	-0.925228	1.62195e-05
TbA02G131250	--	--	pmf0139	D-Galactose	D-半乳糖	Others	C00124	ko00052,ko01100	-0.840981	0.00060923
TbA02G134570	K13416	ko04016,ko04075,ko04626	pmf0139	D-Galactose	D-半乳糖	Others	C00124	ko00052,ko01100	-0.955939	1.21435e-06
TbA02G134820	K17506	--	pmf0139	D-Galactose	D-半乳糖	Others	C00124	ko00052,ko01100	-0.80854	0.00145474
TbA02G135080	K01051	ko00040,ko01100	pmf0139	D-Galactose	D-半乳糖	Others	C00124	ko00052,ko01100	-0.98181	1.52138e-08
TbA03G000540	K01427	ko00220,ko00230,ko01100	pmf0139	D-Galactose	D-半乳糖	Others	C00124	ko00052,ko01100	-0.904272	5.3809e-05
TbA03G000560	--	--	pmf0139	D-Galactose	D-半乳糖	Others	C00124	ko00052,ko01100	-0.931115	1.0873e-05
TbA03G000790	K07052	--	pmf0139	D-Galactose	D-半乳糖	Others	C00124	ko00052,ko01100	-0.807346	0.00149744
TbA03G003040	K03671	--	pmf0139	D-Galactose	D-半乳糖	Others	C00124	ko00052,ko01100	0.888045	0.000114462
TbA03G004990	K14494	ko04075	pmf0139	D-Galactose	D-半乳糖	Others	C00124	ko00052,ko01100	0.839069	0.00064456
TbA03G006100	K17506	--	pmf0139	D-Galactose	D-半乳糖	Others	C00124	ko00052,ko01100	-0.93605	7.56133e-06
TbA03G006110	K13415	ko04075	pmf0139	D-Galactose	D-半乳糖	Others	C00124	ko00052,ko01100	-0.900599	6.4545e-05
TbA03G006830	K15925	--	pmf0139	D-Galactose	D-半乳糖	Others	C00124	ko00052,ko01100	-0.894466	8.6151e-05
TbA03G006840	K15925	--	pmf0139	D-Galactose	D-半乳糖	Others	C00124	ko00052,ko01100	-0.966155	3.30438e-07
TbA03G007590	--	--	pmf0139	D-Galactose	D-半乳糖	Others	C00124	ko00052,ko01100	0.851522	0.000440497
TbA03G008820	K10767	--	pmf0139	D-Galactose	D-半乳糖	Others	C00124	ko00052,ko01100	-0.939218	5.89682e-06
TbA03G009080	K13065	ko00940,ko00941,ko00945,ko01100,ko01110	pmf0139	D-Galactose	D-半乳糖	Others	C00124	ko00052,ko01100	-0.894524	8.59232e-05
TbA03G009110	K13065	ko00940,ko00941,ko00945,ko01100,ko01110	pmf0139	D-Galactose	D-半乳糖	Others	C00124	ko00052,ko01100	-0.933797	8.95603e-06
TbA03G009710	K13430	ko04626	pmf0139	D-Galactose	D-半乳糖	Others	C00124	ko00052,ko01100	-0.882375	0.000145095
TbA03G011050	K08912	ko00196,ko01100	pmf0139	D-Galactose	D-半乳糖	Others	C00124	ko00052,ko01100	-0.891656	9.7769e-05
TbA03G011160	K23877	--	pmf0139	D-Galactose	D-半乳糖	Others	C00124	ko00052,ko01100	-0.813164	0.00129808
TbA03G011610	K14493	ko04075	pmf0139	D-Galactose	D-半乳糖	Others	C00124	ko00052,ko01100	0.865882	0.000271674
TbA03G015320	K15404	ko00073,ko01110	pmf0139	D-Galactose	D-半乳糖	Others	C00124	ko00052,ko01100	-0.911035	3.77434e-05
TbA03G016220	--	--	pmf0139	D-Galactose	D-半乳糖	Others	C00124	ko00052,ko01100	-0.955386	1.29137e-06
TbA03G017660	--	--	pmf0139	D-Galactose	D-半乳糖	Others	C00124	ko00052,ko01100	-0.914703	3.07721e-05
TbA03G018380	K23280	--	pmf0139	D-Galactose	D-半乳糖	Others	C00124	ko00052,ko01100	-0.974454	8.20941e-08
TbA03G018880	K01206	ko00511	pmf0139	D-Galactose	D-半乳糖	Others	C00124	ko00052,ko01100	-0.914939	3.03606e-05
TbA03G019450	--	--	pmf0139	D-Galactose	D-半乳糖	Others	C00124	ko00052,ko01100	-0.830644	0.000819523
TbA03G020130	--	--	pmf0139	D-Galactose	D-半乳糖	Others	C00124	ko00052,ko01100	-0.930241	1.1563e-05
TbA03G022130	--	--	pmf0139	D-Galactose	D-半乳糖	Others	C00124	ko00052,ko01100	-0.903079	5.71303e-05
TbA03G022820	--	--	pmf0139	D-Galactose	D-半乳糖	Others	C00124	ko00052,ko01100	-0.946567	3.13481e-06
TbA03G024700	--	--	pmf0139	D-Galactose	D-半乳糖	Others	C00124	ko00052,ko01100	-0.933194	9.36157e-06
TbA03G025940	--	--	pmf0139	D-Galactose	D-半乳糖	Others	C00124	ko00052,ko01100	0.942725	4.40721e-06
TbA03G027010	K14488	ko04075	pmf0139	D-Galactose	D-半乳糖	Others	C00124	ko00052,ko01100	-0.85579	0.000383608
TbA03G030770	--	--	pmf0139	D-Galactose	D-半乳糖	Others	C00124	ko00052,ko01100	-0.986272	3.75248e-09
TbA03G030840	--	--	pmf0139	D-Galactose	D-半乳糖	Others	C00124	ko00052,ko01100	-0.871326	0.000222954
TbA03G032590	K00924	--	pmf0139	D-Galactose	D-半乳糖	Others	C00124	ko00052,ko01100	-0.899951	6.66014e-05
TbA03G032820	K16903	ko00380,ko01100	pmf0139	D-Galactose	D-半乳糖	Others	C00124	ko00052,ko01100	-0.939133	5.93727e-06
TbA03G033030	--	--	pmf0139	D-Galactose	D-半乳糖	Others	C00124	ko00052,ko01100	0.815413	0.00122674
TbA03G033240	--	--	pmf0139	D-Galactose	D-半乳糖	Others	C00124	ko00052,ko01100	0.862021	0.000310981
TbA03G035080	K07213	--	pmf0139	D-Galactose	D-半乳糖	Others	C00124	ko00052,ko01100	-0.802682	0.0016736
TbA03G035210	K22418	--	pmf0139	D-Galactose	D-半乳糖	Others	C00124	ko00052,ko01100	-0.897826	7.37094e-05
TbA03G035920	K12126	ko04075,ko04712	pmf0139	D-Galactose	D-半乳糖	Others	C00124	ko00052,ko01100	-0.943773	4.02551e-06
TbA03G038420	--	--	pmf0139	D-Galactose	D-半乳糖	Others	C00124	ko00052,ko01100	-0.918023	2.53764e-05
TbA03G038730	K13413	ko04016,ko04075,ko04626	pmf0139	D-Galactose	D-半乳糖	Others	C00124	ko00052,ko01100	0.870328	0.000231331
TbA03G039450	K09510	--	pmf0139	D-Galactose	D-半乳糖	Others	C00124	ko00052,ko01100	-0.895609	8.17454e-05
TbA03G039950	K00951	ko00230,ko01100	pmf0139	D-Galactose	D-半乳糖	Others	C00124	ko00052,ko01100	0.938358	6.31667e-06
TbA03G041480	--	--	pmf0139	D-Galactose	D-半乳糖	Others	C00124	ko00052,ko01100	-0.88373	0.000137254
TbA03G041490	K12309	ko00052,ko00511,ko00531,ko00600,ko00604,ko01100	pmf0139	D-Galactose	D-半乳糖	Others	C00124	ko00052,ko01100	-0.855518	0.000387052
TbA03G041820	K16222	ko04712	pmf0139	D-Galactose	D-半乳糖	Others	C00124	ko00052,ko01100	-0.889669	0.000106699
TbA03G042530	K13126	ko03015,ko03018	pmf0139	D-Galactose	D-半乳糖	Others	C00124	ko00052,ko01100	-0.961897	5.93256e-07
TbA03G042720	--	--	pmf0139	D-Galactose	D-半乳糖	Others	C00124	ko00052,ko01100	0.952189	1.81539e-06
TbA03G043530	K00029	ko00620,ko00710,ko01100,ko01200	pmf0139	D-Galactose	D-半乳糖	Others	C00124	ko00052,ko01100	-0.907798	4.48756e-05
TbA03G043800	--	--	pmf0139	D-Galactose	D-半乳糖	Others	C00124	ko00052,ko01100	0.840445	0.000618974
TbA03G044650	--	--	pmf0139	D-Galactose	D-半乳糖	Others	C00124	ko00052,ko01100	-0.94336	4.17282e-06
TbA03G044660	K09873	--	pmf0139	D-Galactose	D-半乳糖	Others	C00124	ko00052,ko01100	-0.925327	1.6115e-05
TbA03G045050	K03444	--	pmf0139	D-Galactose	D-半乳糖	Others	C00124	ko00052,ko01100	-0.914539	3.10599e-05
TbA03G046460	--	--	pmf0139	D-Galactose	D-半乳糖	Others	C00124	ko00052,ko01100	0.860719	0.000325193
TbA03G047180	K13418	--	pmf0139	D-Galactose	D-半乳糖	Others	C00124	ko00052,ko01100	-0.931842	1.03241e-05
TbA03G050450	--	--	pmf0139	D-Galactose	D-半乳糖	Others	C00124	ko00052,ko01100	-0.918939	2.40281e-05
TbA03G050770	K03768	--	pmf0139	D-Galactose	D-半乳糖	Others	C00124	ko00052,ko01100	-0.933389	9.22856e-06
TbA03G051220	--	--	pmf0139	D-Galactose	D-半乳糖	Others	C00124	ko00052,ko01100	-0.88083	0.000154463
TbA03G054230	--	--	pmf0139	D-Galactose	D-半乳糖	Others	C00124	ko00052,ko01100	-0.907411	4.57962e-05
TbA03G056790	K01723	ko00592,ko01100,ko01110	pmf0139	D-Galactose	D-半乳糖	Others	C00124	ko00052,ko01100	0.831819	0.000793152
TbA03G057940	--	--	pmf0139	D-Galactose	D-半乳糖	Others	C00124	ko00052,ko01100	-0.92334	1.83144e-05
TbA03G065060	K10398	--	pmf0139	D-Galactose	D-半乳糖	Others	C00124	ko00052,ko01100	-0.935844	7.68128e-06
TbA03G065580	K10268	--	pmf0139	D-Galactose	D-半乳糖	Others	C00124	ko00052,ko01100	-0.952453	1.76667e-06
TbA03G068390	K16297	--	pmf0139	D-Galactose	D-半乳糖	Others	C00124	ko00052,ko01100	-0.824789	0.000961239
TbA03G096730	K13415	ko04075	pmf0139	D-Galactose	D-半乳糖	Others	C00124	ko00052,ko01100	-0.829999	0.000834284
TbA03G098360	K08852	ko04141	pmf0139	D-Galactose	D-半乳糖	Others	C00124	ko00052,ko01100	0.825714	0.000937694
TbA03G112940	K23050	--	pmf0139	D-Galactose	D-半乳糖	Others	C00124	ko00052,ko01100	-0.866099	0.000269588
TbA03G114760	K01602	ko00630,ko00710,ko01100,ko01110,ko01200	pmf0139	D-Galactose	D-半乳糖	Others	C00124	ko00052,ko01100	-0.858681	0.00034844
TbA03G116080	K24139	--	pmf0139	D-Galactose	D-半乳糖	Others	C00124	ko00052,ko01100	0.804286	0.00161131
TbA03G116370	--	--	pmf0139	D-Galactose	D-半乳糖	Others	C00124	ko00052,ko01100	0.803892	0.00162643
TbA03G116990	--	--	pmf0139	D-Galactose	D-半乳糖	Others	C00124	ko00052,ko01100	-0.946136	3.26086e-06
TbA03G118390	K09338	--	pmf0139	D-Galactose	D-半乳糖	Others	C00124	ko00052,ko01100	0.819376	0.00110843
TbA03G118950	--	--	pmf0139	D-Galactose	D-半乳糖	Others	C00124	ko00052,ko01100	0.826222	0.000924926
TbA03G119120	K14682	ko00220,ko01100,ko01110,ko01210,ko01230	pmf0139	D-Galactose	D-半乳糖	Others	C00124	ko00052,ko01100	-0.90638	4.83166e-05
TbA03G119140	K14682	ko00220,ko01100,ko01110,ko01210,ko01230	pmf0139	D-Galactose	D-半乳糖	Others	C00124	ko00052,ko01100	-0.966141	3.31115e-07
TbA03G119990	K19891	ko00500,ko01100	pmf0139	D-Galactose	D-半乳糖	Others	C00124	ko00052,ko01100	-0.832317	0.000782172
TbA03G120170	--	--	pmf0139	D-Galactose	D-半乳糖	Others	C00124	ko00052,ko01100	-0.923618	1.79931e-05
TbA03G120370	--	--	pmf0139	D-Galactose	D-半乳糖	Others	C00124	ko00052,ko01100	-0.87925	0.000164518
TbA03G120480	--	--	pmf0139	D-Galactose	D-半乳糖	Others	C00124	ko00052,ko01100	-0.967713	2.61743e-07
TbA03G120490	--	--	pmf0139	D-Galactose	D-半乳糖	Others	C00124	ko00052,ko01100	-0.97247	1.18926e-07
TbA03G120710	K13436	ko04626	pmf0139	D-Galactose	D-半乳糖	Others	C00124	ko00052,ko01100	0.897286	7.56057e-05
TbA03G120810	K13436	ko04626	pmf0139	D-Galactose	D-半乳糖	Others	C00124	ko00052,ko01100	0.916331	2.80247e-05
TbA03G121430	K20718	ko04016	pmf0139	D-Galactose	D-半乳糖	Others	C00124	ko00052,ko01100	-0.848036	0.000491654
TbA03G122010	K12126	ko04075,ko04712	pmf0139	D-Galactose	D-半乳糖	Others	C00124	ko00052,ko01100	-0.885469	0.000127678
TbA03G122490	--	--	pmf0139	D-Galactose	D-半乳糖	Others	C00124	ko00052,ko01100	0.805668	0.00155911
TbA03G123880	K13945	--	pmf0139	D-Galactose	D-半乳糖	Others	C00124	ko00052,ko01100	-0.915249	2.98284e-05
TbA03G125600	K20858	--	pmf0139	D-Galactose	D-半乳糖	Others	C00124	ko00052,ko01100	-0.822975	0.00100877
TbA03G125980	K23877	--	pmf0139	D-Galactose	D-半乳糖	Others	C00124	ko00052,ko01100	-0.954716	1.38965e-06
TbA03G126460	K13430	ko04626	pmf0139	D-Galactose	D-半乳糖	Others	C00124	ko00052,ko01100	0.915005	3.02472e-05
TbA03G126550	--	--	pmf0139	D-Galactose	D-半乳糖	Others	C00124	ko00052,ko01100	-0.879061	0.000165758
TbA03G127980	--	--	pmf0139	D-Galactose	D-半乳糖	Others	C00124	ko00052,ko01100	-0.926523	1.48956e-05
TbA03G129600	--	--	pmf0139	D-Galactose	D-半乳糖	Others	C00124	ko00052,ko01100	0.864135	0.000288953
TbA03G130180	K18875	ko04626	pmf0139	D-Galactose	D-半乳糖	Others	C00124	ko00052,ko01100	0.921325	2.07787e-05
TbA03G130270	--	--	pmf0139	D-Galactose	D-半乳糖	Others	C00124	ko00052,ko01100	-0.901806	6.0846e-05
TbA03G130720	K08669	--	pmf0139	D-Galactose	D-半乳糖	Others	C00124	ko00052,ko01100	-0.849328	0.000472185
TbA03G132250	K00006	ko00564,ko01110	pmf0139	D-Galactose	D-半乳糖	Others	C00124	ko00052,ko01100	-0.943486	4.12751e-06
TbA03G133000	--	--	pmf0139	D-Galactose	D-半乳糖	Others	C00124	ko00052,ko01100	-0.919754	2.28756e-05
TbA04G002180	K13430	ko04626	pmf0139	D-Galactose	D-半乳糖	Others	C00124	ko00052,ko01100	-0.961749	6.04767e-07
TbA04G003600	K01179	ko00500,ko01100	pmf0139	D-Galactose	D-半乳糖	Others	C00124	ko00052,ko01100	-0.955006	1.34635e-06
TbA04G003990	K00430	ko00940,ko01100,ko01110	pmf0139	D-Galactose	D-半乳糖	Others	C00124	ko00052,ko01100	-0.935187	8.0736e-06
TbA04G004210	K00430	ko00940,ko01100,ko01110	pmf0139	D-Galactose	D-半乳糖	Others	C00124	ko00052,ko01100	-0.906915	4.69952e-05
TbA04G004250	K19882	--	pmf0139	D-Galactose	D-半乳糖	Others	C00124	ko00052,ko01100	-0.936862	7.10316e-06
TbA04G005900	K12849	ko03040	pmf0139	D-Galactose	D-半乳糖	Others	C00124	ko00052,ko01100	-0.946233	3.23227e-06
TbA04G007020	--	--	pmf0139	D-Galactose	D-半乳糖	Others	C00124	ko00052,ko01100	-0.83007	0.000832653
TbA04G009710	--	--	pmf0139	D-Galactose	D-半乳糖	Others	C00124	ko00052,ko01100	-0.819779	0.0010969
TbA04G009980	--	--	pmf0139	D-Galactose	D-半乳糖	Others	C00124	ko00052,ko01100	-0.828673	0.000865295
TbA04G012630	K08235	--	pmf0139	D-Galactose	D-半乳糖	Others	C00124	ko00052,ko01100	-0.920163	2.23146e-05
TbA04G012640	K08235	--	pmf0139	D-Galactose	D-半乳糖	Others	C00124	ko00052,ko01100	-0.842401	0.000583977
TbA04G013540	--	--	pmf0139	D-Galactose	D-半乳糖	Others	C00124	ko00052,ko01100	-0.976424	5.51341e-08
TbA04G014270	--	--	pmf0139	D-Galactose	D-半乳糖	Others	C00124	ko00052,ko01100	-0.874596	0.000197158
TbA04G014370	--	--	pmf0139	D-Galactose	D-半乳糖	Others	C00124	ko00052,ko01100	-0.876453	0.000183576
TbA04G017210	--	--	pmf0139	D-Galactose	D-半乳糖	Others	C00124	ko00052,ko01100	-0.8886	0.000111763
TbA04G017560	K22857	--	pmf0139	D-Galactose	D-半乳糖	Others	C00124	ko00052,ko01100	-0.938639	6.17707e-06
TbA04G019520	--	--	pmf0139	D-Galactose	D-半乳糖	Others	C00124	ko00052,ko01100	-0.804612	0.00159889
TbA04G020290	K12135	ko04712	pmf0139	D-Galactose	D-半乳糖	Others	C00124	ko00052,ko01100	-0.840884	0.000610985
TbA04G020840	K00423	ko00053,ko01100	pmf0139	D-Galactose	D-半乳糖	Others	C00124	ko00052,ko01100	-0.818558	0.0011321
TbA04G021090	K01723	ko00592,ko01100,ko01110	pmf0139	D-Galactose	D-半乳糖	Others	C00124	ko00052,ko01100	0.94459	3.7469e-06
TbA04G021510	K14638	--	pmf0139	D-Galactose	D-半乳糖	Others	C00124	ko00052,ko01100	0.855771	0.000383841
TbA04G022790	--	--	pmf0139	D-Galactose	D-半乳糖	Others	C00124	ko00052,ko01100	-0.908171	4.40042e-05
TbA04G024160	K14494	ko04075	pmf0139	D-Galactose	D-半乳糖	Others	C00124	ko00052,ko01100	-0.947546	2.86281e-06
TbA04G025950	--	--	pmf0139	D-Galactose	D-半乳糖	Others	C00124	ko00052,ko01100	0.884413	0.000133426
TbA04G026320	--	--	pmf0139	D-Galactose	D-半乳糖	Others	C00124	ko00052,ko01100	0.834154	0.000742666
TbA04G026410	K00434	ko00053,ko00480,ko01100	pmf0139	D-Galactose	D-半乳糖	Others	C00124	ko00052,ko01100	0.897129	7.61664e-05
TbA04G026490	K01183	ko00520,ko01100	pmf0139	D-Galactose	D-半乳糖	Others	C00124	ko00052,ko01100	-0.875646	0.000189387
TbA04G031680	K20557	ko04016	pmf0139	D-Galactose	D-半乳糖	Others	C00124	ko00052,ko01100	-0.969719	1.90573e-07
TbA04G032320	K17710	--	pmf0139	D-Galactose	D-半乳糖	Others	C00124	ko00052,ko01100	0.820357	0.00108054
TbA04G035420	K08914	ko00196,ko01100	pmf0139	D-Galactose	D-半乳糖	Others	C00124	ko00052,ko01100	-0.908943	4.22427e-05
TbA04G035440	K08914	ko00196,ko01100	pmf0139	D-Galactose	D-半乳糖	Others	C00124	ko00052,ko01100	-0.908303	4.36983e-05
TbA04G051710	K01568	ko00010,ko01100,ko01110	pmf0139	D-Galactose	D-半乳糖	Others	C00124	ko00052,ko01100	-0.839929	0.000628474
TbA04G052080	K13418	--	pmf0139	D-Galactose	D-半乳糖	Others	C00124	ko00052,ko01100	0.965008	3.89596e-07
TbA04G054300	K25006	--	pmf0139	D-Galactose	D-半乳糖	Others	C00124	ko00052,ko01100	-0.913051	3.37734e-05
TbA04G057610	K22683	--	pmf0139	D-Galactose	D-半乳糖	Others	C00124	ko00052,ko01100	-0.859768	0.000335883
TbA04G060300	--	--	pmf0139	D-Galactose	D-半乳糖	Others	C00124	ko00052,ko01100	-0.874613	0.000197027
TbA04G060310	--	--	pmf0139	D-Galactose	D-半乳糖	Others	C00124	ko00052,ko01100	-0.93555	7.85476e-06
TbA04G064570	K14207	--	pmf0139	D-Galactose	D-半乳糖	Others	C00124	ko00052,ko01100	-0.865846	0.00027202
TbA04G064850	K06901	--	pmf0139	D-Galactose	D-半乳糖	Others	C00124	ko00052,ko01100	0.894487	8.60687e-05
TbA04G065650	--	--	pmf0139	D-Galactose	D-半乳糖	Others	C00124	ko00052,ko01100	0.937824	6.58888e-06
TbA04G067450	--	--	pmf0139	D-Galactose	D-半乳糖	Others	C00124	ko00052,ko01100	-0.935181	8.07702e-06
TbA04G067770	--	--	pmf0139	D-Galactose	D-半乳糖	Others	C00124	ko00052,ko01100	-0.817412	0.00116592
TbA04G067790	K19045	--	pmf0139	D-Galactose	D-半乳糖	Others	C00124	ko00052,ko01100	-0.839896	0.000629095
TbA04G068550	K14497	ko04016,ko04075	pmf0139	D-Galactose	D-半乳糖	Others	C00124	ko00052,ko01100	0.926783	1.46406e-05
TbA04G070180	K24028	--	pmf0139	D-Galactose	D-半乳糖	Others	C00124	ko00052,ko01100	0.976591	5.32231e-08
TbA04G070570	K20924	--	pmf0139	D-Galactose	D-半乳糖	Others	C00124	ko00052,ko01100	-0.926717	1.4705e-05
TbA04G072330	K13066	ko00380,ko00940,ko01100,ko01110	pmf0139	D-Galactose	D-半乳糖	Others	C00124	ko00052,ko01100	0.843061	0.000572527
TbA04G075450	K00423	ko00053,ko01100	pmf0139	D-Galactose	D-半乳糖	Others	C00124	ko00052,ko01100	-0.947428	2.89462e-06
TbA04G075590	--	--	pmf0139	D-Galactose	D-半乳糖	Others	C00124	ko00052,ko01100	-0.829542	0.000844875
TbA04G075930	--	--	pmf0139	D-Galactose	D-半乳糖	Others	C00124	ko00052,ko01100	-0.813202	0.00129684
TbA04G075940	--	--	pmf0139	D-Galactose	D-半乳糖	Others	C00124	ko00052,ko01100	-0.90547	5.06315e-05
TbA04G077630	K18835	ko04626	pmf0139	D-Galactose	D-半乳糖	Others	C00124	ko00052,ko01100	0.910123	3.96545e-05
TbA04G078770	K14945	--	pmf0139	D-Galactose	D-半乳糖	Others	C00124	ko00052,ko01100	-0.915938	2.86696e-05
TbA04G079220	--	--	pmf0139	D-Galactose	D-半乳糖	Others	C00124	ko00052,ko01100	-0.811161	0.00136425
TbA04G079560	--	--	pmf0139	D-Galactose	D-半乳糖	Others	C00124	ko00052,ko01100	0.887693	0.0001162
TbA04G081800	--	--	pmf0139	D-Galactose	D-半乳糖	Others	C00124	ko00052,ko01100	0.975001	7.37386e-08
TbA04G083230	--	--	pmf0139	D-Galactose	D-半乳糖	Others	C00124	ko00052,ko01100	-0.830475	0.000823373
TbA04G083520	--	--	pmf0139	D-Galactose	D-半乳糖	Others	C00124	ko00052,ko01100	-0.930149	1.16382e-05
TbA04G083560	K03403	ko00860,ko01100,ko01110	pmf0139	D-Galactose	D-半乳糖	Others	C00124	ko00052,ko01100	-0.915613	2.92117e-05
TbA04G085290	K05909	--	pmf0139	D-Galactose	D-半乳糖	Others	C00124	ko00052,ko01100	-0.890474	0.000103005
TbA04G085310	K05909	--	pmf0139	D-Galactose	D-半乳糖	Others	C00124	ko00052,ko01100	-0.917151	2.67146e-05
TbA04G085490	K12813	ko03040	pmf0139	D-Galactose	D-半乳糖	Others	C00124	ko00052,ko01100	-0.884981	0.000130307
TbA04G085720	--	--	pmf0139	D-Galactose	D-半乳糖	Others	C00124	ko00052,ko01100	0.879093	0.000165544
TbA04G085850	K19044	--	pmf0139	D-Galactose	D-半乳糖	Others	C00124	ko00052,ko01100	0.889375	0.000108074
TbA04G088300	K13944	--	pmf0139	D-Galactose	D-半乳糖	Others	C00124	ko00052,ko01100	-0.929618	1.20759e-05
TbA04G089050	K00487	ko00130,ko00940,ko00941,ko00945,ko01100,ko01110	pmf0139	D-Galactose	D-半乳糖	Others	C00124	ko00052,ko01100	0.830372	0.00082573
TbA04G089620	K01166	--	pmf0139	D-Galactose	D-半乳糖	Others	C00124	ko00052,ko01100	-0.962979	5.14641e-07
TbA04G090080	--	--	pmf0139	D-Galactose	D-半乳糖	Others	C00124	ko00052,ko01100	-0.81196	0.00133756
TbA04G090960	K13648	ko00520,ko01100	pmf0139	D-Galactose	D-半乳糖	Others	C00124	ko00052,ko01100	-0.834075	0.000744333
TbA04G091340	--	--	pmf0139	D-Galactose	D-半乳糖	Others	C00124	ko00052,ko01100	-0.978546	3.4533e-08
TbA04G092340	K09422	--	pmf0139	D-Galactose	D-半乳糖	Others	C00124	ko00052,ko01100	-0.903601	5.56591e-05
TbA04G092920	K11275	--	pmf0139	D-Galactose	D-半乳糖	Others	C00124	ko00052,ko01100	-0.886532	0.000122086
TbA04G094390	--	--	pmf0139	D-Galactose	D-半乳糖	Others	C00124	ko00052,ko01100	-0.829969	0.000834988
TbA04G094680	K03676	--	pmf0139	D-Galactose	D-半乳糖	Others	C00124	ko00052,ko01100	-0.806046	0.00154505
TbA04G094740	K03676	--	pmf0139	D-Galactose	D-半乳糖	Others	C00124	ko00052,ko01100	-0.809109	0.00143471
TbA04G095970	--	--	pmf0139	D-Galactose	D-半乳糖	Others	C00124	ko00052,ko01100	-0.953724	1.54613e-06
TbA04G096240	K09527	--	pmf0139	D-Galactose	D-半乳糖	Others	C00124	ko00052,ko01100	-0.960777	6.845e-07
TbA04G096430	--	--	pmf0139	D-Galactose	D-半乳糖	Others	C00124	ko00052,ko01100	-0.831966	0.000789896
TbA05G000140	--	--	pmf0139	D-Galactose	D-半乳糖	Others	C00124	ko00052,ko01100	-0.945818	3.35674e-06
TbA05G002320	--	--	pmf0139	D-Galactose	D-半乳糖	Others	C00124	ko00052,ko01100	-0.94252	4.48499e-06
TbA05G003170	K01183	ko00520,ko01100	pmf0139	D-Galactose	D-半乳糖	Others	C00124	ko00052,ko01100	-0.821068	0.00106067
TbA05G005300	K08235	--	pmf0139	D-Galactose	D-半乳糖	Others	C00124	ko00052,ko01100	-0.948963	2.50238e-06
TbA05G005310	K08235	--	pmf0139	D-Galactose	D-半乳糖	Others	C00124	ko00052,ko01100	-0.916836	2.72125e-05
TbA05G005420	--	--	pmf0139	D-Galactose	D-半乳糖	Others	C00124	ko00052,ko01100	-0.82812	0.000878477
TbA05G006460	--	--	pmf0139	D-Galactose	D-半乳糖	Others	C00124	ko00052,ko01100	-0.908259	4.38012e-05
TbA05G006620	--	--	pmf0139	D-Galactose	D-半乳糖	Others	C00124	ko00052,ko01100	-0.949807	2.30566e-06
TbA05G006960	K01206	ko00511	pmf0139	D-Galactose	D-半乳糖	Others	C00124	ko00052,ko01100	-0.831207	0.000806806
TbA05G008070	K09843	ko00906,ko01110	pmf0139	D-Galactose	D-半乳糖	Others	C00124	ko00052,ko01100	0.897251	7.57328e-05
TbA05G009440	--	--	pmf0139	D-Galactose	D-半乳糖	Others	C00124	ko00052,ko01100	-0.912341	3.51311e-05
TbA05G010580	--	--	pmf0139	D-Galactose	D-半乳糖	Others	C00124	ko00052,ko01100	0.925312	1.61315e-05
TbA05G010600	--	--	pmf0139	D-Galactose	D-半乳糖	Others	C00124	ko00052,ko01100	0.821963	0.00103606
TbA05G010850	K23877	--	pmf0139	D-Galactose	D-半乳糖	Others	C00124	ko00052,ko01100	-0.82753	0.000892715
TbA05G012800	K16226	ko04626	pmf0139	D-Galactose	D-半乳糖	Others	C00124	ko00052,ko01100	0.902755	5.80576e-05
TbA05G013900	K06685	--	pmf0139	D-Galactose	D-半乳糖	Others	C00124	ko00052,ko01100	-0.916641	2.75236e-05
TbA05G014660	--	--	pmf0139	D-Galactose	D-半乳糖	Others	C00124	ko00052,ko01100	0.856834	0.000370602
TbA05G015920	--	--	pmf0139	D-Galactose	D-半乳糖	Others	C00124	ko00052,ko01100	-0.904652	5.27856e-05
TbA05G016240	--	--	pmf0139	D-Galactose	D-半乳糖	Others	C00124	ko00052,ko01100	0.863762	0.000292751
TbA05G018040	K10767	--	pmf0139	D-Galactose	D-半乳糖	Others	C00124	ko00052,ko01100	0.803971	0.00162342
TbA05G018070	--	--	pmf0139	D-Galactose	D-半乳糖	Others	C00124	ko00052,ko01100	-0.977778	4.11151e-08
TbA05G018990	K00695	ko00500,ko01100,ko01110	pmf0139	D-Galactose	D-半乳糖	Others	C00124	ko00052,ko01100	0.857257	0.000365427
TbA05G019570	--	--	pmf0139	D-Galactose	D-半乳糖	Others	C00124	ko00052,ko01100	-0.947388	2.90546e-06
TbA05G019950	--	--	pmf0139	D-Galactose	D-半乳糖	Others	C00124	ko00052,ko01100	-0.935428	7.92793e-06
TbA05G021400	--	--	pmf0139	D-Galactose	D-半乳糖	Others	C00124	ko00052,ko01100	-0.864066	0.00028965
TbA05G022040	K00487	ko00130,ko00940,ko00941,ko00945,ko01100,ko01110	pmf0139	D-Galactose	D-半乳糖	Others	C00124	ko00052,ko01100	0.874138	0.000200618
TbA05G022340	--	--	pmf0139	D-Galactose	D-半乳糖	Others	C00124	ko00052,ko01100	0.886541	0.000122041
TbA05G023960	--	--	pmf0139	D-Galactose	D-半乳糖	Others	C00124	ko00052,ko01100	-0.949041	2.4838e-06
TbA05G024210	K23869	--	pmf0139	D-Galactose	D-半乳糖	Others	C00124	ko00052,ko01100	-0.969739	1.89952e-07
TbA05G024850	K19034	--	pmf0139	D-Galactose	D-半乳糖	Others	C00124	ko00052,ko01100	-0.920567	2.17702e-05
TbA05G025130	--	--	pmf0139	D-Galactose	D-半乳糖	Others	C00124	ko00052,ko01100	-0.96403	4.4641e-07
TbA05G025750	K20547	ko00520,ko01100,ko04016	pmf0139	D-Galactose	D-半乳糖	Others	C00124	ko00052,ko01100	0.939481	5.77279e-06
TbA05G026010	K14803	--	pmf0139	D-Galactose	D-半乳糖	Others	C00124	ko00052,ko01100	-0.910911	3.79997e-05
TbA05G026570	--	--	pmf0139	D-Galactose	D-半乳糖	Others	C00124	ko00052,ko01100	-0.914248	3.15763e-05
TbA05G026610	--	--	pmf0139	D-Galactose	D-半乳糖	Others	C00124	ko00052,ko01100	-0.896323	7.9086e-05
TbA05G028790	--	--	pmf0139	D-Galactose	D-半乳糖	Others	C00124	ko00052,ko01100	-0.949645	2.3425e-06
TbA05G029670	K20628	--	pmf0139	D-Galactose	D-半乳糖	Others	C00124	ko00052,ko01100	-0.945662	3.40431e-06
TbA05G029800	K00423	ko00053,ko01100	pmf0139	D-Galactose	D-半乳糖	Others	C00124	ko00052,ko01100	-0.919416	2.33486e-05
TbA05G030310	K07213	--	pmf0139	D-Galactose	D-半乳糖	Others	C00124	ko00052,ko01100	0.957957	9.63943e-07
TbA05G034530	K14329	ko00330,ko01100	pmf0139	D-Galactose	D-半乳糖	Others	C00124	ko00052,ko01100	0.843368	0.000567245
TbA05G037720	--	--	pmf0139	D-Galactose	D-半乳糖	Others	C00124	ko00052,ko01100	0.805065	0.00158172
TbA05G038400	K17604	--	pmf0139	D-Galactose	D-半乳糖	Others	C00124	ko00052,ko01100	-0.97446	8.19902e-08
TbA05G039740	--	--	pmf0139	D-Galactose	D-半乳糖	Others	C00124	ko00052,ko01100	-0.975932	6.109e-08
TbA05G042030	--	--	pmf0139	D-Galactose	D-半乳糖	Others	C00124	ko00052,ko01100	-0.840484	0.000618269
TbA05G047500	--	--	pmf0139	D-Galactose	D-半乳糖	Others	C00124	ko00052,ko01100	0.817096	0.00117535
TbA05G052910	K20538	ko04016	pmf0139	D-Galactose	D-半乳糖	Others	C00124	ko00052,ko01100	-0.8376	0.000672762
TbA05G090420	--	--	pmf0139	D-Galactose	D-半乳糖	Others	C00124	ko00052,ko01100	0.871101	0.000224819
TbA05G090730	--	--	pmf0139	D-Galactose	D-半乳糖	Others	C00124	ko00052,ko01100	-0.914707	3.07654e-05
TbA05G090830	--	--	pmf0139	D-Galactose	D-半乳糖	Others	C00124	ko00052,ko01100	-0.824102	0.000979027
TbA05G092290	K20893	--	pmf0139	D-Galactose	D-半乳糖	Others	C00124	ko00052,ko01100	-0.977721	4.16468e-08
TbA05G093070	--	--	pmf0139	D-Galactose	D-半乳糖	Others	C00124	ko00052,ko01100	-0.908274	4.37652e-05
TbA05G094340	--	--	pmf0139	D-Galactose	D-半乳糖	Others	C00124	ko00052,ko01100	-0.902142	5.98468e-05
TbA05G096970	K23877	--	pmf0139	D-Galactose	D-半乳糖	Others	C00124	ko00052,ko01100	-0.90184	6.07469e-05
TbA05G098130	--	--	pmf0139	D-Galactose	D-半乳糖	Others	C00124	ko00052,ko01100	0.847231	0.000504103
TbA05G100170	--	--	pmf0139	D-Galactose	D-半乳糖	Others	C00124	ko00052,ko01100	-0.936545	7.27948e-06
TbA05G100760	K19045	--	pmf0139	D-Galactose	D-半乳糖	Others	C00124	ko00052,ko01100	-0.894398	8.64189e-05
TbA05G101740	K22683	--	pmf0139	D-Galactose	D-半乳糖	Others	C00124	ko00052,ko01100	-0.919281	2.35392e-05
TbA05G102650	--	--	pmf0139	D-Galactose	D-半乳糖	Others	C00124	ko00052,ko01100	-0.927646	1.3818e-05
TbA05G102660	K05350	ko00460,ko00500,ko00999,ko01100,ko01110	pmf0139	D-Galactose	D-半乳糖	Others	C00124	ko00052,ko01100	-0.938968	6.01636e-06
TbA05G102990	K13415	ko04075	pmf0139	D-Galactose	D-半乳糖	Others	C00124	ko00052,ko01100	-0.865713	0.000273314
TbA05G104170	--	--	pmf0139	D-Galactose	D-半乳糖	Others	C00124	ko00052,ko01100	-0.884402	0.000133489
TbA05G104420	--	--	pmf0139	D-Galactose	D-半乳糖	Others	C00124	ko00052,ko01100	-0.949888	2.28742e-06
TbA05G104530	K06268	--	pmf0139	D-Galactose	D-半乳糖	Others	C00124	ko00052,ko01100	-0.922878	1.88579e-05
TbA05G104550	K06268	--	pmf0139	D-Galactose	D-半乳糖	Others	C00124	ko00052,ko01100	-0.884609	0.000132344
TbA05G105240	--	--	pmf0139	D-Galactose	D-半乳糖	Others	C00124	ko00052,ko01100	-0.868359	0.000248578
TbA05G106910	K20628	--	pmf0139	D-Galactose	D-半乳糖	Others	C00124	ko00052,ko01100	0.876848	0.000180789
TbA05G108330	--	--	pmf0139	D-Galactose	D-半乳糖	Others	C00124	ko00052,ko01100	0.874759	0.000195934
TbA05G108590	--	--	pmf0139	D-Galactose	D-半乳糖	Others	C00124	ko00052,ko01100	-0.914996	3.02631e-05
TbA05G113160	K09872	--	pmf0139	D-Galactose	D-半乳糖	Others	C00124	ko00052,ko01100	-0.982458	1.27027e-08
TbA05G113220	--	--	pmf0139	D-Galactose	D-半乳糖	Others	C00124	ko00052,ko01100	-0.954711	1.39035e-06
TbA05G113770	K10526	ko00592,ko01100,ko01110	pmf0139	D-Galactose	D-半乳糖	Others	C00124	ko00052,ko01100	-0.900744	6.4091e-05
TbA05G116390	K00121	ko00010,ko00071,ko00350,ko00620,ko01100,ko01110,ko01200	pmf0139	D-Galactose	D-半乳糖	Others	C00124	ko00052,ko01100	0.882301	0.000145532
TbA05G117340	--	--	pmf0139	D-Galactose	D-半乳糖	Others	C00124	ko00052,ko01100	-0.954809	1.37573e-06
TbA05G118480	K13430	ko04626	pmf0139	D-Galactose	D-半乳糖	Others	C00124	ko00052,ko01100	0.889732	0.000106405
TbA05G119490	K10767	--	pmf0139	D-Galactose	D-半乳糖	Others	C00124	ko00052,ko01100	-0.872046	0.000217061
TbA05G120170	--	--	pmf0139	D-Galactose	D-半乳糖	Others	C00124	ko00052,ko01100	-0.841326	0.000603016
TbA06G008290	--	--	pmf0139	D-Galactose	D-半乳糖	Others	C00124	ko00052,ko01100	-0.89003	0.00010503
TbA06G012020	--	--	pmf0139	D-Galactose	D-半乳糖	Others	C00124	ko00052,ko01100	-0.86733	0.000257982
TbA06G066050	K01673	ko00910,ko01100	pmf0139	D-Galactose	D-半乳糖	Others	C00124	ko00052,ko01100	-0.950873	2.07475e-06
TbA06G066730	K20887	--	pmf0139	D-Galactose	D-半乳糖	Others	C00124	ko00052,ko01100	-0.916975	2.69913e-05
TbA06G067160	K00430	ko00940,ko01100,ko01110	pmf0139	D-Galactose	D-半乳糖	Others	C00124	ko00052,ko01100	-0.943554	4.10317e-06
TbA06G070190	K13423	ko04016,ko04626	pmf0139	D-Galactose	D-半乳糖	Others	C00124	ko00052,ko01100	-0.899906	6.67475e-05
TbA06G070350	K09422	--	pmf0139	D-Galactose	D-半乳糖	Others	C00124	ko00052,ko01100	0.841819	0.000594227
TbA06G075560	--	--	pmf0139	D-Galactose	D-半乳糖	Others	C00124	ko00052,ko01100	-0.883727	0.000137268
TbA06G076040	--	--	pmf0139	D-Galactose	D-半乳糖	Others	C00124	ko00052,ko01100	-0.873264	0.000207366
TbA06G077630	K08235	--	pmf0139	D-Galactose	D-半乳糖	Others	C00124	ko00052,ko01100	-0.950121	2.23566e-06
TbA06G078770	K08235	--	pmf0139	D-Galactose	D-半乳糖	Others	C00124	ko00052,ko01100	-0.88729	0.000118221
TbA06G079710	K01809	ko00051,ko00520,ko01100,ko01110,ko01240,ko01250	pmf0139	D-Galactose	D-半乳糖	Others	C00124	ko00052,ko01100	-0.85916	0.000342861
TbA06G083430	K24139	--	pmf0139	D-Galactose	D-半乳糖	Others	C00124	ko00052,ko01100	-0.900262	6.56094e-05
TbA06G086140	K13415	ko04075	pmf0139	D-Galactose	D-半乳糖	Others	C00124	ko00052,ko01100	-0.941154	5.03236e-06
TbA06G087290	K20893	--	pmf0139	D-Galactose	D-半乳糖	Others	C00124	ko00052,ko01100	-0.944975	3.62073e-06
TbA06G088350	K00924	--	pmf0139	D-Galactose	D-半乳糖	Others	C00124	ko00052,ko01100	0.955594	1.26194e-06
TbA06G088360	K13418	--	pmf0139	D-Galactose	D-半乳糖	Others	C00124	ko00052,ko01100	0.821677	0.00104389
TbA06G088500	K13416	ko04016,ko04075,ko04626	pmf0139	D-Galactose	D-半乳糖	Others	C00124	ko00052,ko01100	0.886754	0.000120942
TbA06G089160	--	--	pmf0139	D-Galactose	D-半乳糖	Others	C00124	ko00052,ko01100	-0.882538	0.000144135
TbA06G089250	K09561	ko04120,ko04141	pmf0139	D-Galactose	D-半乳糖	Others	C00124	ko00052,ko01100	-0.947072	2.99203e-06
TbA06G089300	--	--	pmf0139	D-Galactose	D-半乳糖	Others	C00124	ko00052,ko01100	0.883738	0.000137208
TbA06G089420	K09645	--	pmf0139	D-Galactose	D-半乳糖	Others	C00124	ko00052,ko01100	-0.898303	7.20645e-05
TbA06G091350	K09338	--	pmf0139	D-Galactose	D-半乳糖	Others	C00124	ko00052,ko01100	0.820504	0.00107642
TbA06G091770	K20893	--	pmf0139	D-Galactose	D-半乳糖	Others	C00124	ko00052,ko01100	-0.930608	1.12694e-05
TbA06G091960	--	--	pmf0139	D-Galactose	D-半乳糖	Others	C00124	ko00052,ko01100	-0.970982	1.54335e-07
TbA06G092940	K09872	--	pmf0139	D-Galactose	D-半乳糖	Others	C00124	ko00052,ko01100	-0.821035	0.00106159
TbA06G093260	--	--	pmf0139	D-Galactose	D-半乳糖	Others	C00124	ko00052,ko01100	-0.950709	2.10905e-06
TbA06G094070	K00430	ko00940,ko01100,ko01110	pmf0139	D-Galactose	D-半乳糖	Others	C00124	ko00052,ko01100	-0.811326	0.0013587
TbA06G094460	K08235	--	pmf0139	D-Galactose	D-半乳糖	Others	C00124	ko00052,ko01100	-0.960707	6.90484e-07
TbA06G094480	--	--	pmf0139	D-Galactose	D-半乳糖	Others	C00124	ko00052,ko01100	-0.856694	0.000372318
TbA06G094840	K13417	ko04626	pmf0139	D-Galactose	D-半乳糖	Others	C00124	ko00052,ko01100	0.965417	3.67593e-07
TbA06G097300	K13416	ko04016,ko04075,ko04626	pmf0139	D-Galactose	D-半乳糖	Others	C00124	ko00052,ko01100	-0.827011	0.000905407
TbA06G097470	--	--	pmf0139	D-Galactose	D-半乳糖	Others	C00124	ko00052,ko01100	0.887013	0.000119621
TbA06G098490	K08235	--	pmf0139	D-Galactose	D-半乳糖	Others	C00124	ko00052,ko01100	-0.970669	1.62744e-07
TbA06G099490	K22418	--	pmf0139	D-Galactose	D-半乳糖	Others	C00124	ko00052,ko01100	0.92457	1.69267e-05
TbA06G101370	K23872	--	pmf0139	D-Galactose	D-半乳糖	Others	C00124	ko00052,ko01100	-0.941331	4.95847e-06
TbA06G102120	K13430	ko04626	pmf0139	D-Galactose	D-半乳糖	Others	C00124	ko00052,ko01100	0.883044	0.000141181
TbA06G102660	--	--	pmf0139	D-Galactose	D-半乳糖	Others	C00124	ko00052,ko01100	-0.970199	1.76086e-07
TbA06G102750	K11418	--	pmf0139	D-Galactose	D-半乳糖	Others	C00124	ko00052,ko01100	-0.88981	0.000106046
TbA06G102860	K10418	--	pmf0139	D-Galactose	D-半乳糖	Others	C00124	ko00052,ko01100	-0.951314	1.9847e-06
TbA06G103040	--	--	pmf0139	D-Galactose	D-半乳糖	Others	C00124	ko00052,ko01100	0.828933	0.000859157
TbA06G104970	--	--	pmf0139	D-Galactose	D-半乳糖	Others	C00124	ko00052,ko01100	-0.818462	0.0011349
TbA06G105310	--	--	pmf0139	D-Galactose	D-半乳糖	Others	C00124	ko00052,ko01100	-0.937472	6.77351e-06
TbA06G106540	K01761	ko00270,ko00450,ko01100	pmf0139	D-Galactose	D-半乳糖	Others	C00124	ko00052,ko01100	0.833017	0.000766939
TbA06G106910	K09422	--	pmf0139	D-Galactose	D-半乳糖	Others	C00124	ko00052,ko01100	0.951128	2.02237e-06
TbA06G107070	K14566	ko03008	pmf0139	D-Galactose	D-半乳糖	Others	C00124	ko00052,ko01100	-0.96192	5.91535e-07
TbA06G107460	--	--	pmf0139	D-Galactose	D-半乳糖	Others	C00124	ko00052,ko01100	0.925995	1.54251e-05
TbA06G108170	K15398	ko00073,ko01100	pmf0139	D-Galactose	D-半乳糖	Others	C00124	ko00052,ko01100	-0.80977	0.00141172
TbA06G110360	--	--	pmf0139	D-Galactose	D-半乳糖	Others	C00124	ko00052,ko01100	-0.970456	1.68705e-07
TbA06G110370	--	--	pmf0139	D-Galactose	D-半乳糖	Others	C00124	ko00052,ko01100	-0.921326	2.07776e-05
TbA07G001060	K11714	--	pmf0139	D-Galactose	D-半乳糖	Others	C00124	ko00052,ko01100	-0.95109	2.03008e-06
TbA07G002130	K23872	--	pmf0139	D-Galactose	D-半乳糖	Others	C00124	ko00052,ko01100	-0.934842	8.28607e-06
TbA07G002400	--	--	pmf0139	D-Galactose	D-半乳糖	Others	C00124	ko00052,ko01100	-0.823914	0.000983963
TbA07G003520	K14488	ko04075	pmf0139	D-Galactose	D-半乳糖	Others	C00124	ko00052,ko01100	0.896162	7.96816e-05
TbA07G004940	--	--	pmf0139	D-Galactose	D-半乳糖	Others	C00124	ko00052,ko01100	0.900593	6.4564e-05
TbA07G007120	--	--	pmf0139	D-Galactose	D-半乳糖	Others	C00124	ko00052,ko01100	0.837733	0.000670167
TbA07G009330	K13496	ko00908,ko01110	pmf0139	D-Galactose	D-半乳糖	Others	C00124	ko00052,ko01100	0.92467	1.68179e-05
TbA07G009640	K13508	ko00561,ko00564,ko01100,ko01110	pmf0139	D-Galactose	D-半乳糖	Others	C00124	ko00052,ko01100	0.901136	6.2878e-05
TbA07G010940	K13428	ko04626	pmf0139	D-Galactose	D-半乳糖	Others	C00124	ko00052,ko01100	0.801004	0.0017407
TbA07G012710	--	--	pmf0139	D-Galactose	D-半乳糖	Others	C00124	ko00052,ko01100	0.869104	0.000241941
TbA07G012720	--	--	pmf0139	D-Galactose	D-半乳糖	Others	C00124	ko00052,ko01100	0.84147	0.00060044
TbA07G012910	--	--	pmf0139	D-Galactose	D-半乳糖	Others	C00124	ko00052,ko01100	-0.920153	2.23278e-05
TbA07G014450	K01206	ko00511	pmf0139	D-Galactose	D-半乳糖	Others	C00124	ko00052,ko01100	-0.846006	0.000523513
TbA07G014550	--	--	pmf0139	D-Galactose	D-半乳糖	Others	C00124	ko00052,ko01100	-0.900923	6.35371e-05
TbA07G014830	K21867	--	pmf0139	D-Galactose	D-半乳糖	Others	C00124	ko00052,ko01100	0.924258	1.72702e-05
TbA07G016880	--	--	pmf0139	D-Galactose	D-半乳糖	Others	C00124	ko00052,ko01100	-0.920606	2.17185e-05
TbA07G019610	K08912	ko00196,ko01100	pmf0139	D-Galactose	D-半乳糖	Others	C00124	ko00052,ko01100	-0.809426	0.00142365
TbA07G019650	K00703	ko00500,ko01100,ko01110	pmf0139	D-Galactose	D-半乳糖	Others	C00124	ko00052,ko01100	-0.948139	2.70745e-06
TbA07G020210	--	--	pmf0139	D-Galactose	D-半乳糖	Others	C00124	ko00052,ko01100	-0.86145	0.000317155
TbA07G020950	--	--	pmf0139	D-Galactose	D-半乳糖	Others	C00124	ko00052,ko01100	0.858889	0.000346007
TbA07G028100	K07198	--	pmf0139	D-Galactose	D-半乳糖	Others	C00124	ko00052,ko01100	0.85286	0.000422008
TbA07G029640	--	--	pmf0139	D-Galactose	D-半乳糖	Others	C00124	ko00052,ko01100	0.888402	0.00011272
TbA07G030570	K13449	ko04016,ko04075,ko04626	pmf0139	D-Galactose	D-半乳糖	Others	C00124	ko00052,ko01100	-0.916865	2.71663e-05
TbA07G031550	K21484	--	pmf0139	D-Galactose	D-半乳糖	Others	C00124	ko00052,ko01100	0.96498	3.91132e-07
TbA07G036930	K20538	ko04016	pmf0139	D-Galactose	D-半乳糖	Others	C00124	ko00052,ko01100	0.807203	0.00150261
TbA07G039360	--	--	pmf0139	D-Galactose	D-半乳糖	Others	C00124	ko00052,ko01100	-0.880441	0.000156892
TbA07G041520	--	--	pmf0139	D-Galactose	D-半乳糖	Others	C00124	ko00052,ko01100	-0.887935	0.000115003
TbA07G044630	K19882	--	pmf0139	D-Galactose	D-半乳糖	Others	C00124	ko00052,ko01100	-0.95706	1.0696e-06
TbA07G066660	--	--	pmf0139	D-Galactose	D-半乳糖	Others	C00124	ko00052,ko01100	0.867892	0.000252809
TbA07G068060	--	--	pmf0139	D-Galactose	D-半乳糖	Others	C00124	ko00052,ko01100	-0.871434	0.000222062
TbA07G069850	K11868	ko00380,ko01100	pmf0139	D-Galactose	D-半乳糖	Others	C00124	ko00052,ko01100	-0.94274	4.40142e-06
TbA07G071080	K08869	--	pmf0139	D-Galactose	D-半乳糖	Others	C00124	ko00052,ko01100	-0.842119	0.000588922
TbA07G073600	K01904	ko00130,ko00940,ko01100,ko01110	pmf0139	D-Galactose	D-半乳糖	Others	C00124	ko00052,ko01100	-0.907465	4.56653e-05
TbA07G076560	--	--	pmf0139	D-Galactose	D-半乳糖	Others	C00124	ko00052,ko01100	-0.890615	0.00010237
TbA07G079670	K24028	--	pmf0139	D-Galactose	D-半乳糖	Others	C00124	ko00052,ko01100	0.917025	2.69125e-05
TbA07G079780	K16281	--	pmf0139	D-Galactose	D-半乳糖	Others	C00124	ko00052,ko01100	-0.867291	0.000258343
TbA07G082940	K15398	ko00073,ko01100	pmf0139	D-Galactose	D-半乳糖	Others	C00124	ko00052,ko01100	-0.962965	5.15625e-07
TbA07G083570	K12486	ko04144	pmf0139	D-Galactose	D-半乳糖	Others	C00124	ko00052,ko01100	-0.965194	3.79472e-07
TbA07G085880	K09873	--	pmf0139	D-Galactose	D-半乳糖	Others	C00124	ko00052,ko01100	-0.861118	0.000320787
TbA07G086020	--	--	pmf0139	D-Galactose	D-半乳糖	Others	C00124	ko00052,ko01100	-0.845267	0.00053548
TbA07G088510	--	--	pmf0139	D-Galactose	D-半乳糖	Others	C00124	ko00052,ko01100	-0.895932	8.05335e-05
TbA07G088930	K18857	ko00010,ko00071,ko00350,ko00592,ko00620,ko01100,ko01110	pmf0139	D-Galactose	D-半乳糖	Others	C00124	ko00052,ko01100	0.807447	0.0014938
TbA07G089110	K03875	ko04120	pmf0139	D-Galactose	D-半乳糖	Others	C00124	ko00052,ko01100	-0.939524	5.75273e-06
TbA07G090170	K05387	--	pmf0139	D-Galactose	D-半乳糖	Others	C00124	ko00052,ko01100	0.859722	0.000336402
TbA07G096270	K02492	ko00860,ko01100,ko01110,ko01240	pmf0139	D-Galactose	D-半乳糖	Others	C00124	ko00052,ko01100	-0.881255	0.000151841
TbA07G096890	K20887	--	pmf0139	D-Galactose	D-半乳糖	Others	C00124	ko00052,ko01100	-0.945256	3.53086e-06
TbA07G096930	--	--	pmf0139	D-Galactose	D-半乳糖	Others	C00124	ko00052,ko01100	-0.92742	1.40297e-05
TbA07G097980	--	--	pmf0139	D-Galactose	D-半乳糖	Others	C00124	ko00052,ko01100	0.929987	1.17697e-05
TbA07G098220	--	--	pmf0139	D-Galactose	D-半乳糖	Others	C00124	ko00052,ko01100	-0.919903	2.26705e-05
TbA07G098860	K17506	--	pmf0139	D-Galactose	D-半乳糖	Others	C00124	ko00052,ko01100	-0.942582	4.46154e-06
TbA07G099910	K01051	ko00040,ko01100	pmf0139	D-Galactose	D-半乳糖	Others	C00124	ko00052,ko01100	-0.950554	2.14183e-06
TbA07G100090	K11275	--	pmf0139	D-Galactose	D-半乳糖	Others	C00124	ko00052,ko01100	-0.951793	1.89054e-06
TbA07G100350	K20535	ko04016	pmf0139	D-Galactose	D-半乳糖	Others	C00124	ko00052,ko01100	-0.856882	0.000370015
TbA07G101380	K23280	--	pmf0139	D-Galactose	D-半乳糖	Others	C00124	ko00052,ko01100	-0.959188	8.32602e-07
TbA07G102120	K05280	ko00941,ko00944,ko01100,ko01110	pmf0139	D-Galactose	D-半乳糖	Others	C00124	ko00052,ko01100	-0.847291	0.000503166
TbA07G102610	--	--	pmf0139	D-Galactose	D-半乳糖	Others	C00124	ko00052,ko01100	-0.870941	0.000226158
TbA07G103390	--	--	pmf0139	D-Galactose	D-半乳糖	Others	C00124	ko00052,ko01100	-0.873582	0.00020489
TbA07G104010	--	--	pmf0139	D-Galactose	D-半乳糖	Others	C00124	ko00052,ko01100	-0.926133	1.52857e-05
TbA07G104760	K01728	ko00040,ko01100	pmf0139	D-Galactose	D-半乳糖	Others	C00124	ko00052,ko01100	-0.85388	0.000408312
TbA07G106530	K15102	--	pmf0139	D-Galactose	D-半乳糖	Others	C00124	ko00052,ko01100	0.891735	9.74232e-05
TbA07G106890	K22683	--	pmf0139	D-Galactose	D-半乳糖	Others	C00124	ko00052,ko01100	-0.917229	2.65934e-05
TbA07G107410	--	--	pmf0139	D-Galactose	D-半乳糖	Others	C00124	ko00052,ko01100	-0.914721	3.07399e-05
TbA07G108390	K03146	ko00730,ko01100,ko01240	pmf0139	D-Galactose	D-半乳糖	Others	C00124	ko00052,ko01100	-0.904087	5.43135e-05
TbA07G108780	K13430	ko04626	pmf0139	D-Galactose	D-半乳糖	Others	C00124	ko00052,ko01100	-0.871249	0.00022359
TbA07G108920	K00218	ko00860,ko01100,ko01110	pmf0139	D-Galactose	D-半乳糖	Others	C00124	ko00052,ko01100	-0.93756	6.727e-06
TbA07G109000	--	--	pmf0139	D-Galactose	D-半乳糖	Others	C00124	ko00052,ko01100	-0.947434	2.89286e-06
TbA07G109260	K01126	ko00564	pmf0139	D-Galactose	D-半乳糖	Others	C00124	ko00052,ko01100	-0.901582	6.1522e-05
TbA07G109670	--	--	pmf0139	D-Galactose	D-半乳糖	Others	C00124	ko00052,ko01100	-0.901212	6.26461e-05
TbA08G000040	K18195	--	pmf0139	D-Galactose	D-半乳糖	Others	C00124	ko00052,ko01100	-0.905795	4.97945e-05
TbA08G000240	--	--	pmf0139	D-Galactose	D-半乳糖	Others	C00124	ko00052,ko01100	-0.8847	0.000131843
TbA08G000710	K05909	--	pmf0139	D-Galactose	D-半乳糖	Others	C00124	ko00052,ko01100	0.899761	6.72137e-05
TbA08G001430	K10999	--	pmf0139	D-Galactose	D-半乳糖	Others	C00124	ko00052,ko01100	-0.86966	0.000237078
TbA08G001550	--	--	pmf0139	D-Galactose	D-半乳糖	Others	C00124	ko00052,ko01100	-0.903251	5.66411e-05
TbA08G003390	K23280	--	pmf0139	D-Galactose	D-半乳糖	Others	C00124	ko00052,ko01100	-0.877341	0.000177353
TbA08G003430	--	--	pmf0139	D-Galactose	D-半乳糖	Others	C00124	ko00052,ko01100	-0.867737	0.000254232
TbA08G004150	K16221	ko04712	pmf0139	D-Galactose	D-半乳糖	Others	C00124	ko00052,ko01100	0.866998	0.000261068
TbA08G006090	K11275	--	pmf0139	D-Galactose	D-半乳糖	Others	C00124	ko00052,ko01100	-0.927178	1.42594e-05
TbA08G006240	--	--	pmf0139	D-Galactose	D-半乳糖	Others	C00124	ko00052,ko01100	-0.971629	1.38034e-07
TbA08G007620	K13430	ko04626	pmf0139	D-Galactose	D-半乳糖	Others	C00124	ko00052,ko01100	0.953498	1.58358e-06
TbA08G007980	K17506	--	pmf0139	D-Galactose	D-半乳糖	Others	C00124	ko00052,ko01100	-0.94732	2.9239e-06
TbA08G008700	K14319	ko03013	pmf0139	D-Galactose	D-半乳糖	Others	C00124	ko00052,ko01100	-0.902603	5.84977e-05
TbA08G009630	K08819	--	pmf0139	D-Galactose	D-半乳糖	Others	C00124	ko00052,ko01100	-0.829395	0.000848318
TbA08G009830	--	--	pmf0139	D-Galactose	D-半乳糖	Others	C00124	ko00052,ko01100	-0.825335	0.000947274
TbA08G009870	--	--	pmf0139	D-Galactose	D-半乳糖	Others	C00124	ko00052,ko01100	-0.832054	0.000787957
TbA08G010120	--	--	pmf0139	D-Galactose	D-半乳糖	Others	C00124	ko00052,ko01100	-0.807683	0.00148529
TbA08G011550	K20665	--	pmf0139	D-Galactose	D-半乳糖	Others	C00124	ko00052,ko01100	-0.850305	0.000457868
TbA08G013610	--	--	pmf0139	D-Galactose	D-半乳糖	Others	C00124	ko00052,ko01100	0.847192	0.000504715
TbA08G014360	K05681	ko02010	pmf0139	D-Galactose	D-半乳糖	Others	C00124	ko00052,ko01100	0.93578	7.71875e-06
TbA08G014960	K02695	ko00195,ko01100	pmf0139	D-Galactose	D-半乳糖	Others	C00124	ko00052,ko01100	-0.877219	0.000178198
TbA08G016290	K07198	--	pmf0139	D-Galactose	D-半乳糖	Others	C00124	ko00052,ko01100	-0.885788	0.000125977
TbA08G016770	K09510	--	pmf0139	D-Galactose	D-半乳糖	Others	C00124	ko00052,ko01100	-0.818606	0.0011307
TbA08G017990	--	--	pmf0139	D-Galactose	D-半乳糖	Others	C00124	ko00052,ko01100	-0.931444	1.0622e-05
TbA08G019180	K21596	--	pmf0139	D-Galactose	D-半乳糖	Others	C00124	ko00052,ko01100	0.978304	3.65063e-08
TbA08G019490	--	--	pmf0139	D-Galactose	D-半乳糖	Others	C00124	ko00052,ko01100	0.876036	0.000186562
TbA08G019660	--	--	pmf0139	D-Galactose	D-半乳糖	Others	C00124	ko00052,ko01100	-0.81758	0.0011609
TbA08G020040	--	--	pmf0139	D-Galactose	D-半乳糖	Others	C00124	ko00052,ko01100	0.883322	0.000139576
TbA08G020820	K22390	--	pmf0139	D-Galactose	D-半乳糖	Others	C00124	ko00052,ko01100	-0.907861	4.47274e-05
TbA08G021850	K13496	ko00908,ko01110	pmf0139	D-Galactose	D-半乳糖	Others	C00124	ko00052,ko01100	0.812037	0.001335
TbA08G022160	K09873	--	pmf0139	D-Galactose	D-半乳糖	Others	C00124	ko00052,ko01100	-0.926561	1.48587e-05
TbA08G022300	K05658	ko02010	pmf0139	D-Galactose	D-半乳糖	Others	C00124	ko00052,ko01100	-0.926496	1.49228e-05
TbA08G022930	K20869	--	pmf0139	D-Galactose	D-半乳糖	Others	C00124	ko00052,ko01100	-0.812269	0.00132733
TbA08G024350	--	--	pmf0139	D-Galactose	D-半乳糖	Others	C00124	ko00052,ko01100	-0.965819	3.46977e-07
TbA08G025830	--	--	pmf0139	D-Galactose	D-半乳糖	Others	C00124	ko00052,ko01100	-0.811593	0.00134977
TbA08G026610	K12449	ko00520,ko01100,ko01250	pmf0139	D-Galactose	D-半乳糖	Others	C00124	ko00052,ko01100	-0.976693	5.20829e-08
TbA08G027030	--	--	pmf0139	D-Galactose	D-半乳糖	Others	C00124	ko00052,ko01100	-0.937056	6.99669e-06
TbA08G027060	K09873	--	pmf0139	D-Galactose	D-半乳糖	Others	C00124	ko00052,ko01100	-0.94975	2.31849e-06
TbA08G027160	K10144	ko04120	pmf0139	D-Galactose	D-半乳糖	Others	C00124	ko00052,ko01100	-0.863992	0.000290402
TbA08G029470	K00454	ko00591,ko00592,ko01100,ko01110	pmf0139	D-Galactose	D-半乳糖	Others	C00124	ko00052,ko01100	0.872948	0.000209849
TbA08G029520	K00454	ko00591,ko00592,ko01100,ko01110	pmf0139	D-Galactose	D-半乳糖	Others	C00124	ko00052,ko01100	0.846317	0.000518531
TbA08G029540	K13417	ko04626	pmf0139	D-Galactose	D-半乳糖	Others	C00124	ko00052,ko01100	0.931818	1.03419e-05
TbA08G029600	K13417	ko04626	pmf0139	D-Galactose	D-半乳糖	Others	C00124	ko00052,ko01100	0.861275	0.000319064
TbA08G031990	K07904	ko04144	pmf0139	D-Galactose	D-半乳糖	Others	C00124	ko00052,ko01100	-0.819268	0.00111153
TbA08G032150	K01802	--	pmf0139	D-Galactose	D-半乳糖	Others	C00124	ko00052,ko01100	-0.854226	0.000403742
TbA08G032300	K09419	--	pmf0139	D-Galactose	D-半乳糖	Others	C00124	ko00052,ko01100	0.90487	5.22037e-05
TbA08G032600	--	--	pmf0139	D-Galactose	D-半乳糖	Others	C00124	ko00052,ko01100	0.835666	0.000711335
TbA08G032620	--	--	pmf0139	D-Galactose	D-半乳糖	Others	C00124	ko00052,ko01100	0.833859	0.000748898
TbA08G033520	--	--	pmf0139	D-Galactose	D-半乳糖	Others	C00124	ko00052,ko01100	-0.818553	0.00113224
TbA08G034730	K21866	--	pmf0139	D-Galactose	D-半乳糖	Others	C00124	ko00052,ko01100	0.926887	1.45401e-05
TbA08G035950	K01148	ko03018	pmf0139	D-Galactose	D-半乳糖	Others	C00124	ko00052,ko01100	0.805582	0.00156232
TbA08G041970	K14638	--	pmf0139	D-Galactose	D-半乳糖	Others	C00124	ko00052,ko01100	-0.919757	2.28722e-05
TbA08G043150	K05863	--	pmf0139	D-Galactose	D-半乳糖	Others	C00124	ko00052,ko01100	0.876594	0.000182581
TbA08G050250	--	--	pmf0139	D-Galactose	D-半乳糖	Others	C00124	ko00052,ko01100	-0.840134	0.000624685
TbA08G069390	K24028	--	pmf0139	D-Galactose	D-半乳糖	Others	C00124	ko00052,ko01100	0.917711	2.58488e-05
TbA08G091090	K16296	--	pmf0139	D-Galactose	D-半乳糖	Others	C00124	ko00052,ko01100	0.823922	0.000983733
TbA08G091120	K16296	--	pmf0139	D-Galactose	D-半乳糖	Others	C00124	ko00052,ko01100	0.908352	4.35854e-05
TbA08G093500	K01953	ko00250,ko01100,ko01110,ko01230	pmf0139	D-Galactose	D-半乳糖	Others	C00124	ko00052,ko01100	-0.933326	9.27172e-06
TbA08G095840	K08235	--	pmf0139	D-Galactose	D-半乳糖	Others	C00124	ko00052,ko01100	-0.971733	1.35532e-07
TbAUNG005530	K13418	--	pmf0139	D-Galactose	D-半乳糖	Others	C00124	ko00052,ko01100	0.943811	4.01248e-06
TbAUNG006640	K09284	--	pmf0139	D-Galactose	D-半乳糖	Others	C00124	ko00052,ko01100	-0.821622	0.00104539
TbAUNG008520	--	--	pmf0139	D-Galactose	D-半乳糖	Others	C00124	ko00052,ko01100	-0.829308	0.00085033
novel.10045	K05909	--	pmf0139	D-Galactose	D-半乳糖	Others	C00124	ko00052,ko01100	-0.930254	1.15526e-05
novel.10173	--	--	pmf0139	D-Galactose	D-半乳糖	Others	C00124	ko00052,ko01100	-0.804853	0.00158975
novel.10480	--	--	pmf0139	D-Galactose	D-半乳糖	Others	C00124	ko00052,ko01100	0.802972	0.00166221
novel.10508	--	--	pmf0139	D-Galactose	D-半乳糖	Others	C00124	ko00052,ko01100	0.831431	0.000801785
novel.10660	K09527	--	pmf0139	D-Galactose	D-半乳糖	Others	C00124	ko00052,ko01100	-0.907714	4.50752e-05
novel.11322	--	--	pmf0139	D-Galactose	D-半乳糖	Others	C00124	ko00052,ko01100	0.814911	0.00124241
novel.11353	--	--	pmf0139	D-Galactose	D-半乳糖	Others	C00124	ko00052,ko01100	-0.830504	0.000822725
novel.11801	K01193	ko00052,ko00500,ko01100,ko01110	pmf0139	D-Galactose	D-半乳糖	Others	C00124	ko00052,ko01100	0.82652	0.000917523
novel.11853	K15398	ko00073,ko01100	pmf0139	D-Galactose	D-半乳糖	Others	C00124	ko00052,ko01100	-0.834564	0.000734081
novel.11878	K14486	ko04075	pmf0139	D-Galactose	D-半乳糖	Others	C00124	ko00052,ko01100	0.905027	5.17897e-05
novel.11923	--	--	pmf0139	D-Galactose	D-半乳糖	Others	C00124	ko00052,ko01100	-0.936278	7.43037e-06
novel.11925	--	--	pmf0139	D-Galactose	D-半乳糖	Others	C00124	ko00052,ko01100	-0.921665	2.03459e-05
novel.11972	--	--	pmf0139	D-Galactose	D-半乳糖	Others	C00124	ko00052,ko01100	0.823211	0.00100249
novel.12018	K06950	--	pmf0139	D-Galactose	D-半乳糖	Others	C00124	ko00052,ko01100	0.806144	0.0015414
novel.12047	--	--	pmf0139	D-Galactose	D-半乳糖	Others	C00124	ko00052,ko01100	-0.810806	0.00137624
novel.12096	--	--	pmf0139	D-Galactose	D-半乳糖	Others	C00124	ko00052,ko01100	-0.846208	0.000520264
novel.12140	--	--	pmf0139	D-Galactose	D-半乳糖	Others	C00124	ko00052,ko01100	0.888106	0.000114164
novel.12148	--	--	pmf0139	D-Galactose	D-半乳糖	Others	C00124	ko00052,ko01100	0.835183	0.00072124
novel.12236	--	--	pmf0139	D-Galactose	D-半乳糖	Others	C00124	ko00052,ko01100	-0.823038	0.00100709
novel.12283	--	--	pmf0139	D-Galactose	D-半乳糖	Others	C00124	ko00052,ko01100	-0.839805	0.00063077
novel.12347	K20718	ko04016	pmf0139	D-Galactose	D-半乳糖	Others	C00124	ko00052,ko01100	0.949342	2.41238e-06
novel.12459	--	--	pmf0139	D-Galactose	D-半乳糖	Others	C00124	ko00052,ko01100	-0.812692	0.00131345
novel.12581	K09422	--	pmf0139	D-Galactose	D-半乳糖	Others	C00124	ko00052,ko01100	-0.815201	0.00123332
novel.12587	--	--	pmf0139	D-Galactose	D-半乳糖	Others	C00124	ko00052,ko01100	-0.914162	3.17304e-05
novel.12758	--	--	pmf0139	D-Galactose	D-半乳糖	Others	C00124	ko00052,ko01100	-0.875056	0.00019372
novel.1280	--	--	pmf0139	D-Galactose	D-半乳糖	Others	C00124	ko00052,ko01100	-0.817066	0.00117627
novel.12849	--	--	pmf0139	D-Galactose	D-半乳糖	Others	C00124	ko00052,ko01100	-0.838349	0.000658269
novel.12903	--	--	pmf0139	D-Galactose	D-半乳糖	Others	C00124	ko00052,ko01100	-0.914541	3.10561e-05
novel.13076	K09338	--	pmf0139	D-Galactose	D-半乳糖	Others	C00124	ko00052,ko01100	0.878776	0.000167635
novel.13396	--	--	pmf0139	D-Galactose	D-半乳糖	Others	C00124	ko00052,ko01100	0.822095	0.00103248
novel.13522	--	--	pmf0139	D-Galactose	D-半乳糖	Others	C00124	ko00052,ko01100	-0.809184	0.0014321
novel.13546	--	--	pmf0139	D-Galactose	D-半乳糖	Others	C00124	ko00052,ko01100	-0.829888	0.000836864
novel.13772	K08770	ko04120	pmf0139	D-Galactose	D-半乳糖	Others	C00124	ko00052,ko01100	0.896592	7.81009e-05
novel.13875	--	--	pmf0139	D-Galactose	D-半乳糖	Others	C00124	ko00052,ko01100	-0.867702	0.000254549
novel.14086	--	--	pmf0139	D-Galactose	D-半乳糖	Others	C00124	ko00052,ko01100	-0.852067	0.000432891
novel.14126	--	--	pmf0139	D-Galactose	D-半乳糖	Others	C00124	ko00052,ko01100	0.827139	0.000902262
novel.14175	K03715	ko00561,ko01100	pmf0139	D-Galactose	D-半乳糖	Others	C00124	ko00052,ko01100	-0.889145	0.000109156
novel.14280	K21484	--	pmf0139	D-Galactose	D-半乳糖	Others	C00124	ko00052,ko01100	0.955759	1.23896e-06
novel.14613	--	--	pmf0139	D-Galactose	D-半乳糖	Others	C00124	ko00052,ko01100	-0.824687	0.000963872
novel.14633	K00430	ko00940,ko01100,ko01110	pmf0139	D-Galactose	D-半乳糖	Others	C00124	ko00052,ko01100	-0.945097	3.58152e-06
novel.1471	--	--	pmf0139	D-Galactose	D-半乳糖	Others	C00124	ko00052,ko01100	0.822432	0.00102335
novel.14710	--	--	pmf0139	D-Galactose	D-半乳糖	Others	C00124	ko00052,ko01100	-0.823082	0.00100591
novel.14792	K09286	--	pmf0139	D-Galactose	D-半乳糖	Others	C00124	ko00052,ko01100	-0.925534	1.58986e-05
novel.14964	--	--	pmf0139	D-Galactose	D-半乳糖	Others	C00124	ko00052,ko01100	-0.879563	0.000162489
novel.15030	--	--	pmf0139	D-Galactose	D-半乳糖	Others	C00124	ko00052,ko01100	0.944476	3.78475e-06
novel.15240	--	--	pmf0139	D-Galactose	D-半乳糖	Others	C00124	ko00052,ko01100	-0.812657	0.0013146
novel.15314	K09841	ko00906,ko01100,ko01110	pmf0139	D-Galactose	D-半乳糖	Others	C00124	ko00052,ko01100	-0.911122	3.7565e-05
novel.15530	--	--	pmf0139	D-Galactose	D-半乳糖	Others	C00124	ko00052,ko01100	0.865562	0.000274782
novel.15533	--	--	pmf0139	D-Galactose	D-半乳糖	Others	C00124	ko00052,ko01100	-0.976103	5.89693e-08
novel.15541	--	--	pmf0139	D-Galactose	D-半乳糖	Others	C00124	ko00052,ko01100	-0.89426	8.69632e-05
novel.15556	--	--	pmf0139	D-Galactose	D-半乳糖	Others	C00124	ko00052,ko01100	0.831866	0.000792112
novel.1568	--	--	pmf0139	D-Galactose	D-半乳糖	Others	C00124	ko00052,ko01100	-0.874431	0.000198401
novel.15760	--	--	pmf0139	D-Galactose	D-半乳糖	Others	C00124	ko00052,ko01100	-0.864308	0.000287204
novel.16148	K18858	ko00592,ko01110	pmf0139	D-Galactose	D-半乳糖	Others	C00124	ko00052,ko01100	0.885549	0.000127249
novel.16255	K20889	--	pmf0139	D-Galactose	D-半乳糖	Others	C00124	ko00052,ko01100	-0.975145	7.16534e-08
novel.1713	--	--	pmf0139	D-Galactose	D-半乳糖	Others	C00124	ko00052,ko01100	0.835943	0.000705706
novel.17284	--	--	pmf0139	D-Galactose	D-半乳糖	Others	C00124	ko00052,ko01100	-0.862246	0.000308578
novel.19	--	--	pmf0139	D-Galactose	D-半乳糖	Others	C00124	ko00052,ko01100	-0.897596	7.45127e-05
novel.1908	K04035	ko00860,ko01100,ko01110	pmf0139	D-Galactose	D-半乳糖	Others	C00124	ko00052,ko01100	-0.851529	0.000440409
novel.1938	--	--	pmf0139	D-Galactose	D-半乳糖	Others	C00124	ko00052,ko01100	-0.804778	0.00159259
novel.2119	--	--	pmf0139	D-Galactose	D-半乳糖	Others	C00124	ko00052,ko01100	0.909442	4.11321e-05
novel.2121	--	--	pmf0139	D-Galactose	D-半乳糖	Others	C00124	ko00052,ko01100	-0.86054	0.000327177
novel.2249	--	--	pmf0139	D-Galactose	D-半乳糖	Others	C00124	ko00052,ko01100	0.891442	9.87016e-05
novel.2329	--	--	pmf0139	D-Galactose	D-半乳糖	Others	C00124	ko00052,ko01100	-0.863151	0.000299049
novel.2355	--	--	pmf0139	D-Galactose	D-半乳糖	Others	C00124	ko00052,ko01100	0.919125	2.37608e-05
novel.2366	--	--	pmf0139	D-Galactose	D-半乳糖	Others	C00124	ko00052,ko01100	-0.80029	0.00176989
novel.2929	--	--	pmf0139	D-Galactose	D-半乳糖	Others	C00124	ko00052,ko01100	-0.906553	4.78866e-05
novel.2935	--	--	pmf0139	D-Galactose	D-半乳糖	Others	C00124	ko00052,ko01100	0.903826	5.50321e-05
novel.2988	K00924	--	pmf0139	D-Galactose	D-半乳糖	Others	C00124	ko00052,ko01100	-0.832097	0.000786993
novel.3330	--	--	pmf0139	D-Galactose	D-半乳糖	Others	C00124	ko00052,ko01100	-0.810535	0.00138545
novel.3542	--	--	pmf0139	D-Galactose	D-半乳糖	Others	C00124	ko00052,ko01100	-0.828685	0.000865014
novel.368	--	--	pmf0139	D-Galactose	D-半乳糖	Others	C00124	ko00052,ko01100	-0.807302	0.00149903
novel.3807	K13412	ko04626	pmf0139	D-Galactose	D-半乳糖	Others	C00124	ko00052,ko01100	-0.815574	0.00122174
novel.3818	--	--	pmf0139	D-Galactose	D-半乳糖	Others	C00124	ko00052,ko01100	0.891951	9.64923e-05
novel.3891	--	--	pmf0139	D-Galactose	D-半乳糖	Others	C00124	ko00052,ko01100	-0.850999	0.000447902
novel.3903	--	--	pmf0139	D-Galactose	D-半乳糖	Others	C00124	ko00052,ko01100	0.816741	0.00118606
novel.4088	--	--	pmf0139	D-Galactose	D-半乳糖	Others	C00124	ko00052,ko01100	0.954379	1.44129e-06
novel.4196	--	--	pmf0139	D-Galactose	D-半乳糖	Others	C00124	ko00052,ko01100	-0.920539	2.18076e-05
novel.429	K22985	--	pmf0139	D-Galactose	D-半乳糖	Others	C00124	ko00052,ko01100	-0.89017	0.000104388
novel.4396	K03553	ko03440	pmf0139	D-Galactose	D-半乳糖	Others	C00124	ko00052,ko01100	0.821477	0.00104938
novel.4432	K12338	ko00942,ko01110	pmf0139	D-Galactose	D-半乳糖	Others	C00124	ko00052,ko01100	-0.867308	0.000258184
novel.4472	--	--	pmf0139	D-Galactose	D-半乳糖	Others	C00124	ko00052,ko01100	0.83666	0.000691299
novel.4488	--	--	pmf0139	D-Galactose	D-半乳糖	Others	C00124	ko00052,ko01100	-0.98118	1.8018e-08
novel.4677	--	--	pmf0139	D-Galactose	D-半乳糖	Others	C00124	ko00052,ko01100	0.82871	0.000864422
novel.48	--	--	pmf0139	D-Galactose	D-半乳糖	Others	C00124	ko00052,ko01100	0.910995	3.78246e-05
novel.4894	K22771	ko00944	pmf0139	D-Galactose	D-半乳糖	Others	C00124	ko00052,ko01100	-0.869969	0.000234408
novel.4928	--	--	pmf0139	D-Galactose	D-半乳糖	Others	C00124	ko00052,ko01100	-0.96758	2.6713e-07
novel.497	--	--	pmf0139	D-Galactose	D-半乳糖	Others	C00124	ko00052,ko01100	-0.847667	0.000497338
novel.5011	--	--	pmf0139	D-Galactose	D-半乳糖	Others	C00124	ko00052,ko01100	0.83017	0.000830367
novel.5125	K10775	ko00360,ko00940,ko01100,ko01110	pmf0139	D-Galactose	D-半乳糖	Others	C00124	ko00052,ko01100	0.870074	0.0002335
novel.5149	K19788	--	pmf0139	D-Galactose	D-半乳糖	Others	C00124	ko00052,ko01100	0.931914	1.02707e-05
novel.525	K01597	ko00900,ko01100,ko01110	pmf0139	D-Galactose	D-半乳糖	Others	C00124	ko00052,ko01100	-0.833369	0.000759357
novel.5321	K13428	ko04626	pmf0139	D-Galactose	D-半乳糖	Others	C00124	ko00052,ko01100	0.904847	5.22664e-05
novel.5342	--	--	pmf0139	D-Galactose	D-半乳糖	Others	C00124	ko00052,ko01100	0.851023	0.000447556
novel.5391	--	--	pmf0139	D-Galactose	D-半乳糖	Others	C00124	ko00052,ko01100	0.943624	4.07811e-06
novel.5417	--	--	pmf0139	D-Galactose	D-半乳糖	Others	C00124	ko00052,ko01100	0.806776	0.00151819
novel.5429	--	--	pmf0139	D-Galactose	D-半乳糖	Others	C00124	ko00052,ko01100	-0.921838	2.01272e-05
novel.5860	--	--	pmf0139	D-Galactose	D-半乳糖	Others	C00124	ko00052,ko01100	-0.899831	6.69878e-05
novel.5867	K11816	ko00380,ko01100	pmf0139	D-Galactose	D-半乳糖	Others	C00124	ko00052,ko01100	-0.813282	0.00129424
novel.5905	--	--	pmf0139	D-Galactose	D-半乳糖	Others	C00124	ko00052,ko01100	0.80958	0.00141828
novel.5930	--	--	pmf0139	D-Galactose	D-半乳糖	Others	C00124	ko00052,ko01100	0.827789	0.000886463
novel.6244	--	--	pmf0139	D-Galactose	D-半乳糖	Others	C00124	ko00052,ko01100	-0.834342	0.000738727
novel.651	K03283	ko03040,ko04141,ko04144	pmf0139	D-Galactose	D-半乳糖	Others	C00124	ko00052,ko01100	0.834121	0.000743358
novel.6574	K13415	ko04075	pmf0139	D-Galactose	D-半乳糖	Others	C00124	ko00052,ko01100	0.891273	9.94424e-05
novel.6790	K10418	--	pmf0139	D-Galactose	D-半乳糖	Others	C00124	ko00052,ko01100	-0.843258	0.000569141
novel.6951	--	--	pmf0139	D-Galactose	D-半乳糖	Others	C00124	ko00052,ko01100	-0.806456	0.0015299
novel.7255	--	--	pmf0139	D-Galactose	D-半乳糖	Others	C00124	ko00052,ko01100	-0.840096	0.000625383
novel.7320	K16075	--	pmf0139	D-Galactose	D-半乳糖	Others	C00124	ko00052,ko01100	0.811997	0.00133633
novel.7380	--	--	pmf0139	D-Galactose	D-半乳糖	Others	C00124	ko00052,ko01100	0.801254	0.00173059
novel.7503	--	--	pmf0139	D-Galactose	D-半乳糖	Others	C00124	ko00052,ko01100	0.934182	8.70415e-06
novel.7532	K16226	ko04626	pmf0139	D-Galactose	D-半乳糖	Others	C00124	ko00052,ko01100	0.917792	2.57261e-05
novel.7589	--	--	pmf0139	D-Galactose	D-半乳糖	Others	C00124	ko00052,ko01100	0.873623	0.000204571
novel.7593	K20718	ko04016	pmf0139	D-Galactose	D-半乳糖	Others	C00124	ko00052,ko01100	0.813674	0.00128162
novel.7596	K01602	ko00630,ko00710,ko01100,ko01110,ko01200	pmf0139	D-Galactose	D-半乳糖	Others	C00124	ko00052,ko01100	-0.979369	2.84359e-08
novel.7883	--	--	pmf0139	D-Galactose	D-半乳糖	Others	C00124	ko00052,ko01100	-0.89155	9.82271e-05
novel.7894	--	--	pmf0139	D-Galactose	D-半乳糖	Others	C00124	ko00052,ko01100	0.843063	0.000572485
novel.8167	K00383	ko00480,ko01100	pmf0139	D-Galactose	D-半乳糖	Others	C00124	ko00052,ko01100	0.82627	0.000923739
novel.8245	K03403	ko00860,ko01100,ko01110	pmf0139	D-Galactose	D-半乳糖	Others	C00124	ko00052,ko01100	-0.973023	1.07552e-07
novel.8336	K14496	ko04016,ko04075	pmf0139	D-Galactose	D-半乳糖	Others	C00124	ko00052,ko01100	-0.92701	1.44211e-05
novel.8375	--	--	pmf0139	D-Galactose	D-半乳糖	Others	C00124	ko00052,ko01100	0.883663	0.000137632
novel.8437	--	--	pmf0139	D-Galactose	D-半乳糖	Others	C00124	ko00052,ko01100	-0.806891	0.00151398
novel.8479	--	--	pmf0139	D-Galactose	D-半乳糖	Others	C00124	ko00052,ko01100	-0.80659	0.00152499
novel.8961	--	--	pmf0139	D-Galactose	D-半乳糖	Others	C00124	ko00052,ko01100	-0.94214	4.63222e-06
novel.9085	--	--	pmf0139	D-Galactose	D-半乳糖	Others	C00124	ko00052,ko01100	0.840874	0.000611171
novel.933	--	--	pmf0139	D-Galactose	D-半乳糖	Others	C00124	ko00052,ko01100	-0.851171	0.00044545
novel.9462	--	--	pmf0139	D-Galactose	D-半乳糖	Others	C00124	ko00052,ko01100	-0.908352	4.35863e-05
novel.9748	K00430	ko00940,ko01100,ko01110	pmf0139	D-Galactose	D-半乳糖	Others	C00124	ko00052,ko01100	-0.938966	6.0175e-06
novel.9790	--	--	pmf0139	D-Galactose	D-半乳糖	Others	C00124	ko00052,ko01100	-0.971249	1.47437e-07
novel.9875	--	--	pmf0139	D-Galactose	D-半乳糖	Others	C00124	ko00052,ko01100	-0.849733	0.000466218
novel.9983	K08235	--	pmf0139	D-Galactose	D-半乳糖	Others	C00124	ko00052,ko01100	-0.95282	1.70052e-06
TbA01G000070	K07761	--	pmn001498	Isodendrocrepine*	异玫瑰石斛碱*	Alkaloids	--	--	0.833753	0.000751164
TbA01G000370	--	--	pmn001498	Isodendrocrepine*	异玫瑰石斛碱*	Alkaloids	--	--	-0.921546	2.04961e-05
TbA01G000560	K17756	--	pmn001498	Isodendrocrepine*	异玫瑰石斛碱*	Alkaloids	--	--	0.843469	0.00056552
TbA01G000570	K17756	--	pmn001498	Isodendrocrepine*	异玫瑰石斛碱*	Alkaloids	--	--	0.863404	0.000296431
TbA01G002780	--	--	pmn001498	Isodendrocrepine*	异玫瑰石斛碱*	Alkaloids	--	--	0.846261	0.000519422
TbA01G002890	--	--	pmn001498	Isodendrocrepine*	异玫瑰石斛碱*	Alkaloids	--	--	-0.967623	2.65378e-07
TbA01G003030	K14270	--	pmn001498	Isodendrocrepine*	异玫瑰石斛碱*	Alkaloids	--	--	-0.90657	4.78439e-05
TbA01G004360	K01184	ko00040,ko01100	pmn001498	Isodendrocrepine*	异玫瑰石斛碱*	Alkaloids	--	--	-0.924058	1.74935e-05
TbA01G004500	--	--	pmn001498	Isodendrocrepine*	异玫瑰石斛碱*	Alkaloids	--	--	0.975699	6.40728e-08
TbA01G004650	--	--	pmn001498	Isodendrocrepine*	异玫瑰石斛碱*	Alkaloids	--	--	-0.948548	2.60415e-06
TbA01G009520	--	--	pmn001498	Isodendrocrepine*	异玫瑰石斛碱*	Alkaloids	--	--	0.897029	7.65239e-05
TbA01G011110	K14638	--	pmn001498	Isodendrocrepine*	异玫瑰石斛碱*	Alkaloids	--	--	0.890357	0.000103538
TbA01G012370	K14376	ko03015	pmn001498	Isodendrocrepine*	异玫瑰石斛碱*	Alkaloids	--	--	-0.985448	5.01526e-09
TbA01G013820	--	--	pmn001498	Isodendrocrepine*	异玫瑰石斛碱*	Alkaloids	--	--	0.868086	0.000251042
TbA01G015270	--	--	pmn001498	Isodendrocrepine*	异玫瑰石斛碱*	Alkaloids	--	--	-0.810297	0.00139359
TbA01G016110	K06130	ko00564	pmn001498	Isodendrocrepine*	异玫瑰石斛碱*	Alkaloids	--	--	-0.863144	0.000299118
TbA01G017300	K09873	--	pmn001498	Isodendrocrepine*	异玫瑰石斛碱*	Alkaloids	--	--	-0.943263	4.20772e-06
TbA01G017630	K09873	--	pmn001498	Isodendrocrepine*	异玫瑰石斛碱*	Alkaloids	--	--	-0.979005	3.10171e-08
TbA01G017740	--	--	pmn001498	Isodendrocrepine*	异玫瑰石斛碱*	Alkaloids	--	--	0.920042	2.24791e-05
TbA01G018110	--	--	pmn001498	Isodendrocrepine*	异玫瑰石斛碱*	Alkaloids	--	--	-0.907768	4.4948e-05
TbA01G019010	--	--	pmn001498	Isodendrocrepine*	异玫瑰石斛碱*	Alkaloids	--	--	-0.864716	0.000283112
TbA01G019780	K24028	--	pmn001498	Isodendrocrepine*	异玫瑰石斛碱*	Alkaloids	--	--	0.831302	0.000804673
TbA01G019860	--	--	pmn001498	Isodendrocrepine*	异玫瑰石斛碱*	Alkaloids	--	--	-0.891469	9.85833e-05
TbA01G019910	--	--	pmn001498	Isodendrocrepine*	异玫瑰石斛碱*	Alkaloids	--	--	-0.94167	4.81959e-06
TbA01G019930	--	--	pmn001498	Isodendrocrepine*	异玫瑰石斛碱*	Alkaloids	--	--	-0.984542	6.77216e-09
TbA01G022050	K03134	ko03022	pmn001498	Isodendrocrepine*	异玫瑰石斛碱*	Alkaloids	--	--	0.88754	0.000116965
TbA01G022160	K02069	--	pmn001498	Isodendrocrepine*	异玫瑰石斛碱*	Alkaloids	--	--	-0.871819	0.000218905
TbA01G022820	--	--	pmn001498	Isodendrocrepine*	异玫瑰石斛碱*	Alkaloids	--	--	-0.959782	7.74447e-07
TbA01G023400	--	--	pmn001498	Isodendrocrepine*	异玫瑰石斛碱*	Alkaloids	--	--	-0.819379	0.00110834
TbA01G023420	K13412	ko04626	pmn001498	Isodendrocrepine*	异玫瑰石斛碱*	Alkaloids	--	--	-0.879298	0.000164207
TbA01G023610	K03424	--	pmn001498	Isodendrocrepine*	异玫瑰石斛碱*	Alkaloids	--	--	0.899884	6.6816e-05
TbA01G025190	K09841	ko00906,ko01100,ko01110	pmn001498	Isodendrocrepine*	异玫瑰石斛碱*	Alkaloids	--	--	-0.93052	1.13394e-05
TbA01G025360	--	--	pmn001498	Isodendrocrepine*	异玫瑰石斛碱*	Alkaloids	--	--	0.866594	0.000264875
TbA01G025910	--	--	pmn001498	Isodendrocrepine*	异玫瑰石斛碱*	Alkaloids	--	--	-0.872951	0.000209824
TbA01G026670	K03671	--	pmn001498	Isodendrocrepine*	异玫瑰石斛碱*	Alkaloids	--	--	0.870715	0.000228059
TbA01G027220	--	--	pmn001498	Isodendrocrepine*	异玫瑰石斛碱*	Alkaloids	--	--	0.934769	8.33141e-06
TbA01G027680	K13448	ko04626	pmn001498	Isodendrocrepine*	异玫瑰石斛碱*	Alkaloids	--	--	-0.892729	9.31964e-05
TbA01G028260	K20624	--	pmn001498	Isodendrocrepine*	异玫瑰石斛碱*	Alkaloids	--	--	-0.802053	0.00169853
TbA01G037910	--	--	pmn001498	Isodendrocrepine*	异玫瑰石斛碱*	Alkaloids	--	--	0.909204	4.16596e-05
TbA01G038880	K00128	ko00010,ko00053,ko00071,ko00280,ko00310,ko00330,ko00340,ko00380,ko00410,ko00561,ko00620,ko00770,ko00903,ko01100,ko01110,ko01240	pmn001498	Isodendrocrepine*	异玫瑰石斛碱*	Alkaloids	--	--	0.887169	0.00011883
TbA01G040580	K14554	ko03008	pmn001498	Isodendrocrepine*	异玫瑰石斛碱*	Alkaloids	--	--	-0.927492	1.39625e-05
TbA01G042250	--	--	pmn001498	Isodendrocrepine*	异玫瑰石斛碱*	Alkaloids	--	--	-0.824902	0.000958337
TbA01G045250	K17098	--	pmn001498	Isodendrocrepine*	异玫瑰石斛碱*	Alkaloids	--	--	-0.9701	1.78995e-07
TbA01G045710	--	--	pmn001498	Isodendrocrepine*	异玫瑰石斛碱*	Alkaloids	--	--	0.939816	5.61803e-06
TbA01G049470	K05275	ko00750,ko01100	pmn001498	Isodendrocrepine*	异玫瑰石斛碱*	Alkaloids	--	--	0.856862	0.00037025
TbA01G053250	K20924	--	pmn001498	Isodendrocrepine*	异玫瑰石斛碱*	Alkaloids	--	--	-0.991959	2.61275e-10
TbA01G053810	K01728	ko00040,ko01100	pmn001498	Isodendrocrepine*	异玫瑰石斛碱*	Alkaloids	--	--	-0.817962	0.00114957
TbA01G057660	--	--	pmn001498	Isodendrocrepine*	异玫瑰石斛碱*	Alkaloids	--	--	-0.981954	1.4622e-08
TbA01G060110	--	--	pmn001498	Isodendrocrepine*	异玫瑰石斛碱*	Alkaloids	--	--	-0.989127	1.17498e-09
TbA01G060120	--	--	pmn001498	Isodendrocrepine*	异玫瑰石斛碱*	Alkaloids	--	--	-0.96992	1.8438e-07
TbA01G060130	--	--	pmn001498	Isodendrocrepine*	异玫瑰石斛碱*	Alkaloids	--	--	-0.971065	1.5216e-07
TbA01G061310	K24221	ko00562,ko01100	pmn001498	Isodendrocrepine*	异玫瑰石斛碱*	Alkaloids	--	--	-0.97028	1.73718e-07
TbA01G079370	--	--	pmn001498	Isodendrocrepine*	异玫瑰石斛碱*	Alkaloids	--	--	0.804161	0.00161609
TbA01G081590	--	--	pmn001498	Isodendrocrepine*	异玫瑰石斛碱*	Alkaloids	--	--	0.901242	6.25524e-05
TbA01G087760	--	--	pmn001498	Isodendrocrepine*	异玫瑰石斛碱*	Alkaloids	--	--	-0.981086	1.84698e-08
TbA01G097010	K00430	ko00940,ko01100,ko01110	pmn001498	Isodendrocrepine*	异玫瑰石斛碱*	Alkaloids	--	--	-0.903363	5.63265e-05
TbA01G099230	--	--	pmn001498	Isodendrocrepine*	异玫瑰石斛碱*	Alkaloids	--	--	0.931713	1.04197e-05
TbA01G100240	--	--	pmn001498	Isodendrocrepine*	异玫瑰石斛碱*	Alkaloids	--	--	0.836332	0.00069787
TbA01G100460	K03327	--	pmn001498	Isodendrocrepine*	异玫瑰石斛碱*	Alkaloids	--	--	-0.982454	1.27163e-08
TbA01G101950	--	--	pmn001498	Isodendrocrepine*	异玫瑰石斛碱*	Alkaloids	--	--	-0.97431	8.44043e-08
TbA01G105200	K14486	ko04075	pmn001498	Isodendrocrepine*	异玫瑰石斛碱*	Alkaloids	--	--	-0.983472	9.44938e-09
TbA01G105290	--	--	pmn001498	Isodendrocrepine*	异玫瑰石斛碱*	Alkaloids	--	--	-0.84944	0.000470527
TbA01G105360	K14486	ko04075	pmn001498	Isodendrocrepine*	异玫瑰石斛碱*	Alkaloids	--	--	0.944052	3.9287e-06
TbA01G107940	--	--	pmn001498	Isodendrocrepine*	异玫瑰石斛碱*	Alkaloids	--	--	-0.99037	6.41939e-10
TbA01G108200	K15542	ko03015	pmn001498	Isodendrocrepine*	异玫瑰石斛碱*	Alkaloids	--	--	0.869713	0.000236618
TbA01G108490	--	--	pmn001498	Isodendrocrepine*	异玫瑰石斛碱*	Alkaloids	--	--	0.806513	0.0015278
TbA01G114770	--	--	pmn001498	Isodendrocrepine*	异玫瑰石斛碱*	Alkaloids	--	--	0.800807	0.00174871
TbA01G115530	--	--	pmn001498	Isodendrocrepine*	异玫瑰石斛碱*	Alkaloids	--	--	0.921017	2.11772e-05
TbA01G117030	K12355	ko00940,ko01110	pmn001498	Isodendrocrepine*	异玫瑰石斛碱*	Alkaloids	--	--	-0.98066	2.06285e-08
TbA01G117070	--	--	pmn001498	Isodendrocrepine*	异玫瑰石斛碱*	Alkaloids	--	--	0.872216	0.000215685
TbA01G118060	K08912	ko00196,ko01100	pmn001498	Isodendrocrepine*	异玫瑰石斛碱*	Alkaloids	--	--	-0.897155	7.60728e-05
TbA01G118260	K01051	ko00040,ko01100	pmn001498	Isodendrocrepine*	异玫瑰石斛碱*	Alkaloids	--	--	-0.926371	1.50467e-05
TbA01G119680	K00279	ko00908,ko01110	pmn001498	Isodendrocrepine*	异玫瑰石斛碱*	Alkaloids	--	--	0.84982	0.000464938
TbA01G121970	--	--	pmn001498	Isodendrocrepine*	异玫瑰石斛碱*	Alkaloids	--	--	-0.904324	5.36704e-05
TbA01G125120	--	--	pmn001498	Isodendrocrepine*	异玫瑰石斛碱*	Alkaloids	--	--	-0.865462	0.000275754
TbA01G125520	--	--	pmn001498	Isodendrocrepine*	异玫瑰石斛碱*	Alkaloids	--	--	-0.861871	0.000312595
TbA01G128790	K19891	ko00500,ko01100	pmn001498	Isodendrocrepine*	异玫瑰石斛碱*	Alkaloids	--	--	-0.941504	4.88714e-06
TbA01G129030	K15542	ko03015	pmn001498	Isodendrocrepine*	异玫瑰石斛碱*	Alkaloids	--	--	0.940415	5.34946e-06
TbA01G129210	K20416	--	pmn001498	Isodendrocrepine*	异玫瑰石斛碱*	Alkaloids	--	--	-0.912713	3.44158e-05
TbA01G129680	K09286	--	pmn001498	Isodendrocrepine*	异玫瑰石斛碱*	Alkaloids	--	--	0.901253	6.25193e-05
TbA01G129780	K09338	--	pmn001498	Isodendrocrepine*	异玫瑰石斛碱*	Alkaloids	--	--	0.862112	0.000310011
TbA01G129800	K22756	--	pmn001498	Isodendrocrepine*	异玫瑰石斛碱*	Alkaloids	--	--	0.95767	9.96835e-07
TbA01G129910	K05387	--	pmn001498	Isodendrocrepine*	异玫瑰石斛碱*	Alkaloids	--	--	-0.917413	2.63066e-05
TbA01G131890	--	--	pmn001498	Isodendrocrepine*	异玫瑰石斛碱*	Alkaloids	--	--	-0.877335	0.000177394
TbA01G132490	--	--	pmn001498	Isodendrocrepine*	异玫瑰石斛碱*	Alkaloids	--	--	-0.900032	6.63419e-05
TbA01G133500	K22698	--	pmn001498	Isodendrocrepine*	异玫瑰石斛碱*	Alkaloids	--	--	-0.922853	1.88873e-05
TbA01G137280	K13068	ko00940,ko01110	pmn001498	Isodendrocrepine*	异玫瑰石斛碱*	Alkaloids	--	--	0.867806	0.000253599
TbA01G138110	--	--	pmn001498	Isodendrocrepine*	异玫瑰石斛碱*	Alkaloids	--	--	-0.97582	6.25126e-08
TbA01G138880	K08917	ko00196,ko01100	pmn001498	Isodendrocrepine*	异玫瑰石斛碱*	Alkaloids	--	--	-0.880967	0.000153611
TbA01G139780	--	--	pmn001498	Isodendrocrepine*	异玫瑰石斛碱*	Alkaloids	--	--	-0.97448	8.16772e-08
TbA01G140280	K16226	ko04626	pmn001498	Isodendrocrepine*	异玫瑰石斛碱*	Alkaloids	--	--	-0.986656	3.25832e-09
TbA01G141020	K16225	ko04626	pmn001498	Isodendrocrepine*	异玫瑰石斛碱*	Alkaloids	--	--	0.932314	9.97932e-06
TbA01G141460	K01115	ko00564,ko00565,ko01100,ko01110,ko04144	pmn001498	Isodendrocrepine*	异玫瑰石斛碱*	Alkaloids	--	--	-0.865208	0.000278246
TbA01G142960	--	--	pmn001498	Isodendrocrepine*	异玫瑰石斛碱*	Alkaloids	--	--	0.869789	0.000235959
TbA01G143350	--	--	pmn001498	Isodendrocrepine*	异玫瑰石斛碱*	Alkaloids	--	--	0.864778	0.000282501
TbA01G144100	K10767	--	pmn001498	Isodendrocrepine*	异玫瑰石斛碱*	Alkaloids	--	--	0.905308	5.10527e-05
TbA01G144360	K13430	ko04626	pmn001498	Isodendrocrepine*	异玫瑰石斛碱*	Alkaloids	--	--	0.872918	0.000210085
TbA01G144840	K08857	--	pmn001498	Isodendrocrepine*	异玫瑰石斛碱*	Alkaloids	--	--	0.917558	2.60828e-05
TbA01G145670	--	--	pmn001498	Isodendrocrepine*	异玫瑰石斛碱*	Alkaloids	--	--	-0.936967	7.04532e-06
TbA01G146630	K16225	ko04626	pmn001498	Isodendrocrepine*	异玫瑰石斛碱*	Alkaloids	--	--	0.932847	9.60162e-06
TbA01G147700	--	--	pmn001498	Isodendrocrepine*	异玫瑰石斛碱*	Alkaloids	--	--	0.964214	4.35218e-07
TbA01G147790	K23452	ko00908,ko01110	pmn001498	Isodendrocrepine*	异玫瑰石斛碱*	Alkaloids	--	--	0.898907	7.00234e-05
TbA01G147920	--	--	pmn001498	Isodendrocrepine*	异玫瑰石斛碱*	Alkaloids	--	--	0.925136	1.63175e-05
TbA01G149450	K13430	ko04626	pmn001498	Isodendrocrepine*	异玫瑰石斛碱*	Alkaloids	--	--	0.921248	2.08777e-05
TbA01G150290	K00645	ko00061,ko01100,ko01110,ko01212	pmn001498	Isodendrocrepine*	异玫瑰石斛碱*	Alkaloids	--	--	-0.826452	0.000919201
TbA01G151460	K14638	--	pmn001498	Isodendrocrepine*	异玫瑰石斛碱*	Alkaloids	--	--	0.924517	1.69844e-05
TbA01G152350	K09422	--	pmn001498	Isodendrocrepine*	异玫瑰石斛碱*	Alkaloids	--	--	0.931272	1.07522e-05
TbA01G153300	K00930	ko00220,ko01100,ko01110,ko01210,ko01230	pmn001498	Isodendrocrepine*	异玫瑰石斛碱*	Alkaloids	--	--	-0.906675	4.75844e-05
TbA01G154460	--	--	pmn001498	Isodendrocrepine*	异玫瑰石斛碱*	Alkaloids	--	--	0.844542	0.00054744
TbA01G154530	--	--	pmn001498	Isodendrocrepine*	异玫瑰石斛碱*	Alkaloids	--	--	-0.908839	4.24752e-05
TbA01G155200	K23872	--	pmn001498	Isodendrocrepine*	异玫瑰石斛碱*	Alkaloids	--	--	-0.864175	0.000288544
TbA01G155950	--	--	pmn001498	Isodendrocrepine*	异玫瑰石斛碱*	Alkaloids	--	--	-0.840478	0.000618374
TbA01G156550	--	--	pmn001498	Isodendrocrepine*	异玫瑰石斛碱*	Alkaloids	--	--	0.966449	3.16487e-07
TbA01G156650	--	--	pmn001498	Isodendrocrepine*	异玫瑰石斛碱*	Alkaloids	--	--	-0.82003	0.00108976
TbA01G157280	K01681	ko00020,ko00630,ko01100,ko01110,ko01200,ko01210,ko01230	pmn001498	Isodendrocrepine*	异玫瑰石斛碱*	Alkaloids	--	--	0.87237	0.000214452
TbA01G157900	K06119	ko00561,ko01100	pmn001498	Isodendrocrepine*	异玫瑰石斛碱*	Alkaloids	--	--	-0.889077	0.000109479
TbA01G158120	--	--	pmn001498	Isodendrocrepine*	异玫瑰石斛碱*	Alkaloids	--	--	-0.900726	6.41482e-05
TbA01G158130	--	--	pmn001498	Isodendrocrepine*	异玫瑰石斛碱*	Alkaloids	--	--	-0.855358	0.000389091
TbA01G159520	--	--	pmn001498	Isodendrocrepine*	异玫瑰石斛碱*	Alkaloids	--	--	-0.901367	6.21734e-05
TbA02G000220	K08913	ko00196,ko01100	pmn001498	Isodendrocrepine*	异玫瑰石斛碱*	Alkaloids	--	--	-0.959648	7.87346e-07
TbA02G000260	K08913	ko00196,ko01100	pmn001498	Isodendrocrepine*	异玫瑰石斛碱*	Alkaloids	--	--	-0.989128	1.17488e-09
TbA02G000450	--	--	pmn001498	Isodendrocrepine*	异玫瑰石斛碱*	Alkaloids	--	--	-0.962119	5.76419e-07
TbA02G001110	K18045	--	pmn001498	Isodendrocrepine*	异玫瑰石斛碱*	Alkaloids	--	--	-0.821338	0.00105319
TbA02G002150	K00423	ko00053,ko01100	pmn001498	Isodendrocrepine*	异玫瑰石斛碱*	Alkaloids	--	--	-0.921079	2.10971e-05
TbA02G003090	--	--	pmn001498	Isodendrocrepine*	异玫瑰石斛碱*	Alkaloids	--	--	-0.874403	0.000198611
TbA02G004490	K14432	ko04075	pmn001498	Isodendrocrepine*	异玫瑰石斛碱*	Alkaloids	--	--	-0.823384	0.000997906
TbA02G006450	--	--	pmn001498	Isodendrocrepine*	异玫瑰石斛碱*	Alkaloids	--	--	-0.847056	0.000506839
TbA02G006630	K24917	--	pmn001498	Isodendrocrepine*	异玫瑰石斛碱*	Alkaloids	--	--	0.957932	9.6674e-07
TbA02G006690	--	--	pmn001498	Isodendrocrepine*	异玫瑰石斛碱*	Alkaloids	--	--	-0.853334	0.000415595
TbA02G007910	--	--	pmn001498	Isodendrocrepine*	异玫瑰石斛碱*	Alkaloids	--	--	-0.940993	5.09995e-06
TbA02G008550	K16297	--	pmn001498	Isodendrocrepine*	异玫瑰石斛碱*	Alkaloids	--	--	0.897491	7.48836e-05
TbA02G010750	K01613	ko00564,ko01100,ko01110	pmn001498	Isodendrocrepine*	异玫瑰石斛碱*	Alkaloids	--	--	0.919663	2.30023e-05
TbA02G013980	K10683	ko03440	pmn001498	Isodendrocrepine*	异玫瑰石斛碱*	Alkaloids	--	--	0.883717	0.000137322
TbA02G017090	--	--	pmn001498	Isodendrocrepine*	异玫瑰石斛碱*	Alkaloids	--	--	0.841167	0.000605881
TbA02G017220	--	--	pmn001498	Isodendrocrepine*	异玫瑰石斛碱*	Alkaloids	--	--	0.924763	1.67165e-05
TbA02G018170	--	--	pmn001498	Isodendrocrepine*	异玫瑰石斛碱*	Alkaloids	--	--	-0.896726	7.76165e-05
TbA02G018270	K14503	ko04075	pmn001498	Isodendrocrepine*	异玫瑰石斛碱*	Alkaloids	--	--	-0.969609	1.94018e-07
TbA02G019910	K20557	ko04016	pmn001498	Isodendrocrepine*	异玫瑰石斛碱*	Alkaloids	--	--	-0.800334	0.00176809
TbA02G021390	--	--	pmn001498	Isodendrocrepine*	异玫瑰石斛碱*	Alkaloids	--	--	0.864462	0.00028565
TbA02G023090	--	--	pmn001498	Isodendrocrepine*	异玫瑰石斛碱*	Alkaloids	--	--	-0.872787	0.00021112
TbA02G023170	K13430	ko04626	pmn001498	Isodendrocrepine*	异玫瑰石斛碱*	Alkaloids	--	--	-0.923639	1.79683e-05
TbA02G024600	K13430	ko04626	pmn001498	Isodendrocrepine*	异玫瑰石斛碱*	Alkaloids	--	--	0.846241	0.000519745
TbA02G026650	K05658	ko02010	pmn001498	Isodendrocrepine*	异玫瑰石斛碱*	Alkaloids	--	--	-0.937847	6.57719e-06
TbA02G026850	--	--	pmn001498	Isodendrocrepine*	异玫瑰石斛碱*	Alkaloids	--	--	-0.955399	1.28941e-06
TbA02G027330	K17065	--	pmn001498	Isodendrocrepine*	异玫瑰石斛碱*	Alkaloids	--	--	0.838034	0.000664339
TbA02G030120	K10355	--	pmn001498	Isodendrocrepine*	异玫瑰石斛碱*	Alkaloids	--	--	-0.971027	1.53157e-07
TbA02G030650	K14009	ko04141	pmn001498	Isodendrocrepine*	异玫瑰石斛碱*	Alkaloids	--	--	-0.911862	3.60719e-05
TbA02G033270	--	--	pmn001498	Isodendrocrepine*	异玫瑰石斛碱*	Alkaloids	--	--	-0.960873	6.7628e-07
TbA02G033380	K13511	ko00564	pmn001498	Isodendrocrepine*	异玫瑰石斛碱*	Alkaloids	--	--	-0.950427	2.16899e-06
TbA02G037850	--	--	pmn001498	Isodendrocrepine*	异玫瑰石斛碱*	Alkaloids	--	--	-0.851778	0.000436919
TbA02G038860	K24917	--	pmn001498	Isodendrocrepine*	异玫瑰石斛碱*	Alkaloids	--	--	-0.828826	0.000861672
TbA02G039510	K14497	ko04016,ko04075	pmn001498	Isodendrocrepine*	异玫瑰石斛碱*	Alkaloids	--	--	-0.853253	0.000416686
TbA02G043060	K19042	--	pmn001498	Isodendrocrepine*	异玫瑰石斛碱*	Alkaloids	--	--	0.865923	0.000271285
TbA02G060020	--	--	pmn001498	Isodendrocrepine*	异玫瑰石斛碱*	Alkaloids	--	--	0.835166	0.000721588
TbA02G060820	--	--	pmn001498	Isodendrocrepine*	异玫瑰石斛碱*	Alkaloids	--	--	0.816526	0.00119259
TbA02G068680	--	--	pmn001498	Isodendrocrepine*	异玫瑰石斛碱*	Alkaloids	--	--	0.893525	8.99137e-05
TbA02G068980	--	--	pmn001498	Isodendrocrepine*	异玫瑰石斛碱*	Alkaloids	--	--	0.873056	0.000209
TbA02G069010	--	--	pmn001498	Isodendrocrepine*	异玫瑰石斛碱*	Alkaloids	--	--	0.866428	0.000266446
TbA02G071570	--	--	pmn001498	Isodendrocrepine*	异玫瑰石斛碱*	Alkaloids	--	--	0.904872	5.21992e-05
TbA02G073010	K09286	--	pmn001498	Isodendrocrepine*	异玫瑰石斛碱*	Alkaloids	--	--	-0.964742	4.04438e-07
TbA02G075720	K13430	ko04626	pmn001498	Isodendrocrepine*	异玫瑰石斛碱*	Alkaloids	--	--	-0.835567	0.000713359
TbA02G075880	--	--	pmn001498	Isodendrocrepine*	异玫瑰石斛碱*	Alkaloids	--	--	0.854153	0.000404703
TbA02G079400	K10400	--	pmn001498	Isodendrocrepine*	异玫瑰石斛碱*	Alkaloids	--	--	-0.90104	6.3173e-05
TbA02G081090	K05387	--	pmn001498	Isodendrocrepine*	异玫瑰石斛碱*	Alkaloids	--	--	0.96699	2.92028e-07
TbA02G081970	K13459	ko04626	pmn001498	Isodendrocrepine*	异玫瑰石斛碱*	Alkaloids	--	--	-0.951158	2.01622e-06
TbA02G083280	--	--	pmn001498	Isodendrocrepine*	异玫瑰石斛碱*	Alkaloids	--	--	-0.932331	9.96711e-06
TbA02G083910	K13416	ko04016,ko04075,ko04626	pmn001498	Isodendrocrepine*	异玫瑰石斛碱*	Alkaloids	--	--	-0.895227	8.3198e-05
TbA02G084500	--	--	pmn001498	Isodendrocrepine*	异玫瑰石斛碱*	Alkaloids	--	--	-0.886907	0.000120162
TbA02G086010	--	--	pmn001498	Isodendrocrepine*	异玫瑰石斛碱*	Alkaloids	--	--	-0.975473	6.70889e-08
TbA02G086230	--	--	pmn001498	Isodendrocrepine*	异玫瑰石斛碱*	Alkaloids	--	--	0.931219	1.07932e-05
TbA02G086360	--	--	pmn001498	Isodendrocrepine*	异玫瑰石斛碱*	Alkaloids	--	--	0.866192	0.000268701
TbA02G087590	--	--	pmn001498	Isodendrocrepine*	异玫瑰石斛碱*	Alkaloids	--	--	-0.98207	1.41627e-08
TbA02G087830	K13680	--	pmn001498	Isodendrocrepine*	异玫瑰石斛碱*	Alkaloids	--	--	0.854022	0.00040644
TbA02G088160	--	--	pmn001498	Isodendrocrepine*	异玫瑰石斛碱*	Alkaloids	--	--	-0.967551	2.68288e-07
TbA02G088180	--	--	pmn001498	Isodendrocrepine*	异玫瑰石斛碱*	Alkaloids	--	--	-0.839409	0.00063816
TbA02G088880	K22390	--	pmn001498	Isodendrocrepine*	异玫瑰石斛碱*	Alkaloids	--	--	-0.816961	0.00117942
TbA02G089870	K09422	--	pmn001498	Isodendrocrepine*	异玫瑰石斛碱*	Alkaloids	--	--	0.801029	0.00173971
TbA02G090180	K01640	ko00280,ko00650,ko01100,ko01110,ko04146	pmn001498	Isodendrocrepine*	异玫瑰石斛碱*	Alkaloids	--	--	-0.928008	1.34846e-05
TbA02G090860	--	--	pmn001498	Isodendrocrepine*	异玫瑰石斛碱*	Alkaloids	--	--	-0.957323	1.03776e-06
TbA02G090870	K13417	ko04626	pmn001498	Isodendrocrepine*	异玫瑰石斛碱*	Alkaloids	--	--	-0.869842	0.000235497
TbA02G092690	K17756	--	pmn001498	Isodendrocrepine*	异玫瑰石斛碱*	Alkaloids	--	--	0.977184	4.68613e-08
TbA02G093530	--	--	pmn001498	Isodendrocrepine*	异玫瑰石斛碱*	Alkaloids	--	--	0.873022	0.000209265
TbA02G094250	K08679	ko00053,ko00520,ko01100,ko01240,ko01250	pmn001498	Isodendrocrepine*	异玫瑰石斛碱*	Alkaloids	--	--	-0.875793	0.00018832
TbA02G095600	--	--	pmn001498	Isodendrocrepine*	异玫瑰石斛碱*	Alkaloids	--	--	-0.814921	0.00124209
TbA02G096720	K00924	--	pmn001498	Isodendrocrepine*	异玫瑰石斛碱*	Alkaloids	--	--	-0.994987	2.47275e-11
TbA02G096860	--	--	pmn001498	Isodendrocrepine*	异玫瑰石斛碱*	Alkaloids	--	--	0.92698	1.44497e-05
TbA02G097680	--	--	pmn001498	Isodendrocrepine*	异玫瑰石斛碱*	Alkaloids	--	--	0.905524	5.04925e-05
TbA02G097910	--	--	pmn001498	Isodendrocrepine*	异玫瑰石斛碱*	Alkaloids	--	--	0.809924	0.00140639
TbA02G097980	--	--	pmn001498	Isodendrocrepine*	异玫瑰石斛碱*	Alkaloids	--	--	0.926796	1.46281e-05
TbA02G098720	--	--	pmn001498	Isodendrocrepine*	异玫瑰石斛碱*	Alkaloids	--	--	-0.9361	7.53237e-06
TbA02G099510	K10782	ko00061,ko01100	pmn001498	Isodendrocrepine*	异玫瑰石斛碱*	Alkaloids	--	--	0.867578	0.000255693
TbA02G101180	K14801	--	pmn001498	Isodendrocrepine*	异玫瑰石斛碱*	Alkaloids	--	--	-0.970866	1.57406e-07
TbA02G101850	K00430	ko00940,ko01100,ko01110	pmn001498	Isodendrocrepine*	异玫瑰石斛碱*	Alkaloids	--	--	0.852366	0.000428757
TbA02G101920	--	--	pmn001498	Isodendrocrepine*	异玫瑰石斛碱*	Alkaloids	--	--	-0.819152	0.00111485
TbA02G102190	--	--	pmn001498	Isodendrocrepine*	异玫瑰石斛碱*	Alkaloids	--	--	-0.879254	0.000164492
TbA02G103020	K22048	--	pmn001498	Isodendrocrepine*	异玫瑰石斛碱*	Alkaloids	--	--	-0.966793	3.00751e-07
TbA02G103490	K13416	ko04016,ko04075,ko04626	pmn001498	Isodendrocrepine*	异玫瑰石斛碱*	Alkaloids	--	--	0.918179	2.51432e-05
TbA02G103500	K13416	ko04016,ko04075,ko04626	pmn001498	Isodendrocrepine*	异玫瑰石斛碱*	Alkaloids	--	--	0.905589	5.03228e-05
TbA02G103860	K15639	ko00905,ko01110	pmn001498	Isodendrocrepine*	异玫瑰石斛碱*	Alkaloids	--	--	0.829279	0.000851028
TbA02G104470	--	--	pmn001498	Isodendrocrepine*	异玫瑰石斛碱*	Alkaloids	--	--	0.936769	7.1542e-06
TbA02G104620	K24139	--	pmn001498	Isodendrocrepine*	异玫瑰石斛碱*	Alkaloids	--	--	0.811329	0.00135862
TbA02G104790	K23878	--	pmn001498	Isodendrocrepine*	异玫瑰石斛碱*	Alkaloids	--	--	0.923826	1.7755e-05
TbA02G105010	K14803	--	pmn001498	Isodendrocrepine*	异玫瑰石斛碱*	Alkaloids	--	--	-0.964426	4.22655e-07
TbA02G108190	K01610	ko00010,ko00020,ko00620,ko00710,ko01100,ko01110,ko01200	pmn001498	Isodendrocrepine*	异玫瑰石斛碱*	Alkaloids	--	--	-0.995316	1.76161e-11
TbA02G108310	--	--	pmn001498	Isodendrocrepine*	异玫瑰石斛碱*	Alkaloids	--	--	-0.959968	7.56954e-07
TbA02G109010	--	--	pmn001498	Isodendrocrepine*	异玫瑰石斛碱*	Alkaloids	--	--	0.876219	0.000185249
TbA02G109280	--	--	pmn001498	Isodendrocrepine*	异玫瑰石斛碱*	Alkaloids	--	--	0.851482	0.000441069
TbA02G109370	--	--	pmn001498	Isodendrocrepine*	异玫瑰石斛碱*	Alkaloids	--	--	-0.812072	0.00133385
TbA02G109610	K14487	ko04075	pmn001498	Isodendrocrepine*	异玫瑰石斛碱*	Alkaloids	--	--	0.807755	0.00148272
TbA02G109690	K09422	--	pmn001498	Isodendrocrepine*	异玫瑰石斛碱*	Alkaloids	--	--	0.903728	5.53047e-05
TbA02G109780	--	--	pmn001498	Isodendrocrepine*	异玫瑰石斛碱*	Alkaloids	--	--	-0.960293	7.27128e-07
TbA02G110350	--	--	pmn001498	Isodendrocrepine*	异玫瑰石斛碱*	Alkaloids	--	--	-0.953427	1.59548e-06
TbA02G110390	--	--	pmn001498	Isodendrocrepine*	异玫瑰石斛碱*	Alkaloids	--	--	0.902229	5.9593e-05
TbA02G110530	K09422	--	pmn001498	Isodendrocrepine*	异玫瑰石斛碱*	Alkaloids	--	--	0.925444	1.5993e-05
TbA02G112300	K24195	--	pmn001498	Isodendrocrepine*	异玫瑰石斛碱*	Alkaloids	--	--	-0.927539	1.39187e-05
TbA02G113450	K00430	ko00940,ko01100,ko01110	pmn001498	Isodendrocrepine*	异玫瑰石斛碱*	Alkaloids	--	--	-0.927506	1.39496e-05
TbA02G114060	--	--	pmn001498	Isodendrocrepine*	异玫瑰石斛碱*	Alkaloids	--	--	-0.966301	3.23426e-07
TbA02G114380	K13430	ko04626	pmn001498	Isodendrocrepine*	异玫瑰石斛碱*	Alkaloids	--	--	-0.855133	0.000391968
TbA02G114880	K18696	ko00564	pmn001498	Isodendrocrepine*	异玫瑰石斛碱*	Alkaloids	--	--	-0.957534	1.01272e-06
TbA02G115120	K07766	--	pmn001498	Isodendrocrepine*	异玫瑰石斛碱*	Alkaloids	--	--	0.944408	3.80746e-06
TbA02G115320	K20472	--	pmn001498	Isodendrocrepine*	异玫瑰石斛碱*	Alkaloids	--	--	-0.964369	4.26019e-07
TbA02G115640	--	--	pmn001498	Isodendrocrepine*	异玫瑰石斛碱*	Alkaloids	--	--	-0.885045	0.000129962
TbA02G117660	--	--	pmn001498	Isodendrocrepine*	异玫瑰石斛碱*	Alkaloids	--	--	-0.945584	3.42836e-06
TbA02G117780	K10256	ko01040,ko01100,ko01212	pmn001498	Isodendrocrepine*	异玫瑰石斛碱*	Alkaloids	--	--	-0.966819	2.99591e-07
TbA02G119010	K18081	ko00562,ko01100,ko04070	pmn001498	Isodendrocrepine*	异玫瑰石斛碱*	Alkaloids	--	--	-0.88833	0.000113066
TbA02G119050	--	--	pmn001498	Isodendrocrepine*	异玫瑰石斛碱*	Alkaloids	--	--	0.842271	0.000586261
TbA02G119480	K05928	ko00130,ko01100,ko01110,ko01240	pmn001498	Isodendrocrepine*	异玫瑰石斛碱*	Alkaloids	--	--	0.810656	0.00138133
TbA02G120900	--	--	pmn001498	Isodendrocrepine*	异玫瑰石斛碱*	Alkaloids	--	--	0.940465	5.32747e-06
TbA02G121810	K09872	--	pmn001498	Isodendrocrepine*	异玫瑰石斛碱*	Alkaloids	--	--	-0.856275	0.000377522
TbA02G121960	--	--	pmn001498	Isodendrocrepine*	异玫瑰石斛碱*	Alkaloids	--	--	-0.988232	1.74277e-09
TbA02G121980	K03231	ko03013	pmn001498	Isodendrocrepine*	异玫瑰石斛碱*	Alkaloids	--	--	-0.982675	1.194e-08
TbA02G123200	--	--	pmn001498	Isodendrocrepine*	异玫瑰石斛碱*	Alkaloids	--	--	0.8976	7.44997e-05
TbA02G123830	--	--	pmn001498	Isodendrocrepine*	异玫瑰石斛碱*	Alkaloids	--	--	-0.917742	2.58019e-05
TbA02G124490	K13417	ko04626	pmn001498	Isodendrocrepine*	异玫瑰石斛碱*	Alkaloids	--	--	-0.988689	1.43078e-09
TbA02G126130	--	--	pmn001498	Isodendrocrepine*	异玫瑰石斛碱*	Alkaloids	--	--	-0.955157	1.32435e-06
TbA02G126230	K13493	ko00908,ko01110	pmn001498	Isodendrocrepine*	异玫瑰石斛碱*	Alkaloids	--	--	0.90711	4.65214e-05
TbA02G128260	K13428	ko04626	pmn001498	Isodendrocrepine*	异玫瑰石斛碱*	Alkaloids	--	--	0.954622	1.40387e-06
TbA02G128390	K13428	ko04626	pmn001498	Isodendrocrepine*	异玫瑰石斛碱*	Alkaloids	--	--	0.899237	6.89277e-05
TbA02G128780	K02941	ko03010	pmn001498	Isodendrocrepine*	异玫瑰石斛碱*	Alkaloids	--	--	0.861901	0.00031227
TbA02G129310	--	--	pmn001498	Isodendrocrepine*	异玫瑰石斛碱*	Alkaloids	--	--	-0.977216	4.65439e-08
TbA02G129790	K22920	ko00561,ko01100	pmn001498	Isodendrocrepine*	异玫瑰石斛碱*	Alkaloids	--	--	-0.866576	0.000265039
TbA02G131890	--	--	pmn001498	Isodendrocrepine*	异玫瑰石斛碱*	Alkaloids	--	--	-0.962271	5.65104e-07
TbA02G132170	K01193	ko00052,ko00500,ko01100,ko01110	pmn001498	Isodendrocrepine*	异玫瑰石斛碱*	Alkaloids	--	--	0.957061	1.06945e-06
TbA02G132510	--	--	pmn001498	Isodendrocrepine*	异玫瑰石斛碱*	Alkaloids	--	--	-0.906943	4.69266e-05
TbA02G133420	K13430	ko04626	pmn001498	Isodendrocrepine*	异玫瑰石斛碱*	Alkaloids	--	--	-0.932028	1.0187e-05
TbA02G134590	K09286	--	pmn001498	Isodendrocrepine*	异玫瑰石斛碱*	Alkaloids	--	--	-0.95975	7.77581e-07
TbA02G134640	K22395	ko00940,ko01100,ko01110	pmn001498	Isodendrocrepine*	异玫瑰石斛碱*	Alkaloids	--	--	-0.962823	5.25455e-07
TbA02G135810	--	--	pmn001498	Isodendrocrepine*	异玫瑰石斛碱*	Alkaloids	--	--	-0.83962	0.000634214
TbA02G136040	--	--	pmn001498	Isodendrocrepine*	异玫瑰石斛碱*	Alkaloids	--	--	-0.90072	6.41655e-05
TbA03G000540	K01427	ko00220,ko00230,ko01100	pmn001498	Isodendrocrepine*	异玫瑰石斛碱*	Alkaloids	--	--	-0.896041	8.01274e-05
TbA03G000630	K09775	--	pmn001498	Isodendrocrepine*	异玫瑰石斛碱*	Alkaloids	--	--	-0.954911	1.36047e-06
TbA03G001040	--	--	pmn001498	Isodendrocrepine*	异玫瑰石斛碱*	Alkaloids	--	--	-0.953766	1.53915e-06
TbA03G002390	K17890	ko04136	pmn001498	Isodendrocrepine*	异玫瑰石斛碱*	Alkaloids	--	--	-0.991121	4.28083e-10
TbA03G004210	K16281	--	pmn001498	Isodendrocrepine*	异玫瑰石斛碱*	Alkaloids	--	--	0.84089	0.000610882
TbA03G004590	K23145	ko00999,ko01110	pmn001498	Isodendrocrepine*	异玫瑰石斛碱*	Alkaloids	--	--	-0.808257	0.00146478
TbA03G004700	K13464	ko04075	pmn001498	Isodendrocrepine*	异玫瑰石斛碱*	Alkaloids	--	--	0.923955	1.76093e-05
TbA03G004830	K01179	ko00500,ko01100	pmn001498	Isodendrocrepine*	异玫瑰石斛碱*	Alkaloids	--	--	-0.955074	1.33635e-06
TbA03G005120	--	--	pmn001498	Isodendrocrepine*	异玫瑰石斛碱*	Alkaloids	--	--	-0.971395	1.43754e-07
TbA03G005170	--	--	pmn001498	Isodendrocrepine*	异玫瑰石斛碱*	Alkaloids	--	--	-0.98514	5.56653e-09
TbA03G005220	--	--	pmn001498	Isodendrocrepine*	异玫瑰石斛碱*	Alkaloids	--	--	0.818127	0.00114472
TbA03G005260	--	--	pmn001498	Isodendrocrepine*	异玫瑰石斛碱*	Alkaloids	--	--	0.941261	4.98746e-06
TbA03G006630	K15397	ko00062,ko01100,ko01110,ko04626	pmn001498	Isodendrocrepine*	异玫瑰石斛碱*	Alkaloids	--	--	-0.984108	7.77386e-09
TbA03G006830	K15925	--	pmn001498	Isodendrocrepine*	异玫瑰石斛碱*	Alkaloids	--	--	-0.851179	0.000445338
TbA03G006930	--	--	pmn001498	Isodendrocrepine*	异玫瑰石斛碱*	Alkaloids	--	--	0.943415	4.15285e-06
TbA03G007240	--	--	pmn001498	Isodendrocrepine*	异玫瑰石斛碱*	Alkaloids	--	--	-0.980291	2.26617e-08
TbA03G007630	K24195	--	pmn001498	Isodendrocrepine*	异玫瑰石斛碱*	Alkaloids	--	--	-0.973358	1.01088e-07
TbA03G008880	--	--	pmn001498	Isodendrocrepine*	异玫瑰石斛碱*	Alkaloids	--	--	-0.973166	1.04753e-07
TbA03G009110	K13065	ko00940,ko00941,ko00945,ko01100,ko01110	pmn001498	Isodendrocrepine*	异玫瑰石斛碱*	Alkaloids	--	--	-0.825781	0.000935988
TbA03G010090	K00430	ko00940,ko01100,ko01110	pmn001498	Isodendrocrepine*	异玫瑰石斛碱*	Alkaloids	--	--	0.931791	1.03618e-05
TbA03G010160	K22588	ko00380,ko01100,ko01110	pmn001498	Isodendrocrepine*	异玫瑰石斛碱*	Alkaloids	--	--	-0.974444	8.22489e-08
TbA03G010170	K13181	--	pmn001498	Isodendrocrepine*	异玫瑰石斛碱*	Alkaloids	--	--	-0.9098	4.03496e-05
TbA03G010500	--	--	pmn001498	Isodendrocrepine*	异玫瑰石斛碱*	Alkaloids	--	--	-0.931029	1.09394e-05
TbA03G011030	K08912	ko00196,ko01100	pmn001498	Isodendrocrepine*	异玫瑰石斛碱*	Alkaloids	--	--	-0.981345	1.72469e-08
TbA03G011050	K08912	ko00196,ko01100	pmn001498	Isodendrocrepine*	异玫瑰石斛碱*	Alkaloids	--	--	-0.92979	1.19325e-05
TbA03G011160	K23877	--	pmn001498	Isodendrocrepine*	异玫瑰石斛碱*	Alkaloids	--	--	-0.884319	0.000133948
TbA03G012060	--	--	pmn001498	Isodendrocrepine*	异玫瑰石斛碱*	Alkaloids	--	--	-0.960134	7.41661e-07
TbA03G012620	K20290	--	pmn001498	Isodendrocrepine*	异玫瑰石斛碱*	Alkaloids	--	--	0.876869	0.000180642
TbA03G013010	--	--	pmn001498	Isodendrocrepine*	异玫瑰石斛碱*	Alkaloids	--	--	0.917189	2.6656e-05
TbA03G013290	K21734	--	pmn001498	Isodendrocrepine*	异玫瑰石斛碱*	Alkaloids	--	--	-0.977705	4.17872e-08
TbA03G013640	K13418	--	pmn001498	Isodendrocrepine*	异玫瑰石斛碱*	Alkaloids	--	--	-0.94856	2.601e-06
TbA03G014340	--	--	pmn001498	Isodendrocrepine*	异玫瑰石斛碱*	Alkaloids	--	--	0.871726	0.000219667
TbA03G014510	K09264	--	pmn001498	Isodendrocrepine*	异玫瑰石斛碱*	Alkaloids	--	--	0.956682	1.11677e-06
TbA03G015580	K00213	ko00100,ko01100,ko01110	pmn001498	Isodendrocrepine*	异玫瑰石斛碱*	Alkaloids	--	--	0.861287	0.00031893
TbA03G015780	K16226	ko04626	pmn001498	Isodendrocrepine*	异玫瑰石斛碱*	Alkaloids	--	--	0.937486	6.76628e-06
TbA03G017660	--	--	pmn001498	Isodendrocrepine*	异玫瑰石斛碱*	Alkaloids	--	--	-0.900987	6.33376e-05
TbA03G018020	K12604	ko03018	pmn001498	Isodendrocrepine*	异玫瑰石斛碱*	Alkaloids	--	--	-0.829717	0.000840815
TbA03G018190	K09286	--	pmn001498	Isodendrocrepine*	异玫瑰石斛碱*	Alkaloids	--	--	0.938206	6.39299e-06
TbA03G020130	--	--	pmn001498	Isodendrocrepine*	异玫瑰石斛碱*	Alkaloids	--	--	-0.864263	0.000287661
TbA03G020160	K01206	ko00511	pmn001498	Isodendrocrepine*	异玫瑰石斛碱*	Alkaloids	--	--	0.913529	3.28826e-05
TbA03G020310	K01870	ko00970	pmn001498	Isodendrocrepine*	异玫瑰石斛碱*	Alkaloids	--	--	-0.980306	2.25726e-08
TbA03G020810	K05658	ko02010	pmn001498	Isodendrocrepine*	异玫瑰石斛碱*	Alkaloids	--	--	-0.977208	4.66184e-08
TbA03G021600	--	--	pmn001498	Isodendrocrepine*	异玫瑰石斛碱*	Alkaloids	--	--	-0.986923	2.94655e-09
TbA03G022950	--	--	pmn001498	Isodendrocrepine*	异玫瑰石斛碱*	Alkaloids	--	--	0.832132	0.000786237
TbA03G022960	K15014	--	pmn001498	Isodendrocrepine*	异玫瑰石斛碱*	Alkaloids	--	--	0.898313	7.20317e-05
TbA03G023140	K15086	ko00902,ko01110	pmn001498	Isodendrocrepine*	异玫瑰石斛碱*	Alkaloids	--	--	0.9387	6.1468e-06
TbA03G023210	K15086	ko00902,ko01110	pmn001498	Isodendrocrepine*	异玫瑰石斛碱*	Alkaloids	--	--	0.858586	0.000349544
TbA03G023930	K01188	ko00460,ko00500,ko00999,ko01100,ko01110	pmn001498	Isodendrocrepine*	异玫瑰石斛碱*	Alkaloids	--	--	-0.925866	1.55562e-05
TbA03G024260	--	--	pmn001498	Isodendrocrepine*	异玫瑰石斛碱*	Alkaloids	--	--	0.911097	3.76156e-05
TbA03G024700	--	--	pmn001498	Isodendrocrepine*	异玫瑰石斛碱*	Alkaloids	--	--	-0.850018	0.000462039
TbA03G028830	K09422	--	pmn001498	Isodendrocrepine*	异玫瑰石斛碱*	Alkaloids	--	--	0.887285	0.000118242
TbA03G030540	K09422	--	pmn001498	Isodendrocrepine*	异玫瑰石斛碱*	Alkaloids	--	--	0.820055	0.00108906
TbA03G030840	--	--	pmn001498	Isodendrocrepine*	异玫瑰石斛碱*	Alkaloids	--	--	-0.932364	9.94334e-06
TbA03G031980	--	--	pmn001498	Isodendrocrepine*	异玫瑰石斛碱*	Alkaloids	--	--	-0.897873	7.35479e-05
TbA03G032870	K00276	ko00260,ko00350,ko00360,ko00410,ko00950,ko00960,ko01100,ko01110	pmn001498	Isodendrocrepine*	异玫瑰石斛碱*	Alkaloids	--	--	-0.836411	0.000696285
TbA03G033410	K01517	ko00230,ko00564,ko01100	pmn001498	Isodendrocrepine*	异玫瑰石斛碱*	Alkaloids	--	--	0.907916	4.45998e-05
TbA03G033530	--	--	pmn001498	Isodendrocrepine*	异玫瑰石斛碱*	Alkaloids	--	--	-0.875236	0.00019239
TbA03G035080	K07213	--	pmn001498	Isodendrocrepine*	异玫瑰石斛碱*	Alkaloids	--	--	-0.944006	3.94452e-06
TbA03G035280	K15400	ko00073	pmn001498	Isodendrocrepine*	异玫瑰石斛碱*	Alkaloids	--	--	0.818554	0.00113221
TbA03G035440	K15382	--	pmn001498	Isodendrocrepine*	异玫瑰石斛碱*	Alkaloids	--	--	0.937134	6.95456e-06
TbA03G036170	K09286	--	pmn001498	Isodendrocrepine*	异玫瑰石斛碱*	Alkaloids	--	--	-0.90607	4.90943e-05
TbA03G036350	--	--	pmn001498	Isodendrocrepine*	异玫瑰石斛碱*	Alkaloids	--	--	0.818905	0.00112201
TbA03G036480	K03696	--	pmn001498	Isodendrocrepine*	异玫瑰石斛碱*	Alkaloids	--	--	0.986835	3.04603e-09
TbA03G038420	--	--	pmn001498	Isodendrocrepine*	异玫瑰石斛碱*	Alkaloids	--	--	-0.82546	0.000944101
TbA03G038630	K13417	ko04626	pmn001498	Isodendrocrepine*	异玫瑰石斛碱*	Alkaloids	--	--	-0.983022	1.0799e-08
TbA03G038770	K13417	ko04626	pmn001498	Isodendrocrepine*	异玫瑰石斛碱*	Alkaloids	--	--	-0.973159	1.0489e-07
TbA03G038930	K19040	--	pmn001498	Isodendrocrepine*	异玫瑰石斛碱*	Alkaloids	--	--	-0.8705	0.000229873
TbA03G039450	K09510	--	pmn001498	Isodendrocrepine*	异玫瑰石斛碱*	Alkaloids	--	--	-0.917253	2.65552e-05
TbA03G041640	K13248	ko00750,ko01100,ko01240	pmn001498	Isodendrocrepine*	异玫瑰石斛碱*	Alkaloids	--	--	-0.978911	3.17138e-08
TbA03G041810	--	--	pmn001498	Isodendrocrepine*	异玫瑰石斛碱*	Alkaloids	--	--	-0.966331	3.21995e-07
TbA03G042740	K20728	ko04016	pmn001498	Isodendrocrepine*	异玫瑰石斛碱*	Alkaloids	--	--	-0.972323	1.22103e-07
TbA03G042950	--	--	pmn001498	Isodendrocrepine*	异玫瑰石斛碱*	Alkaloids	--	--	-0.977054	4.82085e-08
TbA03G043800	--	--	pmn001498	Isodendrocrepine*	异玫瑰石斛碱*	Alkaloids	--	--	0.849687	0.000466892
TbA03G043860	--	--	pmn001498	Isodendrocrepine*	异玫瑰石斛碱*	Alkaloids	--	--	0.858957	0.000345213
TbA03G045050	K03444	--	pmn001498	Isodendrocrepine*	异玫瑰石斛碱*	Alkaloids	--	--	-0.847702	0.0004968
TbA03G045280	K11136	--	pmn001498	Isodendrocrepine*	异玫瑰石斛碱*	Alkaloids	--	--	-0.893107	9.16236e-05
TbA03G046460	--	--	pmn001498	Isodendrocrepine*	异玫瑰石斛碱*	Alkaloids	--	--	0.930945	1.10045e-05
TbA03G049630	K09264	--	pmn001498	Isodendrocrepine*	异玫瑰石斛碱*	Alkaloids	--	--	0.884941	0.000130528
TbA03G050670	--	--	pmn001498	Isodendrocrepine*	异玫瑰石斛碱*	Alkaloids	--	--	-0.922383	1.94542e-05
TbA03G050770	K03768	--	pmn001498	Isodendrocrepine*	异玫瑰石斛碱*	Alkaloids	--	--	-0.815235	0.00123229
TbA03G051220	--	--	pmn001498	Isodendrocrepine*	异玫瑰石斛碱*	Alkaloids	--	--	-0.928855	1.2728e-05
TbA03G051860	--	--	pmn001498	Isodendrocrepine*	异玫瑰石斛碱*	Alkaloids	--	--	-0.976659	5.2465e-08
TbA03G053410	--	--	pmn001498	Isodendrocrepine*	异玫瑰石斛碱*	Alkaloids	--	--	-0.824046	0.000980511
TbA03G054230	--	--	pmn001498	Isodendrocrepine*	异玫瑰石斛碱*	Alkaloids	--	--	-0.870849	0.000226931
TbA03G054360	--	--	pmn001498	Isodendrocrepine*	异玫瑰石斛碱*	Alkaloids	--	--	0.90079	6.3947e-05
TbA03G056790	K01723	ko00592,ko01100,ko01110	pmn001498	Isodendrocrepine*	异玫瑰石斛碱*	Alkaloids	--	--	0.818427	0.00113593
TbA03G062010	--	--	pmn001498	Isodendrocrepine*	异玫瑰石斛碱*	Alkaloids	--	--	-0.954549	1.41505e-06
TbA03G068250	--	--	pmn001498	Isodendrocrepine*	异玫瑰石斛碱*	Alkaloids	--	--	-0.943575	4.09557e-06
TbA03G068390	K16297	--	pmn001498	Isodendrocrepine*	异玫瑰石斛碱*	Alkaloids	--	--	-0.923263	1.84032e-05
TbA03G068920	K03327	--	pmn001498	Isodendrocrepine*	异玫瑰石斛碱*	Alkaloids	--	--	-0.980461	2.17077e-08
TbA03G080380	K20299	--	pmn001498	Isodendrocrepine*	异玫瑰石斛碱*	Alkaloids	--	--	-0.833503	0.000756494
TbA03G090570	--	--	pmn001498	Isodendrocrepine*	异玫瑰石斛碱*	Alkaloids	--	--	0.971884	1.31987e-07
TbA03G092450	--	--	pmn001498	Isodendrocrepine*	异玫瑰石斛碱*	Alkaloids	--	--	0.960076	7.47009e-07
TbA03G096730	K13415	ko04075	pmn001498	Isodendrocrepine*	异玫瑰石斛碱*	Alkaloids	--	--	-0.936153	7.50194e-06
TbA03G097500	--	--	pmn001498	Isodendrocrepine*	异玫瑰石斛碱*	Alkaloids	--	--	-0.959496	8.0206e-07
TbA03G102360	K01087	ko00500,ko01100,ko01110	pmn001498	Isodendrocrepine*	异玫瑰石斛碱*	Alkaloids	--	--	-0.976077	5.92841e-08
TbA03G105030	K08241	ko00592,ko01110	pmn001498	Isodendrocrepine*	异玫瑰石斛碱*	Alkaloids	--	--	-0.993449	9.40046e-11
TbA03G108560	K12467	ko00902,ko01110	pmn001498	Isodendrocrepine*	异玫瑰石斛碱*	Alkaloids	--	--	0.883703	0.000137407
TbA03G112880	K23050	--	pmn001498	Isodendrocrepine*	异玫瑰石斛碱*	Alkaloids	--	--	0.926042	1.53774e-05
TbA03G114760	K01602	ko00630,ko00710,ko01100,ko01110,ko01200	pmn001498	Isodendrocrepine*	异玫瑰石斛碱*	Alkaloids	--	--	-0.944404	3.80879e-06
TbA03G114900	--	--	pmn001498	Isodendrocrepine*	异玫瑰石斛碱*	Alkaloids	--	--	-0.916669	2.74789e-05
TbA03G116370	--	--	pmn001498	Isodendrocrepine*	异玫瑰石斛碱*	Alkaloids	--	--	0.917868	2.56099e-05
TbA03G116900	--	--	pmn001498	Isodendrocrepine*	异玫瑰石斛碱*	Alkaloids	--	--	-0.988556	1.51654e-09
TbA03G116990	--	--	pmn001498	Isodendrocrepine*	异玫瑰石斛碱*	Alkaloids	--	--	-0.827824	0.000885615
TbA03G118520	--	--	pmn001498	Isodendrocrepine*	异玫瑰石斛碱*	Alkaloids	--	--	0.919109	2.37844e-05
TbA03G119990	K19891	ko00500,ko01100	pmn001498	Isodendrocrepine*	异玫瑰石斛碱*	Alkaloids	--	--	-0.873491	0.000205595
TbA03G120370	--	--	pmn001498	Isodendrocrepine*	异玫瑰石斛碱*	Alkaloids	--	--	-0.85438	0.00040173
TbA03G120600	--	--	pmn001498	Isodendrocrepine*	异玫瑰石斛碱*	Alkaloids	--	--	0.890625	0.000102324
TbA03G120630	K14487	ko04075	pmn001498	Isodendrocrepine*	异玫瑰石斛碱*	Alkaloids	--	--	0.951901	1.8698e-06
TbA03G121430	K20718	ko04016	pmn001498	Isodendrocrepine*	异玫瑰石斛碱*	Alkaloids	--	--	-0.928504	1.30378e-05
TbA03G122010	K12126	ko04075,ko04712	pmn001498	Isodendrocrepine*	异玫瑰石斛碱*	Alkaloids	--	--	-0.893762	8.89519e-05
TbA03G123940	--	--	pmn001498	Isodendrocrepine*	异玫瑰石斛碱*	Alkaloids	--	--	0.809678	0.00141489
TbA03G125600	K20858	--	pmn001498	Isodendrocrepine*	异玫瑰石斛碱*	Alkaloids	--	--	-0.94714	2.97337e-06
TbA03G130360	K21484	--	pmn001498	Isodendrocrepine*	异玫瑰石斛碱*	Alkaloids	--	--	0.849298	0.000472638
TbA03G130720	K08669	--	pmn001498	Isodendrocrepine*	异玫瑰石斛碱*	Alkaloids	--	--	-0.954272	1.45804e-06
TbA03G130780	--	--	pmn001498	Isodendrocrepine*	异玫瑰石斛碱*	Alkaloids	--	--	-0.939174	5.91789e-06
TbA03G132120	K04424	--	pmn001498	Isodendrocrepine*	异玫瑰石斛碱*	Alkaloids	--	--	0.934822	8.2981e-06
TbA03G133000	--	--	pmn001498	Isodendrocrepine*	异玫瑰石斛碱*	Alkaloids	--	--	-0.856171	0.000378823
TbA04G000770	--	--	pmn001498	Isodendrocrepine*	异玫瑰石斛碱*	Alkaloids	--	--	0.966519	3.13199e-07
TbA04G000990	--	--	pmn001498	Isodendrocrepine*	异玫瑰石斛碱*	Alkaloids	--	--	-0.924053	1.7499e-05
TbA04G003600	K01179	ko00500,ko01100	pmn001498	Isodendrocrepine*	异玫瑰石斛碱*	Alkaloids	--	--	-0.818661	0.00112909
TbA04G004530	--	--	pmn001498	Isodendrocrepine*	异玫瑰石斛碱*	Alkaloids	--	--	-0.986962	2.90277e-09
TbA04G006110	K01051	ko00040,ko01100	pmn001498	Isodendrocrepine*	异玫瑰石斛碱*	Alkaloids	--	--	-0.938584	6.20388e-06
TbA04G006740	--	--	pmn001498	Isodendrocrepine*	异玫瑰石斛碱*	Alkaloids	--	--	0.840291	0.000621801
TbA04G008010	K09584	ko04141	pmn001498	Isodendrocrepine*	异玫瑰石斛碱*	Alkaloids	--	--	-0.931882	1.02943e-05
TbA04G009710	--	--	pmn001498	Isodendrocrepine*	异玫瑰石斛碱*	Alkaloids	--	--	-0.950386	2.17778e-06
TbA04G009830	K22074	--	pmn001498	Isodendrocrepine*	异玫瑰石斛碱*	Alkaloids	--	--	0.817092	0.00117549
TbA04G010720	--	--	pmn001498	Isodendrocrepine*	异玫瑰石斛碱*	Alkaloids	--	--	0.917091	2.68083e-05
TbA04G012630	K08235	--	pmn001498	Isodendrocrepine*	异玫瑰石斛碱*	Alkaloids	--	--	-0.812775	0.00131074
TbA04G012640	K08235	--	pmn001498	Isodendrocrepine*	异玫瑰石斛碱*	Alkaloids	--	--	-0.923353	1.82991e-05
TbA04G014270	--	--	pmn001498	Isodendrocrepine*	异玫瑰石斛碱*	Alkaloids	--	--	-0.868344	0.000248715
TbA04G014430	K25770	--	pmn001498	Isodendrocrepine*	异玫瑰石斛碱*	Alkaloids	--	--	0.868914	0.000243614
TbA04G015310	--	--	pmn001498	Isodendrocrepine*	异玫瑰石斛碱*	Alkaloids	--	--	0.850938	0.000448764
TbA04G016410	K10400	--	pmn001498	Isodendrocrepine*	异玫瑰石斛碱*	Alkaloids	--	--	-0.980443	2.18066e-08
TbA04G017090	--	--	pmn001498	Isodendrocrepine*	异玫瑰石斛碱*	Alkaloids	--	--	0.855022	0.000393401
TbA04G018400	--	--	pmn001498	Isodendrocrepine*	异玫瑰石斛碱*	Alkaloids	--	--	0.917123	2.67582e-05
TbA04G021380	--	--	pmn001498	Isodendrocrepine*	异玫瑰石斛碱*	Alkaloids	--	--	-0.920384	2.20157e-05
TbA04G021510	K14638	--	pmn001498	Isodendrocrepine*	异玫瑰石斛碱*	Alkaloids	--	--	0.919602	2.30881e-05
TbA04G024880	--	--	pmn001498	Isodendrocrepine*	异玫瑰石斛碱*	Alkaloids	--	--	0.897062	7.64058e-05
TbA04G026170	--	--	pmn001498	Isodendrocrepine*	异玫瑰石斛碱*	Alkaloids	--	--	0.886426	0.000122632
TbA04G026410	K00434	ko00053,ko00480,ko01100	pmn001498	Isodendrocrepine*	异玫瑰石斛碱*	Alkaloids	--	--	0.825884	0.000933401
TbA04G027090	--	--	pmn001498	Isodendrocrepine*	异玫瑰石斛碱*	Alkaloids	--	--	-0.940407	5.35277e-06
TbA04G029990	--	--	pmn001498	Isodendrocrepine*	异玫瑰石斛碱*	Alkaloids	--	--	-0.973189	1.04305e-07
TbA04G030010	--	--	pmn001498	Isodendrocrepine*	异玫瑰石斛碱*	Alkaloids	--	--	-0.964384	4.25153e-07
TbA04G030860	K15296	--	pmn001498	Isodendrocrepine*	异玫瑰石斛碱*	Alkaloids	--	--	-0.935462	7.9073e-06
TbA04G033710	--	--	pmn001498	Isodendrocrepine*	异玫瑰石斛碱*	Alkaloids	--	--	0.965013	3.89298e-07
TbA04G035420	K08914	ko00196,ko01100	pmn001498	Isodendrocrepine*	异玫瑰石斛碱*	Alkaloids	--	--	-0.916377	2.79484e-05
TbA04G035440	K08914	ko00196,ko01100	pmn001498	Isodendrocrepine*	异玫瑰石斛碱*	Alkaloids	--	--	-0.913019	3.38341e-05
TbA04G036480	K13430	ko04626	pmn001498	Isodendrocrepine*	异玫瑰石斛碱*	Alkaloids	--	--	0.84376	0.00056057
TbA04G038010	K13460	ko04626	pmn001498	Isodendrocrepine*	异玫瑰石斛碱*	Alkaloids	--	--	-0.898635	7.09375e-05
TbA04G038520	--	--	pmn001498	Isodendrocrepine*	异玫瑰石斛碱*	Alkaloids	--	--	-0.973444	9.94856e-08
TbA04G042860	--	--	pmn001498	Isodendrocrepine*	异玫瑰石斛碱*	Alkaloids	--	--	0.909478	4.10528e-05
TbA04G043050	K17506	--	pmn001498	Isodendrocrepine*	异玫瑰石斛碱*	Alkaloids	--	--	0.871901	0.000218239
TbA04G043080	K13412	ko04626	pmn001498	Isodendrocrepine*	异玫瑰石斛碱*	Alkaloids	--	--	0.889482	0.000107571
TbA04G047870	K00787	ko00900,ko01100,ko01110	pmn001498	Isodendrocrepine*	异玫瑰石斛碱*	Alkaloids	--	--	-0.970071	1.79854e-07
TbA04G050550	K19042	--	pmn001498	Isodendrocrepine*	异玫瑰石斛碱*	Alkaloids	--	--	0.888296	0.000113236
TbA04G050720	--	--	pmn001498	Isodendrocrepine*	异玫瑰石斛碱*	Alkaloids	--	--	0.943489	4.12632e-06
TbA04G051670	K13418	--	pmn001498	Isodendrocrepine*	异玫瑰石斛碱*	Alkaloids	--	--	0.846021	0.000523266
TbA04G051710	K01568	ko00010,ko01100,ko01110	pmn001498	Isodendrocrepine*	异玫瑰石斛碱*	Alkaloids	--	--	-0.921137	2.10218e-05
TbA04G053770	K13418	--	pmn001498	Isodendrocrepine*	异玫瑰石斛碱*	Alkaloids	--	--	0.856122	0.000379431
TbA04G054610	K13430	ko04626	pmn001498	Isodendrocrepine*	异玫瑰石斛碱*	Alkaloids	--	--	-0.990367	6.42703e-10
TbA04G060300	--	--	pmn001498	Isodendrocrepine*	异玫瑰石斛碱*	Alkaloids	--	--	-0.88483	0.000131133
TbA04G060790	--	--	pmn001498	Isodendrocrepine*	异玫瑰石斛碱*	Alkaloids	--	--	-0.971567	1.39533e-07
TbA04G063050	--	--	pmn001498	Isodendrocrepine*	异玫瑰石斛碱*	Alkaloids	--	--	-0.931206	1.08032e-05
TbA04G067330	--	--	pmn001498	Isodendrocrepine*	异玫瑰石斛碱*	Alkaloids	--	--	-0.947128	2.97655e-06
TbA04G067790	K19045	--	pmn001498	Isodendrocrepine*	异玫瑰石斛碱*	Alkaloids	--	--	-0.884619	0.000132287
TbA04G067820	--	--	pmn001498	Isodendrocrepine*	异玫瑰石斛碱*	Alkaloids	--	--	-0.824833	0.000960116
TbA04G068160	K09286	--	pmn001498	Isodendrocrepine*	异玫瑰石斛碱*	Alkaloids	--	--	-0.972689	1.14296e-07
TbA04G070090	--	--	pmn001498	Isodendrocrepine*	异玫瑰石斛碱*	Alkaloids	--	--	0.91481	3.05845e-05
TbA04G070570	K20924	--	pmn001498	Isodendrocrepine*	异玫瑰石斛碱*	Alkaloids	--	--	-0.872195	0.000215858
TbA04G072150	--	--	pmn001498	Isodendrocrepine*	异玫瑰石斛碱*	Alkaloids	--	--	0.812849	0.00130832
TbA04G072660	--	--	pmn001498	Isodendrocrepine*	异玫瑰石斛碱*	Alkaloids	--	--	-0.815131	0.0012355
TbA04G074030	K20290	--	pmn001498	Isodendrocrepine*	异玫瑰石斛碱*	Alkaloids	--	--	0.852934	0.000420999
TbA04G074440	K20628	--	pmn001498	Isodendrocrepine*	异玫瑰石斛碱*	Alkaloids	--	--	-0.986138	3.93788e-09
TbA04G074740	K13415	ko04075	pmn001498	Isodendrocrepine*	异玫瑰石斛碱*	Alkaloids	--	--	0.923342	1.83121e-05
TbA04G075830	--	--	pmn001498	Isodendrocrepine*	异玫瑰石斛碱*	Alkaloids	--	--	-0.919755	2.28748e-05
TbA04G076510	K23872	--	pmn001498	Isodendrocrepine*	异玫瑰石斛碱*	Alkaloids	--	--	-0.973771	9.35614e-08
TbA04G077390	K05391	ko04626	pmn001498	Isodendrocrepine*	异玫瑰石斛碱*	Alkaloids	--	--	-0.953379	1.60371e-06
TbA04G077710	--	--	pmn001498	Isodendrocrepine*	异玫瑰石斛碱*	Alkaloids	--	--	0.844228	0.000552693
TbA04G077820	K16903	ko00380,ko01100	pmn001498	Isodendrocrepine*	异玫瑰石斛碱*	Alkaloids	--	--	0.868166	0.000250324
TbA04G078770	K14945	--	pmn001498	Isodendrocrepine*	异玫瑰石斛碱*	Alkaloids	--	--	-0.809554	0.00141918
TbA04G079220	--	--	pmn001498	Isodendrocrepine*	异玫瑰石斛碱*	Alkaloids	--	--	-0.867433	0.000257027
TbA04G079820	K03283	ko03040,ko04141,ko04144	pmn001498	Isodendrocrepine*	异玫瑰石斛碱*	Alkaloids	--	--	0.924462	1.70447e-05
TbA04G080130	K13417	ko04626	pmn001498	Isodendrocrepine*	异玫瑰石斛碱*	Alkaloids	--	--	-0.968933	2.16338e-07
TbA04G080440	--	--	pmn001498	Isodendrocrepine*	异玫瑰石斛碱*	Alkaloids	--	--	-0.936569	7.26559e-06
TbA04G080470	--	--	pmn001498	Isodendrocrepine*	异玫瑰石斛碱*	Alkaloids	--	--	-0.822688	0.00101645
TbA04G080790	--	--	pmn001498	Isodendrocrepine*	异玫瑰石斛碱*	Alkaloids	--	--	0.922064	1.98456e-05
TbA04G081500	--	--	pmn001498	Isodendrocrepine*	异玫瑰石斛碱*	Alkaloids	--	--	-0.959558	7.95961e-07
TbA04G082600	--	--	pmn001498	Isodendrocrepine*	异玫瑰石斛碱*	Alkaloids	--	--	0.90504	5.17537e-05
TbA04G083560	K03403	ko00860,ko01100,ko01110	pmn001498	Isodendrocrepine*	异玫瑰石斛碱*	Alkaloids	--	--	-0.898827	7.02894e-05
TbA04G083720	--	--	pmn001498	Isodendrocrepine*	异玫瑰石斛碱*	Alkaloids	--	--	-0.976791	5.10062e-08
TbA04G087560	K14184	ko00909,ko01100,ko01110	pmn001498	Isodendrocrepine*	异玫瑰石斛碱*	Alkaloids	--	--	0.96061	6.98941e-07
TbA04G087630	K14184	ko00909,ko01100,ko01110	pmn001498	Isodendrocrepine*	异玫瑰石斛碱*	Alkaloids	--	--	0.951266	1.99443e-06
TbA04G088390	--	--	pmn001498	Isodendrocrepine*	异玫瑰石斛碱*	Alkaloids	--	--	-0.984297	7.32416e-09
TbA04G088630	K07198	--	pmn001498	Isodendrocrepine*	异玫瑰石斛碱*	Alkaloids	--	--	0.948773	2.5485e-06
TbA04G089050	K00487	ko00130,ko00940,ko00941,ko00945,ko01100,ko01110	pmn001498	Isodendrocrepine*	异玫瑰石斛碱*	Alkaloids	--	--	0.843394	0.000566805
TbA04G090930	--	--	pmn001498	Isodendrocrepine*	异玫瑰石斛碱*	Alkaloids	--	--	-0.934234	8.67059e-06
TbA04G090960	K13648	ko00520,ko01100	pmn001498	Isodendrocrepine*	异玫瑰石斛碱*	Alkaloids	--	--	-0.961156	6.52447e-07
TbA04G092340	K09422	--	pmn001498	Isodendrocrepine*	异玫瑰石斛碱*	Alkaloids	--	--	-0.846237	0.000519811
TbA04G092610	K24028	--	pmn001498	Isodendrocrepine*	异玫瑰石斛碱*	Alkaloids	--	--	-0.942995	4.30617e-06
TbA04G092910	--	--	pmn001498	Isodendrocrepine*	异玫瑰石斛碱*	Alkaloids	--	--	-0.935344	7.9784e-06
TbA04G092920	K11275	--	pmn001498	Isodendrocrepine*	异玫瑰石斛碱*	Alkaloids	--	--	-0.928494	1.30465e-05
TbA04G094680	K03676	--	pmn001498	Isodendrocrepine*	异玫瑰石斛碱*	Alkaloids	--	--	-0.829086	0.000855538
TbA04G094730	--	--	pmn001498	Isodendrocrepine*	异玫瑰石斛碱*	Alkaloids	--	--	-0.827615	0.000890652
TbA04G094740	K03676	--	pmn001498	Isodendrocrepine*	异玫瑰石斛碱*	Alkaloids	--	--	-0.877108	0.000178968
TbA05G000680	K21867	--	pmn001498	Isodendrocrepine*	异玫瑰石斛碱*	Alkaloids	--	--	0.954036	1.49543e-06
TbA05G002320	--	--	pmn001498	Isodendrocrepine*	异玫瑰石斛碱*	Alkaloids	--	--	-0.83655	0.000693495
TbA05G002460	--	--	pmn001498	Isodendrocrepine*	异玫瑰石斛碱*	Alkaloids	--	--	-0.955484	1.27742e-06
TbA05G002720	K24028	--	pmn001498	Isodendrocrepine*	异玫瑰石斛碱*	Alkaloids	--	--	0.96686	2.97754e-07
TbA05G002840	--	--	pmn001498	Isodendrocrepine*	异玫瑰石斛碱*	Alkaloids	--	--	0.802336	0.00168727
TbA05G003170	K01183	ko00520,ko01100	pmn001498	Isodendrocrepine*	异玫瑰石斛碱*	Alkaloids	--	--	-0.970895	1.5665e-07
TbA05G003660	--	--	pmn001498	Isodendrocrepine*	异玫瑰石斛碱*	Alkaloids	--	--	-0.955879	1.22257e-06
TbA05G003710	K17086	--	pmn001498	Isodendrocrepine*	异玫瑰石斛碱*	Alkaloids	--	--	-0.972437	1.19629e-07
TbA05G004030	K16297	--	pmn001498	Isodendrocrepine*	异玫瑰石斛碱*	Alkaloids	--	--	0.83386	0.000748894
TbA05G005310	K08235	--	pmn001498	Isodendrocrepine*	异玫瑰石斛碱*	Alkaloids	--	--	-0.894977	8.41569e-05
TbA05G006240	--	--	pmn001498	Isodendrocrepine*	异玫瑰石斛碱*	Alkaloids	--	--	0.917276	2.65194e-05
TbA05G006360	K13422	ko04016,ko04075	pmn001498	Isodendrocrepine*	异玫瑰石斛碱*	Alkaloids	--	--	0.858671	0.000348558
TbA05G006460	--	--	pmn001498	Isodendrocrepine*	异玫瑰石斛碱*	Alkaloids	--	--	-0.868709	0.00024544
TbA05G006480	--	--	pmn001498	Isodendrocrepine*	异玫瑰石斛碱*	Alkaloids	--	--	0.910802	3.82237e-05
TbA05G009440	--	--	pmn001498	Isodendrocrepine*	异玫瑰石斛碱*	Alkaloids	--	--	-0.898708	7.06897e-05
TbA05G009480	--	--	pmn001498	Isodendrocrepine*	异玫瑰石斛碱*	Alkaloids	--	--	0.836499	0.000694511
TbA05G009900	K24028	--	pmn001498	Isodendrocrepine*	异玫瑰石斛碱*	Alkaloids	--	--	0.804303	0.00161067
TbA05G010850	K23877	--	pmn001498	Isodendrocrepine*	异玫瑰石斛碱*	Alkaloids	--	--	-0.95661	1.12603e-06
TbA05G012590	K14491	ko04075	pmn001498	Isodendrocrepine*	异玫瑰石斛碱*	Alkaloids	--	--	0.954282	1.45649e-06
TbA05G012790	K01537	--	pmn001498	Isodendrocrepine*	异玫瑰石斛碱*	Alkaloids	--	--	0.905736	4.99469e-05
TbA05G013240	no	--	pmn001498	Isodendrocrepine*	异玫瑰石斛碱*	Alkaloids	--	--	-0.973462	9.91415e-08
TbA05G013340	--	--	pmn001498	Isodendrocrepine*	异玫瑰石斛碱*	Alkaloids	--	--	0.885008	0.000130163
TbA05G015170	--	--	pmn001498	Isodendrocrepine*	异玫瑰石斛碱*	Alkaloids	--	--	-0.94083	5.16929e-06
TbA05G016240	--	--	pmn001498	Isodendrocrepine*	异玫瑰石斛碱*	Alkaloids	--	--	0.811705	0.00134602
TbA05G016560	--	--	pmn001498	Isodendrocrepine*	异玫瑰石斛碱*	Alkaloids	--	--	-0.957118	1.06256e-06
TbA05G018040	K10767	--	pmn001498	Isodendrocrepine*	异玫瑰石斛碱*	Alkaloids	--	--	0.898236	7.22934e-05
TbA05G018460	K13832	ko00400,ko00999,ko01100,ko01110,ko01230	pmn001498	Isodendrocrepine*	异玫瑰石斛碱*	Alkaloids	--	--	0.904685	5.26963e-05
TbA05G021740	--	--	pmn001498	Isodendrocrepine*	异玫瑰石斛碱*	Alkaloids	--	--	-0.904804	5.23803e-05
TbA05G022040	K00487	ko00130,ko00940,ko00941,ko00945,ko01100,ko01110	pmn001498	Isodendrocrepine*	异玫瑰石斛碱*	Alkaloids	--	--	0.854172	0.000404454
TbA05G023230	K07253	ko00350,ko00360,ko01100	pmn001498	Isodendrocrepine*	异玫瑰石斛碱*	Alkaloids	--	--	0.910033	3.98477e-05
TbA05G023960	--	--	pmn001498	Isodendrocrepine*	异玫瑰石斛碱*	Alkaloids	--	--	-0.820431	0.00107846
TbA05G024210	K23869	--	pmn001498	Isodendrocrepine*	异玫瑰石斛碱*	Alkaloids	--	--	-0.810213	0.00139647
TbA05G026010	K14803	--	pmn001498	Isodendrocrepine*	异玫瑰石斛碱*	Alkaloids	--	--	-0.823167	0.00100367
TbA05G026200	K16226	ko04626	pmn001498	Isodendrocrepine*	异玫瑰石斛碱*	Alkaloids	--	--	0.939449	5.78782e-06
TbA05G028790	--	--	pmn001498	Isodendrocrepine*	异玫瑰石斛碱*	Alkaloids	--	--	-0.818924	0.00112145
TbA05G029670	K20628	--	pmn001498	Isodendrocrepine*	异玫瑰石斛碱*	Alkaloids	--	--	-0.840705	0.00061423
TbA05G029800	K00423	ko00053,ko01100	pmn001498	Isodendrocrepine*	异玫瑰石斛碱*	Alkaloids	--	--	-0.809584	0.00141815
TbA05G030190	K19042	--	pmn001498	Isodendrocrepine*	异玫瑰石斛碱*	Alkaloids	--	--	0.898065	7.28826e-05
TbA05G032450	--	--	pmn001498	Isodendrocrepine*	异玫瑰石斛碱*	Alkaloids	--	--	0.814754	0.00124733
TbA05G040340	--	--	pmn001498	Isodendrocrepine*	异玫瑰石斛碱*	Alkaloids	--	--	-0.991234	4.01715e-10
TbA05G040800	--	--	pmn001498	Isodendrocrepine*	异玫瑰石斛碱*	Alkaloids	--	--	-0.93555	7.85455e-06
TbA05G041700	K09422	--	pmn001498	Isodendrocrepine*	异玫瑰石斛碱*	Alkaloids	--	--	-0.940711	5.22074e-06
TbA05G042030	--	--	pmn001498	Isodendrocrepine*	异玫瑰石斛碱*	Alkaloids	--	--	-0.88042	0.000157023
TbA05G042340	--	--	pmn001498	Isodendrocrepine*	异玫瑰石斛碱*	Alkaloids	--	--	-0.98162	1.60168e-08
TbA05G046820	K13418	--	pmn001498	Isodendrocrepine*	异玫瑰石斛碱*	Alkaloids	--	--	0.862845	0.000302249
TbA05G049730	--	--	pmn001498	Isodendrocrepine*	异玫瑰石斛碱*	Alkaloids	--	--	-0.94196	4.70343e-06
TbA05G050480	K20538	ko04016	pmn001498	Isodendrocrepine*	异玫瑰石斛碱*	Alkaloids	--	--	-0.954581	1.41018e-06
TbA05G052910	K20538	ko04016	pmn001498	Isodendrocrepine*	异玫瑰石斛碱*	Alkaloids	--	--	-0.922797	1.89537e-05
TbA05G071960	--	--	pmn001498	Isodendrocrepine*	异玫瑰石斛碱*	Alkaloids	--	--	-0.963179	5.01089e-07
TbA05G078290	--	--	pmn001498	Isodendrocrepine*	异玫瑰石斛碱*	Alkaloids	--	--	0.891712	9.75248e-05
TbA05G084640	K24997	--	pmn001498	Isodendrocrepine*	异玫瑰石斛碱*	Alkaloids	--	--	0.855151	0.000391738
TbA05G088520	--	--	pmn001498	Isodendrocrepine*	异玫瑰石斛碱*	Alkaloids	--	--	0.919293	2.35225e-05
TbA05G090360	K24139	--	pmn001498	Isodendrocrepine*	异玫瑰石斛碱*	Alkaloids	--	--	0.816153	0.00120395
TbA05G090420	--	--	pmn001498	Isodendrocrepine*	异玫瑰石斛碱*	Alkaloids	--	--	0.831024	0.000810926
TbA05G090730	--	--	pmn001498	Isodendrocrepine*	异玫瑰石斛碱*	Alkaloids	--	--	-0.88315	0.000140568
TbA05G090830	--	--	pmn001498	Isodendrocrepine*	异玫瑰石斛碱*	Alkaloids	--	--	-0.875966	0.000187064
TbA05G090990	K13417	ko04626	pmn001498	Isodendrocrepine*	异玫瑰石斛碱*	Alkaloids	--	--	-0.973601	9.66046e-08
TbA05G093070	--	--	pmn001498	Isodendrocrepine*	异玫瑰石斛碱*	Alkaloids	--	--	-0.84388	0.000558556
TbA05G095200	--	--	pmn001498	Isodendrocrepine*	异玫瑰石斛碱*	Alkaloids	--	--	0.946491	3.15671e-06
TbA05G096420	K16226	ko04626	pmn001498	Isodendrocrepine*	异玫瑰石斛碱*	Alkaloids	--	--	0.920169	2.2307e-05
TbA05G096710	K03444	--	pmn001498	Isodendrocrepine*	异玫瑰石斛碱*	Alkaloids	--	--	-0.971233	1.47832e-07
TbA05G099840	K10758	--	pmn001498	Isodendrocrepine*	异玫瑰石斛碱*	Alkaloids	--	--	-0.980667	2.05932e-08
TbA05G100880	K20723	--	pmn001498	Isodendrocrepine*	异玫瑰石斛碱*	Alkaloids	--	--	-0.952724	1.7176e-06
TbA05G101380	K15397	ko00062,ko01100,ko01110,ko04626	pmn001498	Isodendrocrepine*	异玫瑰石斛碱*	Alkaloids	--	--	-0.923579	1.80372e-05
TbA05G101580	K14638	--	pmn001498	Isodendrocrepine*	异玫瑰石斛碱*	Alkaloids	--	--	0.963387	4.87252e-07
TbA05G101740	K22683	--	pmn001498	Isodendrocrepine*	异玫瑰石斛碱*	Alkaloids	--	--	-0.854878	0.000395251
TbA05G102650	--	--	pmn001498	Isodendrocrepine*	异玫瑰石斛碱*	Alkaloids	--	--	-0.880328	0.000157605
TbA05G102660	K05350	ko00460,ko00500,ko00999,ko01100,ko01110	pmn001498	Isodendrocrepine*	异玫瑰石斛碱*	Alkaloids	--	--	-0.81766	0.00115852
TbA05G103190	--	--	pmn001498	Isodendrocrepine*	异玫瑰石斛碱*	Alkaloids	--	--	0.910114	3.96745e-05
TbA05G103780	--	--	pmn001498	Isodendrocrepine*	异玫瑰石斛碱*	Alkaloids	--	--	0.857015	0.000368377
TbA05G104220	K13993	ko04141	pmn001498	Isodendrocrepine*	异玫瑰石斛碱*	Alkaloids	--	--	0.811608	0.00134926
TbA05G104240	K13679	ko00500,ko01100,ko01110	pmn001498	Isodendrocrepine*	异玫瑰石斛碱*	Alkaloids	--	--	0.881455	0.000150613
TbA05G104650	--	--	pmn001498	Isodendrocrepine*	异玫瑰石斛碱*	Alkaloids	--	--	-0.911113	3.75829e-05
TbA05G107390	--	--	pmn001498	Isodendrocrepine*	异玫瑰石斛碱*	Alkaloids	--	--	0.93958	5.72697e-06
TbA05G107540	K01051	ko00040,ko01100	pmn001498	Isodendrocrepine*	异玫瑰石斛碱*	Alkaloids	--	--	-0.930034	1.17312e-05
TbA05G107770	K04564	ko04146	pmn001498	Isodendrocrepine*	异玫瑰石斛碱*	Alkaloids	--	--	0.907413	4.57916e-05
TbA05G107890	K16226	ko04626	pmn001498	Isodendrocrepine*	异玫瑰石斛碱*	Alkaloids	--	--	0.899534	6.79535e-05
TbA05G107960	K16226	ko04626	pmn001498	Isodendrocrepine*	异玫瑰石斛碱*	Alkaloids	--	--	0.98778	2.1025e-09
TbA05G107970	K04564	ko04146	pmn001498	Isodendrocrepine*	异玫瑰石斛碱*	Alkaloids	--	--	0.842855	0.000576087
TbA05G108240	K20718	ko04016	pmn001498	Isodendrocrepine*	异玫瑰石斛碱*	Alkaloids	--	--	0.807802	0.00148101
TbA05G108280	--	--	pmn001498	Isodendrocrepine*	异玫瑰石斛碱*	Alkaloids	--	--	0.814141	0.0012667
TbA05G108590	--	--	pmn001498	Isodendrocrepine*	异玫瑰石斛碱*	Alkaloids	--	--	-0.875349	0.000191556
TbA05G109010	K14496	ko04016,ko04075	pmn001498	Isodendrocrepine*	异玫瑰石斛碱*	Alkaloids	--	--	-0.960331	7.23712e-07
TbA05G110450	K03327	--	pmn001498	Isodendrocrepine*	异玫瑰石斛碱*	Alkaloids	--	--	-0.971803	1.33883e-07
TbA05G111030	K03283	ko03040,ko04141,ko04144	pmn001498	Isodendrocrepine*	异玫瑰石斛碱*	Alkaloids	--	--	-0.881268	0.000151761
TbA05G112390	K13417	ko04626	pmn001498	Isodendrocrepine*	异玫瑰石斛碱*	Alkaloids	--	--	0.923301	1.83596e-05
TbA05G112770	--	--	pmn001498	Isodendrocrepine*	异玫瑰石斛碱*	Alkaloids	--	--	-0.950645	2.12248e-06
TbA05G113220	--	--	pmn001498	Isodendrocrepine*	异玫瑰石斛碱*	Alkaloids	--	--	-0.818942	0.00112093
TbA05G113370	--	--	pmn001498	Isodendrocrepine*	异玫瑰石斛碱*	Alkaloids	--	--	0.845137	0.00053761
TbA05G114300	K20624	--	pmn001498	Isodendrocrepine*	异玫瑰石斛碱*	Alkaloids	--	--	-0.961508	6.23767e-07
TbA05G114750	--	--	pmn001498	Isodendrocrepine*	异玫瑰石斛碱*	Alkaloids	--	--	0.97811	3.81579e-08
TbA05G114940	--	--	pmn001498	Isodendrocrepine*	异玫瑰石斛碱*	Alkaloids	--	--	0.849038	0.00047651
TbA05G115230	--	--	pmn001498	Isodendrocrepine*	异玫瑰石斛碱*	Alkaloids	--	--	0.970127	1.782e-07
TbA05G116820	K09838	ko00906,ko01100,ko01110	pmn001498	Isodendrocrepine*	异玫瑰石斛碱*	Alkaloids	--	--	0.872639	0.000212301
TbA05G118190	--	--	pmn001498	Isodendrocrepine*	异玫瑰石斛碱*	Alkaloids	--	--	-0.959109	8.40514e-07
TbA05G118440	K20718	ko04016	pmn001498	Isodendrocrepine*	异玫瑰石斛碱*	Alkaloids	--	--	0.876532	0.000183019
TbA05G118480	K13430	ko04626	pmn001498	Isodendrocrepine*	异玫瑰石斛碱*	Alkaloids	--	--	0.862825	0.000302457
TbA05G118500	K13430	ko04626	pmn001498	Isodendrocrepine*	异玫瑰石斛碱*	Alkaloids	--	--	0.85319	0.000417534
TbA05G118510	K13430	ko04626	pmn001498	Isodendrocrepine*	异玫瑰石斛碱*	Alkaloids	--	--	0.900513	6.48137e-05
TbA05G119490	K10767	--	pmn001498	Isodendrocrepine*	异玫瑰石斛碱*	Alkaloids	--	--	-0.902327	5.93041e-05
TbA06G000280	K13431	ko03060	pmn001498	Isodendrocrepine*	异玫瑰石斛碱*	Alkaloids	--	--	0.903384	5.62663e-05
TbA06G000640	K14488	ko04075	pmn001498	Isodendrocrepine*	异玫瑰石斛碱*	Alkaloids	--	--	0.895671	8.15141e-05
TbA06G000770	K23490	--	pmn001498	Isodendrocrepine*	异玫瑰石斛碱*	Alkaloids	--	--	0.848937	0.000478015
TbA06G000920	--	--	pmn001498	Isodendrocrepine*	异玫瑰石斛碱*	Alkaloids	--	--	-0.920171	2.23032e-05
TbA06G001150	K01897	ko00061,ko00071,ko01100,ko01212,ko04146	pmn001498	Isodendrocrepine*	异玫瑰石斛碱*	Alkaloids	--	--	0.834461	0.000736229
TbA06G001260	K14496	ko04016,ko04075	pmn001498	Isodendrocrepine*	异玫瑰石斛碱*	Alkaloids	--	--	0.855177	0.00039141
TbA06G007330	K01188	ko00460,ko00500,ko00999,ko01100,ko01110	pmn001498	Isodendrocrepine*	异玫瑰石斛碱*	Alkaloids	--	--	-0.928539	1.30064e-05
TbA06G008290	--	--	pmn001498	Isodendrocrepine*	异玫瑰石斛碱*	Alkaloids	--	--	-0.904899	5.21284e-05
TbA06G011140	--	--	pmn001498	Isodendrocrepine*	异玫瑰石斛碱*	Alkaloids	--	--	0.979893	2.50256e-08
TbA06G011590	K13429	ko04626	pmn001498	Isodendrocrepine*	异玫瑰石斛碱*	Alkaloids	--	--	0.931111	1.08761e-05
TbA06G012020	--	--	pmn001498	Isodendrocrepine*	异玫瑰石斛碱*	Alkaloids	--	--	-0.906026	4.92057e-05
TbA06G016820	--	--	pmn001498	Isodendrocrepine*	异玫瑰石斛碱*	Alkaloids	--	--	0.902542	5.8676e-05
TbA06G018480	--	--	pmn001498	Isodendrocrepine*	异玫瑰石斛碱*	Alkaloids	--	--	0.870967	0.000225943
TbA06G020750	K13448	ko04626	pmn001498	Isodendrocrepine*	异玫瑰石斛碱*	Alkaloids	--	--	-0.987895	2.00578e-09
TbA06G032790	--	--	pmn001498	Isodendrocrepine*	异玫瑰石斛碱*	Alkaloids	--	--	-0.961344	6.3703e-07
TbA06G047970	K20298	--	pmn001498	Isodendrocrepine*	异玫瑰石斛碱*	Alkaloids	--	--	0.829481	0.000846311
TbA06G050050	--	--	pmn001498	Isodendrocrepine*	异玫瑰石斛碱*	Alkaloids	--	--	-0.982582	1.2264e-08
TbA06G052520	--	--	pmn001498	Isodendrocrepine*	异玫瑰石斛碱*	Alkaloids	--	--	-0.960698	6.91253e-07
TbA06G063510	K00876	ko00240,ko01100,ko01232	pmn001498	Isodendrocrepine*	异玫瑰石斛碱*	Alkaloids	--	--	0.85771	0.000359952
TbA06G063680	K20718	ko04016	pmn001498	Isodendrocrepine*	异玫瑰石斛碱*	Alkaloids	--	--	0.826569	0.000916303
TbA06G066050	K01673	ko00910,ko01100	pmn001498	Isodendrocrepine*	异玫瑰石斛碱*	Alkaloids	--	--	-0.805922	0.00154963
TbA06G069870	K16222	ko04712	pmn001498	Isodendrocrepine*	异玫瑰石斛碱*	Alkaloids	--	--	-0.960454	7.12703e-07
TbA06G074780	K20556	--	pmn001498	Isodendrocrepine*	异玫瑰石斛碱*	Alkaloids	--	--	0.86789	0.000252828
TbA06G074890	K20556	--	pmn001498	Isodendrocrepine*	异玫瑰石斛碱*	Alkaloids	--	--	0.873258	0.000207415
TbA06G076040	--	--	pmn001498	Isodendrocrepine*	异玫瑰石斛碱*	Alkaloids	--	--	-0.843958	0.000557226
TbA06G076410	--	--	pmn001498	Isodendrocrepine*	异玫瑰石斛碱*	Alkaloids	--	--	-0.959509	8.00772e-07
TbA06G077630	K08235	--	pmn001498	Isodendrocrepine*	异玫瑰石斛碱*	Alkaloids	--	--	-0.858136	0.000354867
TbA06G077880	K13422	ko04016,ko04075	pmn001498	Isodendrocrepine*	异玫瑰石斛碱*	Alkaloids	--	--	0.878805	0.000167441
TbA06G078710	K09338	--	pmn001498	Isodendrocrepine*	异玫瑰石斛碱*	Alkaloids	--	--	0.924816	1.66592e-05
TbA06G078770	K08235	--	pmn001498	Isodendrocrepine*	异玫瑰石斛碱*	Alkaloids	--	--	-0.925624	1.5805e-05
TbA06G079080	--	--	pmn001498	Isodendrocrepine*	异玫瑰石斛碱*	Alkaloids	--	--	0.932589	9.783e-06
TbA06G079240	K03327	--	pmn001498	Isodendrocrepine*	异玫瑰石斛碱*	Alkaloids	--	--	-0.932647	9.74201e-06
TbA06G083210	--	--	pmn001498	Isodendrocrepine*	异玫瑰石斛碱*	Alkaloids	--	--	0.839209	0.000641923
TbA06G083430	K24139	--	pmn001498	Isodendrocrepine*	异玫瑰石斛碱*	Alkaloids	--	--	-0.886859	0.000120406
TbA06G084170	--	--	pmn001498	Isodendrocrepine*	异玫瑰石斛碱*	Alkaloids	--	--	-0.945405	3.4841e-06
TbA06G085260	--	--	pmn001498	Isodendrocrepine*	异玫瑰石斛碱*	Alkaloids	--	--	-0.866846	0.000262493
TbA06G086140	K13415	ko04075	pmn001498	Isodendrocrepine*	异玫瑰石斛碱*	Alkaloids	--	--	-0.852172	0.000431441
TbA06G086700	K17193	ko00942	pmn001498	Isodendrocrepine*	异玫瑰石斛碱*	Alkaloids	--	--	0.830075	0.000832552
TbA06G087260	K25314	ko00520,ko01100,ko01250	pmn001498	Isodendrocrepine*	异玫瑰石斛碱*	Alkaloids	--	--	-0.926225	1.51928e-05
TbA06G087520	--	--	pmn001498	Isodendrocrepine*	异玫瑰石斛碱*	Alkaloids	--	--	0.919223	2.36213e-05
TbA06G089420	K09645	--	pmn001498	Isodendrocrepine*	异玫瑰石斛碱*	Alkaloids	--	--	-0.874386	0.00019874
TbA06G089750	K13448	ko04626	pmn001498	Isodendrocrepine*	异玫瑰石斛碱*	Alkaloids	--	--	-0.967525	2.69384e-07
TbA06G089940	K13416	ko04016,ko04075,ko04626	pmn001498	Isodendrocrepine*	异玫瑰石斛碱*	Alkaloids	--	--	-0.82035	0.00108074
TbA06G090940	--	--	pmn001498	Isodendrocrepine*	异玫瑰石斛碱*	Alkaloids	--	--	0.849126	0.000475189
TbA06G091350	K09338	--	pmn001498	Isodendrocrepine*	异玫瑰石斛碱*	Alkaloids	--	--	0.88906	0.000109559
TbA06G091520	K10999	--	pmn001498	Isodendrocrepine*	异玫瑰石斛碱*	Alkaloids	--	--	0.802926	0.00166401
TbA06G094070	K00430	ko00940,ko01100,ko01110	pmn001498	Isodendrocrepine*	异玫瑰石斛碱*	Alkaloids	--	--	-0.917244	2.65698e-05
TbA06G094480	--	--	pmn001498	Isodendrocrepine*	异玫瑰石斛碱*	Alkaloids	--	--	-0.893955	8.81757e-05
TbA06G094650	K13417	ko04626	pmn001498	Isodendrocrepine*	异玫瑰石斛碱*	Alkaloids	--	--	0.897272	7.56577e-05
TbA06G095990	K09422	--	pmn001498	Isodendrocrepine*	异玫瑰石斛碱*	Alkaloids	--	--	-0.947391	2.90451e-06
TbA06G097120	--	--	pmn001498	Isodendrocrepine*	异玫瑰石斛碱*	Alkaloids	--	--	0.821231	0.00105616
TbA06G097470	--	--	pmn001498	Isodendrocrepine*	异玫瑰石斛碱*	Alkaloids	--	--	0.816204	0.00120239
TbA06G099400	K00432	ko00480,ko00590,ko01100	pmn001498	Isodendrocrepine*	异玫瑰石斛碱*	Alkaloids	--	--	0.88612	0.000124232
TbA06G100370	--	--	pmn001498	Isodendrocrepine*	异玫瑰石斛碱*	Alkaloids	--	--	0.805679	0.00155868
TbA06G100450	--	--	pmn001498	Isodendrocrepine*	异玫瑰石斛碱*	Alkaloids	--	--	0.907532	4.55058e-05
TbA06G101010	K11816	ko00380,ko01100	pmn001498	Isodendrocrepine*	异玫瑰石斛碱*	Alkaloids	--	--	0.909364	4.13046e-05
TbA06G102750	K11418	--	pmn001498	Isodendrocrepine*	异玫瑰石斛碱*	Alkaloids	--	--	-0.88151	0.000150279
TbA06G103370	K01358	--	pmn001498	Isodendrocrepine*	异玫瑰石斛碱*	Alkaloids	--	--	0.867029	0.000260783
TbA06G104970	--	--	pmn001498	Isodendrocrepine*	异玫瑰石斛碱*	Alkaloids	--	--	-0.839115	0.000643692
TbA06G104990	--	--	pmn001498	Isodendrocrepine*	异玫瑰石斛碱*	Alkaloids	--	--	-0.973911	9.11054e-08
TbA06G105310	--	--	pmn001498	Isodendrocrepine*	异玫瑰石斛碱*	Alkaloids	--	--	-0.87275	0.000211417
TbA06G106540	K01761	ko00270,ko00450,ko01100	pmn001498	Isodendrocrepine*	异玫瑰石斛碱*	Alkaloids	--	--	0.816306	0.00119926
TbA06G106790	K18726	--	pmn001498	Isodendrocrepine*	异玫瑰石斛碱*	Alkaloids	--	--	0.822254	0.00102816
TbA06G108950	K09286	--	pmn001498	Isodendrocrepine*	异玫瑰石斛碱*	Alkaloids	--	--	-0.84626	0.000519428
TbA06G109550	--	--	pmn001498	Isodendrocrepine*	异玫瑰石斛碱*	Alkaloids	--	--	-0.884589	0.000132452
TbA07G002130	K23872	--	pmn001498	Isodendrocrepine*	异玫瑰石斛碱*	Alkaloids	--	--	-0.810792	0.00137671
TbA07G002180	--	--	pmn001498	Isodendrocrepine*	异玫瑰石斛碱*	Alkaloids	--	--	0.946343	3.20006e-06
TbA07G002980	K20556	--	pmn001498	Isodendrocrepine*	异玫瑰石斛碱*	Alkaloids	--	--	0.911232	3.73405e-05
TbA07G006550	--	--	pmn001498	Isodendrocrepine*	异玫瑰石斛碱*	Alkaloids	--	--	-0.9149	3.0429e-05
TbA07G006790	--	--	pmn001498	Isodendrocrepine*	异玫瑰石斛碱*	Alkaloids	--	--	0.853716	0.00041049
TbA07G007380	K13993	ko04141	pmn001498	Isodendrocrepine*	异玫瑰石斛碱*	Alkaloids	--	--	-0.963658	4.69656e-07
TbA07G007500	--	--	pmn001498	Isodendrocrepine*	异玫瑰石斛碱*	Alkaloids	--	--	-0.942985	4.31005e-06
TbA07G010170	--	--	pmn001498	Isodendrocrepine*	异玫瑰石斛碱*	Alkaloids	--	--	0.882918	0.000141909
TbA07G010900	--	--	pmn001498	Isodendrocrepine*	异玫瑰石斛碱*	Alkaloids	--	--	-0.924989	1.64741e-05
TbA07G012710	--	--	pmn001498	Isodendrocrepine*	异玫瑰石斛碱*	Alkaloids	--	--	0.815971	0.00120953
TbA07G012910	--	--	pmn001498	Isodendrocrepine*	异玫瑰石斛碱*	Alkaloids	--	--	-0.837079	0.000682996
TbA07G014060	K13418	--	pmn001498	Isodendrocrepine*	异玫瑰石斛碱*	Alkaloids	--	--	0.848105	0.000490598
TbA07G014130	--	--	pmn001498	Isodendrocrepine*	异玫瑰石斛碱*	Alkaloids	--	--	-0.96341	4.85755e-07
TbA07G014450	K01206	ko00511	pmn001498	Isodendrocrepine*	异玫瑰石斛碱*	Alkaloids	--	--	-0.88074	0.000155021
TbA07G014550	--	--	pmn001498	Isodendrocrepine*	异玫瑰石斛碱*	Alkaloids	--	--	-0.908165	4.40191e-05
TbA07G014750	--	--	pmn001498	Isodendrocrepine*	异玫瑰石斛碱*	Alkaloids	--	--	-0.94148	4.89689e-06
TbA07G014900	K14760	ko00130,ko01100,ko01110,ko01240	pmn001498	Isodendrocrepine*	异玫瑰石斛碱*	Alkaloids	--	--	-0.925965	1.54559e-05
TbA07G015770	--	--	pmn001498	Isodendrocrepine*	异玫瑰石斛碱*	Alkaloids	--	--	-0.963758	4.63339e-07
TbA07G016880	--	--	pmn001498	Isodendrocrepine*	异玫瑰石斛碱*	Alkaloids	--	--	-0.850415	0.000456274
TbA07G019610	K08912	ko00196,ko01100	pmn001498	Isodendrocrepine*	异玫瑰石斛碱*	Alkaloids	--	--	-0.974855	7.58912e-08
TbA07G019630	K08912	ko00196,ko01100	pmn001498	Isodendrocrepine*	异玫瑰石斛碱*	Alkaloids	--	--	-0.98802	1.90482e-09
TbA07G020000	K12486	ko04144	pmn001498	Isodendrocrepine*	异玫瑰石斛碱*	Alkaloids	--	--	-0.930236	1.15669e-05
TbA07G022060	--	--	pmn001498	Isodendrocrepine*	异玫瑰石斛碱*	Alkaloids	--	--	-0.927395	1.40537e-05
TbA07G023050	--	--	pmn001498	Isodendrocrepine*	异玫瑰石斛碱*	Alkaloids	--	--	0.938724	6.13524e-06
TbA07G023390	--	--	pmn001498	Isodendrocrepine*	异玫瑰石斛碱*	Alkaloids	--	--	0.902222	5.96115e-05
TbA07G023680	--	--	pmn001498	Isodendrocrepine*	异玫瑰石斛碱*	Alkaloids	--	--	0.829884	0.000836948
TbA07G029260	K10664	--	pmn001498	Isodendrocrepine*	异玫瑰石斛碱*	Alkaloids	--	--	0.819468	0.00110579
TbA07G030100	K05387	--	pmn001498	Isodendrocrepine*	异玫瑰石斛碱*	Alkaloids	--	--	0.887978	0.00011479
TbA07G030450	K01662	ko00730,ko00900,ko01100,ko01110	pmn001498	Isodendrocrepine*	异玫瑰石斛碱*	Alkaloids	--	--	0.899259	6.88548e-05
TbA07G030570	K13449	ko04016,ko04075,ko04626	pmn001498	Isodendrocrepine*	异玫瑰石斛碱*	Alkaloids	--	--	-0.872784	0.000211149
TbA07G031650	--	--	pmn001498	Isodendrocrepine*	异玫瑰石斛碱*	Alkaloids	--	--	-0.947082	2.98945e-06
TbA07G033500	--	--	pmn001498	Isodendrocrepine*	异玫瑰石斛碱*	Alkaloids	--	--	0.906017	4.92302e-05
TbA07G033580	K00924	--	pmn001498	Isodendrocrepine*	异玫瑰石斛碱*	Alkaloids	--	--	-0.911492	3.68119e-05
TbA07G033980	K11818	ko00380,ko00966,ko01100,ko01110,ko01210	pmn001498	Isodendrocrepine*	异玫瑰石斛碱*	Alkaloids	--	--	0.980989	1.89423e-08
TbA07G036060	--	--	pmn001498	Isodendrocrepine*	异玫瑰石斛碱*	Alkaloids	--	--	0.959812	7.71668e-07
TbA07G039230	--	--	pmn001498	Isodendrocrepine*	异玫瑰石斛碱*	Alkaloids	--	--	-0.934152	8.72333e-06
TbA07G041520	--	--	pmn001498	Isodendrocrepine*	异玫瑰石斛碱*	Alkaloids	--	--	-0.893482	9.00861e-05
TbA07G053910	K13417	ko04626	pmn001498	Isodendrocrepine*	异玫瑰石斛碱*	Alkaloids	--	--	0.957682	9.95415e-07
TbA07G068060	--	--	pmn001498	Isodendrocrepine*	异玫瑰石斛碱*	Alkaloids	--	--	-0.90317	5.68719e-05
TbA07G068760	K17893	--	pmn001498	Isodendrocrepine*	异玫瑰石斛碱*	Alkaloids	--	--	0.969823	1.87353e-07
TbA07G069270	--	--	pmn001498	Isodendrocrepine*	异玫瑰石斛碱*	Alkaloids	--	--	-0.964221	4.34821e-07
TbA07G070740	--	--	pmn001498	Isodendrocrepine*	异玫瑰石斛碱*	Alkaloids	--	--	-0.919886	2.2693e-05
TbA07G071080	K08869	--	pmn001498	Isodendrocrepine*	异玫瑰石斛碱*	Alkaloids	--	--	-0.852015	0.000433614
TbA07G074950	K00430	ko00940,ko01100,ko01110	pmn001498	Isodendrocrepine*	异玫瑰石斛碱*	Alkaloids	--	--	-0.87848	0.000169606
TbA07G078270	K00924	--	pmn001498	Isodendrocrepine*	异玫瑰石斛碱*	Alkaloids	--	--	0.818898	0.0011222
TbA07G079780	K16281	--	pmn001498	Isodendrocrepine*	异玫瑰石斛碱*	Alkaloids	--	--	-0.907366	4.5904e-05
TbA07G081610	--	--	pmn001498	Isodendrocrepine*	异玫瑰石斛碱*	Alkaloids	--	--	-0.959424	8.09081e-07
TbA07G083070	--	--	pmn001498	Isodendrocrepine*	异玫瑰石斛碱*	Alkaloids	--	--	0.815524	0.00122329
TbA07G083910	K22812	--	pmn001498	Isodendrocrepine*	异玫瑰石斛碱*	Alkaloids	--	--	0.819788	0.00109663
TbA07G086020	--	--	pmn001498	Isodendrocrepine*	异玫瑰石斛碱*	Alkaloids	--	--	-0.915473	2.94476e-05
TbA07G088510	--	--	pmn001498	Isodendrocrepine*	异玫瑰石斛碱*	Alkaloids	--	--	-0.904008	5.45303e-05
TbA07G088530	--	--	pmn001498	Isodendrocrepine*	异玫瑰石斛碱*	Alkaloids	--	--	-0.954146	1.47786e-06
TbA07G090170	K05387	--	pmn001498	Isodendrocrepine*	异玫瑰石斛碱*	Alkaloids	--	--	0.834609	0.000733133
TbA07G093250	--	--	pmn001498	Isodendrocrepine*	异玫瑰石斛碱*	Alkaloids	--	--	-0.97024	1.74878e-07
TbA07G096270	K02492	ko00860,ko01100,ko01110,ko01240	pmn001498	Isodendrocrepine*	异玫瑰石斛碱*	Alkaloids	--	--	-0.938676	6.15872e-06
TbA07G096550	K08286	--	pmn001498	Isodendrocrepine*	异玫瑰石斛碱*	Alkaloids	--	--	0.934984	8.19816e-06
TbA07G096890	K20887	--	pmn001498	Isodendrocrepine*	异玫瑰石斛碱*	Alkaloids	--	--	-0.823757	0.00098808
TbA07G097840	--	--	pmn001498	Isodendrocrepine*	异玫瑰石斛碱*	Alkaloids	--	--	0.893317	9.07625e-05
TbA07G098130	--	--	pmn001498	Isodendrocrepine*	异玫瑰石斛碱*	Alkaloids	--	--	-0.92864	1.29173e-05
TbA07G098220	--	--	pmn001498	Isodendrocrepine*	异玫瑰石斛碱*	Alkaloids	--	--	-0.800494	0.00176151
TbA07G098940	--	--	pmn001498	Isodendrocrepine*	异玫瑰石斛碱*	Alkaloids	--	--	0.867754	0.000254071
TbA07G099250	--	--	pmn001498	Isodendrocrepine*	异玫瑰石斛碱*	Alkaloids	--	--	-0.969329	2.03022e-07
TbA07G101190	--	--	pmn001498	Isodendrocrepine*	异玫瑰石斛碱*	Alkaloids	--	--	0.877292	0.000177689
TbA07G101640	K10775	ko00360,ko00940,ko01100,ko01110	pmn001498	Isodendrocrepine*	异玫瑰石斛碱*	Alkaloids	--	--	0.812976	0.00130419
TbA07G102880	K09422	--	pmn001498	Isodendrocrepine*	异玫瑰石斛碱*	Alkaloids	--	--	0.960168	7.38475e-07
TbA07G103390	--	--	pmn001498	Isodendrocrepine*	异玫瑰石斛碱*	Alkaloids	--	--	-0.874625	0.000196938
TbA07G103720	K14492	ko04075	pmn001498	Isodendrocrepine*	异玫瑰石斛碱*	Alkaloids	--	--	0.937271	6.88081e-06
TbA07G105560	--	--	pmn001498	Isodendrocrepine*	异玫瑰石斛碱*	Alkaloids	--	--	0.813237	0.0012957
TbA07G106530	K15102	--	pmn001498	Isodendrocrepine*	异玫瑰石斛碱*	Alkaloids	--	--	0.821004	0.00106244
TbA07G106840	K01904	ko00130,ko00940,ko01100,ko01110	pmn001498	Isodendrocrepine*	异玫瑰石斛碱*	Alkaloids	--	--	0.815642	0.00121964
TbA07G106890	K22683	--	pmn001498	Isodendrocrepine*	异玫瑰石斛碱*	Alkaloids	--	--	-0.858603	0.000349352
TbA07G107410	--	--	pmn001498	Isodendrocrepine*	异玫瑰石斛碱*	Alkaloids	--	--	-0.824954	0.000957014
TbA07G108390	K03146	ko00730,ko01100,ko01240	pmn001498	Isodendrocrepine*	异玫瑰石斛碱*	Alkaloids	--	--	-0.919022	2.39078e-05
TbA07G108460	K03671	--	pmn001498	Isodendrocrepine*	异玫瑰石斛碱*	Alkaloids	--	--	0.817499	0.00116331
TbA07G108770	K15255	--	pmn001498	Isodendrocrepine*	异玫瑰石斛碱*	Alkaloids	--	--	0.886888	0.000120256
TbA07G108920	K00218	ko00860,ko01100,ko01110	pmn001498	Isodendrocrepine*	异玫瑰石斛碱*	Alkaloids	--	--	-0.817594	0.00116047
TbA07G109260	K01126	ko00564	pmn001498	Isodendrocrepine*	异玫瑰石斛碱*	Alkaloids	--	--	-0.891376	9.89914e-05
TbA07G109670	--	--	pmn001498	Isodendrocrepine*	异玫瑰石斛碱*	Alkaloids	--	--	-0.831706	0.000795648
TbA08G000030	K18195	--	pmn001498	Isodendrocrepine*	异玫瑰石斛碱*	Alkaloids	--	--	-0.817539	0.00116213
TbA08G000240	--	--	pmn001498	Isodendrocrepine*	异玫瑰石斛碱*	Alkaloids	--	--	-0.923014	1.86966e-05
TbA08G000920	K05909	--	pmn001498	Isodendrocrepine*	异玫瑰石斛碱*	Alkaloids	--	--	0.853189	0.000417545
TbA08G001880	--	--	pmn001498	Isodendrocrepine*	异玫瑰石斛碱*	Alkaloids	--	--	-0.954939	1.35627e-06
TbA08G003390	K23280	--	pmn001498	Isodendrocrepine*	异玫瑰石斛碱*	Alkaloids	--	--	-0.828342	0.000873164
TbA08G003430	--	--	pmn001498	Isodendrocrepine*	异玫瑰石斛碱*	Alkaloids	--	--	-0.844916	0.000541247
TbA08G003750	--	--	pmn001498	Isodendrocrepine*	异玫瑰石斛碱*	Alkaloids	--	--	0.855412	0.000388405
TbA08G004430	--	--	pmn001498	Isodendrocrepine*	异玫瑰石斛碱*	Alkaloids	--	--	0.876161	0.000185662
TbA08G004450	K16222	ko04712	pmn001498	Isodendrocrepine*	异玫瑰石斛碱*	Alkaloids	--	--	0.978167	3.76659e-08
TbA08G006090	K11275	--	pmn001498	Isodendrocrepine*	异玫瑰石斛碱*	Alkaloids	--	--	-0.857044	0.000368032
TbA08G006360	K03327	--	pmn001498	Isodendrocrepine*	异玫瑰石斛碱*	Alkaloids	--	--	0.974363	8.35533e-08
TbA08G007650	K13430	ko04626	pmn001498	Isodendrocrepine*	异玫瑰石斛碱*	Alkaloids	--	--	0.830166	0.000830444
TbA08G007680	--	--	pmn001498	Isodendrocrepine*	异玫瑰石斛碱*	Alkaloids	--	--	0.960293	7.27184e-07
TbA08G009630	K08819	--	pmn001498	Isodendrocrepine*	异玫瑰石斛碱*	Alkaloids	--	--	-0.821498	0.0010488
TbA08G010120	--	--	pmn001498	Isodendrocrepine*	异玫瑰石斛碱*	Alkaloids	--	--	-0.841024	0.00060846
TbA08G010170	K13496	ko00908,ko01110	pmn001498	Isodendrocrepine*	异玫瑰石斛碱*	Alkaloids	--	--	0.840242	0.000622706
TbA08G010320	K04424	--	pmn001498	Isodendrocrepine*	异玫瑰石斛碱*	Alkaloids	--	--	-0.899339	6.85903e-05
TbA08G010550	K18726	--	pmn001498	Isodendrocrepine*	异玫瑰石斛碱*	Alkaloids	--	--	-0.989212	1.12994e-09
TbA08G010880	K11868	ko00380,ko01100	pmn001498	Isodendrocrepine*	异玫瑰石斛碱*	Alkaloids	--	--	-0.997603	6.20247e-13
TbA08G010920	K11868	ko00380,ko01100	pmn001498	Isodendrocrepine*	异玫瑰石斛碱*	Alkaloids	--	--	-0.977919	3.98337e-08
TbA08G011110	--	--	pmn001498	Isodendrocrepine*	异玫瑰石斛碱*	Alkaloids	--	--	-0.980398	2.2058e-08
TbA08G013610	--	--	pmn001498	Isodendrocrepine*	异玫瑰石斛碱*	Alkaloids	--	--	0.838323	0.000658772
TbA08G014570	K05681	ko02010	pmn001498	Isodendrocrepine*	异玫瑰石斛碱*	Alkaloids	--	--	0.988618	1.47602e-09
TbA08G014960	K02695	ko00195,ko01100	pmn001498	Isodendrocrepine*	异玫瑰石斛碱*	Alkaloids	--	--	-0.914905	3.04203e-05
TbA08G017130	K01184	ko00040,ko01100	pmn001498	Isodendrocrepine*	异玫瑰石斛碱*	Alkaloids	--	--	0.893071	9.17736e-05
TbA08G017360	--	--	pmn001498	Isodendrocrepine*	异玫瑰石斛碱*	Alkaloids	--	--	0.82652	0.000917523
TbA08G017370	--	--	pmn001498	Isodendrocrepine*	异玫瑰石斛碱*	Alkaloids	--	--	-0.982484	1.26113e-08
TbA08G017380	--	--	pmn001498	Isodendrocrepine*	异玫瑰石斛碱*	Alkaloids	--	--	-0.944897	3.64611e-06
TbA08G018970	--	--	pmn001498	Isodendrocrepine*	异玫瑰石斛碱*	Alkaloids	--	--	-0.971326	1.45491e-07
TbA08G019610	--	--	pmn001498	Isodendrocrepine*	异玫瑰石斛碱*	Alkaloids	--	--	-0.931283	1.0744e-05
TbA08G019660	--	--	pmn001498	Isodendrocrepine*	异玫瑰石斛碱*	Alkaloids	--	--	-0.941405	4.92784e-06
TbA08G020460	--	--	pmn001498	Isodendrocrepine*	异玫瑰石斛碱*	Alkaloids	--	--	0.813797	0.00127767
TbA08G020470	--	--	pmn001498	Isodendrocrepine*	异玫瑰石斛碱*	Alkaloids	--	--	-0.853737	0.000410208
TbA08G021200	--	--	pmn001498	Isodendrocrepine*	异玫瑰石斛碱*	Alkaloids	--	--	-0.970551	1.66009e-07
TbA08G023910	--	--	pmn001498	Isodendrocrepine*	异玫瑰石斛碱*	Alkaloids	--	--	-0.832606	0.000775852
TbA08G023960	K13993	ko04141	pmn001498	Isodendrocrepine*	异玫瑰石斛碱*	Alkaloids	--	--	-0.941151	5.03352e-06
TbA08G024530	K24169	--	pmn001498	Isodendrocrepine*	异玫瑰石斛碱*	Alkaloids	--	--	0.876848	0.000180789
TbA08G025170	--	--	pmn001498	Isodendrocrepine*	异玫瑰石斛碱*	Alkaloids	--	--	-0.925678	1.57494e-05
TbA08G025830	--	--	pmn001498	Isodendrocrepine*	异玫瑰石斛碱*	Alkaloids	--	--	-0.891743	9.73914e-05
TbA08G026990	K03283	ko03040,ko04141,ko04144	pmn001498	Isodendrocrepine*	异玫瑰石斛碱*	Alkaloids	--	--	-0.954589	1.409e-06
TbA08G028390	--	--	pmn001498	Isodendrocrepine*	异玫瑰石斛碱*	Alkaloids	--	--	-0.895567	8.19063e-05
TbA08G031230	--	--	pmn001498	Isodendrocrepine*	异玫瑰石斛碱*	Alkaloids	--	--	-0.833207	0.000762833
TbA08G031900	K23136	ko00999,ko01110	pmn001498	Isodendrocrepine*	异玫瑰石斛碱*	Alkaloids	--	--	0.828325	0.000873577
TbA08G032150	K01802	--	pmn001498	Isodendrocrepine*	异玫瑰石斛碱*	Alkaloids	--	--	-0.815691	0.00121812
TbA08G033520	--	--	pmn001498	Isodendrocrepine*	异玫瑰石斛碱*	Alkaloids	--	--	-0.82734	0.000897344
TbA08G034100	--	--	pmn001498	Isodendrocrepine*	异玫瑰石斛碱*	Alkaloids	--	--	-0.849502	0.00046962
TbA08G035950	K01148	ko03018	pmn001498	Isodendrocrepine*	异玫瑰石斛碱*	Alkaloids	--	--	0.905137	5.15005e-05
TbA08G037740	K16226	ko04626	pmn001498	Isodendrocrepine*	异玫瑰石斛碱*	Alkaloids	--	--	0.913877	3.22449e-05
TbA08G038560	K22651	--	pmn001498	Isodendrocrepine*	异玫瑰石斛碱*	Alkaloids	--	--	-0.803915	0.00162556
TbA08G044470	--	--	pmn001498	Isodendrocrepine*	异玫瑰石斛碱*	Alkaloids	--	--	-0.971542	1.40129e-07
TbA08G048460	--	--	pmn001498	Isodendrocrepine*	异玫瑰石斛碱*	Alkaloids	--	--	0.878338	0.000170556
TbA08G048960	K23452	ko00908,ko01110	pmn001498	Isodendrocrepine*	异玫瑰石斛碱*	Alkaloids	--	--	0.958297	9.26156e-07
TbA08G050250	--	--	pmn001498	Isodendrocrepine*	异玫瑰石斛碱*	Alkaloids	--	--	-0.821573	0.00104672
TbA08G057770	--	--	pmn001498	Isodendrocrepine*	异玫瑰石斛碱*	Alkaloids	--	--	0.813578	0.00128471
TbA08G062190	K13993	ko04141	pmn001498	Isodendrocrepine*	异玫瑰石斛碱*	Alkaloids	--	--	-0.876883	0.000180545
TbA08G077960	K16226	ko04626	pmn001498	Isodendrocrepine*	异玫瑰石斛碱*	Alkaloids	--	--	0.816792	0.00118452
TbAUNG004720	--	--	pmn001498	Isodendrocrepine*	异玫瑰石斛碱*	Alkaloids	--	--	0.849384	0.000471363
TbAUNG005540	K13430	ko04626	pmn001498	Isodendrocrepine*	异玫瑰石斛碱*	Alkaloids	--	--	0.894884	8.45176e-05
TbAUNG009870	K11314	--	pmn001498	Isodendrocrepine*	异玫瑰石斛碱*	Alkaloids	--	--	0.856228	0.00037811
TbAUNG011100	--	--	pmn001498	Isodendrocrepine*	异玫瑰石斛碱*	Alkaloids	--	--	0.957289	1.04175e-06
TbAUNG012620	K13430	ko04626	pmn001498	Isodendrocrepine*	异玫瑰石斛碱*	Alkaloids	--	--	-0.963858	4.57053e-07
novel.10001	--	--	pmn001498	Isodendrocrepine*	异玫瑰石斛碱*	Alkaloids	--	--	0.840699	0.000614339
novel.10022	K11583	ko03015	pmn001498	Isodendrocrepine*	异玫瑰石斛碱*	Alkaloids	--	--	0.832206	0.000784603
novel.10056	--	--	pmn001498	Isodendrocrepine*	异玫瑰石斛碱*	Alkaloids	--	--	-0.839791	0.000631029
novel.10153	--	--	pmn001498	Isodendrocrepine*	异玫瑰石斛碱*	Alkaloids	--	--	-0.930456	1.13899e-05
novel.10173	--	--	pmn001498	Isodendrocrepine*	异玫瑰石斛碱*	Alkaloids	--	--	-0.825605	0.000940445
novel.10231	--	--	pmn001498	Isodendrocrepine*	异玫瑰石斛碱*	Alkaloids	--	--	-0.947127	2.97695e-06
novel.10246	--	--	pmn001498	Isodendrocrepine*	异玫瑰石斛碱*	Alkaloids	--	--	-0.907507	4.55669e-05
novel.10355	--	--	pmn001498	Isodendrocrepine*	异玫瑰石斛碱*	Alkaloids	--	--	0.916783	2.72971e-05
novel.10411	--	--	pmn001498	Isodendrocrepine*	异玫瑰石斛碱*	Alkaloids	--	--	-0.960089	7.45811e-07
novel.10431	--	--	pmn001498	Isodendrocrepine*	异玫瑰石斛碱*	Alkaloids	--	--	-0.911248	3.73064e-05
novel.10473	--	--	pmn001498	Isodendrocrepine*	异玫瑰石斛碱*	Alkaloids	--	--	-0.983245	1.0111e-08
novel.10474	--	--	pmn001498	Isodendrocrepine*	异玫瑰石斛碱*	Alkaloids	--	--	-0.95589	1.22111e-06
novel.1048	--	--	pmn001498	Isodendrocrepine*	异玫瑰石斛碱*	Alkaloids	--	--	-0.984332	7.24382e-09
novel.10584	--	--	pmn001498	Isodendrocrepine*	异玫瑰石斛碱*	Alkaloids	--	--	-0.954593	1.4083e-06
[truncated: 100,590 more rows]
