# Supplementary material for: Preliminary Analysis of the Salt-Tolerance Mechanisms of Different Varieties of Dandelion (Taraxacum mongolicum Hand.-Mazz.) Under Salt Stress
Source: Curr Issues Mol Biol. 2025 Jun 11;47(6):449. doi: 10.3390/cimb47060449 (PMC12191469; doi:10.3390/cimb47060449)
Supplement: Supplementary file 1 [file cimb-47-00449-s001.zip › Table S7A.xlsx]

## Sheet: Sheet1
KEGG_map	Description	DiffRatio_meta	BgRatio_meta	P-value_meta	Adjusted P-value_meta	Index_meta	CID_meta	Count_meta	DiffRatio_gene	BgRatio_gene	P-value_gene	Adjusted P-value_gene	Index_gene	KO_gene	Count_gene	Hyperlink
ko01110	Biosynthesis of secondary metabolites	32/63	127/296	0.10017	1	Zmyn000155;mws0913;Hmln002806;Hmcp004865;MWS20151;Lmtn004049;pmb2640;pmb3101;mws4170;mws0281;pmb2922;pme2380;mws0275;pme2292;mws1077;pmn001689;MWSmce119;mws0267;pme3827;mws0376;mws0250;Zmyn004449;mws4052;pme3154;pme0088;MWS1962;mws0866;Zmzn000078;pmb2657;pme0057;pme0014;mws2523	C00437+C12626+C10434+C09382+C01477+C06082+C02679+C02504+C00031+C00158+C00029+C00026+C00149+C00134+C01527+C21924+C00062+C00258+C00355+C00122+C00082+C21923+C01234+C00418+C01514+C09847+C00092+C00111+C03406+C00155+C00025+C00689	32	239/688	2495/10659	1.12866e-11	1.36568e-09	TbA03G132250;TbA04G071130;TbA02G111370;TbA02G005090;TbA02G113570;novel.5734;novel.9308;TbA06G098880;TbA05G001770;TbA08G002930;TbA07G108920;novel.3623;TbA01G154960;TbA02G111210;novel.12634;novel.2659;TbA01G154160;TbA04G003990;TbA01G150020;TbA02G109210;TbA01G154130;TbA02G109220;TbA02G116050;TbA04G003980;TbA03G010080;TbA02G113450;TbA01G097010;TbA01G108100;TbA01G154150;TbA08G029520;TbA01G040910;TbA08…	K00006+K00021+K00033+K00083+K00128+K00128+K00128+K00162+K00164+K00166+K00218+K00225+K00279+K00318+K00318+K00318+K00430+K00430+K00430+K00430+K00430+K00430+K00430+K00430+K00430+K00430+K00430+K00430+K00430+K00454+K00454+K00454+K00454+K00454+K00487+K00559+K00588+K00588+K00660+K00688+K00695+K00787+K00800+K00815+K00873+K00940+K00975+K01087+K01087+K01115+K01177+K01177+K01188+K01188+K01193+K01193+K01193+…	239	https:\\www.genome.jp\dbget-bin\www_bget?map01110
ko00940	Phenylpropanoid biosynthesis	2/63	14/296	0.838839	1	Hmln002806;mws0250	C10434+C00082	2	46/688	301/10659	3.30431e-08	3.99822e-06	TbA02G005090;TbA01G154160;TbA04G003990;TbA01G150020;TbA02G109210;TbA01G154130;TbA02G109220;TbA02G116050;TbA04G003980;TbA03G010080;TbA02G113450;TbA01G097010;TbA01G108100;TbA01G154150;TbA04G089050;TbA07G022220;TbA01G135700;TbA05G077650;TbA07G106840;TbA01G018550;TbA01G156280;TbA08G044760;TbA06G081660;TbA02G121470;TbA01G020500;TbA01G020600;TbA07G101640;TbA01G020710;TbA04G019540;TbA02G094120;TbA06G090…	K00083+K00430+K00430+K00430+K00430+K00430+K00430+K00430+K00430+K00430+K00430+K00430+K00430+K00430+K00487+K00588+K00588+K01904+K01904+K09753+K09754+K09755+K09755+K10775+K10775+K10775+K10775+K10775+K10775+K13065+K13065+K13065+K13065+K13065+K13065+K13065+K13066+K13066+K13068+K13068+K18368+K22395+K22395+K22395+K22395+K22395	46	https:\\www.genome.jp\dbget-bin\www_bget?map00940
ko04075	Plant hormone signal transduction	2/63	4/296	0.199845	1	pme2074;Lmtn004049	C18699+C06082	2	90/688	873/10659	4.05674e-06	0.000490865	TbA01G134230;TbA01G050160;TbA05G067660;TbA03G048600;TbA03G035920;TbA07G106500;TbA04G014190;TbA04G019030;TbA02G048410;TbA08G016430;TbA03G019510;TbA03G006110;TbA04G082280;TbA03G096740;TbA05G100810;TbA02G124510;TbA02G130880;TbA05G102990;TbA06G086140;TbA03G014810;TbA06G088670;TbA02G083910;TbA02G103820;TbA06G097300;TbA04G094340;TbA02G134570;TbA02G010600;TbA02G092020;TbA06G088500;TbA01G129230;TbA08G012…	K12126+K12126+K12126+K12126+K12126+K12126+K12126+K12126+K12126+K13413+K13415+K13415+K13415+K13415+K13415+K13415+K13415+K13415+K13415+K13416+K13416+K13416+K13416+K13416+K13416+K13416+K13416+K13416+K13416+K13416+K13422+K13422+K13422+K13422+K13449+K13946+K13946+K14431+K14431+K14484+K14484+K14486+K14486+K14487+K14487+K14488+K14488+K14488+K14488+K14488+K14488+K14488+K14488+K14488+K14488+K14488+K14488+…	90	https:\\www.genome.jp\dbget-bin\www_bget?map04075
ko00908	Zeatin biosynthesis	2/63	9/296	0.605069	1	pmb2922;Zmfn000481	C00029+C00190	2	22/688	129/10659	2.37567e-05	0.00287456	TbA01G154960;TbA02G126180;TbA02G126210;TbA02G126240;TbA07G066020;TbA08G021850;TbA08G022080;TbA01G154730;TbA07G009330;TbA08G022090;TbA06G096560;TbA06G071060;TbA03G127600;TbA07G089280;TbA08G009760;TbA06G071100;TbA02G121350;TbA01G150320;TbA08G000280;TbA03G127590;TbA02G121330;novel.4077	K00279+K13493+K13493+K13493+K13496+K13496+K13496+K13496+K13496+K13496+K23452+K23452+K23452+K23452+K23452+K23452+K23452+K23452+K23452+K23452+K23452+K23452	22	https:\\www.genome.jp\dbget-bin\www_bget?map00908
ko00592	alpha-Linolenic acid metabolism	3/63	13/296	0.548229	1	pmn001689;Zmyn004449;Zmyn004732	C21924+C21923+C16342	3	18/688	115/10659	0.000387984	0.0469461	TbA08G029520;TbA01G040910;TbA08G023130;TbA08G029470;TbA01G153480;TbA03G056790;TbA06G081300;TbA08G093300;TbA05G113770;TbA01G018510;TbA08G089880;TbA08G089940;TbA06G010000;TbA07G100380;TbA07G100370;TbA07G088920;novel.16148;TbA05G103060	K00454+K00454+K00454+K00454+K00454+K01723+K08241+K08241+K10526+K16818+K16818+K16818+K16818+K18857+K18857+K18857+K18858+K22389	18	https:\\www.genome.jp\dbget-bin\www_bget?map00592
ko00500	Starch and sucrose metabolism	4/63	8/296	0.0661459	1	mws4170;pmb2922;mws0866;mws2523	C00031+C00029+C00092+C00689	4	35/688	302/10659	0.00052416	0.0634234	TbA05G096670;TbA05G018990;novel.1845;TbA07G092610;TbA03G102360;TbA07G063130;TbA01G055340;TbA08G001930;TbA06G107420;TbA05G018980;TbA04G085600;novel.3018;TbA06G102580;TbA07G058100;TbA07G061510;TbA07G062210;TbA02G130220;TbA05G010670;TbA02G130190;novel.8124;novel.11801;novel.178;TbA04G001310;TbA04G068400;TbA02G118330;TbA03G083900;TbA02G022670;TbA05G102660;TbA02G022700;TbA02G022690;TbA08G035670;TbA02G…	K00688+K00695+K00975+K01087+K01087+K01177+K01177+K01179+K01179+K01179+K01188+K01188+K01193+K01193+K01193+K01193+K01193+K01193+K01193+K01193+K01193+K01193+K01214+K01835+K05349+K05349+K05350+K05350+K05350+K05350+K19891+K19891+K19891+K19892+K19893	35	https:\\www.genome.jp\dbget-bin\www_bget?map00500
ko01100	Metabolic pathways	46/63	217/296	0.592377	1	Zmyn000155;pmb2826;pmf0139;mws0470;Lmgp000659;Hmln002806;Zmgn000173;MWS20151;Lmtn004049;Zmyn000230;pmb2640;pmb3101;mws4170;mws0281;pmb2922;pme2380;mws0275;pme2292;Zmfn000481;MWSmce119;mws0267;pmb2507;pme3961;ML10195036;pme3827;ML10171848;Lmbn000198;mws0376;Lmqn000780;mws0250;MWSmce676;pme0116;pmf0138;mws4052;pme3154;pme2125;pme0088;mws0866;Zmzn000078;MA10039641;pmb2657;pme0057;pme0014;mws0832;mws…	C00437+C02614+C00124+C02170+C02505+C10434+C00121+C01477+C06082+C00684+C02679+C02504+C00031+C00158+C00029+C00026+C00149+C00134+C00190+C00062+C00258+C00672+C00559+C02934+C00355+C00652+C03064+C00122+C00043+C00082+C00216+C00386+C00159+C01234+C00418+C00492+C01514+C00092+C00111+C00243+C03406+C00155+C00025+C01262+C00689+C00127	46	321/688	4333/10659	0.000560284	0.0677944	TbA04G071130;TbA03G043530;TbA02G111370;TbA02G005090;TbA02G113570;novel.5734;novel.9308;TbA06G098880;TbA05G001770;TbA08G002930;TbA07G108920;novel.3623;TbA02G111210;novel.12634;novel.2659;TbA01G010700;TbA05G029800;TbA02G002150;TbA07G085380;TbA04G075450;TbA01G154160;TbA04G003990;TbA01G150020;TbA02G109210;TbA01G154130;TbA02G109220;TbA02G116050;TbA04G003980;TbA03G010080;TbA02G113450;TbA01G097010;TbA01…	K00021+K00029+K00033+K00083+K00128+K00128+K00128+K00162+K00164+K00166+K00218+K00225+K00318+K00318+K00318+K00423+K00423+K00423+K00423+K00423+K00430+K00430+K00430+K00430+K00430+K00430+K00430+K00430+K00430+K00430+K00430+K00430+K00430+K00432+K00434+K00454+K00454+K00454+K00454+K00454+K00485+K00485+K00487+K00558+K00559+K00588+K00588+K00654+K00660+K00679+K00688+K00695+K00759+K00759+K00787+K00799+K00799+…	321	https:\\www.genome.jp\dbget-bin\www_bget?map01100
ko00945	Stilbenoid, diarylheptanoid and gingerol biosynthesis	1/63	3/296	0.513599	1	Hmln002806	C10434	1	11/688	58/10659	0.00104574	0.126535	TbA04G089050;TbA07G022220;TbA01G135700;TbA01G156280;TbA02G094120;TbA06G090190;TbA05G119950;TbA01G092790;TbA07G095410;TbA03G009110;TbA01G110950	K00487+K00588+K00588+K09754+K13065+K13065+K13065+K13065+K13065+K13065+K13065	11	https:\\www.genome.jp\dbget-bin\www_bget?map00945
ko00941	Flavonoid biosynthesis	4/63	16/296	0.454429	1	Hmln002806;MWS20151;pme0088;Lmyn006227	C10434+C01477+C01514+C10044	4	15/688	96/10659	0.00117927	0.142692	TbA04G089050;TbA07G022220;TbA01G135700;TbA03G110840;TbA05G108420;TbA05G028010;TbA01G125200;TbA01G156280;TbA02G094120;TbA06G090190;TbA05G119950;TbA01G092790;TbA07G095410;TbA03G009110;TbA01G110950	K00487+K00588+K00588+K00660+K01859+K05278+K05280+K09754+K13065+K13065+K13065+K13065+K13065+K13065+K13065	15	https:\\www.genome.jp\dbget-bin\www_bget?map00941
ko00999	Biosynthesis of various plant secondary metabolites	2/63	19/296	0.940927	1	mws1077;mws0250	C01527+C00082	2	19/688	137/10659	0.00124672	0.150853	TbA04G085600;novel.3018;TbA02G118330;TbA03G083900;TbA02G022670;TbA05G102660;TbA02G022700;TbA02G022690;TbA06G013240;TbA04G073200;TbA07G065200;TbA07G073830;TbA02G129120;TbA03G056410;TbA07G099110;TbA01G157730;TbA02G131180;TbA07G099090;novel.15721	K01188+K01188+K05349+K05349+K05350+K05350+K05350+K05350+K06892+K06892+K13832+K21568+K23136+K23136+K23136+K23136+K23136+K23136+K23137	19	https:\\www.genome.jp\dbget-bin\www_bget?map00999
ko00460	Cyanoamino acid metabolism	1/63	7/296	0.816356	1	mws0250	C00082	1	13/688	81/10659	0.00191793	0.232069	TbA04G085600;novel.3018;TbA02G118330;TbA03G083900;TbA02G022670;TbA05G102660;TbA02G022700;TbA02G022690;TbA05G008180;TbA05G008380;TbA07G001410;TbA03G066000;TbA02G110790	K01188+K01188+K05349+K05349+K05350+K05350+K05350+K05350+K12153+K12153+K13034+K13051+K20802	13	https:\\www.genome.jp\dbget-bin\www_bget?map00460
ko00380	Tryptophan metabolism	1/63	7/296	0.816356	1	mws1320	C00955	1	23/688	189/10659	0.00242961	0.293983	TbA02G113570;novel.5734;novel.9308;TbA06G018030;TbA05G015970;TbA03G051590;TbA03G051560;TbA02G072170;TbA08G011100;TbA03G033450;TbA07G091620;TbA08G010880;TbA08G010870;TbA05G088530;TbA08G010780;TbA07G069850;TbA04G072330;novel.13839;TbA03G010120;TbA03G034130;TbA02G002160;TbA03G010130;TbA05G029870	K00128+K00128+K00128+K11812+K11816+K11818+K11818+K11868+K11868+K11868+K11868+K11868+K11868+K11868+K11868+K11868+K13066+K13066+K22588+K22588+K22588+K22588+K22588	23	https:\\www.genome.jp\dbget-bin\www_bget?map00380
ko00052	Galactose metabolism	7/63	15/296	0.0219702	1	pmf0139;mws4170;pmb2922;pmf0138;pme2125;Zmzn000078;MA10039641	C00124+C00031+C00029+C00159+C00492+C00111+C00243	7	15/688	107/10659	0.00352401	0.426405	TbA06G102580;TbA07G058100;TbA07G061510;TbA07G062210;TbA02G130220;TbA05G010670;TbA02G130190;novel.8124;novel.11801;novel.178;TbA04G068400;TbA05G035260;TbA02G120360;TbA01G071450;TbA05G114090	K01193+K01193+K01193+K01193+K01193+K01193+K01193+K01193+K01193+K01193+K01835+K06617+K07407+K12309+K18819	15	https:\\www.genome.jp\dbget-bin\www_bget?map00052
ko00591	Linoleic acid metabolism	2/63	13/296	0.805237	1	pmn001694;Lmbn004240	C14835+C14837	2	6/688	27/10659	0.00650701	0.787348	TbA08G029520;TbA01G040910;TbA08G023130;TbA08G029470;TbA01G153480;TbA02G015870	K00454+K00454+K00454+K00454+K00454+K15718	6	https:\\www.genome.jp\dbget-bin\www_bget?map00591
ko00360	Phenylalanine metabolism	3/63	9/296	0.294812	1	Lmgp000659;mws0376;mws0250	C02505+C00122+C00082	3	9/688	56/10659	0.00909247	1	TbA05G037370;TbA02G121470;TbA01G020500;TbA01G020600;TbA07G101640;TbA01G020710;TbA04G019540;TbA03G101360;TbA03G101590	K00815+K10775+K10775+K10775+K10775+K10775+K10775+K15849+K15849	9	https:\\www.genome.jp\dbget-bin\www_bget?map00360
ko00053	Ascorbate and aldarate metabolism	6/63	12/296	0.0234916	1	Zmyn000230;pmb2922;pme2380;ML10171848;Lmbn000198;MWSmce676	C00684+C00029+C00026+C00652+C03064+C00216	6	13/688	113/10659	0.0299297	1	TbA02G113570;novel.5734;novel.9308;novel.3623;TbA01G010700;TbA05G029800;TbA02G002150;TbA07G085380;TbA04G075450;novel.15540;TbA01G051060;TbA03G025190;TbA07G107900	K00128+K00128+K00128+K00225+K00423+K00423+K00423+K00423+K00423+K00434+K08679+K10047+K14190	13	https:\\www.genome.jp\dbget-bin\www_bget?map00053
ko00966	Glucosinolate biosynthesis	1/63	6/296	0.765388	1	mws0250	C00082	1	6/688	43/10659	0.0562763	1	TbA06G018030;TbA03G051590;TbA03G051560;TbA05G008180;TbA05G008380;TbA04G084670	K11812+K11818+K11818+K12153+K12153+K22321	6	https:\\www.genome.jp\dbget-bin\www_bget?map00966
ko00040	Pentose and glucuronate interconversions	4/63	10/296	0.140945	1	pmb2922;pme2380;MWSmce676;Zmzn000078	C00029+C00026+C00216+C00111	4	19/688	210/10659	0.0849906	1	TbA01G142900;TbA04G038490;TbA05G018950;TbA05G106690;TbA02G135080;TbA02G100400;TbA02G132240;TbA05G106680;TbA05G049550;novel.17119;novel.17120;TbA05G087820;novel.11090;TbA07G104760;TbA04G091440;TbA02G114090;TbA05G015700;TbA01G022400;TbA02G093320	K01051+K01051+K01051+K01051+K01051+K01051+K01051+K01051+K01051+K01051+K01051+K01184+K01184+K01728+K01728+K01728+K01728+K01728+K01728	19	https:\\www.genome.jp\dbget-bin\www_bget?map00040
ko00430	Taurine and hypotaurine metabolism	2/63	3/296	0.115634	1	pme2380;pme0014	C00026+C00025	2	2/688	9/10659	0.110766	1	TbA06G092750;TbA06G092760	K00485+K00485	2	https:\\www.genome.jp\dbget-bin\www_bget?map00430
ko00330	Arginine and proline metabolism	3/63	14/296	0.603627	1	pme2292;MWSmce119;pme0014	C00134+C00062+C00025	3	11/688	119/10659	0.145423	1	TbA02G113570;novel.5734;novel.9308;TbA02G111210;novel.12634;novel.2659;TbA04G016200;TbA05G034500;TbA03G111010;TbA02G117830;TbA02G074790	K00128+K00128+K00128+K00318+K00318+K00318+K01583+K14329+K14329+K14329+K14329	11	https:\\www.genome.jp\dbget-bin\www_bget?map00330
ko00400	Phenylalanine, tyrosine and tryptophan biosynthesis	1/63	8/296	0.856389	1	mws0250	C00082	1	8/688	85/10659	0.18172	1	TbA07G003230;TbA05G037370;TbA02G071840;TbA07G093380;TbA07G008850;TbA07G065200;TbA03G101360;TbA03G101590	K00800+K00815+K01626+K01626+K01696+K13832+K15849+K15849	8	https:\\www.genome.jp\dbget-bin\www_bget?map00400
ko00010	Glycolysis / Gluconeogenesis	2/63	8/296	0.536123	1	mws4170;Zmzn000078	C00031+C00111	2	20/688	252/10659	0.197501	1	TbA02G113570;novel.5734;novel.9308;TbA06G098880;TbA04G013580;TbA02G095970;TbA03G020230;TbA04G081050;TbA04G047950;TbA02G087690;TbA07G000870;TbA06G081210;TbA02G026550;TbA04G068400;TbA06G020460;TbA02G104290;TbA07G090480;TbA07G100380;TbA07G100370;TbA07G088920	K00128+K00128+K00128+K00162+K00873+K01568+K01568+K01568+K01623+K01623+K01792+K01792+K01792+K01835+K01913+K01913+K03841+K18857+K18857+K18857	20	https:\\www.genome.jp\dbget-bin\www_bget?map00010
ko00564	Glycerophospholipid metabolism	1/63	5/296	0.700561	1	Zmzn000078	C00111	1	16/688	199/10659	0.214669	1	TbA03G132250;TbA01G114910;TbA01G016110;TbA02G073180;TbA03G013860;TbA07G002650;TbAUNG011880;TbA08G008000;TbA01G018510;TbA08G089880;TbA08G089940;TbA06G010000;TbA02G114880;TbA06G099010;TbA05G103060;TbA01G138980	K00006+K01115+K06130+K06130+K13508+K13510+K13510+K15728+K16818+K16818+K16818+K16818+K18696+K18696+K22389+K25193	16	https:\\www.genome.jp\dbget-bin\www_bget?map00564
ko00561	Glycerolipid metabolism	3/63	5/296	0.0666069	1	pmb2922;mws0267;Zmzn000078	C00029+C00258+C00111	3	10/688	117/10659	0.222871	1	TbA02G113570;novel.5734;novel.9308;novel.17011;TbA02G120360;TbA03G013860;TbA08G008000;TbA08G014730;TbA02G129790;TbA03G015530	K00128+K00128+K00128+K00679+K07407+K13508+K15728+K15918+K22920+K24189	10	https:\\www.genome.jp\dbget-bin\www_bget?map00561
ko02010	ABC transporters	10/63	39/296	0.299747	1	Zmgn000173;mws4170;pme2292;MWSmce119;pme3961;Zmdp000972;pmf0138;pme2125;MA10039641;pme0014	C00121+C00031+C00134+C00062+C00559+C22040+C00159+C00492+C00243+C00025	10	13/688	165/10659	0.267646	1	TbA05G102140;TbA05G109530;novel.702;novel.7732;novel.7733;TbA08G022300;TbA03G129170;novel.12014;TbA08G015660;TbA01G023350;TbA02G036320;TbA04G012390;TbA01G018310	K05643+K05643+K05643+K05643+K05643+K05658+K05658+K05658+K05674+K05681+K05681+K05681+K05681	13	https:\\www.genome.jp\dbget-bin\www_bget?map02010
ko00630	Glyoxylate and dicarboxylate metabolism	5/63	13/296	0.117835	1	mws0281;pme2380;mws0275;mws0267;pme0014	C00158+C00026+C00149+C00258+C00025	5	12/688	151/10659	0.268985	1	TbA03G114720;TbA02G107480;TbA03G114760;novel.9149;TbA06G020460;TbA02G104290;TbA04G071890;TbA06G105500;TbA05G118220;TbA08G014730;TbA04G071560;novel.7707	K01602+K01602+K01602+K01647+K01913+K01913+K01915+K02437+K15893+K15918+K19269+K19269	12	https:\\www.genome.jp\dbget-bin\www_bget?map00630
ko00340	Histidine metabolism	4/63	8/296	0.0661459	1	pme2380;pme0116;pme0014;mws0832	C00026+C00386+C00025+C01262	4	3/688	30/10659	0.305375	1	TbA02G113570;novel.5734;novel.9308	K00128+K00128+K00128	3	https:\\www.genome.jp\dbget-bin\www_bget?map00340
ko00350	Tyrosine metabolism	3/63	10/296	0.360755	1	pme3827;mws0376;mws0250	C00355+C00122+C00082	3	6/688	71/10659	0.30848	1	TbA05G037370;TbA03G101360;TbA03G101590;TbA07G100380;TbA07G100370;TbA07G088920	K00815+K15849+K15849+K18857+K18857+K18857	6	https:\\www.genome.jp\dbget-bin\www_bget?map00350
ko00906	Carotenoid biosynthesis	1/63	1/296	0.212838	1	Lmtn004049	C06082	1	7/688	86/10659	0.319187	1	TbA04G027430;TbA01G025190;TbA08G025030;TbA04G094550;novel.15314;TbA01G135520;TbA05G015890	K09840+K09841+K09841+K09841+K09841+K09843+K17911	7	https:\\www.genome.jp\dbget-bin\www_bget?map00906
ko00710	Carbon fixation in photosynthetic organisms	2/63	10/296	0.666148	1	mws0275;Zmzn000078	C00149+C00111	2	8/688	102/10659	0.337036	1	TbA03G043530;TbA07G073640;TbA03G114720;TbA02G107480;TbA03G114760;TbA04G047950;TbA02G087690;TbA07G090480	K00029+K00855+K01602+K01602+K01602+K01623+K01623+K03841	8	https:\\www.genome.jp\dbget-bin\www_bget?map00710
ko00950	Isoquinoline alkaloid biosynthesis	2/63	5/296	0.28867	1	pme3827;mws0250	C00355+C00082	2	3/688	34/10659	0.377569	1	TbA05G037370;TbA03G101360;TbA03G101590	K00815+K15849+K15849	3	https:\\www.genome.jp\dbget-bin\www_bget?map00950
ko00960	Tropane, piperidine and pyridine alkaloid biosynthesis	1/63	8/296	0.856389	1	pme2292	C00134	1	4/688	50/10659	0.405281	1	TbA03G110840;TbA05G037370;TbA03G101360;TbA03G101590	K00660+K00815+K15849+K15849	4	https:\\www.genome.jp\dbget-bin\www_bget?map00960
ko00650	Butanoate metabolism	3/63	6/296	0.113156	1	pme2380;mws0376;pme0014	C00026+C00122+C00025	3	3/688	36/10659	0.413162	1	TbA02G090180;TbA06G020460;TbA02G104290	K01640+K01913+K01913	3	https:\\www.genome.jp\dbget-bin\www_bget?map00650
ko00130	Ubiquinone and other terpenoid-quinone biosynthesis	1/63	3/296	0.513599	1	mws0250	C00082	1	6/688	86/10659	0.483275	1	TbA04G089050;TbA05G037370;TbA05G077650;TbA07G106840;TbA02G119480;TbA01G145130	K00487+K00815+K01904+K01904+K05928+K12502	6	https:\\www.genome.jp\dbget-bin\www_bget?map00130
ko01210	2-Oxocarboxylic acid metabolism	6/63	22/296	0.316526	1	Zmyn000155;pmb3101;mws0281;pme2380;mws0250;pme0014	C00437+C02504+C00158+C00026+C00082+C00025	6	8/688	122/10659	0.534242	1	novel.9149;TbA06G018030;TbA03G051590;TbA03G051560;TbA05G008180;TbA05G008380;TbA03G119120;TbA03G119140	K01647+K11812+K11818+K11818+K12153+K12153+K14682+K14682	8	https:\\www.genome.jp\dbget-bin\www_bget?map01210
ko00280	Valine, leucine and isoleucine degradation	1/63	4/296	0.618183	1	mws0470	C02170	1	6/688	93/10659	0.560847	1	TbA02G113570;novel.5734;novel.9308;TbA08G002930;TbA02G090180;TbA05G023010	K00128+K00128+K00128+K00166+K01640+K05605	6	https:\\www.genome.jp\dbget-bin\www_bget?map00280
ko00620	Pyruvate metabolism	4/63	6/296	0.0200575	1	pmb3101;mws0275;Zmgn001448;mws0376	C02504+C00149+C05994+C00122	4	13/688	209/10659	0.596426	1	TbA03G043530;TbA02G113570;novel.5734;novel.9308;TbA06G098880;TbA04G013580;TbA07G027730;TbA06G020460;TbA02G104290;novel.9922;TbA07G100380;TbA07G100370;TbA07G088920	K00029+K00128+K00128+K00128+K00162+K00873+K01069+K01913+K01913+K11262+K18857+K18857+K18857	13	https:\\www.genome.jp\dbget-bin\www_bget?map00620
ko00030	Pentose phosphate pathway	4/63	7/296	0.0393193	1	Zmgn000173;mws4170;mws0267;pmb2507	C00121+C00031+C00258+C00672	4	5/688	89/10659	0.688824	1	TbA02G111370;TbA04G047950;TbA02G087690;TbA04G068400;TbA07G090480	K00033+K01623+K01623+K01835+K03841	5	https:\\www.genome.jp\dbget-bin\www_bget?map00030
ko00909	Sesquiterpenoid and triterpenoid biosynthesis	1/63	1/296	0.212838	1	Hmcp004865	C09382	1	2/688	37/10659	0.69962	1	TbA04G087330;TbA06G103430	K14184+K14184	2	https:\\www.genome.jp\dbget-bin\www_bget?map00909
ko00520	Amino sugar and nucleotide sugar metabolism	6/63	12/296	0.0234916	1	mws4170;pmb2922;Zmfn000481;Lmqn000780;MWSmce676;pmf0138	C00031+C00029+C00190+C00043+C00216+C00159	6	12/688	213/10659	0.7288	1	novel.1845;TbA04G066070;TbA06G011490;TbA04G026490;TbA05G003170;TbA02G134450;TbA04G068400;TbA01G051060;TbA02G120980;novel.14966;TbA04G078430;TbA01G014010	K00975+K01183+K01183+K01183+K01183+K01183+K01835+K08679+K12373+K12448+K13648+K15920	12	https:\\www.genome.jp\dbget-bin\www_bget?map00520
ko00562	Inositol phosphate metabolism	2/63	5/296	0.28867	1	mws0866;Zmzn000078	C00092+C00111	2	7/688	130/10659	0.7424	1	TbA08G088800;TbA03G011390;TbA02G062960;TbA05G007310;TbA03G025190;TbA01G062430;TbA01G061310	K00889+K00913+K01858+K05857+K10047+K24221+K24221	7	https:\\www.genome.jp\dbget-bin\www_bget?map00562
ko00944	Flavone and flavonol biosynthesis	6/63	19/296	0.195251	1	mws0913;MWS20151;mws0047;mws0051;MWSHY0189;pme0088	C12626+C01477+C12627+C01470+C04608+C01514	6	1/688	22/10659	0.769941	1	TbA01G125200	K05280	1	https:\\www.genome.jp\dbget-bin\www_bget?map00944
ko00220	Arginine biosynthesis	6/63	10/296	0.0076979	0.585041	Zmyn000155;pme2380;MWSmce119;mws0376;pmb2657;pme0014	C00437+C00026+C00062+C00122+C03406+C00025	6	3/688	62/10659	0.772732	1	TbA04G071890;TbA03G119120;TbA03G119140	K01915+K14682+K14682	3	https:\\www.genome.jp\dbget-bin\www_bget?map00220
ko00600	Sphingolipid metabolism	1/63	3/296	0.513599	1	ML10195036	C02934	1	4/688	83/10659	0.792145	1	TbA07G106350;TbA02G120360;TbA01G071450;TbA02G120980	K00654+K07407+K12309+K12373	4	https:\\www.genome.jp\dbget-bin\www_bget?map00600
ko00310	Lysine degradation	1/63	9/296	0.887804	1	pme2380	C00026	1	4/688	84/10659	0.79982	1	TbA02G113570;novel.5734;novel.9308;TbA01G057370	K00128+K00128+K00128+K11420	4	https:\\www.genome.jp\dbget-bin\www_bget?map00310
ko00410	beta-Alanine metabolism	2/63	12/296	0.765697	1	pme0116;mws0832	C00386+C01262	2	4/688	84/10659	0.79982	1	TbA02G113570;novel.5734;novel.9308;TbA05G023010	K00128+K00128+K00128+K05605	4	https:\\www.genome.jp\dbget-bin\www_bget?map00410
ko00250	Alanine, aspartate and glutamate metabolism	5/63	12/296	0.086498	1	mws0281;pme2380;mws0376;pmb2657;pme0014	C00158+C00026+C00122+C03406+C00025	5	4/688	85/10659	0.807265	1	TbA04G071890;TbA08G093500;TbA08G093410;TbA03G066000	K01915+K01953+K01953+K13051	4	https:\\www.genome.jp\dbget-bin\www_bget?map00250
ko00860	Porphyrin metabolism	1/63	1/296	0.212838	1	pme0014	C00025	1	4/688	86/10659	0.814483	1	TbA07G108920;TbA07G096270;TbA04G083560;novel.8245	K00218+K02492+K03403+K03403	4	https:\\www.genome.jp\dbget-bin\www_bget?map00860
ko00910	Nitrogen metabolism	1/63	2/296	0.380944	1	pme0014	C00025	1	2/688	48/10659	0.82536	1	TbA06G066050;TbA04G071890	K01673+K01915	2	https:\\www.genome.jp\dbget-bin\www_bget?map00910
ko00270	Cysteine and methionine metabolism	2/63	11/296	0.719538	1	mws4052;pme0057	C01234+C00155	2	8/688	173/10659	0.877587	1	TbA07G073060;TbA05G037370;TbA06G106570;TbA06G106540;TbA03G097470;TbA07G001410;TbA03G013510;TbA01G009980	K00558+K00815+K01761+K01761+K01919+K13034+K20772+K20772	8	https:\\www.genome.jp\dbget-bin\www_bget?map00270
ko00260	Glycine, serine and threonine metabolism	1/63	10/296	0.912432	1	mws0267	C00258	1	4/688	106/10659	0.917796	1	TbA07G008850;TbA06G105500;TbA05G118220;TbA08G014730	K01696+K02437+K15893+K15918	4	https:\\www.genome.jp\dbget-bin\www_bget?map00260
ko00640	Propanoate metabolism	2/63	3/296	0.115634	1	mws0470;Zmzn000078	C02170+C00111	2	3/688	85/10659	0.918686	1	TbA08G002930;TbA05G023010;novel.9922	K00166+K05605+K11262	3	https:\\www.genome.jp\dbget-bin\www_bget?map00640
ko00760	Nicotinate and nicotinamide metabolism	2/63	9/296	0.605069	1	mws0376;Zmzn000078	C00122+C00111	2	1/688	39/10659	0.926247	1	novel.4297	K01240	1	https:\\www.genome.jp\dbget-bin\www_bget?map00760
ko00920	Sulfur metabolism	1/63	3/296	0.513599	1	pme0057	C00155	1	1/688	40/10659	0.931025	1	TbA07G001410	K13034	1	https:\\www.genome.jp\dbget-bin\www_bget?map00920
ko00020	Citrate cycle (TCA cycle)	4/63	7/296	0.0393193	1	mws0281;pme2380;mws0275;mws0376	C00158+C00026+C00149+C00122	4	4/688	114/10659	0.942007	1	TbA06G098880;TbA05G001770;novel.9149;novel.9307	K00162+K00164+K01647+K01648	4	https:\\www.genome.jp\dbget-bin\www_bget?map00020
ko00730	Thiamine metabolism	1/63	4/296	0.618183	1	mws0250	C00082	1	1/688	43/10659	0.943583	1	TbA07G108390	K03146	1	https:\\www.genome.jp\dbget-bin\www_bget?map00730
ko01230	Biosynthesis of amino acids	10/63	36/296	0.208959	1	Zmyn000155;pmb3101;mws0281;pme2380;MWSmce119;mws0250;Zmzn000078;pmb2657;pme0057;pme0014	C00437+C02504+C00158+C00026+C00062+C00082+C00111+C03406+C00155+C00025	10	17/688	377/10659	0.958596	1	TbA07G003230;TbA04G013580;TbA04G047950;TbA02G087690;TbA02G071840;TbA07G093380;novel.9149;TbA07G008850;TbA04G071890;TbA08G093500;TbA08G093410;TbA07G001410;TbA07G065200;TbA03G119120;TbA03G119140;TbA03G101360;TbA03G101590	K00800+K00873+K01623+K01623+K01626+K01626+K01647+K01696+K01915+K01953+K01953+K13034+K13832+K14682+K14682+K15849+K15849	17	https:\\www.genome.jp\dbget-bin\www_bget?map01230
ko00051	Fructose and mannose metabolism	2/63	4/296	0.199845	1	pmf0138;Zmzn000078	C00159+C00111	2	3/688	99/10659	0.958822	1	TbA04G047950;TbA02G087690;TbA07G090480	K01623+K01623+K03841	3	https:\\www.genome.jp\dbget-bin\www_bget?map00051
ko01232	Nucleotide metabolism	1/63	19/296	0.991005	1	pme3961	C00559	1	4/688	129/10659	0.97072	1	TbA01G011040;TbA03G072520;TbA03G033900;novel.4297	K00759+K00759+K00940+K01240	4	https:\\www.genome.jp\dbget-bin\www_bget?map01232
ko01200	Carbon metabolism	7/63	20/296	0.105666	1	mws0281;pme2380;mws0275;mws0267;mws0376;Zmzn000078;pme0014	C00158+C00026+C00149+C00258+C00122+C00111+C00025	7	22/688	485/10659	0.973039	1	TbA03G043530;TbA02G111370;TbA06G098880;TbA05G001770;TbA07G073640;TbA04G013580;TbA03G114720;TbA02G107480;TbA03G114760;TbA04G047950;TbA02G087690;novel.9149;TbA06G020460;TbA02G104290;TbA06G105500;TbA07G090480;TbA05G023010;TbA07G001410;TbA05G118220;TbA08G014730;TbA04G071560;novel.7707	K00029+K00033+K00162+K00164+K00855+K00873+K01602+K01602+K01602+K01623+K01623+K01647+K01913+K01913+K02437+K03841+K05605+K13034+K15893+K15918+K19269+K19269	22	https:\\www.genome.jp\dbget-bin\www_bget?map01200
ko00230	Purine metabolism	1/63	14/296	0.967826	1	pme3961	C00559	1	4/688	131/10659	0.973339	1	TbA01G011040;TbA03G072520;TbA03G033900;TbA04G068400	K00759+K00759+K00940+K01835	4	https:\\www.genome.jp\dbget-bin\www_bget?map00230
ko01250	Biosynthesis of nucleotide sugars	5/63	12/296	0.086498	1	pmb2922;Zmfn000481;Lmqn000780;MWSmce676;pmf0138	C00029+C00190+C00043+C00216+C00159	5	5/688	157/10659	0.977299	1	novel.1845;TbA04G068400;TbA06G095260;TbA01G051060;novel.14966	K00975+K01835+K06041+K08679+K12448	5	https:\\www.genome.jp\dbget-bin\www_bget?map01250
ko00480	Glutathione metabolism	3/63	11/296	0.425892	1	pme2292;pme0014;mws4134	C00134+C00025+C00127	3	6/688	180/10659	0.978361	1	TbA02G111370;TbA04G094030;novel.15540;TbA01G137690;TbA05G022050;TbA03G097470	K00033+K00432+K00434+K00799+K00799+K01919	6	https:\\www.genome.jp\dbget-bin\www_bget?map00480
ko00900	Terpenoid backbone biosynthesis	1/63	1/296	0.212838	1	pme3154	C00418	1	3/688	120/10659	0.985961	1	TbA04G071130;novel.2143;novel.525	K00021+K00787+K01597	3	https:\\www.genome.jp\dbget-bin\www_bget?map00900
ko00240	Pyrimidine metabolism	2/63	15/296	0.867198	1	mws0470;pmb2507	C02170+C00672	2	2/688	102/10659	0.991316	1	TbA03G033900;novel.4297	K00940+K01240	2	https:\\www.genome.jp\dbget-bin\www_bget?map00240
ko00061	Fatty acid biosynthesis	1/63	4/296	0.618183	1	pmb2640	C02679	1	2/688	107/10659	0.993531	1	TbA06G001150;novel.9922	K01897+K11262	2	https:\\www.genome.jp\dbget-bin\www_bget?map00061
ko01240	Biosynthesis of cofactors	6/63	47/296	0.965655	1	mws0281;pmb2922;pme2380;mws0250;pme0014;mws4134	C00158+C00029+C00026+C00082+C00025+C00127	6	15/688	437/10659	0.998404	1	TbA02G113570;novel.5734;novel.9308;novel.3623;TbA03G033900;TbA03G097470;TbA07G096270;TbA07G108390;TbA02G119480;TbA01G051060;TbA03G025190;TbA01G022580;TbA01G145130;TbA03G041640;TbA07G107900	K00128+K00128+K00128+K00225+K00940+K01919+K02492+K03146+K05928+K08679+K10047+K11153+K12502+K13248+K14190	15	https:\\www.genome.jp\dbget-bin\www_bget?map01240
ko00970	Aminoacyl-tRNA biosynthesis	3/63	13/296	0.548229	1	MWSmce119;mws0250;pme0014	C00062+C00082+C00025	3	1/688	105/10659	0.999125	1	novel.11548	K01889	1	https:\\www.genome.jp\dbget-bin\www_bget?map00970
ko00190	Oxidative phosphorylation	1/63	4/296	0.618183	1	mws0376	C00122	1	2/688	246/10659	0.999999	1	novel.17174;novel.5868	K05572+K05576	2	https:\\www.genome.jp\dbget-bin\www_bget?map00190
