# Supplementary material for: Preliminary Analysis of the Salt-Tolerance Mechanisms of Different Varieties of Dandelion (Taraxacum mongolicum Hand.-Mazz.) Under Salt Stress
Source: Curr Issues Mol Biol. 2025 Jun 11;47(6):449. doi: 10.3390/cimb47060449 (PMC12191469; doi:10.3390/cimb47060449)
Supplement: Supplementary file 1 [file cimb-47-00449-s001.zip › Table S7B.xlsx]

## Sheet: Sheet1
KEGG_map	Description	DiffRatio_meta	BgRatio_meta	P-value_meta	Adjusted P-value_meta	Index_meta	CID_meta	Count_meta	DiffRatio_gene	BgRatio_gene	P-value_gene	Adjusted P-value_gene	Index_gene	KO_gene	Count_gene	Hyperlink
ko00940	Phenylpropanoid biosynthesis	1/51	15/297	0.945089	1	mws0017	C00315	1	49/777	301/10659	7.02772e-08	8.71437e-06	TbA01G154160;TbA04G003990;TbA03G010090;TbA06G067160;TbA02G109220;TbA06G059840;TbA02G101850;TbA04G004200;TbA02G116050;TbA03G010080;TbA02G113450;TbA01G097010;TbA06G094070;TbA07G074950;TbA04G004210;TbA01G114940;novel.9692;novel.9748;novel.14633;novel.2836;novel.2837;TbA04G089050;TbA05G022040;TbA07G073600;TbA07G106840;TbA02G089450;TbA01G156280;TbA08G044760;TbA02G121470;TbA01G020500;TbA01G020600;TbA07…	K00430+K00430+K00430+K00430+K00430+K00430+K00430+K00430+K00430+K00430+K00430+K00430+K00430+K00430+K00430+K00430+K00430+K00430+K00430+K00430+K00430+K00487+K00487+K01904+K01904+K09753+K09754+K09755+K10775+K10775+K10775+K10775+K10775+K10775+K12355+K12356+K13065+K13065+K13065+K13065+K13065+K13065+K13066+K13066+K13066+K13066+K13068+K13068+K22395	49	https:\\www.genome.jp\dbget-bin\www_bget?map00940
ko01110	Biosynthesis of secondary metabolites	25/51	127/297	0.200906	1	Zmyn000155;pme0516;Hmcp004865;Lmtn004049;pmb2640;mws4170;mws0275;pme1662;pme2292;MWSmce119;mws0267;pme3827;mws0376;Zmzn000079;pme1266;MWSslk208;pme0088;mws1167;Zmzn000078;mws0668;pme3311;MWSmce324;MWS0502;pme0195;mws1668	C00437+C00137+C09382+C06082+C02679+C00031+C00149+C09833+C00134+C00062+C00258+C00355+C00122+C00279+C16357+C11874+C01514+C00036+C00111+C01762+C00354+C09305+C00099+C00097+C09060	25	225/777	2495/10659	0.000119744	0.0148482	TbA03G132250;TbA05G116390;TbA01G038880;TbA03G015580;TbA07G108920;novel.17256;novel.624;TbA03G032870;TbA01G119680;TbA07G100560;TbA02G111210;TbA01G154160;TbA04G003990;TbA03G010090;TbA06G067160;TbA02G109220;TbA06G059840;TbA02G101850;TbA04G004200;TbA02G116050;TbA03G010080;TbA02G113450;TbA01G097010;TbA06G094070;TbA07G074950;TbA04G004210;TbA01G114940;novel.9692;novel.9748;novel.14633;novel.2836;novel.2…	K00006+K00121+K00128+K00213+K00218+K00232+K00235+K00276+K00279+K00279+K00318+K00430+K00430+K00430+K00430+K00430+K00430+K00430+K00430+K00430+K00430+K00430+K00430+K00430+K00430+K00430+K00430+K00430+K00430+K00430+K00430+K00430+K00454+K00454+K00454+K00454+K00487+K00487+K00640+K00645+K00688+K00695+K00703+K00705+K00787+K00787+K00789+K00815+K00815+K00844+K00872+K00873+K00873+K00930+K00966+K01087+K01115+…	225	https:\\www.genome.jp\dbget-bin\www_bget?map01110
ko00999	Biosynthesis of various plant secondary metabolites	3/51	19/297	0.665314	1	mws1167;MWSmce324;mws1668	C00036+C09305+C09060	3	23/777	137/10659	0.00013279	0.0164659	TbA01G019090;TbA01G041480;TbA03G023930;TbA03G023890;TbA06G007330;TbA03G023830;TbA04G085500;novel.7271;novel.2559;novel.3018;TbA02G022670;TbA05G102660;TbA02G022700;TbA02G014780;TbA08G090470;TbA01G044110;novel.394;TbA05G018460;TbA08G031900;TbA03G056820;TbA01G157730;TbA06G013310;TbA03G004590	K00789+K01188+K01188+K01188+K01188+K01188+K01188+K01188+K01188+K01188+K05350+K05350+K05350+K05953+K06892+K06892+K06892+K13832+K23136+K23136+K23136+K23145+K23145	23	https:\\www.genome.jp\dbget-bin\www_bget?map00999
ko00500	Starch and sucrose metabolism	1/51	8/297	0.78284	1	mws4170	C00031	1	39/777	302/10659	0.000324374	0.0402224	TbA05G096670;TbA05G018990;TbA07G019650;novel.10118;TbA01G018080;TbA03G102360;TbA04G003600;TbA05G018980;TbA03G004830;TbA01G041480;TbA03G023930;TbA03G023890;TbA06G007330;TbA03G023830;TbA04G085500;novel.7271;novel.2559;novel.3018;TbA06G102580;TbA02G132170;novel.11801;TbA04G001310;TbA02G022670;TbA05G102660;TbA02G022700;TbA02G118200;TbA05G104240;TbA08G032270;TbA08G035670;TbA02G031670;TbA02G098750;TbA0…	K00688+K00695+K00703+K00705+K00844+K01087+K01179+K01179+K01179+K01188+K01188+K01188+K01188+K01188+K01188+K01188+K01188+K01188+K01193+K01193+K01193+K01214+K05350+K05350+K05350+K07024+K13679+K19891+K19891+K19891+K19891+K19891+K19891+K19891+K19891+K19891+K19892+K19892+K19893	39	https:\\www.genome.jp\dbget-bin\www_bget?map00500
ko00360	Phenylalanine metabolism	3/51	9/297	0.187641	1	mws0376;Zmgn002106;mws0182	C00122+C03519+C00642	3	11/777	56/10659	0.00206773	0.256398	TbA03G032870;TbA02G020250;novel.7997;TbA05G023230;TbA02G121470;TbA01G020500;TbA01G020600;TbA07G101640;TbA01G020710;novel.5125;TbA03G101590	K00276+K00815+K00815+K07253+K10775+K10775+K10775+K10775+K10775+K10775+K15849	11	https:\\www.genome.jp\dbget-bin\www_bget?map00360
ko00040	Pentose and glucuronate interconversions	3/51	10/297	0.236746	1	Zmzn000078;mws0437;pme0513	C00111+C01904+C00379	3	25/777	210/10659	0.0102178	1	TbA04G006110;TbA03G039310;TbA05G107540;TbA04G038490;TbA01G124510;TbA03G039000;TbA05G106690;TbA03G004840;TbA03G039330;TbA02G135080;TbA01G123620;TbA01G118260;TbA07G099910;novel.17119;novel.1939;TbA01G004360;TbA08G017130;novel.11090;novel.13592;TbA07G104760;TbA01G035680;TbA02G114090;TbA02G122770;TbA01G053810;TbA02G093320	K01051+K01051+K01051+K01051+K01051+K01051+K01051+K01051+K01051+K01051+K01051+K01051+K01051+K01051+K01051+K01184+K01184+K01184+K01184+K01728+K01728+K01728+K01728+K01728+K01728	25	https:\\www.genome.jp\dbget-bin\www_bget?map00040
ko00460	Cyanoamino acid metabolism	1/51	7/297	0.7365	1	pme0195	C00097	1	12/777	81/10659	0.0138998	1	TbA01G041480;TbA03G023930;TbA03G023890;TbA06G007330;TbA03G023830;TbA04G085500;novel.7271;novel.2559;novel.3018;TbA02G022670;TbA05G102660;TbA02G022700	K01188+K01188+K01188+K01188+K01188+K01188+K01188+K01188+K01188+K05350+K05350+K05350	12	https:\\www.genome.jp\dbget-bin\www_bget?map00460
ko00073	Cutin, suberine and wax biosynthesis	1/51	4/297	0.531316	1	Zmgn005057	C19418	1	12/777	82/10659	0.0152404	1	TbA06G108170;TbA07G082940;novel.11853;TbA07G033630;TbA03G035280;novel.13433;TbA03G015320;TbA02G043720;TbA01G135820;TbA04G072540;TbA02G119270;novel.17227	K15398+K15398+K15398+K15400+K15400+K15400+K15404+K15405+K15406+K21995+K21995+K21995	12	https:\\www.genome.jp\dbget-bin\www_bget?map00073
ko00350	Tyrosine metabolism	4/51	10/297	0.0730613	1	pme3827;mws0376;mws0182;pmb2497	C00355+C00122+C00642+C05584	4	10/777	71/10659	0.0323148	1	TbA05G116390;TbA03G032870;TbA02G020250;novel.7997;TbA05G023230;TbA03G101590;TbA07G088930;TbA07G100380;TbA07G100370;novel.4120	K00121+K00276+K00815+K00815+K07253+K15849+K18857+K18857+K18857+K18857	10	https:\\www.genome.jp\dbget-bin\www_bget?map00350
ko04075	Plant hormone signal transduction	1/51	4/297	0.531316	1	Lmtn004049	C06082	1	77/777	873/10659	0.0429348	1	TbA01G148250;TbA03G122010;TbA03G035920;TbA08G016400;TbA03G038730;TbA01G042490;TbA03G006110;TbA04G074740;TbA03G096730;TbA02G124510;TbA05G102990;TbA06G086140;novel.4532;novel.6574;TbA06G089940;TbA02G103490;TbA02G083910;TbA05G033960;TbA05G011530;TbA07G014020;TbA06G088210;TbA06G097300;TbA06G088630;TbA04G049290;TbA02G134570;TbA02G103500;TbA02G010600;TbA06G088500;TbA02G093550;TbA06G094790;TbA03G121180;…	K12126+K12126+K12126+K13413+K13413+K13415+K13415+K13415+K13415+K13415+K13415+K13415+K13415+K13415+K13416+K13416+K13416+K13416+K13416+K13416+K13416+K13416+K13416+K13416+K13416+K13416+K13416+K13416+K13416+K13416+K13416+K13422+K13422+K13449+K13464+K13946+K14432+K14484+K14484+K14484+K14484+K14486+K14486+K14486+K14486+K14487+K14487+K14488+K14488+K14488+K14488+K14488+K14488+K14490+K14491+K14491+K14492+…	77	https:\\www.genome.jp\dbget-bin\www_bget?map04075
ko01100	Metabolic pathways	43/51	217/297	0.0308043	1	Zmyn000155;pmf0139;Lmbn001467;pme0516;Zmgn000173;Lmtn004049;pmb2640;mws4170;mws0275;pme2292;MWSmce119;mws0267;pmb2507;pme2559;pme3827;Lmqp010784;Lmbn000198;mws0376;pme2596;pme3184;pmf0138;Zmzn000079;pme1228;mws1080;pme1266;Zmgn002106;pme2125;MWSslk208;pme2266;pme0088;mws1167;mws0182;mws0572;Zmzn000078;mws0668;MA10039641;pme3311;pmb2497;mws0437;MWS0502;pme0195;pme0513;mws0017	C00437+C00124+C03087+C00137+C00121+C06082+C02679+C00031+C00149+C00134+C00062+C00258+C00672+C01042+C00355+C00410+C03064+C00122+C00847+C00360+C00159+C00279+C00643+C01235+C16357+C03519+C00492+C11874+C00120+C01514+C00036+C00642+C02376+C00111+C01762+C00243+C00354+C05584+C01904+C00099+C00097+C00379+C00315	43	336/777	4333/10659	0.0684289	1	TbA03G043530;TbA05G116390;TbA01G038880;TbA01G019800;novel.1875;TbA03G015580;TbA07G108920;novel.17256;novel.624;TbA03G032870;TbA02G111210;novel.8167;TbA01G010700;TbA05G029800;TbA04G068750;TbA02G002150;TbA04G020840;TbA03G124200;TbA04G075450;TbA01G154160;TbA04G003990;TbA03G010090;TbA06G067160;TbA02G109220;TbA06G059840;TbA02G101850;TbA04G004200;TbA02G116050;TbA03G010080;TbA02G113450;TbA01G097010;TbA0…	K00029+K00121+K00128+K00140+K00140+K00213+K00218+K00232+K00235+K00276+K00318+K00383+K00423+K00423+K00423+K00423+K00423+K00423+K00423+K00430+K00430+K00430+K00430+K00430+K00430+K00430+K00430+K00430+K00430+K00430+K00430+K00430+K00430+K00430+K00430+K00430+K00430+K00430+K00430+K00430+K00432+K00434+K00434+K00454+K00454+K00454+K00454+K00485+K00487+K00487+K00640+K00645+K00679+K00688+K00695+K00703+K00705+…	336	https:\\www.genome.jp\dbget-bin\www_bget?map01100
ko00941	Flavonoid biosynthesis	2/51	16/297	0.796129	1	pme1662;pme0088	C09833+C01514	2	11/777	96/10659	0.0893472	1	TbA04G089050;TbA05G022040;novel.2865;TbA07G102120;TbA01G156280;TbA05G119950;TbA03G009110;TbA02G008670;TbA01G111090;TbA03G009080;novel.16800	K00487+K00487+K05277+K05280+K09754+K13065+K13065+K13065+K13065+K13065+K13065	11	https:\\www.genome.jp\dbget-bin\www_bget?map00941
ko00380	Tryptophan metabolism	2/51	7/297	0.344545	1	mws1320;pme1228	C00955+C00643	2	19/777	189/10659	0.0951747	1	TbA01G038880;TbA06G101010;TbA05G015970;novel.5867;TbA07G033980;TbA03G033450;TbA08G010930;TbA08G010880;TbA07G069850;TbA08G010920;TbA04G072330;TbA07G012370;novel.13839;novel.13840;TbA03G032820;TbA04G077820;novel.5790;TbA03G010160;TbA05G029870	K00128+K11816+K11816+K11816+K11818+K11868+K11868+K11868+K11868+K11868+K13066+K13066+K13066+K13066+K16903+K16903+K22450+K22588+K22588	19	https:\\www.genome.jp\dbget-bin\www_bget?map00380
ko00053	Ascorbate and aldarate metabolism	2/51	12/297	0.641605	1	pme0516;Lmbn000198	C00137+C03064	2	12/777	113/10659	0.12035	1	TbA01G038880;TbA01G010700;TbA05G029800;TbA04G068750;TbA02G002150;TbA04G020840;TbA03G124200;TbA04G075450;TbA04G026410;TbA06G082480;TbA02G094250;TbA05G004270	K00128+K00423+K00423+K00423+K00423+K00423+K00423+K00423+K00434+K00434+K08679+K08679	12	https:\\www.genome.jp\dbget-bin\www_bget?map00053
ko00950	Isoquinoline alkaloid biosynthesis	1/51	5/297	0.612896	1	pme3827	C00355	1	4/777	34/10659	0.233223	1	TbA03G032870;TbA02G020250;novel.7997;TbA03G101590	K00276+K00815+K00815+K15849	4	https:\\www.genome.jp\dbget-bin\www_bget?map00950
ko00909	Sesquiterpenoid and triterpenoid biosynthesis	1/51	1/297	0.171717	1	Hmcp004865	C09382	1	4/777	37/10659	0.28244	1	TbA04G087330;TbA04G087560;TbA04G087630;TbA07G015480	K14184+K14184+K14184+K15822	4	https:\\www.genome.jp\dbget-bin\www_bget?map00909
ko00220	Arginine biosynthesis	3/51	10/297	0.236746	1	Zmyn000155;MWSmce119;mws0376	C00437+C00062+C00122	3	6/777	62/10659	0.296867	1	TbA03G039340;TbA01G153300;TbA03G000540;novel.6316;TbA03G119120;TbA03G119140	K00814+K00930+K01427+K01915+K14682+K14682	6	https:\\www.genome.jp\dbget-bin\www_bget?map00220
ko00960	Tropane, piperidine and pyridine alkaloid biosynthesis	1/51	8/297	0.78284	1	pme2292	C00134	1	5/777	50/10659	0.299217	1	TbA03G032870;TbA02G020250;novel.7997;TbA03G129370;TbA03G101590	K00276+K00815+K00815+K08081+K15849	5	https:\\www.genome.jp\dbget-bin\www_bget?map00960
ko02010	ABC transporters	13/51	39/297	0.00637468	0.439853	pme0516;Zmgn000173;mws4170;pme2292;MWSmce119;pmf0138;pme2125;MWS0442;pme2266;mws0668;MA10039641;pme0513;mws0017	C00137+C00121+C00031+C00134+C00062+C00159+C00492+C01835+C00120+C01762+C00243+C00379+C00315	13	13/777	165/10659	0.427246	1	novel.702;TbA02G026650;TbA08G022300;TbA02G113310;TbA03G020810;TbA05G086480;TbA02G113300;TbA08G014570;TbA02G036320;TbA04G012390;TbA01G022220;TbA01G018310;TbA08G014360	K05643+K05658+K05658+K05658+K05658+K05658+K05658+K05681+K05681+K05681+K05681+K05681+K05681	13	https:\\www.genome.jp\dbget-bin\www_bget?map02010
ko00904	Diterpenoid biosynthesis	1/51	1/297	0.171717	1	MWSslk208	C11874	1	5/777	59/10659	0.432013	1	TbA03G012230;TbA04G095650;TbA02G118400;TbA08G094120;novel.11859	K04121+K04125+K05282+K17982+K17982	5	https:\\www.genome.jp\dbget-bin\www_bget?map00904
ko00906	Carotenoid biosynthesis	1/51	1/297	0.171717	1	Lmtn004049	C06082	1	7/777	86/10659	0.438546	1	TbA05G116820;TbA01G086310;TbA01G025190;TbA07G077440;novel.15314;TbA05G008070;TbA06G008470	K09838+K09840+K09841+K09841+K09841+K09843+K17912	7	https:\\www.genome.jp\dbget-bin\www_bget?map00906
ko00944	Flavone and flavonol biosynthesis	1/51	19/297	0.975394	1	pme0088	C01514	1	2/777	22/10659	0.483819	1	TbA07G102120;novel.4894	K05280+K22771	2	https:\\www.genome.jp\dbget-bin\www_bget?map00944
ko00520	Amino sugar and nucleotide sugar metabolism	2/51	12/297	0.641605	1	mws4170;pmf0138	C00031+C00159	2	16/777	213/10659	0.488216	1	TbA01G018080;novel.8648;TbA04G026490;TbA02G009390;TbA05G003170;TbA02G134450;novel.2825;TbA06G079710;TbA02G094250;TbA05G004270;novel.2169;TbA08G026610;TbA04G090960;TbA01G136720;TbA05G025750;TbA06G087260	K00844+K00966+K01183+K01183+K01183+K01183+K01784+K01809+K08679+K08679+K12373+K12449+K13648+K15920+K20547+K25314	16	https:\\www.genome.jp\dbget-bin\www_bget?map00520
ko00430	Taurine and hypotaurine metabolism	1/51	3/297	0.432951	1	pme0195	C00097	1	1/777	9/10659	0.494129	1	TbA06G092760	K00485	1	https:\\www.genome.jp\dbget-bin\www_bget?map00430
ko00052	Galactose metabolism	8/51	15/297	0.00110806	0.0764563	pmf0139;pme0516;mws4170;pmf0138;mws1080;pme2125;Zmzn000078;MA10039641	C00124+C00137+C00031+C00159+C01235+C00492+C00111+C00243	8	8/777	107/10659	0.523654	1	TbA01G018080;TbA06G102580;TbA02G132170;novel.11801;novel.2825;TbA03G041490;TbA01G119040;TbA05G114090	K00844+K01193+K01193+K01193+K01784+K12309+K12309+K18819	8	https:\\www.genome.jp\dbget-bin\www_bget?map00052
ko00261	Monobactam biosynthesis	1/51	5/297	0.612896	1	MWSmce119	C00062	1	1/777	10/10659	0.531036	1	TbA02G083490	K13811	1	https:\\www.genome.jp\dbget-bin\www_bget?map00261
ko00750	Vitamin B6 metabolism	2/51	5/297	0.204997	1	pme2596;Zmzn000079	C00847+C00279	2	3/777	40/10659	0.56607	1	TbA01G049470;TbA01G049780;TbA03G041640	K05275+K05275+K13248	3	https:\\www.genome.jp\dbget-bin\www_bget?map00750
ko00920	Sulfur metabolism	1/51	3/297	0.432951	1	pme0195	C00097	1	3/777	40/10659	0.56607	1	TbA02G035960;TbA03G052490;TbA02G083490	K00640+K01738+K13811	3	https:\\www.genome.jp\dbget-bin\www_bget?map00920
ko00410	beta-Alanine metabolism	2/51	12/297	0.641605	1	MWS0502;mws0017	C00099+C00315	2	6/777	84/10659	0.581305	1	TbA01G038880;TbA01G019800;novel.1875;novel.17256;TbA03G032870;TbA07G082580	K00128+K00140+K00140+K00232+K00276+K05605	6	https:\\www.genome.jp\dbget-bin\www_bget?map00410
ko00710	Carbon fixation in photosynthetic organisms	5/51	10/297	0.0157715	1	mws0275;Zmzn000079;mws1167;Zmzn000078;pme3311	C00149+C00279+C00036+C00111+C00354	5	7/777	102/10659	0.62146	1	TbA03G043530;TbA03G039340;TbA03G114760;novel.7596;novel.7597;TbA02G108190;TbA02G087690	K00029+K00814+K01602+K01602+K01602+K01610+K01623	7	https:\\www.genome.jp\dbget-bin\www_bget?map00710
ko00561	Glycerolipid metabolism	2/51	5/297	0.204997	1	mws0267;Zmzn000078	C00258+C00111	2	8/777	117/10659	0.626692	1	TbA01G038880;novel.5110;TbA05G103130;novel.14175;TbA01G157900;TbA05G102810;TbA07G009640;TbA02G129790	K00128+K00679+K01054+K03715+K06119+K09480+K13508+K22920	8	https:\\www.genome.jp\dbget-bin\www_bget?map00561
ko00650	Butanoate metabolism	1/51	6/297	0.680507	1	mws0376	C00122	1	2/777	36/10659	0.749386	1	TbA02G090180;TbA02G104290	K01640+K01913	2	https:\\www.genome.jp\dbget-bin\www_bget?map00650
ko00400	Phenylalanine, tyrosine and tryptophan biosynthesis	2/51	8/297	0.412123	1	Zmzn000079;pme3311	C00279+C00354	2	5/777	85/10659	0.751809	1	TbA02G020250;novel.7997;TbA07G093380;TbA05G018460;TbA03G101590	K00815+K00815+K01626+K13832+K15849	5	https:\\www.genome.jp\dbget-bin\www_bget?map00400
ko00780	Biotin metabolism	1/51	2/297	0.314428	1	pme2266	C00120	1	3/777	57/10659	0.795465	1	TbA05G027700;novel.1109;TbA01G123160	K01942+K01942+K09458	3	https:\\www.genome.jp\dbget-bin\www_bget?map00780
ko00270	Cysteine and methionine metabolism	1/51	11/297	0.878983	1	pme0195	C00097	1	10/777	173/10659	0.819175	1	TbA02G035960;TbA01G019090;TbA02G020250;novel.7997;novel.15869;TbA03G052490;TbA06G106570;TbA06G106540;TbA02G014780;TbA03G013510	K00640+K00789+K00815+K00815+K01251+K01738+K01761+K01761+K05953+K20772	10	https:\\www.genome.jp\dbget-bin\www_bget?map00270
ko00010	Glycolysis / Gluconeogenesis	4/51	8/297	0.0318887	1	mws4170;Ymjm000154;mws1167;Zmzn000078	C00031+C01451+C00036+C00111	4	15/777	252/10659	0.828152	1	TbA05G116390;TbA01G038880;TbA01G018080;novel.12322;novel.14212;TbA02G095970;TbA04G051710;TbA02G108190;TbA02G087690;TbA02G104290;novel.12738;TbA07G088930;TbA07G100380;TbA07G100370;novel.4120	K00121+K00128+K00844+K00873+K00873+K01568+K01568+K01610+K01623+K01913+K03103+K18857+K18857+K18857+K18857	15	https:\\www.genome.jp\dbget-bin\www_bget?map00010
ko00730	Thiamine metabolism	1/51	4/297	0.531316	1	pme0195	C00097	1	2/777	43/10659	0.831492	1	TbA07G030450;TbA07G108390	K01662+K03146	2	https:\\www.genome.jp\dbget-bin\www_bget?map00730
ko00620	Pyruvate metabolism	3/51	6/297	0.065306	1	mws0275;mws0376;mws1167	C00149+C00122+C00036	3	12/777	209/10659	0.842812	1	TbA03G043530;TbA05G116390;TbA01G038880;novel.12322;novel.14212;TbA02G108190;novel.14208;TbA02G104290;TbA07G088930;TbA07G100380;TbA07G100370;novel.4120	K00029+K00121+K00128+K00873+K00873+K01610+K01679+K01913+K18857+K18857+K18857+K18857	12	https:\\www.genome.jp\dbget-bin\www_bget?map00620
ko00562	Inositol phosphate metabolism	2/51	5/297	0.204997	1	pme0516;Zmzn000078	C00137+C00111	2	7/777	130/10659	0.844896	1	TbA01G019800;novel.1875;novel.15469;novel.12738;TbA02G119010;TbA02G122490;TbA01G061310	K00140+K00140+K00913+K03103+K18081+K24221+K24221	7	https:\\www.genome.jp\dbget-bin\www_bget?map00562
ko00230	Purine metabolism	2/51	14/297	0.727762	1	pme3184;mws0668	C00360+C01762	2	7/777	131/10659	0.850371	1	TbA01G011040;TbA03G039950;TbA01G149460;novel.14641;TbA03G000540;TbA03G033410;TbA02G083490	K00759+K00951+K00951+K00951+K01427+K01517+K13811	7	https:\\www.genome.jp\dbget-bin\www_bget?map00230
ko00330	Arginine and proline metabolism	3/51	14/297	0.442683	1	pme2292;MWSmce119;mws0017	C00134+C00062+C00315	3	6/777	119/10659	0.874053	1	TbA01G038880;TbA02G111210;TbA05G034530;TbA05G034550;TbA05G034500;TbA05G034520	K00128+K00318+K14329+K14329+K14329+K14329	6	https:\\www.genome.jp\dbget-bin\www_bget?map00330
ko00640	Propanoate metabolism	2/51	3/297	0.0773829	1	Zmzn000078;MWS0502	C00111+C00099	2	4/777	85/10659	0.87606	1	TbA01G019800;novel.1875;novel.17256;TbA07G082580	K00140+K00140+K00232+K05605	4	https:\\www.genome.jp\dbget-bin\www_bget?map00640
ko01210	2-Oxocarboxylic acid metabolism	2/51	22/297	0.919995	1	Zmyn000155;mws1167	C00437+C00036	2	6/777	122/10659	0.888264	1	TbA03G039340;TbA01G153300;TbA01G157280;TbA07G033980;TbA03G119120;TbA03G119140	K00814+K00930+K01681+K11818+K14682+K14682	6	https:\\www.genome.jp\dbget-bin\www_bget?map01210
ko00970	Aminoacyl-tRNA biosynthesis	2/51	13/297	0.687036	1	MWSmce119;pme0195	C00062+C00097	2	5/777	105/10659	0.889158	1	TbA03G020310;novel.10139;novel.7885;TbA04G059490;novel.3170	K01870+K01873+K01874+K01885+K01887	5	https:\\www.genome.jp\dbget-bin\www_bget?map00970
ko01250	Biosynthesis of nucleotide sugars	2/51	12/297	0.641605	1	pme0516;pmf0138	C00137+C00159	2	8/777	157/10659	0.894038	1	TbA01G018080;novel.8648;novel.2825;TbA06G079710;TbA02G094250;TbA05G004270;TbA08G026610;TbA06G087260	K00844+K00966+K01784+K01809+K08679+K08679+K12449+K25314	8	https:\\www.genome.jp\dbget-bin\www_bget?map01250
ko00564	Glycerophospholipid metabolism	1/51	5/297	0.612896	1	Zmzn000078	C00111	1	10/777	199/10659	0.922415	1	TbA03G132250;TbA01G141460;TbA07G109260;TbA03G033410;TbA02G010750;TbA01G016110;TbA02G073180;TbA07G009640;TbA02G033380;TbA02G114880	K00006+K01115+K01126+K01517+K01613+K06130+K06130+K13508+K13511+K18696	10	https:\\www.genome.jp\dbget-bin\www_bget?map00564
ko00630	Glyoxylate and dicarboxylate metabolism	3/51	13/297	0.391732	1	mws0275;mws0267;mws1167	C00149+C00258+C00036	3	7/777	151/10659	0.930612	1	TbA03G114760;novel.7596;novel.7597;TbA01G157280;TbA02G104290;novel.6316;TbA07G002720	K01602+K01602+K01602+K01681+K01913+K01915+K15919	7	https:\\www.genome.jp\dbget-bin\www_bget?map00630
ko00051	Fructose and mannose metabolism	2/51	4/297	0.137854	1	pmf0138;Zmzn000078	C00159+C00111	2	4/777	99/10659	0.93681	1	TbA01G018080;novel.8648;TbA02G087690;TbA06G079710	K00844+K00966+K01623+K01809	4	https:\\www.genome.jp\dbget-bin\www_bget?map00051
ko00310	Lysine degradation	1/51	9/297	0.821162	1	Lmbn001467	C03087	1	3/777	84/10659	0.950101	1	TbA01G038880;TbA05G026770;TbA05G007280	K00128+K22748+K24406	3	https:\\www.genome.jp\dbget-bin\www_bget?map00310
ko00250	Alanine, aspartate and glutamate metabolism	3/51	12/297	0.339852	1	pme2559;mws0376;mws1167	C01042+C00122+C00036	3	3/777	85/10659	0.95281	1	TbA03G039340;novel.6316;TbA08G093500	K00814+K01915+K01953	3	https:\\www.genome.jp\dbget-bin\www_bget?map00250
ko00480	Glutathione metabolism	3/51	11/297	0.287862	1	pme2292;pme0195;mws0017	C00134+C00097+C00315	3	8/777	180/10659	0.956497	1	novel.8167;TbA06G099400;TbA04G026410;TbA06G082480;TbA05G012950;TbA06G091550;TbA05G012940;novel.13810	K00383+K00432+K00434+K00434+K00799+K00799+K00799+K00799	8	https:\\www.genome.jp\dbget-bin\www_bget?map00480
ko00061	Fatty acid biosynthesis	1/51	4/297	0.531316	1	pmb2640	C02679	1	4/777	107/10659	0.957891	1	TbA01G150290;TbA06G001150;TbA01G123160;TbA02G099510	K00645+K01897+K09458+K10782	4	https:\\www.genome.jp\dbget-bin\www_bget?map00061
ko00020	Citrate cycle (TCA cycle)	3/51	7/297	0.100589	1	mws0275;mws0376;mws1167	C00149+C00122+C00036	3	4/777	114/10659	0.970794	1	novel.624;TbA02G108190;novel.14208;TbA01G157280	K00235+K01610+K01679+K01681	4	https:\\www.genome.jp\dbget-bin\www_bget?map00020
ko00190	Oxidative phosphorylation	1/51	4/297	0.531316	1	mws0376	C00122	1	11/777	246/10659	0.974291	1	novel.624;TbA01G022470;TbAUNG012400;TbAUNG001770;TbAUNG001810;novel.17178;novel.2977;novel.17174;TbAUNG004030;TbAUNG003840;TbAUNG002760	K00235+K01507+K02108+K02108+K02108+K02111+K02154+K05572+K05575+K05575+K05575	11	https:\\www.genome.jp\dbget-bin\www_bget?map00190
ko00260	Glycine, serine and threonine metabolism	2/51	10/297	0.53614	1	mws0267;pme0195	C00258+C00097	2	3/777	106/10659	0.985996	1	TbA03G032870;TbA03G029430;TbA07G002720	K00276+K00872+K15919	3	https:\\www.genome.jp\dbget-bin\www_bget?map00260
ko00770	Pantothenate and CoA biosynthesis	2/51	9/297	0.476261	1	MWS0502;pme0195	C00099+C00097	2	1/777	60/10659	0.98948	1	TbA01G038880	K00128	1	https:\\www.genome.jp\dbget-bin\www_bget?map00770
ko01230	Biosynthesis of amino acids	6/51	36/297	0.61183	1	Zmyn000155;MWSmce119;Zmzn000079;mws1167;Zmzn000078;pme0195	C00437+C00062+C00279+C00036+C00111+C00097	6	17/777	377/10659	0.990506	1	TbA02G035960;TbA01G019090;TbA03G039340;TbA03G029430;novel.12322;novel.14212;TbA01G153300;TbA02G087690;TbA07G093380;TbA01G157280;TbA03G052490;novel.6316;TbA08G093500;TbA05G018460;TbA03G119120;TbA03G119140;TbA03G101590	K00640+K00789+K00814+K00872+K00873+K00873+K00930+K01623+K01626+K01681+K01738+K01915+K01953+K13832+K14682+K14682+K15849	17	https:\\www.genome.jp\dbget-bin\www_bget?map01230
ko01200	Carbon metabolism	8/51	20/297	0.0106082	0.731966	mws0275;mws0267;mws0376;Zmzn000079;mws1167;Zmzn000078;pme3311;pme0195	C00149+C00258+C00122+C00279+C00036+C00111+C00354+C00097	8	22/777	485/10659	0.995659	1	TbA03G043530;TbA05G116390;TbA01G019800;novel.1875;novel.17256;novel.624;TbA02G035960;TbA03G039340;TbA01G018080;novel.12322;novel.14212;TbA03G114760;novel.7596;novel.7597;TbA02G108190;TbA02G087690;novel.14208;TbA01G157280;TbA03G052490;TbA02G104290;TbA07G082580;TbA07G002720	K00029+K00121+K00140+K00140+K00232+K00235+K00640+K00814+K00844+K00873+K00873+K01602+K01602+K01602+K01610+K01623+K01679+K01681+K01738+K01913+K05605+K15919	22	https:\\www.genome.jp\dbget-bin\www_bget?map01200
ko00240	Pyrimidine metabolism	3/51	15/297	0.492043	1	pmb2507;mws0572;MWS0502	C00672+C02376+C00099	3	2/777	102/10659	0.996113	1	TbA06G063510;novel.15286	K00876+K16904	2	https:\\www.genome.jp\dbget-bin\www_bget?map00240
ko01240	Biosynthesis of cofactors	5/51	47/297	0.940507	1	Zmzn000079;pme2266;mws1167;MWS0502;pme0195	C00279+C00120+C00036+C00099+C00097	5	19/777	437/10659	0.996249	1	TbA01G038880;TbA01G019090;novel.8648;TbA01G023470;TbA06G079710;TbA04G059490;TbA03G018390;TbA07G096270;TbA07G108390;TbA01G150500;TbA02G119480;TbA02G094250;TbA05G004270;TbA01G123160;TbA01G145130;TbA03G041640;novel.1702;TbA07G014900;TbA01G102270	K00128+K00789+K00966+K01633+K01809+K01885+K02303+K02492+K03146+K03809+K05928+K08679+K08679+K09458+K12502+K13248+K14652+K14760+K22912	19	https:\\www.genome.jp\dbget-bin\www_bget?map01240
ko01232	Nucleotide metabolism	2/51	19/297	0.870816	1	pme3184;mws0668	C00360+C01762	2	3/777	129/10659	0.996562	1	TbA01G011040;TbA06G063510;novel.15286	K00759+K00876+K16904	3	https:\\www.genome.jp\dbget-bin\www_bget?map01232
ko04070	Phosphatidylinositol signaling system	1/51	2/297	0.314428	1	pme0516	C00137	1	2/777	105/10659	0.996828	1	novel.15469;TbA02G119010	K00913+K18081	2	https:\\www.genome.jp\dbget-bin\www_bget?map04070
ko00030	Pentose phosphate pathway	5/51	7/297	0.00200017	0.138012	Zmgn000173;mws4170;mws0267;pmb2507;Zmzn000079	C00121+C00031+C00258+C00672+C00279	5	1/777	89/10659	0.998847	1	TbA02G087690	K01623	1	https:\\www.genome.jp\dbget-bin\www_bget?map00030
